# Supplementary material for: Climate and air pollution impacts on habitat suitability of Austrian forest ecosystems
Source: PLoS One. 2017 Sep 12;12(9):e0184194. doi: 10.1371/journal.pone.0184194 (PMC5595319; doi:10.1371/journal.pone.0184194)
Supplement: S1 File — (ZIP) [file pone.0184194.s004.zip]

Archive with 708 entries (704 files):
- Climate_Data/
- Climate_Data/IF_AT01_BASELINEx.dat
- Climate_Data/IF_AT01_ECHAM5A1B.dat
- Climate_Data/IF_AT01_ECHAM5A2x.dat
- Climate_Data/IF_AT01_ECHAM5B1x.dat
- Climate_Data/IF_AT01_HADCM3A1B.dat
- Climate_Data/IF_AT02_BASELINEx.dat
- Climate_Data/IF_AT02_ECHAM5A1B.dat
- Climate_Data/IF_AT02_ECHAM5A2x.dat
- Climate_Data/IF_AT02_ECHAM5B1x.dat
- Climate_Data/IF_AT02_HADCM3A1B.dat
- Climate_Data/IF_AT03_BASELINEx.dat
- Climate_Data/IF_AT03_ECHAM5A1B.dat
- Climate_Data/IF_AT03_ECHAM5A2x.dat
- Climate_Data/IF_AT03_ECHAM5B1x.dat
- Climate_Data/IF_AT03_HADCM3A1B.dat
- Climate_Data/IF_AT04_BASELINEx.dat
- Climate_Data/IF_AT04_ECHAM5A1B.dat
- Climate_Data/IF_AT04_ECHAM5A2x.dat
- Climate_Data/IF_AT04_ECHAM5B1x.dat
- Climate_Data/IF_AT04_HADCM3A1B.dat
- Climate_Data/IF_AT05_BASELINEx.dat
- Climate_Data/IF_AT05_ECHAM5A1B.dat
- Climate_Data/IF_AT05_ECHAM5A2x.dat
- Climate_Data/IF_AT05_ECHAM5B1x.dat
- Climate_Data/IF_AT05_HADCM3A1B.dat
- Climate_Data/IF_AT07_BASELINEx.dat
- Climate_Data/IF_AT07_ECHAM5A1B.dat
- Climate_Data/IF_AT07_ECHAM5A2x.dat
- Climate_Data/IF_AT07_ECHAM5B1x.dat
- Climate_Data/IF_AT07_HADCM3A1B.dat
- Climate_Data/IF_AT08_BASELINEx.dat
- Climate_Data/IF_AT08_ECHAM5A1B.dat
- Climate_Data/IF_AT08_ECHAM5A2x.dat
- Climate_Data/IF_AT08_ECHAM5B1x.dat
- Climate_Data/IF_AT08_HADCM3A1B.dat
- Climate_Data/IF_AT09_BASELINEx.dat
- Climate_Data/IF_AT09_ECHAM5A1B.dat
- Climate_Data/IF_AT09_ECHAM5A2x.dat
- Climate_Data/IF_AT09_ECHAM5B1x.dat
- Climate_Data/IF_AT09_HADCM3A1B.dat
- Climate_Data/IF_AT10_BASELINEx.dat
- Climate_Data/IF_AT10_ECHAM5A1B.dat
- Climate_Data/IF_AT10_ECHAM5A2x.dat
- Climate_Data/IF_AT10_ECHAM5B1x.dat
- Climate_Data/IF_AT10_HADCM3A1B.dat
- Climate_Data/IF_AT11_BASELINEx.dat
- Climate_Data/IF_AT11_ECHAM5A1B.dat
- Climate_Data/IF_AT11_ECHAM5A2x.dat
- Climate_Data/IF_AT11_ECHAM5B1x.dat
- Climate_Data/IF_AT11_HADCM3A1B.dat
- Climate_Data/IF_AT12_BASELINEx.dat
- Climate_Data/IF_AT12_ECHAM5A1B.dat
- Climate_Data/IF_AT12_ECHAM5A2x.dat
- Climate_Data/IF_AT12_ECHAM5B1x.dat
- Climate_Data/IF_AT12_HADCM3A1B.dat
- Climate_Data/IF_AT13_BASELINEx.dat
- Climate_Data/IF_AT13_ECHAM5A1B.dat
- Climate_Data/IF_AT13_ECHAM5A2x.dat
- Climate_Data/IF_AT13_ECHAM5B1x.dat
- Climate_Data/IF_AT13_HADCM3A1B.dat
- Climate_Data/IF_AT14_BASELINEx.dat
- Climate_Data/IF_AT14_ECHAM5A1B.dat
- Climate_Data/IF_AT14_ECHAM5A2x.dat
- Climate_Data/IF_AT14_ECHAM5B1x.dat
- Climate_Data/IF_AT14_HADCM3A1B.dat
- Climate_Data/IF_AT15_BASELINEx.dat
- Climate_Data/IF_AT15_ECHAM5A1B.dat
- Climate_Data/IF_AT15_ECHAM5A2x.dat
- Climate_Data/IF_AT15_ECHAM5B1x.dat
- Climate_Data/IF_AT15_HADCM3A1B.dat
- Climate_Data/IF_AT16_BASELINEx.dat
- Climate_Data/IF_AT16_ECHAM5A1B.dat
- Climate_Data/IF_AT16_ECHAM5A2x.dat
- Climate_Data/IF_AT16_ECHAM5B1x.dat
- Climate_Data/IF_AT16_HADCM3A1B.dat
- Climate_Data/IF_AT18_BASELINEx.dat
- Climate_Data/IF_AT18_ECHAM5A1B.dat
- Climate_Data/IF_AT18_ECHAM5A2x.dat
- Climate_Data/IF_AT18_ECHAM5B1x.dat
- Climate_Data/IF_AT18_HADCM3A1B.dat
- Climate_Data/IM_AT01_BASELINEx.dat
- Climate_Data/IM_AT01_ECHAM5A1B.dat
- Climate_Data/IM_AT01_ECHAM5A2x.dat
- Climate_Data/IM_AT01_ECHAM5B1x.dat
- Climate_Data/IM_AT01_HADCM3A1B.dat
- Climate_Data/IM_AT02_BASELINEx.dat
- Climate_Data/IM_AT02_ECHAM5A1B.dat
- Climate_Data/IM_AT02_ECHAM5A2x.dat
- Climate_Data/IM_AT02_ECHAM5B1x.dat
- Climate_Data/IM_AT02_HADCM3A1B.dat
- Deposition/
- Deposition/BCdepo_IF_AT01.dat
- Deposition/BCdepo_IF_AT02.dat
- Deposition/BCdepo_IF_AT03.dat
- Deposition/BCdepo_IF_AT04.dat
- Deposition/BCdepo_IF_AT05.dat
- Deposition/BCdepo_IF_AT07.dat
- Deposition/BCdepo_IF_AT08.dat
- Deposition/BCdepo_IF_AT09.dat
- Deposition/BCdepo_IF_AT10.dat
- Deposition/BCdepo_IF_AT11.dat
- Deposition/BCdepo_IF_AT12.dat
- Deposition/BCdepo_IF_AT13.dat
- Deposition/BCdepo_IF_AT14.dat
- Deposition/BCdepo_IF_AT15.dat
- Deposition/BCdepo_IF_AT16.dat
- Deposition/BCdepo_IF_AT18.dat
- Deposition/BCdepo_IM_AT01_IP1.dat
- Deposition/BCdepo_IM_AT01_IP2.dat
- Deposition/NSdepo_IF_AT01_base.dat
- Deposition/NSdepo_IF_AT01_GP.dat
- Deposition/NSdepo_IF_AT01_MFR.dat
- Deposition/NSdepo_IF_AT02_base.dat
- Deposition/NSdepo_IF_AT02_GP.dat
- Deposition/NSdepo_IF_AT02_MFR.dat
- Deposition/NSdepo_IF_AT03_base.dat
- Deposition/NSdepo_IF_AT03_GP.dat
- Deposition/NSdepo_IF_AT03_MFR.dat
- Deposition/NSdepo_IF_AT04_base.dat
- Deposition/NSdepo_IF_AT04_GP.dat
- Deposition/NSdepo_IF_AT04_MFR.dat
- Deposition/NSdepo_IF_AT05_base.dat
- Deposition/NSdepo_IF_AT05_GP.dat
- Deposition/NSdepo_IF_AT05_MFR.dat
- Deposition/NSdepo_IF_AT07_base.dat
- Deposition/NSdepo_IF_AT07_GP.dat
- Deposition/NSdepo_IF_AT07_MFR.dat
- Deposition/NSdepo_IF_AT08_base.dat
- Deposition/NSdepo_IF_AT08_GP.dat
- Deposition/NSdepo_IF_AT08_MFR.dat
- Deposition/NSdepo_IF_AT09_base.dat
- Deposition/NSdepo_IF_AT09_GP.dat
- Deposition/NSdepo_IF_AT09_MFR.dat
- Deposition/NSdepo_IF_AT10_base.dat
- Deposition/NSdepo_IF_AT10_GP.dat
- Deposition/NSdepo_IF_AT10_MFR.dat
- Deposition/NSdepo_IF_AT11_base.dat
- Deposition/NSdepo_IF_AT11_GP.dat
- Deposition/NSdepo_IF_AT11_MFR.dat
- Deposition/NSdepo_IF_AT12_base.dat
- Deposition/NSdepo_IF_AT12_GP.dat
- Deposition/NSdepo_IF_AT12_MFR.dat
- Deposition/NSdepo_IF_AT13_base.dat
- Deposition/NSdepo_IF_AT13_GP.dat
- Deposition/NSdepo_IF_AT13_MFR.dat
- Deposition/NSdepo_IF_AT14_base.dat
- Deposition/NSdepo_IF_AT14_GP.dat
- Deposition/NSdepo_IF_AT14_MFR.dat
- Deposition/NSdepo_IF_AT15_base.dat
- Deposition/NSdepo_IF_AT15_GP.dat
- Deposition/NSdepo_IF_AT15_MFR.dat
- Deposition/NSdepo_IF_AT16_base.dat
- Deposition/NSdepo_IF_AT16_GP.dat
- Deposition/NSdepo_IF_AT16_MFR.dat
- Deposition/NSdepo_IF_AT18_base.dat
- Deposition/NSdepo_IF_AT18_GP.dat
- Deposition/NSdepo_IF_AT18_MFR.dat
- Deposition/NSdepo_IM_AT01_IP1_base.dat
- Deposition/NSdepo_IM_AT01_IP1_GP.dat
- Deposition/NSdepo_IM_AT01_IP1_MFR.dat
- Deposition/NSdepo_IM_AT01_IP2_base.dat
- Deposition/NSdepo_IM_AT01_IP2_GP.dat
- Deposition/NSdepo_IM_AT01_IP2_MFR.dat
- GrowUp/
- GrowUp/IF_AT01_BASELINEx_bas.outgrowup
- GrowUp/IF_AT01_BASELINEx_GPx.outgrowup
- GrowUp/IF_AT01_BASELINEx_MFR.outgrowup
- GrowUp/IF_AT01_ECHAM5A1B_bas.outgrowup
- GrowUp/IF_AT01_ECHAM5A1B_GPx.outgrowup
- GrowUp/IF_AT01_ECHAM5A1B_MFR.outgrowup
- GrowUp/IF_AT01_ECHAM5A2x_bas.outgrowup
- GrowUp/IF_AT01_ECHAM5A2x_GPx.outgrowup
- GrowUp/IF_AT01_ECHAM5A2x_MFR.outgrowup
- GrowUp/IF_AT01_ECHAM5B1x_bas.outgrowup
- GrowUp/IF_AT01_ECHAM5B1x_GPx.outgrowup
- GrowUp/IF_AT01_ECHAM5B1x_MFR.outgrowup
- GrowUp/IF_AT01_HADCM3A1B_bas.outgrowup
- GrowUp/IF_AT01_HADCM3A1B_GPx.outgrowup
- GrowUp/IF_AT01_HADCM3A1B_MFR.outgrowup
- GrowUp/IF_AT02_BASELINEx_bas.outgrowup
- GrowUp/IF_AT02_BASELINEx_GPx.outgrowup
- GrowUp/IF_AT02_BASELINEx_MFR.outgrowup
- GrowUp/IF_AT02_ECHAM5A1B_bas.outgrowup
- GrowUp/IF_AT02_ECHAM5A1B_GPx.outgrowup
- GrowUp/IF_AT02_ECHAM5A1B_MFR.outgrowup
- GrowUp/IF_AT02_ECHAM5A2x_bas.outgrowup
- GrowUp/IF_AT02_ECHAM5A2x_GPx.outgrowup
- GrowUp/IF_AT02_ECHAM5A2x_MFR.outgrowup
- GrowUp/IF_AT02_ECHAM5B1x_bas.outgrowup
- GrowUp/IF_AT02_ECHAM5B1x_GPx.outgrowup
- GrowUp/IF_AT02_ECHAM5B1x_MFR.outgrowup
- GrowUp/IF_AT02_HADCM3A1B_bas.outgrowup
- GrowUp/IF_AT02_HADCM3A1B_GPx.outgrowup
- GrowUp/IF_AT02_HADCM3A1B_MFR.outgrowup
- GrowUp/IF_AT03_BASELINEx_bas.outgrowup
- GrowUp/IF_AT03_BASELINEx_GPx.outgrowup
- GrowUp/IF_AT03_BASELINEx_MFR.outgrowup
- GrowUp/IF_AT03_ECHAM5A1B_bas.outgrowup
- GrowUp/IF_AT03_ECHAM5A1B_GPx.outgrowup
- GrowUp/IF_AT03_ECHAM5A1B_MFR.outgrowup
- GrowUp/IF_AT03_ECHAM5A2x_bas.outgrowup
- GrowUp/IF_AT03_ECHAM5A2x_GPx.outgrowup
- GrowUp/IF_AT03_ECHAM5A2x_MFR.outgrowup
- GrowUp/IF_AT03_ECHAM5B1x_bas.outgrowup
- GrowUp/IF_AT03_ECHAM5B1x_GPx.outgrowup
- GrowUp/IF_AT03_ECHAM5B1x_MFR.outgrowup
- GrowUp/IF_AT03_HADCM3A1B_bas.outgrowup
- GrowUp/IF_AT03_HADCM3A1B_GPx.outgrowup
- GrowUp/IF_AT03_HADCM3A1B_MFR.outgrowup
- GrowUp/IF_AT04_BASELINEx_bas.outgrowup
- GrowUp/IF_AT04_BASELINEx_GPx.outgrowup
- GrowUp/IF_AT04_BASELINEx_MFR.outgrowup
- GrowUp/IF_AT04_ECHAM5A1B_bas.outgrowup
- GrowUp/IF_AT04_ECHAM5A1B_GPx.outgrowup
- GrowUp/IF_AT04_ECHAM5A1B_MFR.outgrowup
- GrowUp/IF_AT04_ECHAM5A2x_bas.outgrowup
- GrowUp/IF_AT04_ECHAM5A2x_GPx.outgrowup
- GrowUp/IF_AT04_ECHAM5A2x_MFR.outgrowup
- GrowUp/IF_AT04_ECHAM5B1x_bas.outgrowup
- GrowUp/IF_AT04_ECHAM5B1x_GPx.outgrowup
- GrowUp/IF_AT04_ECHAM5B1x_MFR.outgrowup
- GrowUp/IF_AT04_HADCM3A1B_bas.outgrowup
- GrowUp/IF_AT04_HADCM3A1B_GPx.outgrowup
- GrowUp/IF_AT04_HADCM3A1B_MFR.outgrowup
- GrowUp/IF_AT05_BASELINEx_bas.outgrowup
- GrowUp/IF_AT05_BASELINEx_GPx.outgrowup
- GrowUp/IF_AT05_BASELINEx_MFR.outgrowup
- GrowUp/IF_AT05_ECHAM5A1B_bas.outgrowup
- GrowUp/IF_AT05_ECHAM5A1B_GPx.outgrowup
- GrowUp/IF_AT05_ECHAM5A1B_MFR.outgrowup
- GrowUp/IF_AT05_ECHAM5A2x_bas.outgrowup
- GrowUp/IF_AT05_ECHAM5A2x_GPx.outgrowup
- GrowUp/IF_AT05_ECHAM5A2x_MFR.outgrowup
- GrowUp/IF_AT05_ECHAM5B1x_bas.outgrowup
- GrowUp/IF_AT05_ECHAM5B1x_GPx.outgrowup
- GrowUp/IF_AT05_ECHAM5B1x_MFR.outgrowup
- GrowUp/IF_AT05_HADCM3A1B_bas.outgrowup
- GrowUp/IF_AT05_HADCM3A1B_GPx.outgrowup
- GrowUp/IF_AT05_HADCM3A1B_MFR.outgrowup
- GrowUp/IF_AT07_BASELINEx_bas.outgrowup
- GrowUp/IF_AT07_BASELINEx_GPx.outgrowup
- GrowUp/IF_AT07_BASELINEx_MFR.outgrowup
- GrowUp/IF_AT07_ECHAM5A1B_bas.outgrowup
- GrowUp/IF_AT07_ECHAM5A1B_GPx.outgrowup
- GrowUp/IF_AT07_ECHAM5A1B_MFR.outgrowup
- GrowUp/IF_AT07_ECHAM5A2x_bas.outgrowup
- GrowUp/IF_AT07_ECHAM5A2x_GPx.outgrowup
- GrowUp/IF_AT07_ECHAM5A2x_MFR.outgrowup
- GrowUp/IF_AT07_ECHAM5B1x_bas.outgrowup
- GrowUp/IF_AT07_ECHAM5B1x_GPx.outgrowup
- GrowUp/IF_AT07_ECHAM5B1x_MFR.outgrowup
- GrowUp/IF_AT07_HADCM3A1B_bas.outgrowup
- GrowUp/IF_AT07_HADCM3A1B_GPx.outgrowup
- GrowUp/IF_AT07_HADCM3A1B_MFR.outgrowup
- GrowUp/IF_AT08_BASELINEx_bas.outgrowup
- GrowUp/IF_AT08_BASELINEx_GPx.outgrowup
- GrowUp/IF_AT08_BASELINEx_MFR.outgrowup
- GrowUp/IF_AT08_ECHAM5A1B_bas.outgrowup
- GrowUp/IF_AT08_ECHAM5A1B_GPx.outgrowup
- GrowUp/IF_AT08_ECHAM5A1B_MFR.outgrowup
- GrowUp/IF_AT08_ECHAM5A2x_bas.outgrowup
- GrowUp/IF_AT08_ECHAM5A2x_GPx.outgrowup
- GrowUp/IF_AT08_ECHAM5A2x_MFR.outgrowup
- GrowUp/IF_AT08_ECHAM5B1x_bas.outgrowup
- GrowUp/IF_AT08_ECHAM5B1x_GPx.outgrowup
- GrowUp/IF_AT08_ECHAM5B1x_MFR.outgrowup
- GrowUp/IF_AT08_HADCM3A1B_bas.outgrowup
- GrowUp/IF_AT08_HADCM3A1B_GPx.outgrowup
- GrowUp/IF_AT08_HADCM3A1B_MFR.outgrowup
- GrowUp/IF_AT09_BASELINEx_bas.outgrowup
- GrowUp/IF_AT09_BASELINEx_GPx.outgrowup
- GrowUp/IF_AT09_BASELINEx_MFR.outgrowup
- GrowUp/IF_AT09_ECHAM5A1B_bas.outgrowup
- GrowUp/IF_AT09_ECHAM5A1B_GPx.outgrowup
- GrowUp/IF_AT09_ECHAM5A1B_MFR.outgrowup
- GrowUp/IF_AT09_ECHAM5A2x_bas.outgrowup
- GrowUp/IF_AT09_ECHAM5A2x_GPx.outgrowup
- GrowUp/IF_AT09_ECHAM5A2x_MFR.outgrowup
- GrowUp/IF_AT09_ECHAM5B1x_bas.outgrowup
- GrowUp/IF_AT09_ECHAM5B1x_GPx.outgrowup
- GrowUp/IF_AT09_ECHAM5B1x_MFR.outgrowup
- GrowUp/IF_AT09_HADCM3A1B_bas.outgrowup
- GrowUp/IF_AT09_HADCM3A1B_GPx.outgrowup
- GrowUp/IF_AT09_HADCM3A1B_MFR.outgrowup
- GrowUp/IF_AT10_BASELINEx_bas.outgrowup
- GrowUp/IF_AT10_BASELINEx_GPx.outgrowup
- GrowUp/IF_AT10_BASELINEx_MFR.outgrowup
- GrowUp/IF_AT10_ECHAM5A1B_bas.outgrowup
- GrowUp/IF_AT10_ECHAM5A1B_GPx.outgrowup
- GrowUp/IF_AT10_ECHAM5A1B_MFR.outgrowup
- GrowUp/IF_AT10_ECHAM5A2x_bas.outgrowup
- GrowUp/IF_AT10_ECHAM5A2x_GPx.outgrowup
- GrowUp/IF_AT10_ECHAM5A2x_MFR.outgrowup
- GrowUp/IF_AT10_ECHAM5B1x_bas.outgrowup
- GrowUp/IF_AT10_ECHAM5B1x_GPx.outgrowup
- GrowUp/IF_AT10_ECHAM5B1x_MFR.outgrowup
- GrowUp/IF_AT10_HADCM3A1B_bas.outgrowup
- GrowUp/IF_AT10_HADCM3A1B_GPx.outgrowup
- GrowUp/IF_AT10_HADCM3A1B_MFR.outgrowup
[truncated: 408 more entries]
