# Supplementary material for: Climate and air pollution impacts on habitat suitability of Austrian forest ecosystems
Source: PLoS One. 2017 Sep 12;12(9):e0184194. doi: 10.1371/journal.pone.0184194 (PMC5595319; doi:10.1371/journal.pone.0184194)
Supplement: S1 File — (ZIP) [file pone.0184194.s004.zip › Climate_Data/IF_AT01_BASELINEx.dat]

!Made by:  Methyd.exe
!Using:  in.txt
! AT01
! Location (Lon-Lat):  16.320  47.760
! Temperature file:   Z:\Modell_VSDp\VSD_Input\Climate_Scen\AT01_Saubrun_Baseline.txt;#3
! Precipitation file: Z:\Modell_VSDp\VSD_Input\Climate_Scen\AT01_Saubrun_Baseline.txt;#4
! Sunshine file:      Z:\Modell_VSDp\VSD_Input\Climate_Scen\AT01_Saubrun_Baseline.txt/E;#5
! ThetaSat= 0.561; ThetaFC= 0.348; Theta1bar= 0.273; ThetaWP= 0.153
! bulkdens= 0.977 g/cm3
! GDDlim=     5.0 oC
!    10.08 = av. annual mean TempC (oC)
!   0.6167 = av. annual Precip (m/yr)
!  1663.21 = av. annual sunshine hours (h)
!   0.6072 = av. annual AET (m/yr)
!   0.0086 = av. annual percol (m/yr)
!   0.00010 = av. annual Qickfl (m/yr)
!   0.2225 = av. annual mean Theta (m/m)
!    0.693 = av. annual mean rf_miR
!    0.605 = av. annual mean rf_denit
!    0.0001 = av. annual mean rf_den
!    527.2 = av. annual PAR (umol/m2/s)
!   2348.9 = av. annual GDD (deg.days)
! ... averages over  150 years.
!Year rf_miR rf_nit rf_denit TempC Precip Sunhrs  AET percol Qickfl  Theta   PAR    GDD kJ/m2/d
1950  0.430  0.224  0.0001  10.36  0.491 1668.3  0.491  0.0001  0.0001  0.187  531.1 2511.8 11649.0
1951  0.648  0.556  0.0001   9.60  0.635 1632.2  0.635  0.0001  0.0001  0.229  524.7 2286.5 11508.4
1952  1.187  1.302  0.0001  10.41  0.715 1598.4  0.705  0.0001  0.0001  0.262  521.7 2391.6 11441.4
1953  1.263  1.325  0.0001   9.34  0.729 1537.5  0.674  0.055  0.0001  0.316  511.4 2320.7 11216.8
1954  0.532  0.381  0.0001  10.11  0.528 1780.5  0.528  0.0001  0.0001  0.197  545.3 2498.6 11960.6
1955  0.563  0.413  0.0001  10.44  0.551 1627.4  0.551  0.0001  0.0001  0.205  522.4 2393.4 11458.1
1956  0.690  0.624  0.0001  10.36  0.668 1578.9  0.670  0.0001  0.0001  0.209  517.5 2417.3 11350.5
1957  0.354  0.111  0.0001  10.38  0.487 1779.4  0.487  0.0001  0.0001  0.166  546.9 2527.7 11994.4
1958  0.803  0.697  0.0001  10.53  0.643 1726.7  0.643  0.0001  0.0001  0.251  537.5 2378.7 11788.3
1959  1.254  1.295  0.0001   9.14  0.767 1561.8  0.633  0.134  0.0001  0.324  511.1 2231.9 11210.4
1960  0.406  0.221  0.0001   9.77  0.517 1496.9  0.517  0.0001  0.0001  0.181  504.6 2192.4 11067.7
1961  0.511  0.357  0.0001   9.48  0.538 1566.7  0.538  0.0001  0.0001  0.194  511.4 2383.8 11215.3
1962  0.912  0.922  0.0001  10.29  0.679 1540.9  0.678  0.0001  0.0001  0.244  513.1 2356.0 11254.5
1963  0.429  0.198  0.0001  10.59  0.523 1786.6  0.523  0.0001  0.0001  0.186  547.8 2617.4 12013.5
1964  0.424  0.242  0.0001   9.65  0.520 1831.7  0.520  0.0001  0.0001  0.198  549.8 2196.2 12059.3
1965  0.383  0.159  0.0001  10.42  0.536 1634.9  0.536  0.0001  0.0001  0.176  522.2 2473.0 11453.1
1966  0.628  0.588  0.0001   9.73  0.644 1592.9  0.643  0.0001  0.0001  0.207  511.7 2258.6 11222.0
1967  0.556  0.404  0.0001   9.86  0.569 1733.0  0.569  0.0001  0.0001  0.211  540.5 2369.5 11853.7
1968  0.678  0.613  0.0001  10.12  0.584 1585.1  0.584  0.0001  0.0001  0.192  513.8 2520.0 11268.9
1969  0.430  0.236  0.0001  10.51  0.523 1815.8  0.523  0.0001  0.0001  0.189  547.4 2234.5 12006.7
1970  0.635  0.531  0.0001  10.18  0.657 1716.7  0.657  0.0001  0.0001  0.225  535.2 2278.3 11739.0
1971  0.536  0.392  0.0001  10.51  0.553 1773.0  0.553  0.0001  0.0001  0.190  538.9 2459.3 11818.9
1972  0.400  0.202  0.0001  10.15  0.537 1789.1  0.537  0.0001  0.0001  0.177  542.5 2328.2 11897.7
1973  0.516  0.372  0.0001   9.69  0.551 1717.5  0.551  0.0001  0.0001  0.208  536.5 2173.0 11766.6
1974  0.698  0.641  0.0001  10.09  0.645 1558.0  0.644  0.0001  0.0001  0.210  514.0 2306.3 11273.3
1975  0.511  0.348  0.0001   9.78  0.589 1571.5  0.589  0.0001  0.0001  0.215  517.7 2169.0 11353.8
1976  0.749  0.710  0.0001   9.05  0.683 1685.9  0.633  0.051  0.0001  0.251  529.8 2214.3 11619.1
1977  0.900  0.887  0.0001   9.42  0.627 1550.7  0.627  0.0001  0.0001  0.248  512.0 2300.9 11229.0
1978  0.563  0.448  0.0001  10.36  0.673 1664.1  0.674  0.0001  0.0001  0.188  524.8 2445.2 11509.6
1979  0.550  0.371  0.0001  10.66  0.573 1742.1  0.573  0.0001  0.0001  0.206  541.9 2552.2 11884.3
1980  0.545  0.434  0.0001  10.67  0.547 1667.5  0.547  0.0001  0.0001  0.180  527.6 2549.5 11572.0
1981  0.757  0.734  0.0001   9.95  0.594 1741.6  0.594  0.0001  0.0001  0.226  539.3 2447.6 11828.3
1982  0.544  0.415  0.0001  10.19  0.499 1608.9  0.499  0.0001  0.0001  0.193  517.0 2392.0 11338.5
1983  0.508  0.302  0.0001  10.32  0.518 1600.9  0.518  0.0001  0.0001  0.204  520.5 2385.2 11415.9
1984  0.449  0.278  0.0001  10.13  0.582 1671.4  0.582  0.0001  0.0001  0.191  521.6 2327.0 11438.8
1985  1.143  1.259  0.0001  10.27  0.670 1434.9  0.656  0.0001  0.0001  0.254  493.4 2520.7 10820.3
1986  0.458  0.275  0.0001  10.50  0.542 1623.3  0.542  0.0001  0.0001  0.184  517.2 2316.9 11343.2
1987  0.615  0.498  0.0001   9.83  0.620 1595.4  0.620  0.0001  0.0001  0.217  521.3 2191.0 11434.1
1988  0.958  0.996  0.0001   9.47  0.665 1648.2  0.663  0.0001  0.0001  0.238  524.3 2328.4 11499.7
1989  1.233  1.332  0.0001   9.55  0.743 1603.2  0.688  0.054  0.0001  0.298  521.5 2328.6 11437.2
1990  0.479  0.313  0.0001   9.46  0.541 1612.8  0.541  0.0001  0.0001  0.191  524.0 2258.1 11491.4
1991  0.892  0.963  0.0001  10.53  0.691 1588.1  0.693  0.0001  0.0001  0.222  515.5 2550.0 11305.2
1992  0.502  0.351  0.0001   9.78  0.567 1630.7  0.567  0.0001  0.0001  0.198  522.6 2281.8 11461.0
1993  1.094  1.139  0.0001   9.51  0.712 1679.0  0.699  0.002  0.0001  0.278  532.1 2070.1 11669.4
1994  0.550  0.417  0.0001  10.88  0.666 1668.4  0.666  0.0001  0.0001  0.186  524.9 2474.6 11511.2
1995  0.989  1.133  0.0001   9.42  0.707 1712.8  0.695  0.0001  0.0001  0.255  535.7 2107.3 11749.0
1996  0.410  0.203  0.0001  10.30  0.526 1703.9  0.526  0.0001  0.0001  0.185  537.4 2392.1 11785.6
1997  0.542  0.352  0.0001  10.44  0.517 1762.4  0.517  0.0001  0.0001  0.224  539.2 2404.7 11824.8
1998  0.741  0.622  0.0001  10.51  0.599 1639.6  0.599  0.0001  0.0001  0.242  528.9 2491.4 11601.0
1999  0.429  0.260  0.0001  10.18  0.570 1726.0  0.570  0.0001  0.0001  0.185  535.6 2298.6 11745.9
2000  1.224  1.284  0.0001  10.71  0.723 1548.4  0.701  0.021  0.0001  0.275  513.3 2456.7 11256.9
2001  0.815  0.832  0.0001   9.93  0.665 1691.6  0.665  0.0001  0.0001  0.223  527.3 2236.4 11564.0
2002  0.423  0.265  0.0001   9.67  0.587 1531.7  0.587  0.0001  0.0001  0.182  508.0 2231.3 11141.1
2003  0.863  0.862  0.0001  10.06  0.684 1674.7  0.682  0.0001  0.0001  0.242  528.1 2390.4 11582.5
2004  0.381  0.166  0.0001  10.32  0.528 1794.0  0.528  0.0001  0.0001  0.168  544.9 2419.5 11951.3
2005  0.912  0.937  0.0001   9.79  0.733 1754.8  0.719  0.006  0.0001  0.271  540.7 2113.1 11859.1
2006  0.422  0.225  0.0001  10.68  0.550 1785.6  0.550  0.0001  0.0001  0.168  543.2 2442.2 11914.4
2007  0.507  0.339  0.0001  10.01  0.594 1784.8  0.594  0.0001  0.0001  0.198  538.7 2366.1 11815.4
2008  0.714  0.685  0.0001   9.81  0.665 1683.9  0.665  0.0001  0.0001  0.224  530.6 2213.9 11637.7
2009  0.331  0.105  0.0001   9.78  0.455 1630.5  0.455  0.0001  0.0001  0.171  521.5 2298.1 11438.2
2010  0.716  0.693  0.0001   9.54  0.621 1634.5  0.621  0.0001  0.0001  0.220  526.3 2296.0 11543.2
2011  0.963  1.025  0.0001  10.66  0.677 1595.6  0.677  0.0001  0.0001  0.237  516.5 2595.4 11327.9
2012  0.915  0.985  0.0001  10.40  0.706 1788.7  0.710  0.0001  0.0001  0.223  544.3 2528.5 11937.0
2013  0.997  1.057  0.0001   9.12  0.678 1609.9  0.647  0.031  0.0001  0.259  522.8 2329.5 11466.6
2014  0.910  0.904  0.0001   9.84  0.694 1727.8  0.691  0.0001  0.0001  0.253  530.4 2094.4 11631.9
2015  0.749  0.685  0.0001   9.77  0.626 1536.1  0.622  0.004  0.0001  0.250  509.3 2163.1 11171.0
2016  0.530  0.350  0.0001   9.81  0.503 1773.9  0.503  0.0001  0.0001  0.227  540.6 2293.8 11856.1
2017  0.468  0.254  0.0001  10.36  0.554 1775.3  0.554  0.0001  0.0001  0.196  546.9 2489.8 11994.8
2018  0.812  0.775  0.0001  10.15  0.632 1587.4  0.632  0.0001  0.0001  0.253  519.8 2235.5 11399.4
2019  0.488  0.325  0.0001   9.76  0.555 1589.7  0.555  0.0001  0.0001  0.199  516.1 2265.9 11319.5
2020  0.919  0.941  0.0001   9.93  0.709 1637.9  0.684  0.025  0.0001  0.274  525.1 2339.5 11517.5
2021  0.482  0.329  0.0001  10.27  0.561 1673.8  0.561  0.0001  0.0001  0.190  531.8 2474.1 11663.7
2022  0.362  0.149  0.0001   9.77  0.523 1570.1  0.523  0.0001  0.0001  0.178  516.0 2346.5 11316.4
2023  1.232  1.314  0.0001   9.69  0.765 1615.2  0.689  0.075  0.0001  0.310  517.7 2228.9 11354.4
2024  1.122  1.158  0.0001   9.59  0.729 1443.7  0.660  0.068  0.0001  0.308  500.4 2180.2 10974.6
2025  0.534  0.415  0.0001  10.38  0.580 1621.4  0.580  0.0001  0.0001  0.189  522.8 2362.3 11465.4
2026  1.133  1.175  0.0001  10.05  0.789 1616.0  0.702  0.088  0.0001  0.296  520.4 2327.7 11413.8
2027  0.429  0.237  0.0001   9.65  0.501 1731.0  0.501  0.0001  0.0001  0.200  535.2 2400.5 11738.6
2028  0.785  0.702  0.0001  10.46  0.631 1704.7  0.630  0.0001  0.0001  0.243  535.3 2380.9 11739.7
2029  0.470  0.293  0.0001  10.47  0.563 1584.7  0.563  0.0001  0.0001  0.197  516.1 2265.3 11319.7
2030  0.947  0.989  0.0001  10.67  0.700 1769.8  0.696  0.0001  0.0001  0.244  536.1 2475.7 11757.2
2031  0.734  0.643  0.0001  10.54  0.611 1788.8  0.611  0.0001  0.0001  0.240  543.7 2353.2 11924.6
2032  0.479  0.285  0.0001  10.33  0.478 1757.8  0.478  0.0001  0.0001  0.207  539.9 2141.9 11841.8
2033  0.639  0.496  0.0001  10.64  0.598 1687.2  0.598  0.0001  0.0001  0.218  532.1 2346.4 11670.2
2034  0.513  0.359  0.0001  10.19  0.574 1724.1  0.574  0.0001  0.0001  0.189  536.9 2528.4 11775.8
2035  0.555  0.421  0.0001   9.77  0.603 1667.1  0.603  0.0001  0.0001  0.202  525.3 2335.7 11520.6
2036  0.599  0.438  0.0001  10.37  0.602 1754.8  0.602  0.0001  0.0001  0.223  538.1 2369.2 11801.0
2037  0.562  0.436  0.0001   9.88  0.600 1635.2  0.600  0.0001  0.0001  0.204  522.0 2267.6 11448.8
2038  0.460  0.332  0.0001   9.09  0.549 1720.8  0.549  0.0001  0.0001  0.189  524.5 2056.2 11503.7
2039  0.364  0.131  0.0001  10.81  0.519 1701.8  0.519  0.0001  0.0001  0.163  532.0 2467.9 11668.8
2040  0.855  0.862  0.0001   9.52  0.688 1551.4  0.655  0.033  0.0001  0.255  516.7 2246.0 11333.4
2041  0.523  0.385  0.0001   9.91  0.616 1715.9  0.615  0.0001  0.0001  0.195  537.8 2381.2 11795.7
2042  0.888  0.866  0.0001  10.36  0.775 1678.5  0.676  0.099  0.0001  0.267  533.6 2569.4 11703.1
2043  0.457  0.268  0.0001  11.08  0.632 1629.2  0.632  0.0001  0.0001  0.175  522.2 2546.9 11453.5
2044  0.564  0.455  0.0001   9.52  0.608 1491.4  0.608  0.0001  0.0001  0.193  501.6 2334.0 11000.9
2045  0.388  0.192  0.0001   9.68  0.539 1667.2  0.539  0.0001  0.0001  0.180  530.8 2224.0 11642.0
2046  0.937  0.855  0.0001  11.52  0.688 1700.3  0.688  0.0001  0.0001  0.254  531.3 2790.3 11653.2
2047  0.311  0.076  0.0001   9.78  0.478 1790.3  0.478  0.0001  0.0001  0.170  543.7 2300.7 11923.7
2048  1.110  1.064  0.0001  10.80  0.701 1655.3  0.699  0.0001  0.0001  0.287  523.8 2418.4 11488.9
2049  0.862  0.884  0.0001   9.29  0.697 1650.7  0.659  0.038  0.0001  0.246  526.7 2278.7 11552.7
2050  0.794  0.780  0.0001  10.37  0.697 1724.4  0.695  0.0001  0.0001  0.238  538.7 2382.0 11815.6
2051  0.635  0.501  0.0001  10.07  0.538 1682.6  0.538  0.0001  0.0001  0.224  530.8 2259.4 11641.0
2052  0.925  0.894  0.0001   9.97  0.690 1707.3  0.684  0.006  0.0001  0.259  533.5 2307.1 11700.4
2053  0.557  0.441  0.0001   9.54  0.631 1708.7  0.631  0.0001  0.0001  0.205  529.0 2207.3 11601.5
2054  1.224  1.353  0.0001  10.37  0.724 1465.5  0.688  0.036  0.0001  0.279  502.0 2525.6 11009.7
2055  0.470  0.299  0.0001  10.20  0.549 1633.8  0.549  0.0001  0.0001  0.187  521.9 2365.3 11447.2
2056  0.444  0.260  0.0001  10.44  0.572 1592.7  0.572  0.0001  0.0001  0.183  521.7 2410.2 11442.2
2057  0.583  0.454  0.0001  10.42  0.589 1566.6  0.589  0.0001  0.0001  0.205  517.9 2408.7 11358.0
2058  0.781  0.754  0.0001  10.22  0.670 1752.3  0.670  0.0001  0.0001  0.224  538.2 2377.9 11803.8
2059  0.751  0.783  0.0001   9.97  0.677 1605.4  0.677  0.0001  0.0001  0.218  521.4 2249.6 11435.7
2060  0.462  0.297  0.0001   9.52  0.475 1720.5  0.475  0.0001  0.0001  0.201  536.4 2249.7 11764.2
2061  0.729  0.618  0.0001  10.86  0.665 1753.9  0.665  0.0001  0.0001  0.232  539.1 2498.4 11823.5
2062  0.786  0.746  0.0001   9.67  0.644 1661.9  0.644  0.0001  0.0001  0.255  526.2 2164.2 11540.6
2063  0.659  0.530  0.0001  11.31  0.675 1787.3  0.675  0.0001  0.0001  0.210  543.9 2586.5 11929.6
2064  0.434  0.259  0.0001  10.01  0.553 1871.8  0.553  0.0001  0.0001  0.190  557.8 2216.7 12234.8
2065  0.623  0.491  0.0001  10.67  0.619 1597.1  0.619  0.0001  0.0001  0.211  520.5 2525.5 11416.4
2066  1.279  1.368  0.0001   9.72  0.726 1481.6  0.649  0.077  0.0001  0.308  500.0 2385.3 10967.0
2067  0.881  0.873  0.0001  10.39  0.724 1601.2  0.696  0.028  0.0001  0.266  525.7 2324.2 11529.3
2068  1.265  1.312  0.0001   9.51  0.692 1539.8  0.662  0.0001  0.0001  0.310  508.0 2218.6 11140.5
2069  0.398  0.192  0.0001  10.39  0.572 1738.0  0.572  0.0001  0.0001  0.179  534.4 2347.3 11720.5
2070  0.485  0.338  0.0001   9.57  0.597 1670.6  0.597  0.0001  0.0001  0.203  531.3 2203.1 11652.1
2071  0.622  0.482  0.0001   9.90  0.579 1647.5  0.579  0.0001  0.0001  0.231  524.6 2436.8 11504.9
2072  0.644  0.537  0.0001   9.80  0.606 1569.2  0.606  0.0001  0.0001  0.217  515.4 2398.7 11303.2
2073  0.440  0.292  0.0001   9.14  0.579 1768.7  0.579  0.0001  0.0001  0.204  538.2 1966.4 11804.3
2074  1.045  1.074  0.0001   9.58  0.668 1535.3  0.660  0.0001  0.0001  0.256  503.6 2185.3 11044.8
2075  0.588  0.430  0.0001   9.88  0.576 1714.2  0.576  0.0001  0.0001  0.198  534.9 2601.3 11732.2
2076  0.570  0.459  0.0001  10.03  0.615 1581.2  0.615  0.0001  0.0001  0.202  519.2 2354.0 11387.4
2077  0.952  0.914  0.0001  10.47  0.702 1710.9  0.698  0.004  0.0001  0.276  530.8 2354.1 11642.1
2078  1.238  1.309  0.0001  10.34  0.710 1577.2  0.688  0.0001  0.0001  0.287  513.2 2386.9 11256.5
2079  0.341  0.090  0.0001  10.79  0.498 1810.7  0.498  0.0001  0.0001  0.164  549.5 2544.9 12051.2
2080  0.683  0.608  0.0001   9.57  0.600 1614.5  0.600  0.0001  0.0001  0.225  524.7 2309.5 11507.6
2081  0.971  0.959  0.0001  10.24  0.722 1622.2  0.688  0.034  0.0001  0.278  518.9 2255.2 11379.7
2082  0.458  0.277  0.0001  10.29  0.597 1808.2  0.597  0.0001  0.0001  0.184  543.1 2389.5 11910.7
2083  0.516  0.306  0.0001  11.41  0.557 1651.9  0.557  0.0001  0.0001  0.200  531.1 2610.7 11648.8
2084  0.875  0.871  0.0001  10.27  0.681 1714.3  0.680  0.0001  0.0001  0.251  532.4 2453.4 11677.5
2085  0.352  0.113  0.0001  10.20  0.460 1929.2  0.460  0.0001  0.0001  0.177  564.3 2418.5 12376.9
2086  1.250  1.299  0.0001   9.58  0.854 1581.0  0.675  0.179  0.0001  0.315  519.3 2334.7 11389.5
2087  1.167  1.271  0.0001   9.92  0.706 1414.1  0.641  0.065  0.0001  0.274  493.5 2421.3 10823.1
2088  0.670  0.606  0.0001   9.36  0.635 1722.5  0.635  0.0001  0.0001  0.209  536.2 2218.1 11759.1
2089  0.495  0.370  0.0001   9.21  0.511 1627.0  0.511  0.0001  0.0001  0.196  519.7 2085.9 11397.4
2090  0.377  0.143  0.0001  10.37  0.459 1541.8  0.459  0.0001  0.0001  0.175  509.4 2368.3 11172.6
2091  0.634  0.490  0.0001  10.17  0.595 1670.6  0.595  0.0001  0.0001  0.218  523.9 2388.8 11489.3
2092  0.371  0.128  0.0001  10.90  0.526 1671.9  0.526  0.0001  0.0001  0.171  518.3 2464.5 11367.5
2093  1.084  1.167  0.0001   9.35  0.699 1532.6  0.640  0.058  0.0001  0.277  508.8 2090.6 11159.3
2094  0.984  0.992  0.0001  10.82  0.671 1594.6  0.671  0.0001  0.0001  0.258  517.7 2468.9 11354.1
2095  0.732  0.657  0.0001   9.40  0.634 1853.9  0.618  0.016  0.0001  0.253  550.2 2292.2 12066.6
2096  0.543  0.394  0.0001  10.79  0.631 1697.2  0.631  0.0001  0.0001  0.192  534.5 2479.7 11722.1
2097  0.896  0.898  0.0001   9.20  0.673 1831.6  0.668  0.001  0.0001  0.257  547.3 2146.8 12003.1
2098  1.016  1.021  0.0001  10.45  0.725 1766.6  0.719  0.0001  0.0001  0.266  537.8 2298.9 11794.5
2099  1.004  1.085  0.0001  10.22  0.718 1659.2  0.705  0.0001  0.0001  0.251  523.7 2296.2 11486.9
