# Supplementary material for: Climate and air pollution impacts on habitat suitability of Austrian forest ecosystems
Source: PLoS One. 2017 Sep 12;12(9):e0184194. doi: 10.1371/journal.pone.0184194 (PMC5595319; doi:10.1371/journal.pone.0184194)
Supplement: S1 File — (ZIP) [file pone.0184194.s004.zip › Climate_Data/IF_AT01_ECHAM5A1B.dat]

!Made by:  Methyd.exe
!Using:  in.txt
! AT01
! Location (Lon-Lat):  16.320  47.760
! Temperature file:   Z:\Modell_VSDp\VSD_Input\Climate_Scen\AT01_SaubrunECHAM5A1B.txt;#3
! Precipitation file: Z:\Modell_VSDp\VSD_Input\Climate_Scen\AT01_SaubrunECHAM5A1B.txt;#4
! Sunshine file:      Z:\Modell_VSDp\VSD_Input\Climate_Scen\AT01_SaubrunECHAM5A1B.txt/E;#5
! ThetaSat= 0.561; ThetaFC= 0.348; Theta1bar= 0.273; ThetaWP= 0.153
! bulkdens= 0.977 g/cm3
! GDDlim=     5.0 oC
!    11.09 = av. annual mean TempC (oC)
!   0.6072 = av. annual Precip (m/yr)
!  1613.33 = av. annual sunshine hours (h)
!   0.5864 = av. annual AET (m/yr)
!   0.0202 = av. annual percol (m/yr)
!   0.00010 = av. annual Qickfl (m/yr)
!   0.2236 = av. annual mean Theta (m/m)
!    0.768 = av. annual mean rf_miR
!    0.664 = av. annual mean rf_denit
!    0.0001 = av. annual mean rf_den
!    521.5 = av. annual PAR (umol/m2/s)
!   2609.9 = av. annual GDD (deg.days)
! ... averages over  150 years.
!Year rf_miR rf_nit rf_denit TempC Precip Sunhrs  AET percol Qickfl  Theta   PAR    GDD kJ/m2/d
1950  0.430  0.224  0.0001  10.36  0.491 1668.3  0.491  0.0001  0.0001  0.187  531.1 2511.8 11649.0
1951  0.648  0.556  0.0001   9.60  0.635 1632.2  0.635  0.0001  0.0001  0.229  524.7 2286.5 11508.4
1952  1.187  1.302  0.0001  10.41  0.715 1598.4  0.705  0.0001  0.0001  0.262  521.7 2391.6 11441.4
1953  1.263  1.325  0.0001   9.34  0.729 1537.5  0.674  0.055  0.0001  0.316  511.4 2320.7 11216.8
1954  0.532  0.381  0.0001  10.11  0.528 1780.5  0.528  0.0001  0.0001  0.197  545.3 2498.6 11960.6
1955  0.563  0.413  0.0001  10.44  0.551 1627.4  0.551  0.0001  0.0001  0.205  522.4 2393.4 11458.1
1956  0.690  0.624  0.0001  10.36  0.668 1578.9  0.670  0.0001  0.0001  0.209  517.5 2417.3 11350.5
1957  0.354  0.111  0.0001  10.38  0.487 1779.4  0.487  0.0001  0.0001  0.166  546.9 2527.7 11994.4
1958  0.803  0.697  0.0001  10.53  0.643 1726.7  0.643  0.0001  0.0001  0.251  537.5 2378.7 11788.3
1959  1.254  1.295  0.0001   9.14  0.767 1561.8  0.633  0.134  0.0001  0.324  511.1 2231.9 11210.4
1960  0.406  0.221  0.0001   9.77  0.517 1496.9  0.517  0.0001  0.0001  0.181  504.6 2192.4 11067.7
1961  0.511  0.357  0.0001   9.48  0.538 1566.7  0.538  0.0001  0.0001  0.194  511.4 2383.8 11215.3
1962  0.912  0.922  0.0001  10.29  0.679 1540.9  0.678  0.0001  0.0001  0.244  513.1 2356.0 11254.5
1963  0.429  0.198  0.0001  10.59  0.523 1786.6  0.523  0.0001  0.0001  0.186  547.8 2617.4 12013.5
1964  0.424  0.242  0.0001   9.65  0.520 1831.7  0.520  0.0001  0.0001  0.198  549.8 2196.2 12059.3
1965  0.383  0.159  0.0001  10.42  0.536 1634.9  0.536  0.0001  0.0001  0.176  522.2 2473.0 11453.1
1966  0.628  0.588  0.0001   9.73  0.644 1592.9  0.643  0.0001  0.0001  0.207  511.7 2258.6 11222.0
1967  0.556  0.404  0.0001   9.86  0.569 1733.0  0.569  0.0001  0.0001  0.211  540.5 2369.5 11853.7
1968  0.678  0.613  0.0001  10.12  0.584 1585.1  0.584  0.0001  0.0001  0.192  513.8 2520.0 11268.9
1969  0.430  0.236  0.0001  10.51  0.523 1815.8  0.523  0.0001  0.0001  0.189  547.4 2234.5 12006.7
1970  0.635  0.531  0.0001  10.18  0.657 1716.7  0.657  0.0001  0.0001  0.225  535.2 2278.3 11739.0
1971  0.536  0.392  0.0001  10.51  0.553 1773.0  0.553  0.0001  0.0001  0.190  538.9 2459.3 11818.9
1972  0.400  0.202  0.0001  10.15  0.537 1789.1  0.537  0.0001  0.0001  0.177  542.5 2328.2 11897.7
1973  0.516  0.372  0.0001   9.69  0.551 1717.5  0.551  0.0001  0.0001  0.208  536.5 2173.0 11766.6
1974  0.698  0.641  0.0001  10.09  0.645 1558.0  0.644  0.0001  0.0001  0.210  514.0 2306.3 11273.3
1975  0.511  0.348  0.0001   9.78  0.589 1571.5  0.589  0.0001  0.0001  0.215  517.7 2169.0 11353.8
1976  0.749  0.710  0.0001   9.05  0.683 1685.9  0.633  0.051  0.0001  0.251  529.8 2214.3 11619.1
1977  0.900  0.887  0.0001   9.42  0.627 1550.7  0.627  0.0001  0.0001  0.248  512.0 2300.9 11229.0
1978  0.563  0.448  0.0001  10.36  0.673 1664.1  0.674  0.0001  0.0001  0.188  524.8 2445.2 11509.6
1979  0.550  0.371  0.0001  10.66  0.573 1742.1  0.573  0.0001  0.0001  0.206  541.9 2552.2 11884.3
1980  0.545  0.434  0.0001  10.67  0.547 1667.5  0.547  0.0001  0.0001  0.180  527.6 2549.5 11572.0
1981  0.757  0.734  0.0001   9.95  0.594 1741.6  0.594  0.0001  0.0001  0.226  539.3 2447.6 11828.3
1982  0.544  0.415  0.0001  10.19  0.499 1608.9  0.499  0.0001  0.0001  0.193  517.0 2392.0 11338.5
1983  0.508  0.302  0.0001  10.32  0.518 1600.9  0.518  0.0001  0.0001  0.204  520.5 2385.2 11415.9
1984  0.449  0.278  0.0001  10.13  0.582 1671.4  0.582  0.0001  0.0001  0.191  521.6 2327.0 11438.8
1985  1.143  1.259  0.0001  10.27  0.670 1434.9  0.656  0.0001  0.0001  0.254  493.4 2520.7 10820.3
1986  0.458  0.275  0.0001  10.50  0.542 1623.3  0.542  0.0001  0.0001  0.184  517.2 2316.9 11343.2
1987  0.615  0.498  0.0001   9.83  0.620 1595.4  0.620  0.0001  0.0001  0.217  521.3 2191.0 11434.1
1988  0.958  0.996  0.0001   9.47  0.665 1648.2  0.663  0.0001  0.0001  0.238  524.3 2328.4 11499.7
1989  1.233  1.332  0.0001   9.55  0.743 1603.2  0.688  0.054  0.0001  0.298  521.5 2328.6 11437.2
1990  0.479  0.313  0.0001   9.46  0.541 1612.8  0.541  0.0001  0.0001  0.191  524.0 2258.1 11491.4
1991  0.892  0.963  0.0001  10.53  0.691 1588.1  0.693  0.0001  0.0001  0.222  515.5 2550.0 11305.2
1992  0.502  0.351  0.0001   9.78  0.567 1630.7  0.567  0.0001  0.0001  0.198  522.6 2281.8 11461.0
1993  1.094  1.139  0.0001   9.51  0.712 1679.0  0.699  0.002  0.0001  0.278  532.1 2070.1 11669.4
1994  0.550  0.417  0.0001  10.88  0.666 1668.4  0.666  0.0001  0.0001  0.186  524.9 2474.6 11511.2
1995  0.989  1.133  0.0001   9.42  0.707 1712.8  0.695  0.0001  0.0001  0.255  535.7 2107.3 11749.0
1996  0.410  0.203  0.0001  10.30  0.526 1703.9  0.526  0.0001  0.0001  0.185  537.4 2392.1 11785.6
1997  0.542  0.352  0.0001  10.44  0.517 1762.4  0.517  0.0001  0.0001  0.224  539.2 2404.7 11824.8
1998  0.741  0.622  0.0001  10.51  0.599 1639.6  0.599  0.0001  0.0001  0.242  528.9 2491.4 11601.0
1999  0.429  0.260  0.0001  10.18  0.570 1726.0  0.570  0.0001  0.0001  0.185  535.6 2298.6 11745.9
2000  1.224  1.284  0.0001  10.71  0.723 1548.4  0.701  0.021  0.0001  0.275  513.3 2456.7 11256.9
2001  0.815  0.832  0.0001   9.93  0.665 1691.6  0.665  0.0001  0.0001  0.223  527.3 2236.4 11564.0
2002  0.423  0.265  0.0001   9.67  0.587 1531.7  0.587  0.0001  0.0001  0.182  508.0 2231.3 11141.1
2003  0.863  0.862  0.0001  10.06  0.684 1674.7  0.682  0.0001  0.0001  0.242  528.1 2390.4 11582.5
2004  0.381  0.166  0.0001  10.32  0.528 1794.0  0.528  0.0001  0.0001  0.168  544.9 2419.5 11951.3
2005  0.912  0.937  0.0001   9.79  0.733 1754.8  0.719  0.006  0.0001  0.271  540.7 2113.1 11859.1
2006  0.422  0.225  0.0001  10.68  0.550 1785.6  0.550  0.0001  0.0001  0.168  543.2 2442.2 11914.4
2007  0.507  0.339  0.0001  10.01  0.594 1784.8  0.594  0.0001  0.0001  0.198  538.7 2366.1 11815.4
2008  0.714  0.685  0.0001   9.81  0.665 1683.9  0.665  0.0001  0.0001  0.224  530.6 2213.9 11637.7
2009  0.331  0.105  0.0001   9.78  0.455 1630.5  0.455  0.0001  0.0001  0.171  521.5 2298.1 11438.2
2010  0.716  0.693  0.0001   9.54  0.621 1634.5  0.621  0.0001  0.0001  0.220  526.3 2296.0 11543.2
2011  0.963  1.025  0.0001  10.66  0.677 1595.6  0.677  0.0001  0.0001  0.237  516.5 2595.4 11327.9
2012  0.915  0.985  0.0001  10.40  0.706 1788.7  0.710  0.0001  0.0001  0.223  544.3 2528.5 11937.0
2013  0.997  1.057  0.0001   9.12  0.678 1609.9  0.647  0.031  0.0001  0.259  522.8 2329.5 11466.6
2014  0.910  0.904  0.0001   9.84  0.694 1727.8  0.691  0.0001  0.0001  0.253  530.4 2094.4 11631.9
2015  0.749  0.685  0.0001   9.77  0.626 1536.1  0.622  0.004  0.0001  0.250  509.3 2163.1 11171.0
2016  0.651  0.529  0.0001   9.89  0.556 1429.1  0.556  0.0001  0.0001  0.233  490.8 2130.1 10764.0
2017  0.754  0.610  0.0001  11.04  0.616 1573.8  0.616  0.0001  0.0001  0.240  518.9 2545.9 11379.5
2018  1.215  1.238  0.0001  11.36  0.745 1593.0  0.707  0.038  0.0001  0.279  520.2 2720.3 11409.7
2019  0.687  0.543  0.0001  10.88  0.619 1762.6  0.615  0.003  0.0001  0.236  546.0 2599.2 11974.9
2020  1.019  1.037  0.0001   8.78  0.924 1373.5  0.634  0.290  0.0001  0.308  487.2 2121.4 10685.7
2021  0.927  0.890  0.0001  10.44  0.650 1718.1  0.593  0.057  0.0001  0.226  537.2 2479.5 11781.1
2022  0.582  0.508  0.0001   9.66  0.588 1432.2  0.588  0.0001  0.0001  0.197  494.4 2370.7 10843.7
2023  0.549  0.393  0.0001  10.35  0.636 1751.2  0.636  0.0001  0.0001  0.200  533.7 2460.6 11705.9
2024  1.266  1.287  0.0001   9.62  0.798 1099.6  0.588  0.209  0.0001  0.329  454.5 2221.8  9968.0
2025  0.504  0.301  0.0001  11.11  0.523 1680.4  0.523  0.0001  0.0001  0.186  532.0 2538.9 11668.9
2026  1.294  1.307  0.0001  10.76  0.852 1516.5  0.681  0.171  0.0001  0.290  502.9 2486.4 11030.3
2027  0.294  0.050  0.0001   9.33  0.407 1615.8  0.407  0.0001  0.0001  0.164  519.7 2358.1 11398.5
2028  0.553  0.398  0.0001  10.84  0.524 1698.4  0.524  0.0001  0.0001  0.193  535.7 2554.5 11748.7
2029  0.887  0.846  0.0001  10.78  0.605 1358.9  0.605  0.0001  0.0001  0.246  483.7 2273.9 10609.3
2030  1.211  1.217  0.0001  10.12  0.820 1527.0  0.665  0.155  0.0001  0.317  507.0 2244.8 11120.7
2031  1.099  1.099  0.0001  10.58  0.821 1541.6  0.641  0.181  0.0001  0.298  510.0 2352.9 11185.9
2032  0.530  0.329  0.0001  11.08  0.493 1613.1  0.493  0.0001  0.0001  0.206  516.2 2381.0 11320.4
2033  0.788  0.666  0.0001  10.99  0.766 1300.4  0.612  0.154  0.0001  0.255  477.2 2311.1 10467.1
2034  0.689  0.617  0.0001  10.46  0.590 1529.9  0.590  0.0001  0.0001  0.201  509.1 2657.2 11166.1
2035  0.601  0.428  0.0001  10.96  0.601 1640.8  0.601  0.0001  0.0001  0.207  526.2 2565.5 11541.8
2036  0.490  0.245  0.0001  11.62  0.431 1666.7  0.431  0.0001  0.0001  0.197  527.5 2666.2 11568.7
2037  0.398  0.164  0.0001  10.86  0.466 1638.3  0.466  0.0001  0.0001  0.179  518.1 2553.2 11362.1
2038  1.163  1.211  0.0001   9.62  0.679 1539.6  0.640  0.039  0.0001  0.290  498.8 2140.7 10939.8
2039  0.522  0.236  0.0001  13.61  0.439 1641.3  0.439  0.0001  0.0001  0.173  527.1 3245.9 11559.7
2040  1.195  1.248  0.0001  10.83  0.729 1377.5  0.666  0.062  0.0001  0.279  489.7 2532.1 10740.7
2041  0.379  0.145  0.0001  10.75  0.531 1704.0  0.531  0.0001  0.0001  0.168  537.9 2482.3 11797.3
2042  1.070  1.044  0.0001  11.62  0.805 1678.7  0.685  0.120  0.0001  0.282  536.8 2761.8 11773.7
2043  0.817  0.783  0.0001  12.17  0.620 1491.5  0.620  0.0001  0.0001  0.212  505.4 2716.0 11085.6
2044  0.689  0.623  0.0001  10.36  0.576 1243.3  0.575  0.0001  0.0001  0.206  464.9 2393.8 10197.4
2045  0.428  0.166  0.0001  11.48  0.396 1777.6  0.396  0.0001  0.0001  0.178  549.0 2797.5 12041.6
2046  0.966  0.827  0.0001  13.15  0.662 1674.9  0.662  0.0001  0.0001  0.245  528.9 3292.0 11600.9
2047  0.439  0.209  0.0001  11.51  0.566 1547.4  0.566  0.0001  0.0001  0.170  513.4 2654.9 11259.7
2048  0.961  0.915  0.0001  12.00  0.625 1402.1  0.625  0.0001  0.0001  0.232  491.1 2687.7 10770.9
2049  0.657  0.533  0.0001  11.12  0.611 1601.3  0.611  0.0001  0.0001  0.210  519.8 2595.0 11400.1
2050  1.243  1.339  0.0001  11.47  0.722 1484.4  0.714  0.0001  0.0001  0.256  508.4 2610.7 11150.4
2051  0.870  0.709  0.0001  12.67  0.546 1708.1  0.546  0.0001  0.0001  0.238  538.8 2990.7 11816.8
2052  0.847  0.773  0.0001  11.74  0.717 1822.9  0.717  0.0001  0.0001  0.225  552.7 2653.3 12121.6
2053  0.944  0.940  0.0001  11.77  0.591 1783.8  0.591  0.0001  0.0001  0.200  540.6 3004.8 11857.0
2054  1.596  1.716  0.0001  12.39  0.723 1411.2  0.716  0.005  0.0001  0.283  495.1 3048.1 10857.9
2055  0.725  0.559  0.0001  12.38  0.569 1361.2  0.569  0.0001  0.0001  0.206  485.2 2839.2 10640.4
2056  1.080  1.069  0.0001  11.46  0.637 1308.0  0.637  0.0001  0.0001  0.272  483.5 2493.6 10604.3
2057  0.556  0.328  0.0001  11.99  0.518 1590.6  0.518  0.0001  0.0001  0.195  523.4 2773.0 11478.7
2058  0.905  0.797  0.0001  11.84  0.708 1582.6  0.604  0.104  0.0001  0.242  518.1 2815.5 11364.2
2059  1.431  1.454  0.0001  12.73  0.790 1709.7  0.750  0.040  0.0001  0.289  547.9 3029.4 12016.5
2060  0.475  0.244  0.0001  11.41  0.483 1703.2  0.483  0.0001  0.0001  0.194  536.9 2656.6 11774.6
2061  0.989  0.884  0.0001  11.44  0.658 1511.8  0.535  0.122  0.0001  0.281  503.6 2693.4 11044.9
2062  0.462  0.239  0.0001  11.57  0.562 1644.9  0.562  0.0001  0.0001  0.186  525.2 2602.6 11519.2
2063  1.101  1.013  0.0001  13.43  0.716 1639.7  0.663  0.053  0.0001  0.258  528.0 3101.8 11579.5
2064  0.486  0.310  0.0001  11.23  0.564 1844.7  0.564  0.0001  0.0001  0.185  555.7 2436.2 12187.0
2065  0.468  0.139  0.0001  13.38  0.373 1686.2  0.373  0.0001  0.0001  0.174  532.9 3300.9 11688.2
2066  0.909  0.789  0.0001  11.57  0.614 1521.6  0.614  0.0001  0.0001  0.238  507.1 2978.5 11122.3
2067  0.988  0.899  0.0001  12.91  0.730 1653.3  0.640  0.091  0.0001  0.264  535.6 3065.2 11747.6
2068  0.376  0.098  0.0001  11.39  0.379 1647.8  0.379  0.0001  0.0001  0.166  521.2 2818.9 11430.1
2069  0.806  0.747  0.0001  12.14  0.564 1623.5  0.564  0.0001  0.0001  0.202  518.6 2838.7 11374.9
2070  0.516  0.270  0.0001  12.83  0.469 1680.0  0.469  0.0001  0.0001  0.170  532.7 3100.0 11683.7
2071  0.567  0.228  0.0001  13.52  0.368 1967.1  0.368  0.0001  0.0001  0.207  575.2 3518.4 12615.9
2072  0.673  0.492  0.0001  13.08  0.598 1547.2  0.598  0.0001  0.0001  0.196  515.9 3281.1 11315.8
2073  0.637  0.438  0.0001  11.80  0.493 1695.8  0.493  0.0001  0.0001  0.213  533.7 2655.8 11705.5
2074  1.100  0.974  0.0001  13.66  0.648 1499.1  0.554  0.093  0.0001  0.241  504.8 3260.9 11071.3
2075  0.502  0.149  0.0001  13.98  0.370 2048.9  0.370  0.0001  0.0001  0.166  587.0 3696.2 12874.6
2076  0.930  0.798  0.0001  12.98  0.626 1399.4  0.626  0.0001  0.0001  0.240  497.1 3150.6 10903.0
2077  1.069  0.932  0.0001  13.75  0.629 1481.1  0.615  0.014  0.0001  0.260  504.2 3249.3 11059.0
2078  1.603  1.720  0.0001  12.09  0.817 1246.4  0.676  0.141  0.0001  0.329  470.5 2949.1 10319.3
2079  0.477  0.098  0.0001  14.43  0.293 2168.0  0.293  0.0001  0.0001  0.167  609.8 3797.5 13373.2
2080  0.530  0.300  0.0001  12.57  0.441 1621.4  0.441  0.0001  0.0001  0.180  528.6 3190.0 11593.9
2081  1.564  1.664  0.0001  12.40  0.683 1173.7  0.651  0.032  0.0001  0.290  454.2 2918.1  9960.9
2082  0.696  0.404  0.0001  14.38  0.445 1941.6  0.445  0.0001  0.0001  0.201  576.4 3536.0 12642.4
2083  1.352  1.386  0.0001  13.97  0.730 1503.8  0.708  0.022  0.0001  0.273  513.9 3291.7 11270.8
2084  0.504  0.264  0.0001  12.49  0.482 1376.3  0.482  0.0001  0.0001  0.181  485.8 2958.5 10654.3
2085  0.490  0.222  0.0001  13.14  0.448 1786.5  0.448  0.0001  0.0001  0.171  550.8 3070.3 12080.5
2086  1.361  1.421  0.0001  12.81  0.744 1259.0  0.685  0.057  0.0001  0.291  473.4 2885.5 10382.6
2087  1.199  1.183  0.0001  13.09  0.892 1211.7  0.632  0.260  0.0001  0.263  467.6 3105.9 10255.8
2088  1.079  1.145  0.0001  12.13  0.720 1659.6  0.720  0.0001  0.0001  0.229  529.6 2851.6 11614.9
2089  0.879  0.757  0.0001  12.15  0.564 1442.1  0.564  0.0001  0.0001  0.232  495.6 2785.3 10870.2
2090  0.361  0.031  0.0001  12.73  0.365 1464.9  0.365  0.0001  0.0001  0.154  496.6 3041.2 10890.7
2091  0.937  0.790  0.0001  12.79  0.709 1383.5  0.631  0.078  0.0001  0.257  490.5 3017.2 10757.2
2092  1.392  1.462  0.0001  12.89  0.701 1204.4  0.667  0.035  0.0001  0.275  458.5 2888.0 10055.1
2093  0.996  1.052  0.0001  12.12  0.706 1371.1  0.689  0.017  0.0001  0.239  491.9 2820.1 10787.8
2094  0.822  0.563  0.0001  14.46  0.481 1741.3  0.481  0.0001  0.0001  0.221  542.6 3515.4 11899.3
2095  0.776  0.546  0.0001  13.23  0.519 1891.2  0.519  0.0001  0.0001  0.236  557.9 3259.7 12235.7
2096  0.627  0.387  0.0001  14.50  0.454 1817.3  0.454  0.0001  0.0001  0.173  560.4 3599.8 12290.5
2097  0.720  0.582  0.0001  12.17  0.545 1631.7  0.545  0.0001  0.0001  0.207  524.4 2810.3 11500.9
2098  1.422  1.465  0.0001  13.73  0.792 1611.0  0.758  0.034  0.0001  0.279  524.3 3271.9 11500.1
2099  1.004  1.085  0.0001  10.22  0.718 1659.2  0.705  0.0001  0.0001  0.251  523.7 2296.2 11486.9
