# Supplementary material for: Climate and air pollution impacts on habitat suitability of Austrian forest ecosystems
Source: PLoS One. 2017 Sep 12;12(9):e0184194. doi: 10.1371/journal.pone.0184194 (PMC5595319; doi:10.1371/journal.pone.0184194)
Supplement: S1 File — (ZIP) [file pone.0184194.s004.zip › Climate_Data/IF_AT01_ECHAM5A2x.dat]

!Made by:  Methyd.exe
!Using:  in.txt
! AT01
! Location (Lon-Lat):  16.320  47.760
! Temperature file:   Z:\Modell_VSDp\VSD_Input\Climate_Scen\AT01_SaubrunECHAM5A2x.txt;#3
! Precipitation file: Z:\Modell_VSDp\VSD_Input\Climate_Scen\AT01_SaubrunECHAM5A2x.txt;#4
! Sunshine file:      Z:\Modell_VSDp\VSD_Input\Climate_Scen\AT01_SaubrunECHAM5A2x.txt/E;#5
! ThetaSat= 0.561; ThetaFC= 0.348; Theta1bar= 0.273; ThetaWP= 0.153
! bulkdens= 0.977 g/cm3
! GDDlim=     5.0 oC
!    11.05 = av. annual mean TempC (oC)
!   0.5898 = av. annual Precip (m/yr)
!  1638.11 = av. annual sunshine hours (h)
!   0.5713 = av. annual AET (m/yr)
!   0.0180 = av. annual percol (m/yr)
!   0.00010 = av. annual Qickfl (m/yr)
!   0.2216 = av. annual mean Theta (m/m)
!    0.734 = av. annual mean rf_miR
!    0.617 = av. annual mean rf_denit
!    0.0001 = av. annual mean rf_den
!    524.8 = av. annual PAR (umol/m2/s)
!   2635.2 = av. annual GDD (deg.days)
! ... averages over  150 years.
!Year rf_miR rf_nit rf_denit TempC Precip Sunhrs  AET percol Qickfl  Theta   PAR    GDD kJ/m2/d
1950  0.430  0.224  0.0001  10.36  0.491 1668.3  0.491  0.0001  0.0001  0.187  531.1 2511.8 11649.0
1951  0.648  0.556  0.0001   9.60  0.635 1632.2  0.635  0.0001  0.0001  0.229  524.7 2286.5 11508.4
1952  1.187  1.302  0.0001  10.41  0.715 1598.4  0.705  0.0001  0.0001  0.262  521.7 2391.6 11441.4
1953  1.263  1.325  0.0001   9.34  0.729 1537.5  0.674  0.055  0.0001  0.316  511.4 2320.7 11216.8
1954  0.532  0.381  0.0001  10.11  0.528 1780.5  0.528  0.0001  0.0001  0.197  545.3 2498.6 11960.6
1955  0.563  0.413  0.0001  10.44  0.551 1627.4  0.551  0.0001  0.0001  0.205  522.4 2393.4 11458.1
1956  0.690  0.624  0.0001  10.36  0.668 1578.9  0.670  0.0001  0.0001  0.209  517.5 2417.3 11350.5
1957  0.354  0.111  0.0001  10.38  0.487 1779.4  0.487  0.0001  0.0001  0.166  546.9 2527.7 11994.4
1958  0.803  0.697  0.0001  10.53  0.643 1726.7  0.643  0.0001  0.0001  0.251  537.5 2378.7 11788.3
1959  1.254  1.295  0.0001   9.14  0.767 1561.8  0.633  0.134  0.0001  0.324  511.1 2231.9 11210.4
1960  0.406  0.221  0.0001   9.77  0.517 1496.9  0.517  0.0001  0.0001  0.181  504.6 2192.4 11067.7
1961  0.511  0.357  0.0001   9.48  0.538 1566.7  0.538  0.0001  0.0001  0.194  511.4 2383.8 11215.3
1962  0.912  0.922  0.0001  10.29  0.679 1540.9  0.678  0.0001  0.0001  0.244  513.1 2356.0 11254.5
1963  0.429  0.198  0.0001  10.59  0.523 1786.6  0.523  0.0001  0.0001  0.186  547.8 2617.4 12013.5
1964  0.424  0.242  0.0001   9.65  0.520 1831.7  0.520  0.0001  0.0001  0.198  549.8 2196.2 12059.3
1965  0.383  0.159  0.0001  10.42  0.536 1634.9  0.536  0.0001  0.0001  0.176  522.2 2473.0 11453.1
1966  0.628  0.588  0.0001   9.73  0.644 1592.9  0.643  0.0001  0.0001  0.207  511.7 2258.6 11222.0
1967  0.556  0.404  0.0001   9.86  0.569 1733.0  0.569  0.0001  0.0001  0.211  540.5 2369.5 11853.7
1968  0.678  0.613  0.0001  10.12  0.584 1585.1  0.584  0.0001  0.0001  0.192  513.8 2520.0 11268.9
1969  0.430  0.236  0.0001  10.51  0.523 1815.8  0.523  0.0001  0.0001  0.189  547.4 2234.5 12006.7
1970  0.635  0.531  0.0001  10.18  0.657 1716.7  0.657  0.0001  0.0001  0.225  535.2 2278.3 11739.0
1971  0.536  0.392  0.0001  10.51  0.553 1773.0  0.553  0.0001  0.0001  0.190  538.9 2459.3 11818.9
1972  0.400  0.202  0.0001  10.15  0.537 1789.1  0.537  0.0001  0.0001  0.177  542.5 2328.2 11897.7
1973  0.516  0.372  0.0001   9.69  0.551 1717.5  0.551  0.0001  0.0001  0.208  536.5 2173.0 11766.6
1974  0.698  0.641  0.0001  10.09  0.645 1558.0  0.644  0.0001  0.0001  0.210  514.0 2306.3 11273.3
1975  0.511  0.348  0.0001   9.78  0.589 1571.5  0.589  0.0001  0.0001  0.215  517.7 2169.0 11353.8
1976  0.749  0.710  0.0001   9.05  0.683 1685.9  0.633  0.051  0.0001  0.251  529.8 2214.3 11619.1
1977  0.900  0.887  0.0001   9.42  0.627 1550.7  0.627  0.0001  0.0001  0.248  512.0 2300.9 11229.0
1978  0.563  0.448  0.0001  10.36  0.673 1664.1  0.674  0.0001  0.0001  0.188  524.8 2445.2 11509.6
1979  0.550  0.371  0.0001  10.66  0.573 1742.1  0.573  0.0001  0.0001  0.206  541.9 2552.2 11884.3
1980  0.545  0.434  0.0001  10.67  0.547 1667.5  0.547  0.0001  0.0001  0.180  527.6 2549.5 11572.0
1981  0.757  0.734  0.0001   9.95  0.594 1741.6  0.594  0.0001  0.0001  0.226  539.3 2447.6 11828.3
1982  0.544  0.415  0.0001  10.19  0.499 1608.9  0.499  0.0001  0.0001  0.193  517.0 2392.0 11338.5
1983  0.508  0.302  0.0001  10.32  0.518 1600.9  0.518  0.0001  0.0001  0.204  520.5 2385.2 11415.9
1984  0.449  0.278  0.0001  10.13  0.582 1671.4  0.582  0.0001  0.0001  0.191  521.6 2327.0 11438.8
1985  1.143  1.259  0.0001  10.27  0.670 1434.9  0.656  0.0001  0.0001  0.254  493.4 2520.7 10820.3
1986  0.458  0.275  0.0001  10.50  0.542 1623.3  0.542  0.0001  0.0001  0.184  517.2 2316.9 11343.2
1987  0.615  0.498  0.0001   9.83  0.620 1595.4  0.620  0.0001  0.0001  0.217  521.3 2191.0 11434.1
1988  0.958  0.996  0.0001   9.47  0.665 1648.2  0.663  0.0001  0.0001  0.238  524.3 2328.4 11499.7
1989  1.233  1.332  0.0001   9.55  0.743 1603.2  0.688  0.054  0.0001  0.298  521.5 2328.6 11437.2
1990  0.479  0.313  0.0001   9.46  0.541 1612.8  0.541  0.0001  0.0001  0.191  524.0 2258.1 11491.4
1991  0.892  0.963  0.0001  10.53  0.691 1588.1  0.693  0.0001  0.0001  0.222  515.5 2550.0 11305.2
1992  0.502  0.351  0.0001   9.78  0.567 1630.7  0.567  0.0001  0.0001  0.198  522.6 2281.8 11461.0
1993  1.094  1.139  0.0001   9.51  0.712 1679.0  0.699  0.002  0.0001  0.278  532.1 2070.1 11669.4
1994  0.550  0.417  0.0001  10.88  0.666 1668.4  0.666  0.0001  0.0001  0.186  524.9 2474.6 11511.2
1995  0.989  1.133  0.0001   9.42  0.707 1712.8  0.695  0.0001  0.0001  0.255  535.7 2107.3 11749.0
1996  0.410  0.203  0.0001  10.30  0.526 1703.9  0.526  0.0001  0.0001  0.185  537.4 2392.1 11785.6
1997  0.542  0.352  0.0001  10.44  0.517 1762.4  0.517  0.0001  0.0001  0.224  539.2 2404.7 11824.8
1998  0.741  0.622  0.0001  10.51  0.599 1639.6  0.599  0.0001  0.0001  0.242  528.9 2491.4 11601.0
1999  0.429  0.260  0.0001  10.18  0.570 1726.0  0.570  0.0001  0.0001  0.185  535.6 2298.6 11745.9
2000  1.224  1.284  0.0001  10.71  0.723 1548.4  0.701  0.021  0.0001  0.275  513.3 2456.7 11256.9
2001  0.815  0.832  0.0001   9.93  0.665 1691.6  0.665  0.0001  0.0001  0.223  527.3 2236.4 11564.0
2002  0.423  0.265  0.0001   9.67  0.587 1531.7  0.587  0.0001  0.0001  0.182  508.0 2231.3 11141.1
2003  0.863  0.862  0.0001  10.06  0.684 1674.7  0.682  0.0001  0.0001  0.242  528.1 2390.4 11582.5
2004  0.381  0.166  0.0001  10.32  0.528 1794.0  0.528  0.0001  0.0001  0.168  544.9 2419.5 11951.3
2005  0.912  0.937  0.0001   9.79  0.733 1754.8  0.719  0.006  0.0001  0.271  540.7 2113.1 11859.1
2006  0.422  0.225  0.0001  10.68  0.550 1785.6  0.550  0.0001  0.0001  0.168  543.2 2442.2 11914.4
2007  0.507  0.339  0.0001  10.01  0.594 1784.8  0.594  0.0001  0.0001  0.198  538.7 2366.1 11815.4
2008  0.714  0.685  0.0001   9.81  0.665 1683.9  0.665  0.0001  0.0001  0.224  530.6 2213.9 11637.7
2009  0.331  0.105  0.0001   9.78  0.455 1630.5  0.455  0.0001  0.0001  0.171  521.5 2298.1 11438.2
2010  0.716  0.693  0.0001   9.54  0.621 1634.5  0.621  0.0001  0.0001  0.220  526.3 2296.0 11543.2
2011  0.963  1.025  0.0001  10.66  0.677 1595.6  0.677  0.0001  0.0001  0.237  516.5 2595.4 11327.9
2012  0.915  0.985  0.0001  10.40  0.706 1788.7  0.710  0.0001  0.0001  0.223  544.3 2528.5 11937.0
2013  0.997  1.057  0.0001   9.12  0.678 1609.9  0.647  0.031  0.0001  0.259  522.8 2329.5 11466.6
2014  0.910  0.904  0.0001   9.84  0.694 1727.8  0.691  0.0001  0.0001  0.253  530.4 2094.4 11631.9
2015  0.749  0.685  0.0001   9.77  0.626 1536.1  0.622  0.004  0.0001  0.250  509.3 2163.1 11171.0
2016  0.485  0.305  0.0001   9.80  0.444 1920.7  0.444  0.0001  0.0001  0.207  559.9 2360.8 12280.4
2017  0.676  0.499  0.0001  10.97  0.609 1769.1  0.568  0.041  0.0001  0.241  550.1 2686.4 12064.3
2018  0.660  0.493  0.0001  11.00  0.523 1605.0  0.523  0.0001  0.0001  0.223  526.6 2561.8 11548.5
2019  0.645  0.535  0.0001  11.35  0.502 1928.4  0.502  0.0001  0.0001  0.185  564.6 2770.5 12382.0
2020  0.564  0.455  0.0001  10.86  0.613 1788.3  0.613  0.0001  0.0001  0.194  548.2 2497.6 12024.0
2021  0.473  0.315  0.0001   9.33  0.483 1698.1  0.483  0.0001  0.0001  0.204  533.4 2353.8 11698.8
2022  1.301  1.333  0.0001   9.36  0.743 1240.9  0.612  0.131  0.0001  0.330  463.4 2361.2 10163.4
2023  1.208  1.235  0.0001   9.20  1.021 1386.3  0.610  0.411  0.0001  0.327  481.2 2150.6 10554.2
2024  1.130  1.181  0.0001   9.63  0.783 1425.6  0.644  0.139  0.0001  0.306  497.1 2290.3 10902.9
2025  0.827  0.750  0.0001  11.46  0.549 1583.6  0.549  0.0001  0.0001  0.208  522.9 2641.1 11467.9
2026  1.215  1.261  0.0001   8.97  0.872 1488.0  0.617  0.254  0.0001  0.320  500.2 2219.9 10969.9
2027  0.459  0.251  0.0001   9.51  0.454 1868.6  0.454  0.0001  0.0001  0.201  550.0 2588.2 12062.6
2028  1.075  1.034  0.0001  10.66  0.663 1585.5  0.662  0.0001  0.0001  0.267  517.5 2499.9 11349.4
2029  0.759  0.607  0.0001  11.09  0.567 1746.7  0.567  0.0001  0.0001  0.247  539.4 2475.5 11830.1
2030  1.222  1.285  0.0001  10.56  0.706 1729.3  0.677  0.016  0.0001  0.277  526.1 2560.8 11539.3
2031  0.813  0.706  0.0001  10.19  0.587 1818.2  0.519  0.068  0.0001  0.262  550.4 2524.5 12071.9
2032  0.698  0.546  0.0001   9.66  0.506 1582.9  0.506  0.0001  0.0001  0.272  513.2 2058.2 11255.6
2033  0.613  0.518  0.0001  10.15  0.508 1448.6  0.508  0.0001  0.0001  0.202  498.3 2238.0 10928.6
2034  0.867  0.827  0.0001  11.13  0.622 1704.7  0.622  0.0001  0.0001  0.221  539.9 2742.4 11840.4
2035  0.573  0.417  0.0001  10.27  0.588 1796.7  0.588  0.0001  0.0001  0.209  547.3 2550.7 12004.1
2036  0.819  0.730  0.0001  10.43  0.729 1611.4  0.639  0.090  0.0001  0.273  522.3 2415.0 11455.5
2037  0.594  0.460  0.0001  10.41  0.516 1547.7  0.516  0.0001  0.0001  0.215  513.5 2467.7 11261.1
2038  1.133  1.148  0.0001   9.42  0.665 1412.8  0.598  0.067  0.0001  0.298  480.9 2058.8 10547.0
2039  0.389  0.163  0.0001  10.81  0.599 1524.9  0.599  0.0001  0.0001  0.162  506.9 2501.6 11117.3
2040  0.791  0.734  0.0001   9.16  0.739 1249.1  0.581  0.159  0.0001  0.283  475.5 2165.7 10428.5
2041  0.396  0.183  0.0001  10.33  0.545 1763.1  0.545  0.0001  0.0001  0.178  549.1 2368.3 12044.0
2042  0.877  0.825  0.0001  10.54  0.702 1603.7  0.621  0.081  0.0001  0.241  521.5 2918.7 11438.2
2043  0.398  0.193  0.0001  10.79  0.491 1391.7  0.491  0.0001  0.0001  0.161  487.7 2401.3 10697.3
2044  0.688  0.611  0.0001  10.90  0.594 1401.1  0.594  0.0001  0.0001  0.206  488.3 2648.6 10709.1
2045  0.527  0.311  0.0001  11.32  0.461 1764.0  0.461  0.0001  0.0001  0.203  548.4 2705.0 12026.9
2046  0.878  0.734  0.0001  12.20  0.675 1643.8  0.617  0.058  0.0001  0.263  528.5 3114.8 11591.4
2047  0.395  0.170  0.0001  10.35  0.460 1662.7  0.460  0.0001  0.0001  0.178  520.8 2514.4 11421.8
2048  0.443  0.195  0.0001  12.31  0.498 1685.7  0.498  0.0001  0.0001  0.162  530.2 2860.9 11628.5
2049  0.888  0.822  0.0001  11.26  0.595 1750.9  0.590  0.005  0.0001  0.229  540.6 2882.7 11857.6
2050  1.384  1.459  0.0001  10.94  0.742 1411.3  0.685  0.057  0.0001  0.309  490.0 2460.6 10747.0
2051  0.883  0.805  0.0001  10.68  0.584 1388.4  0.584  0.0001  0.0001  0.251  489.2 2406.4 10729.1
2052  0.954  0.920  0.0001  11.13  0.639 1661.5  0.632  0.007  0.0001  0.244  527.3 2666.7 11565.1
2053  0.340  0.077  0.0001  10.78  0.469 1786.3  0.469  0.0001  0.0001  0.164  536.4 2570.2 11764.9
2054  1.203  1.282  0.0001  11.75  0.728 1436.2  0.683  0.044  0.0001  0.261  501.7 2936.3 11003.8
2055  0.598  0.307  0.0001  13.26  0.414 1920.3  0.414  0.0001  0.0001  0.189  560.2 3434.3 12286.6
2056  0.510  0.274  0.0001  12.27  0.536 1694.3  0.536  0.0001  0.0001  0.181  536.9 2896.3 11774.9
2057  0.750  0.709  0.0001  10.86  0.633 1577.1  0.633  0.0001  0.0001  0.216  517.3 2620.0 11346.2
2058  0.687  0.522  0.0001  11.71  0.486 1571.5  0.486  0.0001  0.0001  0.213  513.0 2800.5 11250.7
2059  1.373  1.398  0.0001  10.84  0.786 1165.8  0.642  0.145  0.0001  0.329  460.3 2349.3 10095.4
2060  0.342  0.101  0.0001  10.51  0.381 1418.7  0.381  0.0001  0.0001  0.174  493.2 2314.7 10816.8
2061  0.726  0.555  0.0001  12.37  0.599 1736.9  0.599  0.0001  0.0001  0.211  539.5 3004.0 11832.2
2062  0.918  0.749  0.0001  12.40  0.586 1655.0  0.543  0.043  0.0001  0.267  530.6 2863.5 11636.2
2063  0.733  0.594  0.0001  13.90  0.622 1911.4  0.622  0.0001  0.0001  0.191  567.4 3295.7 12445.2
2064  0.451  0.192  0.0001  12.48  0.435 1961.9  0.435  0.0001  0.0001  0.166  568.6 2909.9 12471.3
2065  1.078  1.004  0.0001  12.06  0.659 1295.4  0.579  0.080  0.0001  0.286  480.0 2842.6 10527.8
2066  0.744  0.636  0.0001  11.61  0.532 1595.6  0.532  0.0001  0.0001  0.210  519.9 3018.4 11403.2
2067  0.879  0.781  0.0001  12.43  0.667 1546.0  0.667  0.0001  0.0001  0.234  525.2 2914.9 11518.9
2068  0.603  0.444  0.0001  12.00  0.572 1388.9  0.572  0.0001  0.0001  0.181  493.5 2921.3 10824.0
2069  0.925  0.926  0.0001  11.19  0.666 1425.2  0.666  0.0001  0.0001  0.238  495.6 2480.1 10870.6
2070  0.539  0.360  0.0001  11.60  0.554 1587.2  0.554  0.0001  0.0001  0.183  521.8 2742.3 11444.3
2071  0.729  0.511  0.0001  12.68  0.543 1658.2  0.543  0.0001  0.0001  0.230  534.7 3165.8 11726.3
2072  0.694  0.527  0.0001  12.07  0.558 1310.9  0.558  0.0001  0.0001  0.215  480.6 2832.6 10539.7
2073  1.081  1.009  0.0001  12.42  0.590 1663.8  0.590  0.0001  0.0001  0.267  528.6 2929.1 11594.1
2074  0.473  0.197  0.0001  12.82  0.420 1611.7  0.420  0.0001  0.0001  0.164  512.6 3072.2 11241.5
2075  0.891  0.737  0.0001  11.79  0.615 1638.9  0.506  0.108  0.0001  0.271  532.6 3308.6 11681.5
2076  0.840  0.751  0.0001  12.35  0.571 1585.2  0.571  0.0001  0.0001  0.227  521.4 2972.9 11436.5
2077  1.025  0.918  0.0001  13.18  0.654 1833.8  0.654  0.0001  0.0001  0.236  555.2 3163.1 12177.0
2078  0.609  0.351  0.0001  14.76  0.569 1712.7  0.569  0.0001  0.0001  0.171  541.0 3782.3 11864.6
2079  0.516  0.217  0.0001  13.86  0.452 1720.4  0.452  0.0001  0.0001  0.173  539.2 3376.9 11826.9
2080  0.693  0.479  0.0001  13.80  0.536 1756.0  0.536  0.0001  0.0001  0.197  549.9 3519.0 12061.2
2081  1.160  0.954  0.0001  15.55  0.567 1799.6  0.541  0.026  0.0001  0.256  551.2 3903.0 12088.7
2082  0.505  0.134  0.0001  14.84  0.382 2027.8  0.382  0.0001  0.0001  0.172  580.9 3758.4 12741.1
2083  0.781  0.559  0.0001  13.98  0.440 1428.2  0.440  0.0001  0.0001  0.213  501.6 3302.7 11002.0
2084  0.663  0.350  0.0001  14.38  0.479 1713.8  0.479  0.0001  0.0001  0.203  534.6 3616.4 11724.9
2085  0.381  0.012  0.0001  13.75  0.293 1887.9  0.293  0.0001  0.0001  0.154  561.6 3310.6 12316.3
2086  1.477  1.632  0.0001  11.85  0.776 1147.4  0.660  0.115  0.0001  0.307  456.0 2885.9 10001.6
2087  1.214  1.186  0.0001  13.46  0.691 1309.7  0.691  0.0001  0.0001  0.244  480.0 3315.7 10526.8
2088  0.785  0.606  0.0001  12.50  0.544 1799.4  0.544  0.0001  0.0001  0.225  546.9 3114.3 11994.9
2089  0.902  0.823  0.0001  12.78  0.522 1517.4  0.522  0.0001  0.0001  0.221  512.7 3021.0 11245.1
2090  0.426  0.060  0.0001  14.23  0.343 1292.3  0.343  0.0001  0.0001  0.159  472.0 3390.0 10351.7
2091  0.582  0.298  0.0001  13.75  0.448 1555.4  0.448  0.0001  0.0001  0.188  513.3 3374.6 11257.8
2092  0.497  0.130  0.0001  14.97  0.409 1592.6  0.409  0.0001  0.0001  0.164  513.9 3661.3 11271.5
2093  0.533  0.172  0.0001  14.62  0.387 1828.2  0.387  0.0001  0.0001  0.182  555.6 3758.2 12185.6
2094  1.556  1.774  0.0001  13.64  0.858 1396.5  0.725  0.133  0.0001  0.293  488.7 3203.9 10718.4
2095  0.699  0.351  0.0001  15.21  0.368 2377.1  0.368  0.0001  0.0001  0.206  637.5 4058.4 13981.6
2096  0.738  0.453  0.0001  16.26  0.458 2101.4  0.458  0.0001  0.0001  0.180  601.0 4241.8 13182.1
2097  0.585  0.313  0.0001  13.69  0.542 1552.6  0.542  0.0001  0.0001  0.187  511.3 3252.6 11213.2
2098  1.071  0.956  0.0001  13.01  0.652 1439.7  0.592  0.060  0.0001  0.265  494.8 3009.2 10852.8
2099  1.004  1.085  0.0001  10.22  0.718 1659.2  0.705  0.0001  0.0001  0.251  523.7 2296.2 11486.9
