# Supplementary material for: Climate and air pollution impacts on habitat suitability of Austrian forest ecosystems
Source: PLoS One. 2017 Sep 12;12(9):e0184194. doi: 10.1371/journal.pone.0184194 (PMC5595319; doi:10.1371/journal.pone.0184194)
Supplement: S1 File — (ZIP) [file pone.0184194.s004.zip › Climate_Data/IF_AT01_ECHAM5B1x.dat]

!Made by:  Methyd.exe
!Using:  in.txt
! AT01
! Location (Lon-Lat):  16.320  47.760
! Temperature file:   Z:\Modell_VSDp\VSD_Input\Climate_Scen\AT01_SaubrunECHAM5B1x.txt;#3
! Precipitation file: Z:\Modell_VSDp\VSD_Input\Climate_Scen\AT01_SaubrunECHAM5B1x.txt;#4
! Sunshine file:      Z:\Modell_VSDp\VSD_Input\Climate_Scen\AT01_SaubrunECHAM5B1x.txt/E;#5
! ThetaSat= 0.561; ThetaFC= 0.348; Theta1bar= 0.273; ThetaWP= 0.153
! bulkdens= 0.977 g/cm3
! GDDlim=     5.0 oC
!    10.69 = av. annual mean TempC (oC)
!   0.6462 = av. annual Precip (m/yr)
!  1630.57 = av. annual sunshine hours (h)
!   0.6017 = av. annual AET (m/yr)
!   0.0440 = av. annual percol (m/yr)
!   0.00010 = av. annual Qickfl (m/yr)
!   0.2343 = av. annual mean Theta (m/m)
!    0.800 = av. annual mean rf_miR
!    0.714 = av. annual mean rf_denit
!    0.0001 = av. annual mean rf_den
!    523.5 = av. annual PAR (umol/m2/s)
!   2512.0 = av. annual GDD (deg.days)
! ... averages over  150 years.
!Year rf_miR rf_nit rf_denit TempC Precip Sunhrs  AET percol Qickfl  Theta   PAR    GDD kJ/m2/d
1950  0.430  0.224  0.0001  10.36  0.491 1668.3  0.491  0.0001  0.0001  0.187  531.1 2511.8 11649.0
1951  0.648  0.556  0.0001   9.60  0.635 1632.2  0.635  0.0001  0.0001  0.229  524.7 2286.5 11508.4
1952  1.187  1.302  0.0001  10.41  0.715 1598.4  0.705  0.0001  0.0001  0.262  521.7 2391.6 11441.4
1953  1.263  1.325  0.0001   9.34  0.729 1537.5  0.674  0.055  0.0001  0.316  511.4 2320.7 11216.8
1954  0.532  0.381  0.0001  10.11  0.528 1780.5  0.528  0.0001  0.0001  0.197  545.3 2498.6 11960.6
1955  0.563  0.413  0.0001  10.44  0.551 1627.4  0.551  0.0001  0.0001  0.205  522.4 2393.4 11458.1
1956  0.690  0.624  0.0001  10.36  0.668 1578.9  0.670  0.0001  0.0001  0.209  517.5 2417.3 11350.5
1957  0.354  0.111  0.0001  10.38  0.487 1779.4  0.487  0.0001  0.0001  0.166  546.9 2527.7 11994.4
1958  0.803  0.697  0.0001  10.53  0.643 1726.7  0.643  0.0001  0.0001  0.251  537.5 2378.7 11788.3
1959  1.254  1.295  0.0001   9.14  0.767 1561.8  0.633  0.134  0.0001  0.324  511.1 2231.9 11210.4
1960  0.406  0.221  0.0001   9.77  0.517 1496.9  0.517  0.0001  0.0001  0.181  504.6 2192.4 11067.7
1961  0.511  0.357  0.0001   9.48  0.538 1566.7  0.538  0.0001  0.0001  0.194  511.4 2383.8 11215.3
1962  0.912  0.922  0.0001  10.29  0.679 1540.9  0.678  0.0001  0.0001  0.244  513.1 2356.0 11254.5
1963  0.429  0.198  0.0001  10.59  0.523 1786.6  0.523  0.0001  0.0001  0.186  547.8 2617.4 12013.5
1964  0.424  0.242  0.0001   9.65  0.520 1831.7  0.520  0.0001  0.0001  0.198  549.8 2196.2 12059.3
1965  0.383  0.159  0.0001  10.42  0.536 1634.9  0.536  0.0001  0.0001  0.176  522.2 2473.0 11453.1
1966  0.628  0.588  0.0001   9.73  0.644 1592.9  0.643  0.0001  0.0001  0.207  511.7 2258.6 11222.0
1967  0.556  0.404  0.0001   9.86  0.569 1733.0  0.569  0.0001  0.0001  0.211  540.5 2369.5 11853.7
1968  0.678  0.613  0.0001  10.12  0.584 1585.1  0.584  0.0001  0.0001  0.192  513.8 2520.0 11268.9
1969  0.430  0.236  0.0001  10.51  0.523 1815.8  0.523  0.0001  0.0001  0.189  547.4 2234.5 12006.7
1970  0.635  0.531  0.0001  10.18  0.657 1716.7  0.657  0.0001  0.0001  0.225  535.2 2278.3 11739.0
1971  0.536  0.392  0.0001  10.51  0.553 1773.0  0.553  0.0001  0.0001  0.190  538.9 2459.3 11818.9
1972  0.400  0.202  0.0001  10.15  0.537 1789.1  0.537  0.0001  0.0001  0.177  542.5 2328.2 11897.7
1973  0.516  0.372  0.0001   9.69  0.551 1717.5  0.551  0.0001  0.0001  0.208  536.5 2173.0 11766.6
1974  0.698  0.641  0.0001  10.09  0.645 1558.0  0.644  0.0001  0.0001  0.210  514.0 2306.3 11273.3
1975  0.511  0.348  0.0001   9.78  0.589 1571.5  0.589  0.0001  0.0001  0.215  517.7 2169.0 11353.8
1976  0.749  0.710  0.0001   9.05  0.683 1685.9  0.633  0.051  0.0001  0.251  529.8 2214.3 11619.1
1977  0.900  0.887  0.0001   9.42  0.627 1550.7  0.627  0.0001  0.0001  0.248  512.0 2300.9 11229.0
1978  0.563  0.448  0.0001  10.36  0.673 1664.1  0.674  0.0001  0.0001  0.188  524.8 2445.2 11509.6
1979  0.550  0.371  0.0001  10.66  0.573 1742.1  0.573  0.0001  0.0001  0.206  541.9 2552.2 11884.3
1980  0.545  0.434  0.0001  10.67  0.547 1667.5  0.547  0.0001  0.0001  0.180  527.6 2549.5 11572.0
1981  0.757  0.734  0.0001   9.95  0.594 1741.6  0.594  0.0001  0.0001  0.226  539.3 2447.6 11828.3
1982  0.544  0.415  0.0001  10.19  0.499 1608.9  0.499  0.0001  0.0001  0.193  517.0 2392.0 11338.5
1983  0.508  0.302  0.0001  10.32  0.518 1600.9  0.518  0.0001  0.0001  0.204  520.5 2385.2 11415.9
1984  0.449  0.278  0.0001  10.13  0.582 1671.4  0.582  0.0001  0.0001  0.191  521.6 2327.0 11438.8
1985  1.143  1.259  0.0001  10.27  0.670 1434.9  0.656  0.0001  0.0001  0.254  493.4 2520.7 10820.3
1986  0.458  0.275  0.0001  10.50  0.542 1623.3  0.542  0.0001  0.0001  0.184  517.2 2316.9 11343.2
1987  0.615  0.498  0.0001   9.83  0.620 1595.4  0.620  0.0001  0.0001  0.217  521.3 2191.0 11434.1
1988  0.958  0.996  0.0001   9.47  0.665 1648.2  0.663  0.0001  0.0001  0.238  524.3 2328.4 11499.7
1989  1.233  1.332  0.0001   9.55  0.743 1603.2  0.688  0.054  0.0001  0.298  521.5 2328.6 11437.2
1990  0.479  0.313  0.0001   9.46  0.541 1612.8  0.541  0.0001  0.0001  0.191  524.0 2258.1 11491.4
1991  0.892  0.963  0.0001  10.53  0.691 1588.1  0.693  0.0001  0.0001  0.222  515.5 2550.0 11305.2
1992  0.502  0.351  0.0001   9.78  0.567 1630.7  0.567  0.0001  0.0001  0.198  522.6 2281.8 11461.0
1993  1.094  1.139  0.0001   9.51  0.712 1679.0  0.699  0.002  0.0001  0.278  532.1 2070.1 11669.4
1994  0.550  0.417  0.0001  10.88  0.666 1668.4  0.666  0.0001  0.0001  0.186  524.9 2474.6 11511.2
1995  0.989  1.133  0.0001   9.42  0.707 1712.8  0.695  0.0001  0.0001  0.255  535.7 2107.3 11749.0
1996  0.410  0.203  0.0001  10.30  0.526 1703.9  0.526  0.0001  0.0001  0.185  537.4 2392.1 11785.6
1997  0.542  0.352  0.0001  10.44  0.517 1762.4  0.517  0.0001  0.0001  0.224  539.2 2404.7 11824.8
1998  0.741  0.622  0.0001  10.51  0.599 1639.6  0.599  0.0001  0.0001  0.242  528.9 2491.4 11601.0
1999  0.429  0.260  0.0001  10.18  0.570 1726.0  0.570  0.0001  0.0001  0.185  535.6 2298.6 11745.9
2000  1.224  1.284  0.0001  10.71  0.723 1548.4  0.701  0.021  0.0001  0.275  513.3 2456.7 11256.9
2001  0.815  0.832  0.0001   9.93  0.665 1691.6  0.665  0.0001  0.0001  0.223  527.3 2236.4 11564.0
2002  0.423  0.265  0.0001   9.67  0.587 1531.7  0.587  0.0001  0.0001  0.182  508.0 2231.3 11141.1
2003  0.863  0.862  0.0001  10.06  0.684 1674.7  0.682  0.0001  0.0001  0.242  528.1 2390.4 11582.5
2004  0.381  0.166  0.0001  10.32  0.528 1794.0  0.528  0.0001  0.0001  0.168  544.9 2419.5 11951.3
2005  0.912  0.937  0.0001   9.79  0.733 1754.8  0.719  0.006  0.0001  0.271  540.7 2113.1 11859.1
2006  0.422  0.225  0.0001  10.68  0.550 1785.6  0.550  0.0001  0.0001  0.168  543.2 2442.2 11914.4
2007  0.507  0.339  0.0001  10.01  0.594 1784.8  0.594  0.0001  0.0001  0.198  538.7 2366.1 11815.4
2008  0.714  0.685  0.0001   9.81  0.665 1683.9  0.665  0.0001  0.0001  0.224  530.6 2213.9 11637.7
2009  0.331  0.105  0.0001   9.78  0.455 1630.5  0.455  0.0001  0.0001  0.171  521.5 2298.1 11438.2
2010  0.716  0.693  0.0001   9.54  0.621 1634.5  0.621  0.0001  0.0001  0.220  526.3 2296.0 11543.2
2011  0.963  1.025  0.0001  10.66  0.677 1595.6  0.677  0.0001  0.0001  0.237  516.5 2595.4 11327.9
2012  0.915  0.985  0.0001  10.40  0.706 1788.7  0.710  0.0001  0.0001  0.223  544.3 2528.5 11937.0
2013  0.997  1.057  0.0001   9.12  0.678 1609.9  0.647  0.031  0.0001  0.259  522.8 2329.5 11466.6
2014  0.910  0.904  0.0001   9.84  0.694 1727.8  0.691  0.0001  0.0001  0.253  530.4 2094.4 11631.9
2015  0.749  0.685  0.0001   9.77  0.626 1536.1  0.622  0.004  0.0001  0.250  509.3 2163.1 11171.0
2016  0.541  0.386  0.0001  10.18  0.507 1741.5  0.507  0.0001  0.0001  0.212  534.9 2293.6 11732.3
2017  1.087  1.135  0.0001   8.31  0.731 1597.0  0.628  0.102  0.0001  0.304  514.4 2137.2 11281.5
2018  0.727  0.574  0.0001  11.30  0.537 1646.2  0.537  0.0001  0.0001  0.238  532.3 2512.4 11675.4
2019  0.601  0.409  0.0001  10.77  0.546 1589.6  0.546  0.0001  0.0001  0.221  517.4 2653.6 11348.1
2020  0.862  0.725  0.0001  10.39  0.729 1612.2  0.599  0.130  0.0001  0.285  519.7 2308.5 11398.4
2021  0.613  0.481  0.0001  11.12  0.576 1870.5  0.576  0.0001  0.0001  0.204  558.0 2802.9 12238.1
2022  0.999  0.968  0.0001  11.07  0.638 1403.5  0.634  0.004  0.0001  0.267  492.0 2649.6 10791.3
2023  1.338  1.401  0.0001  10.17  0.913 1385.9  0.657  0.256  0.0001  0.330  487.4 2277.5 10690.5
2024  0.972  0.842  0.0001  10.61  0.850 1581.6  0.600  0.251  0.0001  0.290  527.5 2571.0 11568.9
2025  0.438  0.250  0.0001  10.55  0.555 1555.5  0.555  0.0001  0.0001  0.180  516.4 2364.0 11326.7
2026  1.380  1.415  0.0001  10.75  1.201 1240.7  0.631  0.570  0.0001  0.333  465.0 2383.6 10197.8
2027  0.577  0.433  0.0001   9.38  0.565 1499.6  0.565  0.0001  0.0001  0.225  504.2 2369.1 11059.0
2028  0.692  0.569  0.0001  11.24  0.462 1884.2  0.462  0.0001  0.0001  0.209  562.5 2628.2 12336.0
2029  0.931  0.817  0.0001  11.19  0.596 1543.5  0.583  0.013  0.0001  0.270  515.6 2490.8 11308.6
2030  1.209  1.293  0.0001  10.67  0.874 1782.6  0.697  0.176  0.0001  0.305  539.6 2399.7 11834.1
2031  1.048  1.075  0.0001  10.24  0.764 1656.4  0.706  0.058  0.0001  0.272  523.6 2292.5 11484.4
2032  0.539  0.339  0.0001  10.83  0.511 1771.4  0.511  0.0001  0.0001  0.207  539.2 2347.2 11826.0
2033  0.454  0.181  0.0001  12.15  0.383 1952.1  0.383  0.0001  0.0001  0.185  572.3 2885.3 12551.1
2034  1.275  1.284  0.0001   9.49  0.686 1545.6  0.651  0.035  0.0001  0.305  506.5 2303.3 11109.4
2035  1.255  1.307  0.0001   9.65  0.745 1412.8  0.621  0.124  0.0001  0.316  484.0 2263.5 10615.1
2036  1.145  1.143  0.0001  11.28  0.712 1522.5  0.667  0.046  0.0001  0.273  506.3 2611.6 11104.0
2037  0.352  0.047  0.0001  11.90  0.345 1936.6  0.345  0.0001  0.0001  0.159  567.2 2796.3 12439.7
2038  0.563  0.401  0.0001  10.27  0.504 1776.6  0.504  0.0001  0.0001  0.205  542.0 2413.4 11886.3
2039  0.888  0.824  0.0001  10.91  0.686 1702.0  0.629  0.057  0.0001  0.204  535.2 2479.0 11737.2
2040  1.082  1.075  0.0001  10.40  0.766 1490.1  0.675  0.091  0.0001  0.285  508.8 2384.3 11159.1
2041  0.595  0.371  0.0001  12.30  0.515 1709.4  0.515  0.0001  0.0001  0.197  545.6 2851.1 11966.4
2042  1.140  1.116  0.0001  11.01  1.078 1735.9  0.660  0.419  0.0001  0.304  541.1 2754.7 11868.2
2043  0.919  0.969  0.0001  11.88  0.716 1655.6  0.717  0.0001  0.0001  0.217  526.7 2708.7 11550.6
2044  0.544  0.391  0.0001  10.59  0.587 1611.0  0.587  0.0001  0.0001  0.191  522.0 2610.1 11449.4
2045  1.081  1.070  0.0001  10.51  0.762 1534.2  0.695  0.067  0.0001  0.302  515.7 2288.2 11309.8
2046  1.160  1.072  0.0001  12.58  0.707 1354.7  0.660  0.047  0.0001  0.289  485.8 2945.6 10655.7
2047  0.402  0.211  0.0001   9.62  0.562 1744.1  0.562  0.0001  0.0001  0.172  533.5 2424.8 11701.4
2048  1.125  1.067  0.0001  10.51  0.903 1696.0  0.678  0.225  0.0001  0.304  533.2 2446.4 11693.9
2049  1.445  1.524  0.0001  10.92  0.836 1490.1  0.679  0.158  0.0001  0.306  500.0 2666.7 10965.9
2050  1.112  1.126  0.0001  11.00  0.960 1792.5  0.716  0.244  0.0001  0.295  546.2 2597.8 11978.4
2051  0.583  0.401  0.0001  11.18  0.515 1608.5  0.515  0.0001  0.0001  0.206  523.5 2419.4 11480.5
2052  1.225  1.266  0.0001   8.88  0.859 1611.3  0.666  0.193  0.0001  0.323  516.9 2130.0 11336.3
2053  1.187  1.165  0.0001   9.22  0.865 1298.2  0.594  0.271  0.0001  0.340  470.2 2110.4 10313.3
2054  1.400  1.498  0.0001  11.46  0.835 1468.3  0.705  0.130  0.0001  0.307  505.3 2768.7 11082.1
2055  0.789  0.729  0.0001  11.16  0.598 1688.7  0.598  0.0001  0.0001  0.222  530.1 2518.0 11626.6
2056  1.237  1.336  0.0001  10.75  0.763 1558.9  0.718  0.046  0.0001  0.251  514.6 2494.8 11287.2
2057  0.784  0.648  0.0001  11.80  0.606 1500.0  0.587  0.019  0.0001  0.241  505.3 2790.6 11082.1
2058  0.750  0.697  0.0001  10.98  0.607 1670.2  0.607  0.0001  0.0001  0.215  525.9 2423.8 11533.1
2059  1.247  1.243  0.0001   9.98  1.110 1153.8  0.617  0.493  0.0001  0.334  457.0 2122.2 10023.7
2060  0.541  0.362  0.0001  10.31  0.500 1554.0  0.500  0.0001  0.0001  0.211  516.2 2375.1 11321.9
2061  1.354  1.404  0.0001  11.91  1.024 1416.6  0.694  0.329  0.0001  0.317  495.2 2682.3 10861.0
2062  0.347  0.037  0.0001  11.68  0.344 1955.2  0.344  0.0001  0.0001  0.165  570.9 2877.5 12521.2
2063  0.765  0.652  0.0001  11.69  0.618 1593.1  0.618  0.0001  0.0001  0.219  518.8 2651.6 11378.7
2064  1.279  1.430  0.0001  10.36  0.758 1778.6  0.705  0.052  0.0001  0.262  544.6 2573.3 11943.2
2065  1.535  1.607  0.0001  11.98  0.860 1263.6  0.675  0.185  0.0001  0.327  470.0 2714.0 10307.2
2066  0.625  0.490  0.0001  10.40  0.558 1401.7  0.558  0.0001  0.0001  0.209  488.5 2541.7 10713.8
2067  0.677  0.487  0.0001  11.73  0.667 1650.9  0.645  0.022  0.0001  0.234  535.7 2885.9 11748.1
2068  1.134  1.175  0.0001  11.29  0.701 1583.3  0.695  0.0001  0.0001  0.261  517.2 2665.7 11344.0
2069  0.414  0.177  0.0001  11.05  0.536 1415.4  0.536  0.0001  0.0001  0.181  492.0 2527.8 10791.3
2070  0.841  0.764  0.0001  10.42  0.752 1460.4  0.621  0.130  0.0001  0.251  503.9 2344.0 11052.7
2071  1.226  1.283  0.0001  12.26  0.723 1593.0  0.719  0.003  0.0001  0.266  518.4 3105.8 11369.8
2072  1.201  1.120  0.0001  12.27  0.839 1717.9  0.640  0.199  0.0001  0.275  538.2 3066.3 11805.0
2073  0.504  0.291  0.0001  11.22  0.498 1807.9  0.498  0.0001  0.0001  0.203  549.3 2604.0 12046.5
2074  0.511  0.295  0.0001  11.54  0.530 1458.5  0.530  0.0001  0.0001  0.186  495.7 2658.0 10870.9
2075  0.555  0.297  0.0001  12.36  0.486 1916.5  0.486  0.0001  0.0001  0.182  566.0 3249.8 12414.1
2076  0.864  0.821  0.0001  10.90  0.660 1410.5  0.660  0.0001  0.0001  0.247  491.1 2493.9 10769.9
2077  0.795  0.600  0.0001  12.83  0.641 1726.6  0.536  0.105  0.0001  0.247  541.6 2999.0 11878.4
2078  1.268  1.247  0.0001  13.16  0.843 1730.6  0.732  0.111  0.0001  0.290  545.2 3152.2 11956.8
2079  1.085  1.028  0.0001  11.81  0.689 1405.5  0.643  0.046  0.0001  0.280  491.9 2783.1 10789.3
2080  1.000  0.851  0.0001  11.29  0.862 1587.5  0.558  0.304  0.0001  0.289  523.2 2758.9 11474.2
2081  0.821  0.662  0.0001  12.50  0.586 1674.4  0.586  0.0001  0.0001  0.231  532.1 3011.7 11670.7
2082  0.507  0.266  0.0001  12.03  0.516 1721.9  0.516  0.0001  0.0001  0.180  535.6 2978.2 11747.9
2083  0.579  0.336  0.0001  12.86  0.473 1856.4  0.473  0.0001  0.0001  0.193  564.3 3281.9 12375.3
2084  1.616  1.673  0.0001  12.35  0.860 1514.2  0.705  0.155  0.0001  0.314  505.0 2879.8 11075.9
2085  0.632  0.425  0.0001  10.87  0.514 1712.1  0.514  0.0001  0.0001  0.229  534.6 2681.7 11725.5
2086  1.080  1.115  0.0001  11.88  0.700 1585.3  0.700  0.0001  0.0001  0.251  522.5 2879.1 11460.3
2087  0.997  0.935  0.0001  12.12  0.704 1283.1  0.653  0.051  0.0001  0.250  479.6 2918.2 10518.3
2088  0.954  0.841  0.0001  11.62  0.640 1878.3  0.641  0.0001  0.0001  0.230  562.2 2906.4 12330.0
2089  0.649  0.570  0.0001   9.85  0.577 1297.4  0.577  0.0001  0.0001  0.212  472.7 2182.3 10367.7
2090  0.866  0.767  0.0001  12.12  0.594 1406.6  0.594  0.0001  0.0001  0.224  491.7 2828.4 10784.1
2091  0.565  0.276  0.0001  13.49  0.450 1919.5  0.450  0.0001  0.0001  0.184  567.8 3396.9 12454.0
2092  0.401  0.060  0.0001  13.60  0.396 1688.5  0.396  0.0001  0.0001  0.160  524.0 3197.8 11493.1
2093  1.041  1.093  0.0001  11.74  0.714 1478.9  0.695  0.018  0.0001  0.259  506.2 2692.0 11101.2
2094  1.222  1.225  0.0001  11.93  0.738 1415.7  0.650  0.088  0.0001  0.295  489.4 2679.0 10734.6
2095  0.761  0.646  0.0001  10.97  0.538 1702.7  0.516  0.022  0.0001  0.222  529.1 2883.2 11604.6
2096  0.979  0.874  0.0001  13.64  0.722 1758.1  0.722  0.0001  0.0001  0.201  552.0 3295.1 12106.1
2097  1.099  1.064  0.0001  10.86  0.896 1719.5  0.695  0.201  0.0001  0.297  534.8 2545.0 11730.2
2098  0.631  0.460  0.0001  12.13  0.544 1768.6  0.544  0.0001  0.0001  0.202  540.3 2790.4 11849.0
2099  1.004  1.085  0.0001  10.22  0.718 1659.2  0.705  0.0001  0.0001  0.251  523.7 2296.2 11486.9
