# Supplementary material for: Climate and air pollution impacts on habitat suitability of Austrian forest ecosystems
Source: PLoS One. 2017 Sep 12;12(9):e0184194. doi: 10.1371/journal.pone.0184194 (PMC5595319; doi:10.1371/journal.pone.0184194)
Supplement: S1 File — (ZIP) [file pone.0184194.s004.zip › Climate_Data/IF_AT01_HADCM3A1B.dat]

!Made by:  Methyd.exe
!Using:  in.txt
! AT01
! Location (Lon-Lat):  16.320  47.760
! Temperature file:   Z:\Modell_VSDp\VSD_Input\Climate_Scen\AT01_SaubrunHADCM3A1B.txt;#3
! Precipitation file: Z:\Modell_VSDp\VSD_Input\Climate_Scen\AT01_SaubrunHADCM3A1B.txt;#4
! Sunshine file:      Z:\Modell_VSDp\VSD_Input\Climate_Scen\AT01_SaubrunHADCM3A1B.txt/E;#5
! ThetaSat= 0.561; ThetaFC= 0.348; Theta1bar= 0.273; ThetaWP= 0.153
! bulkdens= 0.977 g/cm3
! GDDlim=     5.0 oC
!    11.38 = av. annual mean TempC (oC)
!   0.5892 = av. annual Precip (m/yr)
!  1658.94 = av. annual sunshine hours (h)
!   0.5704 = av. annual AET (m/yr)
!   0.0183 = av. annual percol (m/yr)
!   0.00010 = av. annual Qickfl (m/yr)
!   0.2174 = av. annual mean Theta (m/m)
!    0.760 = av. annual mean rf_miR
!    0.646 = av. annual mean rf_denit
!    0.0001 = av. annual mean rf_den
!    528.1 = av. annual PAR (umol/m2/s)
!   2705.2 = av. annual GDD (deg.days)
! ... averages over  150 years.
!Year rf_miR rf_nit rf_denit TempC Precip Sunhrs  AET percol Qickfl  Theta   PAR    GDD kJ/m2/d
1950  0.430  0.224  0.0001  10.36  0.491 1668.3  0.491  0.0001  0.0001  0.187  531.1 2511.8 11649.0
1951  0.648  0.556  0.0001   9.60  0.635 1632.2  0.635  0.0001  0.0001  0.229  524.7 2286.5 11508.4
1952  1.187  1.302  0.0001  10.41  0.715 1598.4  0.705  0.0001  0.0001  0.262  521.7 2391.6 11441.4
1953  1.263  1.325  0.0001   9.34  0.729 1537.5  0.674  0.055  0.0001  0.316  511.4 2320.7 11216.8
1954  0.532  0.381  0.0001  10.11  0.528 1780.5  0.528  0.0001  0.0001  0.197  545.3 2498.6 11960.6
1955  0.563  0.413  0.0001  10.44  0.551 1627.4  0.551  0.0001  0.0001  0.205  522.4 2393.4 11458.1
1956  0.690  0.624  0.0001  10.36  0.668 1578.9  0.670  0.0001  0.0001  0.209  517.5 2417.3 11350.5
1957  0.354  0.111  0.0001  10.38  0.487 1779.4  0.487  0.0001  0.0001  0.166  546.9 2527.7 11994.4
1958  0.803  0.697  0.0001  10.53  0.643 1726.7  0.643  0.0001  0.0001  0.251  537.5 2378.7 11788.3
1959  1.254  1.295  0.0001   9.14  0.767 1561.8  0.633  0.134  0.0001  0.324  511.1 2231.9 11210.4
1960  0.406  0.221  0.0001   9.77  0.517 1496.9  0.517  0.0001  0.0001  0.181  504.6 2192.4 11067.7
1961  0.511  0.357  0.0001   9.48  0.538 1566.7  0.538  0.0001  0.0001  0.194  511.4 2383.8 11215.3
1962  0.912  0.922  0.0001  10.29  0.679 1540.9  0.678  0.0001  0.0001  0.244  513.1 2356.0 11254.5
1963  0.429  0.198  0.0001  10.59  0.523 1786.6  0.523  0.0001  0.0001  0.186  547.8 2617.4 12013.5
1964  0.424  0.242  0.0001   9.65  0.520 1831.7  0.520  0.0001  0.0001  0.198  549.8 2196.2 12059.3
1965  0.383  0.159  0.0001  10.42  0.536 1634.9  0.536  0.0001  0.0001  0.176  522.2 2473.0 11453.1
1966  0.628  0.588  0.0001   9.73  0.644 1592.9  0.643  0.0001  0.0001  0.207  511.7 2258.6 11222.0
1967  0.556  0.404  0.0001   9.86  0.569 1733.0  0.569  0.0001  0.0001  0.211  540.5 2369.5 11853.7
1968  0.678  0.613  0.0001  10.12  0.584 1585.1  0.584  0.0001  0.0001  0.192  513.8 2520.0 11268.9
1969  0.430  0.236  0.0001  10.51  0.523 1815.8  0.523  0.0001  0.0001  0.189  547.4 2234.5 12006.7
1970  0.635  0.531  0.0001  10.18  0.657 1716.7  0.657  0.0001  0.0001  0.225  535.2 2278.3 11739.0
1971  0.536  0.392  0.0001  10.51  0.553 1773.0  0.553  0.0001  0.0001  0.190  538.9 2459.3 11818.9
1972  0.400  0.202  0.0001  10.15  0.537 1789.1  0.537  0.0001  0.0001  0.177  542.5 2328.2 11897.7
1973  0.516  0.372  0.0001   9.69  0.551 1717.5  0.551  0.0001  0.0001  0.208  536.5 2173.0 11766.6
1974  0.698  0.641  0.0001  10.09  0.645 1558.0  0.644  0.0001  0.0001  0.210  514.0 2306.3 11273.3
1975  0.511  0.348  0.0001   9.78  0.589 1571.5  0.589  0.0001  0.0001  0.215  517.7 2169.0 11353.8
1976  0.749  0.710  0.0001   9.05  0.683 1685.9  0.633  0.051  0.0001  0.251  529.8 2214.3 11619.1
1977  0.900  0.887  0.0001   9.42  0.627 1550.7  0.627  0.0001  0.0001  0.248  512.0 2300.9 11229.0
1978  0.563  0.448  0.0001  10.36  0.673 1664.1  0.674  0.0001  0.0001  0.188  524.8 2445.2 11509.6
1979  0.550  0.371  0.0001  10.66  0.573 1742.1  0.573  0.0001  0.0001  0.206  541.9 2552.2 11884.3
1980  0.545  0.434  0.0001  10.67  0.547 1667.5  0.547  0.0001  0.0001  0.180  527.6 2549.5 11572.0
1981  0.757  0.734  0.0001   9.95  0.594 1741.6  0.594  0.0001  0.0001  0.226  539.3 2447.6 11828.3
1982  0.544  0.415  0.0001  10.19  0.499 1608.9  0.499  0.0001  0.0001  0.193  517.0 2392.0 11338.5
1983  0.508  0.302  0.0001  10.32  0.518 1600.9  0.518  0.0001  0.0001  0.204  520.5 2385.2 11415.9
1984  0.449  0.278  0.0001  10.13  0.582 1671.4  0.582  0.0001  0.0001  0.191  521.6 2327.0 11438.8
1985  1.143  1.259  0.0001  10.27  0.670 1434.9  0.656  0.0001  0.0001  0.254  493.4 2520.7 10820.3
1986  0.458  0.275  0.0001  10.50  0.542 1623.3  0.542  0.0001  0.0001  0.184  517.2 2316.9 11343.2
1987  0.615  0.498  0.0001   9.83  0.620 1595.4  0.620  0.0001  0.0001  0.217  521.3 2191.0 11434.1
1988  0.958  0.996  0.0001   9.47  0.665 1648.2  0.663  0.0001  0.0001  0.238  524.3 2328.4 11499.7
1989  1.233  1.332  0.0001   9.55  0.743 1603.2  0.688  0.054  0.0001  0.298  521.5 2328.6 11437.2
1990  0.479  0.313  0.0001   9.46  0.541 1612.8  0.541  0.0001  0.0001  0.191  524.0 2258.1 11491.4
1991  0.892  0.963  0.0001  10.53  0.691 1588.1  0.693  0.0001  0.0001  0.222  515.5 2550.0 11305.2
1992  0.502  0.351  0.0001   9.78  0.567 1630.7  0.567  0.0001  0.0001  0.198  522.6 2281.8 11461.0
1993  1.094  1.139  0.0001   9.51  0.712 1679.0  0.699  0.002  0.0001  0.278  532.1 2070.1 11669.4
1994  0.550  0.417  0.0001  10.88  0.666 1668.4  0.666  0.0001  0.0001  0.186  524.9 2474.6 11511.2
1995  0.989  1.133  0.0001   9.42  0.707 1712.8  0.695  0.0001  0.0001  0.255  535.7 2107.3 11749.0
1996  0.410  0.203  0.0001  10.30  0.526 1703.9  0.526  0.0001  0.0001  0.185  537.4 2392.1 11785.6
1997  0.542  0.352  0.0001  10.44  0.517 1762.4  0.517  0.0001  0.0001  0.224  539.2 2404.7 11824.8
1998  0.741  0.622  0.0001  10.51  0.599 1639.6  0.599  0.0001  0.0001  0.242  528.9 2491.4 11601.0
1999  0.429  0.260  0.0001  10.18  0.570 1726.0  0.570  0.0001  0.0001  0.185  535.6 2298.6 11745.9
2000  1.224  1.284  0.0001  10.71  0.723 1548.4  0.701  0.021  0.0001  0.275  513.3 2456.7 11256.9
2001  0.815  0.832  0.0001   9.93  0.665 1691.6  0.665  0.0001  0.0001  0.223  527.3 2236.4 11564.0
2002  0.423  0.265  0.0001   9.67  0.587 1531.7  0.587  0.0001  0.0001  0.182  508.0 2231.3 11141.1
2003  0.863  0.862  0.0001  10.06  0.684 1674.7  0.682  0.0001  0.0001  0.242  528.1 2390.4 11582.5
2004  0.381  0.166  0.0001  10.32  0.528 1794.0  0.528  0.0001  0.0001  0.168  544.9 2419.5 11951.3
2005  0.912  0.937  0.0001   9.79  0.733 1754.8  0.719  0.006  0.0001  0.271  540.7 2113.1 11859.1
2006  0.422  0.225  0.0001  10.68  0.550 1785.6  0.550  0.0001  0.0001  0.168  543.2 2442.2 11914.4
2007  0.507  0.339  0.0001  10.01  0.594 1784.8  0.594  0.0001  0.0001  0.198  538.7 2366.1 11815.4
2008  0.714  0.685  0.0001   9.81  0.665 1683.9  0.665  0.0001  0.0001  0.224  530.6 2213.9 11637.7
2009  0.331  0.105  0.0001   9.78  0.455 1630.5  0.455  0.0001  0.0001  0.171  521.5 2298.1 11438.2
2010  0.716  0.693  0.0001   9.54  0.621 1634.5  0.621  0.0001  0.0001  0.220  526.3 2296.0 11543.2
2011  0.963  1.025  0.0001  10.66  0.677 1595.6  0.677  0.0001  0.0001  0.237  516.5 2595.4 11327.9
2012  0.915  0.985  0.0001  10.40  0.706 1788.7  0.710  0.0001  0.0001  0.223  544.3 2528.5 11937.0
2013  0.997  1.057  0.0001   9.12  0.678 1609.9  0.647  0.031  0.0001  0.259  522.8 2329.5 11466.6
2014  0.910  0.904  0.0001   9.84  0.694 1727.8  0.691  0.0001  0.0001  0.253  530.4 2094.4 11631.9
2015  0.749  0.685  0.0001   9.77  0.626 1536.1  0.622  0.004  0.0001  0.250  509.3 2163.1 11171.0
2016  0.393  0.143  0.0001  10.56  0.333 2024.0  0.333  0.0001  0.0001  0.181  576.2 2534.5 12636.8
2017  0.827  0.732  0.0001  12.15  0.582 1785.0  0.582  0.0001  0.0001  0.221  550.0 2845.6 12061.7
2018  0.917  0.870  0.0001  11.87  0.643 1507.6  0.642  0.0001  0.0001  0.218  509.6 2653.2 11176.4
2019  0.542  0.412  0.0001   9.69  0.513 1445.1  0.513  0.0001  0.0001  0.205  493.4 2208.2 10820.9
2020  1.084  1.136  0.0001  10.33  0.872 1461.7  0.681  0.192  0.0001  0.283  502.3 2475.6 11017.6
2021  0.536  0.329  0.0001  12.22  0.522 1624.7  0.522  0.0001  0.0001  0.191  531.3 2847.9 11652.9
2022  0.307  0.044  0.0001  10.64  0.400 1420.1  0.400  0.0001  0.0001  0.159  498.2 2423.6 10926.5
2023  0.695  0.578  0.0001  11.34  0.676 1696.0  0.676  0.0001  0.0001  0.219  530.7 2474.8 11639.6
2024  1.402  1.408  0.0001  12.14  0.713 1467.8  0.709  0.0001  0.0001  0.295  504.4 2804.2 11062.6
2025  1.009  1.002  0.0001  10.97  0.651 1753.5  0.588  0.063  0.0001  0.236  542.5 2650.1 11897.3
2026  1.380  1.443  0.0001  10.68  1.007 1471.6  0.697  0.310  0.0001  0.324  504.1 2493.9 11055.7
2027  1.311  1.389  0.0001   9.53  0.667 1440.7  0.616  0.051  0.0001  0.285  490.0 2449.5 10746.0
2028  0.490  0.306  0.0001  11.05  0.498 2032.6  0.498  0.0001  0.0001  0.188  588.3 2648.7 12903.3
2029  0.631  0.462  0.0001  11.94  0.567 1571.0  0.567  0.0001  0.0001  0.206  513.2 2697.1 11256.7
2030  0.587  0.392  0.0001  12.60  0.535 1952.5  0.535  0.0001  0.0001  0.183  567.3 3176.6 12442.7
2031  0.907  0.808  0.0001  11.54  0.641 2062.7  0.563  0.078  0.0001  0.267  583.2 2815.0 12790.9
2032  0.568  0.346  0.0001  12.57  0.432 1811.5  0.432  0.0001  0.0001  0.194  553.2 2806.6 12133.3
2033  0.783  0.584  0.0001  12.86  0.595 1883.9  0.595  0.0001  0.0001  0.225  573.5 2894.4 12577.7
2034  0.518  0.335  0.0001  11.62  0.528 1557.1  0.528  0.0001  0.0001  0.180  519.1 2646.0 11385.2
2035  0.464  0.281  0.0001  10.36  0.507 1484.7  0.507  0.0001  0.0001  0.196  506.5 2134.6 11108.2
2036  1.022  1.072  0.0001  11.09  0.688 1678.5  0.688  0.0001  0.0001  0.247  527.7 2553.2 11574.3
2037  0.343  0.063  0.0001  11.09  0.342 1803.5  0.342  0.0001  0.0001  0.163  546.7 2660.8 11990.8
2038  0.513  0.371  0.0001  10.53  0.528 1663.2  0.528  0.0001  0.0001  0.177  515.4 2552.5 11304.1
2039  0.716  0.551  0.0001  13.17  0.512 1912.4  0.512  0.0001  0.0001  0.171  566.4 3014.0 12423.5
2040  0.568  0.300  0.0001  12.59  0.489 1736.3  0.489  0.0001  0.0001  0.198  541.5 3107.9 11877.1
2041  0.665  0.444  0.0001  12.61  0.490 1808.7  0.490  0.0001  0.0001  0.206  555.9 3164.2 12191.2
2042  0.668  0.393  0.0001  13.64  0.402 2124.6  0.402  0.0001  0.0001  0.195  600.2 3534.8 13162.9
2043  0.425  0.049  0.0001  14.53  0.410 1792.1  0.410  0.0001  0.0001  0.159  548.8 3559.9 12035.9
2044  1.391  1.409  0.0001  10.72  0.675 1203.9  0.627  0.048  0.0001  0.305  466.4 2490.6 10228.8
2045  0.579  0.440  0.0001  11.36  0.602 1538.8  0.602  0.0001  0.0001  0.191  512.7 2502.1 11245.7
2046  1.226  1.302  0.0001  13.53  0.698 1539.5  0.697  0.0001  0.0001  0.238  511.9 3438.2 11226.0
2047  0.508  0.365  0.0001  10.04  0.581 1643.0  0.581  0.0001  0.0001  0.188  523.2 2374.7 11474.3
2048  0.485  0.233  0.0001  12.68  0.539 1748.8  0.539  0.0001  0.0001  0.173  543.7 2935.6 11924.4
2049  1.360  1.433  0.0001  11.51  0.800 1427.0  0.690  0.110  0.0001  0.292  497.0 2841.0 10899.2
2050  0.469  0.240  0.0001  10.57  0.517 1766.7  0.517  0.0001  0.0001  0.195  548.4 2708.6 12027.7
2051  1.013  0.968  0.0001  10.51  0.655 1391.1  0.581  0.073  0.0001  0.256  487.4 2471.9 10690.8
2052  0.791  0.633  0.0001  12.07  0.539 1486.3  0.539  0.0001  0.0001  0.219  509.2 2837.2 11168.6
2053  0.578  0.369  0.0001  11.64  0.518 1889.1  0.518  0.0001  0.0001  0.190  555.9 3025.3 12191.6
2054  1.657  1.771  0.0001  12.72  0.983 1277.7  0.696  0.286  0.0001  0.307  479.7 3105.5 10521.1
2055  1.311  1.375  0.0001  11.01  0.838 1172.4  0.641  0.198  0.0001  0.308  457.0 2586.5 10024.1
2056  1.420  1.511  0.0001  11.44  0.796 1169.0  0.620  0.176  0.0001  0.296  459.3 2663.5 10073.9
2057  0.635  0.321  0.0001  15.01  0.416 1998.1  0.416  0.0001  0.0001  0.186  586.7 3726.6 12868.5
2058  0.844  0.729  0.0001  12.94  0.547 1790.7  0.547  0.0001  0.0001  0.204  544.3 3183.2 11937.4
2059  1.515  1.577  0.0001  12.09  0.785 1401.2  0.716  0.069  0.0001  0.290  498.4 2685.7 10930.2
2060  0.347  0.041  0.0001  12.19  0.380 1611.3  0.380  0.0001  0.0001  0.159  522.7 2844.6 11463.1
2061  1.035  0.835  0.0001  14.04  0.616 1801.4  0.559  0.057  0.0001  0.262  559.4 3299.7 12269.7
2062  0.667  0.513  0.0001  12.69  0.535 1693.0  0.535  0.0001  0.0001  0.202  533.5 3063.4 11701.1
2063  0.789  0.523  0.0001  15.11  0.506 2015.3  0.506  0.0001  0.0001  0.199  584.5 3693.0 12819.1
2064  1.225  1.238  0.0001  10.94  0.900 1652.2  0.702  0.197  0.0001  0.252  518.3 2427.2 11367.5
2065  0.489  0.181  0.0001  13.32  0.383 1621.5  0.383  0.0001  0.0001  0.174  531.4 3228.7 11655.1
2066  1.217  1.240  0.0001  11.39  0.669 1295.2  0.655  0.014  0.0001  0.261  475.5 2817.5 10427.8
2067  1.022  0.961  0.0001  12.94  0.674 1300.5  0.596  0.078  0.0001  0.223  483.2 2927.1 10597.3
2068  0.649  0.513  0.0001  12.46  0.543 1571.0  0.543  0.0001  0.0001  0.181  511.3 2983.9 11213.1
2069  0.807  0.730  0.0001  13.33  0.562 1962.8  0.562  0.0001  0.0001  0.179  573.1 3164.1 12568.3
2070  0.892  0.801  0.0001  12.60  0.559 1769.1  0.559  0.0001  0.0001  0.229  546.9 2990.4 11994.5
2071  0.648  0.370  0.0001  14.27  0.418 2004.0  0.418  0.0001  0.0001  0.182  580.0 3839.2 12721.0
2072  0.930  0.819  0.0001  12.31  0.645 1359.1  0.645  0.0001  0.0001  0.239  494.4 2838.1 10844.3
2073  0.390  0.143  0.0001  11.28  0.459 1698.6  0.459  0.0001  0.0001  0.168  521.9 2650.8 11447.1
2074  0.705  0.604  0.0001  11.77  0.544 1566.0  0.544  0.0001  0.0001  0.187  508.1 2795.9 11144.7
2075  0.456  0.079  0.0001  13.65  0.354 2043.8  0.354  0.0001  0.0001  0.159  587.1 3736.0 12877.2
2076  0.984  0.928  0.0001  12.40  0.599 1423.1  0.599  0.0001  0.0001  0.218  498.3 2844.2 10927.9
2077  1.358  1.439  0.0001  13.75  0.680 1785.6  0.659  0.022  0.0001  0.274  543.7 3257.3 11923.6
2078  1.221  1.317  0.0001  11.94  0.746 1310.2  0.661  0.085  0.0001  0.290  479.4 3065.3 10515.0
2079  0.450  0.180  0.0001  12.55  0.447 1815.6  0.447  0.0001  0.0001  0.167  549.8 2982.9 12058.8
2080  0.586  0.247  0.0001  14.23  0.349 1856.4  0.349  0.0001  0.0001  0.182  564.6 3778.4 12383.2
2081  0.493  0.225  0.0001  13.03  0.516 1609.3  0.516  0.0001  0.0001  0.176  514.4 2995.5 11281.8
2082  0.550  0.224  0.0001  14.47  0.407 1921.3  0.407  0.0001  0.0001  0.174  561.4 3577.4 12312.2
2083  0.749  0.470  0.0001  15.63  0.401 1735.5  0.401  0.0001  0.0001  0.194  549.3 3890.5 12048.1
2084  0.602  0.301  0.0001  14.74  0.421 1982.5  0.421  0.0001  0.0001  0.179  575.8 3710.4 12628.5
2085  0.455  0.119  0.0001  13.43  0.316 1761.1  0.316  0.0001  0.0001  0.171  538.2 3444.3 11803.3
2086  0.614  0.422  0.0001  13.41  0.590 1545.9  0.590  0.0001  0.0001  0.175  516.9 3154.0 11336.8
2087  1.073  1.003  0.0001  14.31  0.628 1394.6  0.628  0.0001  0.0001  0.212  495.2 3416.5 10859.9
2088  0.610  0.446  0.0001  11.93  0.598 1603.7  0.598  0.0001  0.0001  0.193  516.8 2881.9 11334.1
2089  1.012  0.898  0.0001  13.16  0.533 1555.8  0.528  0.005  0.0001  0.224  516.2 3190.6 11321.3
2090  1.181  0.949  0.0001  14.51  0.513 1400.9  0.513  0.0001  0.0001  0.277  491.5 3497.2 10780.4
2091  0.577  0.306  0.0001  13.79  0.506 1773.9  0.506  0.0001  0.0001  0.183  539.9 3472.3 11840.2
2092  1.023  0.904  0.0001  14.30  0.604 1609.9  0.568  0.036  0.0001  0.209  516.7 3451.2 11332.3
2093  0.845  0.692  0.0001  13.58  0.515 1728.2  0.515  0.0001  0.0001  0.221  537.6 3363.7 11790.0
2094  0.670  0.313  0.0001  15.94  0.330 1911.0  0.330  0.0001  0.0001  0.187  570.7 4060.8 12517.7
2095  0.878  0.785  0.0001  11.57  0.514 1588.9  0.497  0.016  0.0001  0.238  510.1 2858.1 11187.0
2096  1.182  1.148  0.0001  14.07  0.666 1566.2  0.628  0.038  0.0001  0.229  522.6 3512.4 11461.3
2097  1.523  1.634  0.0001  12.46  0.929 1612.9  0.746  0.184  0.0001  0.315  519.2 2884.5 11387.3
2098  1.287  1.237  0.0001  14.25  0.684 1771.3  0.684  0.0001  0.0001  0.240  543.7 3417.5 11925.5
2099  1.004  1.085  0.0001  10.22  0.718 1659.2  0.705  0.0001  0.0001  0.251  523.7 2296.2 11486.9
