# Supplementary material for: Climate and air pollution impacts on habitat suitability of Austrian forest ecosystems
Source: PLoS One. 2017 Sep 12;12(9):e0184194. doi: 10.1371/journal.pone.0184194 (PMC5595319; doi:10.1371/journal.pone.0184194)
Supplement: S1 File — (ZIP) [file pone.0184194.s004.zip › Climate_Data/IF_AT02_BASELINEx.dat]

!Made by:  Methyd.exe
!Using:  in.txt
! AT02
! Location (Lon-Lat):  16.560  47.490
! Temperature file:   Z:/Modell_VSDp/VSD_Input/Climate_Scen/AT02_Untpudo_Baseline.txt;#3
! Precipitation file: Z:/Modell_VSDp/VSD_Input/Climate_Scen/AT02_Untpudo_Baseline.txt;#4
! Sunshine file:      Z:/Modell_VSDp/VSD_Input/Climate_Scen/AT02_Untpudo_Baseline.txt/E;#5
! ThetaSat= 0.467; ThetaFC= 0.359; Theta1bar= 0.296; ThetaWP= 0.212
! bulkdens= 1.349 g/cm3
! GDDlim=     5.0 oC
!    10.63 = av. annual mean TempC (oC)
!   0.6509 = av. annual Precip (m/yr)
!  1843.86 = av. annual sunshine hours (h)
!   0.6193 = av. annual AET (m/yr)
!   0.0315 = av. annual percol (m/yr)
!   0.0000 = av. annual Qickfl (m/yr)
!   0.2721 = av. annual mean Theta (m/m)
!    0.720 = av. annual mean rf_miR
!    0.554 = av. annual mean rf_denit
!    0.020 = av. annual mean rf_den
!    555.0 = av. annual PAR (umol/m2/s)
!   2494.1 = av. annual GDD (deg.days)
! ... averages over  150 years.
!Year rf_miR rf_nit rf_denit TempC Precip Sunhrs  AET percol Qickfl  Theta   PAR    GDD kJ/m2/d
1950  1.047  1.030  0.033   9.60  0.840 1753.4  0.690  0.150  0.000  0.311  546.9 2384.8 11993.6
1951  0.592  0.388  0.007  11.01  0.653 1754.4  0.653  0.000  0.000  0.263  538.2 2593.0 11803.0
1952  0.904  0.864  0.007  10.01  0.716 1870.0  0.716  0.000  0.000  0.280  557.8 2315.4 12234.1
1953  0.677  0.515  0.012  10.10  0.636 1811.4  0.616  0.020  0.000  0.278  549.2 2418.9 12044.8
1954  0.986  0.840  0.044  11.05  0.729 1765.7  0.673  0.056  0.000  0.306  543.0 2519.7 11909.1
1955  0.706  0.557  0.014  10.50  0.679 1746.8  0.664  0.015  0.000  0.270  545.5 2458.9 11962.6
1956  0.583  0.353  0.012  11.02  0.488 1897.4  0.485  0.003  0.000  0.260  560.1 2636.1 12283.7
1957  1.047  0.990  0.073   9.87  0.652 1700.9  0.629  0.023  0.000  0.288  532.9 2473.1 11686.1
1958  0.868  0.768  0.020  10.64  0.788 1750.9  0.725  0.063  0.000  0.295  538.2 2417.6 11804.2
1959  0.391  0.174  0.000  10.01  0.518 1944.5  0.518  0.000  0.000  0.237  571.9 2251.9 12541.6
1960  0.767  0.645  0.012  10.13  0.629 1748.5  0.587  0.042  0.000  0.272  536.8 2392.8 11773.2
1961  0.633  0.416  0.022  10.59  0.644 1810.0  0.606  0.038  0.000  0.269  554.0 2523.8 12150.0
1962  0.583  0.387  0.003  10.53  0.585 1820.5  0.585  0.000  0.000  0.260  551.9 2376.2 12103.1
1963  0.717  0.564  0.023   9.40  0.591 1744.3  0.591  0.000  0.000  0.277  541.8 2335.2 11881.4
1964  0.618  0.408  0.005  10.69  0.563 1772.1  0.563  0.000  0.000  0.263  541.1 2466.1 11866.3
1965  0.583  0.397  0.001  10.46  0.553 1835.3  0.553  0.000  0.000  0.251  558.7 2554.2 12251.8
1966  0.544  0.371  0.002   9.58  0.583 1944.5  0.583  0.000  0.000  0.254  569.3 2267.9 12485.6
1967  0.538  0.311  0.000  11.73  0.616 1947.3  0.616  0.000  0.000  0.246  569.1 2639.4 12481.3
1968  0.530  0.327  0.000  10.56  0.572 1897.5  0.572  0.000  0.000  0.249  564.4 2445.0 12378.5
1969  0.716  0.520  0.018  10.90  0.633 1764.7  0.630  0.003  0.000  0.280  550.4 2543.0 12070.1
1970  0.981  0.913  0.011  11.19  0.711 1805.7  0.711  0.000  0.000  0.278  545.1 2646.0 11955.0
1971  0.814  0.572  0.064   9.80  0.895 1791.8  0.613  0.282  0.000  0.315  551.3 2301.3 12089.9
1972  0.848  0.719  0.019  10.68  0.655 1783.1  0.655  0.000  0.000  0.287  543.6 2426.1 11920.8
1973  0.833  0.682  0.016  10.85  0.664 1757.1  0.664  0.000  0.000  0.286  539.9 2539.8 11840.7
1974  0.770  0.588  0.030  10.65  0.696 1950.3  0.670  0.026  0.000  0.279  568.3 2490.1 12463.8
1975  0.892  0.709  0.047  10.59  0.747 1826.0  0.601  0.145  0.000  0.309  555.3 2575.6 12177.5
1976  0.836  0.708  0.019  10.44  0.666 1888.5  0.657  0.008  0.000  0.287  563.9 2464.8 12366.1
1977  0.499  0.291  0.001  10.53  0.571 1868.7  0.571  0.000  0.000  0.246  556.2 2386.3 12198.5
1978  0.727  0.571  0.013  10.41  0.642 1766.7  0.642  0.000  0.000  0.281  546.2 2411.2 11979.7
1979  0.725  0.608  0.009  10.20  0.624 1853.6  0.624  0.000  0.000  0.268  554.7 2308.9 12165.6
1980  0.797  0.731  0.009   9.76  0.652 1670.4  0.651  0.001  0.000  0.277  531.2 2359.3 11649.8
1981  1.164  1.090  0.065   9.99  0.759 1951.3  0.724  0.035  0.000  0.305  564.5 2410.6 12380.1
1982  0.804  0.652  0.030  10.73  0.648 1797.0  0.616  0.032  0.000  0.293  550.2 2355.7 12066.6
1983  1.000  0.892  0.047  10.89  0.831 1715.5  0.727  0.104  0.000  0.305  537.0 2577.0 11776.9
1984  0.893  0.824  0.030  10.25  0.748 1907.1  0.695  0.054  0.000  0.292  565.3 2311.2 12398.2
1985  0.819  0.687  0.019   9.86  0.730 1828.0  0.618  0.113  0.000  0.291  557.1 2619.1 12218.1
1986  0.666  0.478  0.008  10.89  0.581 2068.3  0.581  0.000  0.000  0.255  587.2 2619.6 12877.0
1987  0.592  0.407  0.013  10.19  0.522 1781.6  0.503  0.019  0.000  0.260  546.7 2437.0 11989.2
1988  0.448  0.225  0.000  10.56  0.569 2067.3  0.569  0.000  0.000  0.240  585.2 2436.1 12834.7
1989  0.439  0.167  0.000  12.02  0.551 1956.3  0.551  0.000  0.000  0.235  571.1 2774.1 12525.2
1990  0.378  0.147  0.000  10.66  0.567 2011.7  0.567  0.000  0.000  0.229  572.7 2278.6 12559.8
1991  0.478  0.285  0.001   9.57  0.553 1864.7  0.553  0.000  0.000  0.247  560.1 2299.8 12282.8
1992  0.689  0.486  0.026  10.93  0.786 1938.8  0.677  0.109  0.000  0.289  570.4 2473.5 12509.5
1993  0.710  0.517  0.018  11.09  0.523 1829.3  0.506  0.017  0.000  0.281  559.3 2711.4 12266.6
1994  0.650  0.486  0.019   9.69  0.677 1714.7  0.627  0.049  0.000  0.285  540.7 2177.5 11857.2
1995  0.514  0.327  0.000  11.08  0.549 1856.1  0.549  0.000  0.000  0.236  551.4 2609.4 12093.0
1996  0.819  0.679  0.017  10.82  0.688 1727.1  0.656  0.032  0.000  0.285  541.2 2557.4 11870.2
1997  0.795  0.652  0.032  10.32  0.751 1635.4  0.637  0.114  0.000  0.296  522.4 2339.6 11456.7
1998  0.597  0.396  0.002  10.84  0.562 1833.6  0.563  0.000  0.000  0.259  552.5 2674.2 12117.5
1999  0.473  0.238  0.000  11.15  0.564 1952.0  0.564  0.000  0.000  0.240  567.3 2576.7 12440.6
2000  0.398  0.145  0.000  11.12  0.492 1968.5  0.492  0.000  0.000  0.231  570.7 2512.3 12515.0
2001  0.452  0.243  0.000  10.13  0.576 1881.1  0.576  0.000  0.000  0.246  565.1 2310.4 12394.1
2002  0.969  0.941  0.001  11.45  0.753 1968.6  0.753  0.000  0.000  0.258  568.1 2624.7 12459.5
2003  0.635  0.413  0.005  11.30  0.592 1877.4  0.592  0.000  0.000  0.257  559.2 2816.8 12264.6
2004  0.909  0.805  0.036  10.60  0.683 1840.3  0.651  0.032  0.000  0.297  554.4 2587.4 12157.5
2005  0.716  0.460  0.030  11.87  0.812 1853.9  0.672  0.139  0.000  0.287  560.1 2795.0 12282.9
2006  0.711  0.611  0.004  10.02  0.626 1734.2  0.626  0.000  0.000  0.265  541.1 2349.0 11866.8
2007  0.578  0.337  0.014  10.97  0.549 1904.2  0.549  0.000  0.000  0.273  565.8 2456.7 12408.5
2008  0.684  0.454  0.022  11.46  0.658 1875.9  0.652  0.006  0.000  0.276  559.4 2589.0 12268.7
2009  0.667  0.455  0.024  10.83  0.666 2061.9  0.623  0.043  0.000  0.280  587.3 2584.8 12879.8
2010  0.478  0.246  0.000  10.84  0.516 1965.6  0.517  0.000  0.000  0.235  572.8 2698.2 12561.9
2011  0.791  0.613  0.032  10.04  0.688 1866.6  0.676  0.011  0.000  0.305  556.3 2296.9 12200.7
2012  0.853  0.704  0.026  10.90  0.687 1844.9  0.687  0.000  0.000  0.260  557.0 2521.6 12215.9
2013  0.821  0.721  0.023  10.35  0.732 1849.2  0.702  0.030  0.000  0.281  556.4 2466.0 12202.9
2014  0.573  0.366  0.002  10.85  0.585 1874.1  0.585  0.000  0.000  0.253  562.0 2615.0 12325.2
2015  1.347  1.306  0.121  10.40  0.907 1775.2  0.724  0.183  0.000  0.326  542.4 2547.4 11896.0
2016  1.460  1.407  0.110  10.89  0.820 1588.3  0.705  0.115  0.000  0.336  522.2 2646.5 11453.4
2017  0.434  0.190  0.000  11.25  0.592 2000.8  0.592  0.000  0.000  0.232  577.5 2627.0 12664.9
2018  0.384  0.128  0.000  10.94  0.477 1972.2  0.477  0.000  0.000  0.229  565.4 2479.7 12399.5
2019  1.340  1.215  0.152  10.46  0.919 1742.1  0.723  0.196  0.000  0.345  537.4 2319.4 11785.6
2020  0.552  0.350  0.007  10.29  0.614 1808.8  0.614  0.000  0.000  0.263  557.3 2385.1 12221.6
2021  0.662  0.485  0.016  10.39  0.582 1684.3  0.567  0.015  0.000  0.274  533.8 2506.9 11707.1
2022  0.699  0.494  0.017  11.09  0.742 1910.9  0.686  0.056  0.000  0.285  566.3 2601.3 12418.9
2023  1.033  0.928  0.024  11.24  0.699 1665.3  0.699  0.000  0.000  0.281  531.0 2632.4 11644.7
2024  0.583  0.340  0.006  11.32  0.515 1944.3  0.515  0.000  0.000  0.257  571.7 2826.8 12537.5
2025  0.587  0.383  0.005  10.70  0.607 1694.2  0.607  0.000  0.000  0.261  530.5 2271.1 11635.3
2026  0.470  0.225  0.000  11.23  0.566 2021.4  0.566  0.000  0.000  0.244  578.7 2566.3 12691.5
2027  0.700  0.525  0.014  10.91  0.675 1979.5  0.672  0.003  0.000  0.265  573.4 2591.9 12574.6
2028  0.939  0.842  0.022  10.94  0.850 1872.4  0.710  0.140  0.000  0.301  565.3 2753.9 12398.2
2029  0.484  0.253  0.001  10.92  0.547 1771.4  0.547  0.000  0.000  0.250  543.3 2517.3 11914.8
2030  0.708  0.623  0.008  10.02  0.674 1783.1  0.674  0.000  0.000  0.273  544.5 2215.2 11940.7
2031  0.720  0.586  0.007  10.43  0.698 1720.9  0.698  0.000  0.000  0.263  539.2 2528.4 11824.1
2032  0.504  0.276  0.001  10.65  0.506 2056.7  0.506  0.000  0.000  0.239  583.2 2647.8 12791.1
2033  0.677  0.562  0.000  10.29  0.608 1809.6  0.608  0.000  0.000  0.248  548.1 2545.0 12021.0
2034  0.760  0.607  0.018  11.00  0.759 1767.4  0.669  0.090  0.000  0.285  547.5 2691.8 12007.6
2035  0.900  0.752  0.045  10.13  0.740 1774.6  0.695  0.045  0.000  0.310  540.2 2200.9 11847.2
2036  0.641  0.491  0.014   9.70  0.645 1707.1  0.623  0.021  0.000  0.279  531.7 2180.9 11660.6
2037  0.718  0.573  0.012  10.43  0.607 1951.6  0.570  0.037  0.000  0.275  565.6 2582.8 12403.6
2038  0.770  0.589  0.027  10.17  0.688 1794.2  0.678  0.010  0.000  0.293  551.3 2365.1 12090.0
2039  0.636  0.419  0.003  11.37  0.659 1829.6  0.659  0.000  0.000  0.260  549.4 2622.1 12049.0
2040  0.766  0.569  0.024  11.03  0.647 1788.2  0.640  0.007  0.000  0.277  549.5 2620.3 12051.2
2041  0.543  0.335  0.004  10.91  0.699 1979.9  0.699  0.000  0.000  0.253  570.3 2473.0 12506.7
2042  0.645  0.443  0.028  10.21  0.676 1749.9  0.618  0.058  0.000  0.278  544.5 2230.6 11941.0
2043  0.505  0.314  0.000  10.44  0.685 1748.3  0.685  0.000  0.000  0.245  540.6 2329.0 11856.7
2044  0.866  0.699  0.042  10.81  0.756 1879.0  0.661  0.095  0.000  0.303  559.3 2548.1 12265.3
2045  0.491  0.328  0.000  10.36  0.543 1646.2  0.543  0.000  0.000  0.233  528.9 2405.9 11599.4
2046  0.471  0.211  0.001  11.46  0.553 1952.8  0.554  0.000  0.000  0.247  566.9 2637.5 12432.7
2047  0.570  0.327  0.013  10.99  0.610 1847.7  0.569  0.041  0.000  0.272  560.8 2668.5 12298.5
2048  0.396  0.125  0.000  11.26  0.536 2072.1  0.536  0.000  0.000  0.225  586.8 2671.2 12868.7
2049  0.430  0.195  0.000  10.21  0.479 1865.5  0.479  0.000  0.000  0.248  563.8 2379.0 12363.7
2050  0.845  0.713  0.018  10.78  0.710 2060.0  0.681  0.029  0.000  0.292  586.1 2443.2 12854.0
2051  1.032  0.956  0.030  10.78  0.775 1804.0  0.751  0.023  0.000  0.304  546.6 2378.5 11988.3
2052  0.568  0.363  0.000  11.52  0.594 1988.9  0.594  0.000  0.000  0.245  571.6 2658.7 12536.9
2053  0.814  0.691  0.015  10.34  0.675 1945.2  0.675  0.000  0.000  0.274  570.3 2408.4 12508.1
2054  0.866  0.733  0.021  11.30  0.658 2029.8  0.634  0.024  0.000  0.273  579.7 2691.1 12712.8
2055  0.486  0.266  0.002  10.43  0.528 1878.8  0.528  0.000  0.000  0.254  556.1 2327.9 12196.7
2056  0.678  0.489  0.022  10.35  0.556 1891.0  0.556  0.000  0.000  0.257  564.6 2542.5 12382.1
2057  0.830  0.729  0.012  10.35  0.695 1838.8  0.661  0.034  0.000  0.287  556.2 2414.6 12197.9
2058  0.464  0.275  0.000  10.52  0.586 1917.5  0.586  0.000  0.000  0.235  560.1 2435.9 12284.0
2059  1.430  1.459  0.061  11.25  0.911 1918.8  0.775  0.136  0.000  0.326  561.8 2640.2 12321.4
2060  0.939  0.692  0.065  10.60  0.845 1866.4  0.703  0.143  0.000  0.310  562.2 2669.8 12330.3
2061  0.850  0.730  0.014  10.58  0.714 1886.0  0.714  0.000  0.000  0.272  559.2 2583.6 12263.3
2062  0.849  0.678  0.045  10.13  0.587 1815.0  0.580  0.006  0.000  0.293  549.4 2348.8 12048.7
2063  0.490  0.292  0.000  10.51  0.557 1736.7  0.557  0.000  0.000  0.245  537.2 2470.7 11781.5
2064  0.757  0.627  0.004  10.98  0.713 1811.4  0.713  0.000  0.000  0.262  547.7 2498.5 12012.0
2065  0.679  0.475  0.024  10.49  0.614 1797.9  0.568  0.045  0.000  0.277  547.3 2501.7 12002.1
2066  0.508  0.284  0.005  10.25  0.424 1755.7  0.424  0.000  0.000  0.254  543.0 2370.9 11908.5
2067  0.806  0.716  0.020   9.69  0.717 1626.2  0.632  0.085  0.000  0.292  526.5 2168.8 11547.3
2068  0.974  0.855  0.047  10.42  0.764 1643.2  0.639  0.125  0.000  0.314  529.2 2519.3 11606.3
2069  0.453  0.241  0.000  10.63  0.595 1746.4  0.595  0.000  0.000  0.232  541.1 2466.8 11866.0
2070  0.935  0.762  0.041  10.84  0.794 1685.3  0.656  0.139  0.000  0.306  532.2 2467.6 11671.5
2071  0.655  0.449  0.016  10.65  0.680 1866.3  0.622  0.058  0.000  0.280  560.0 2454.0 12281.4
2072  0.472  0.233  0.002  10.55  0.531 2009.5  0.531  0.000  0.000  0.247  582.7 2632.4 12779.2
2073  0.452  0.241  0.000  10.18  0.411 1867.2  0.411  0.000  0.000  0.245  560.7 2306.6 12297.6
2074  0.496  0.276  0.001  10.29  0.424 1929.5  0.424  0.000  0.000  0.252  566.8 2397.1 12430.8
2075  0.664  0.495  0.001  10.79  0.665 1813.0  0.665  0.000  0.000  0.256  550.4 2555.0 12070.4
2076  1.243  1.214  0.077  11.05  0.761 1789.3  0.728  0.033  0.000  0.312  546.4 2588.2 11983.0
2077  0.638  0.419  0.023  10.99  0.583 1826.7  0.571  0.012  0.000  0.273  552.2 2718.0 12109.9
2078  0.850  0.700  0.042  10.24  0.625 1821.0  0.599  0.026  0.000  0.280  553.0 2553.3 12126.8
2079  0.846  0.653  0.030  11.41  0.751 1929.8  0.612  0.139  0.000  0.298  574.0 2786.9 12587.9
2080  0.604  0.419  0.008  10.01  0.669 1837.0  0.669  0.000  0.000  0.259  553.4 2282.4 12137.7
2081  0.681  0.491  0.018  10.35  0.595 1976.5  0.583  0.012  0.000  0.279  574.2 2459.0 12593.1
2082  0.711  0.550  0.019  11.08  0.635 2010.2  0.610  0.025  0.000  0.262  578.3 2661.4 12683.8
2083  0.884  0.703  0.052  11.00  0.769 1711.9  0.598  0.171  0.000  0.305  538.9 2480.6 11818.7
2084  0.589  0.419  0.004   9.86  0.561 1799.4  0.561  0.000  0.000  0.255  554.6 2505.3 12164.0
2085  0.660  0.501  0.020   9.91  0.733 1840.8  0.667  0.066  0.000  0.287  556.9 2353.4 12213.8
2086  1.275  1.247  0.037  10.80  0.737 1729.9  0.726  0.011  0.000  0.310  536.6 2498.0 11768.0
2087  0.847  0.715  0.019  10.93  0.736 1839.8  0.729  0.007  0.000  0.286  555.8 2583.0 12188.7
2088  0.804  0.784  0.000  11.00  0.739 1924.4  0.739  0.000  0.000  0.253  564.0 2514.9 12368.3
2089  0.366  0.112  0.000  11.03  0.493 2054.5  0.493  0.000  0.000  0.219  577.1 2534.6 12655.9
2090  0.748  0.586  0.021  10.07  0.637 1785.9  0.603  0.034  0.000  0.284  551.3 2450.6 12091.2
2091  1.108  1.126  0.024  10.47  0.783 1982.9  0.766  0.011  0.000  0.298  569.8 2378.3 12496.4
2092  0.493  0.250  0.005  10.97  0.532 1939.0  0.532  0.000  0.000  0.254  564.4 2466.6 12378.3
2093  1.442  1.363  0.152  10.84  1.061 1584.4  0.725  0.336  0.000  0.345  519.7 2546.4 11398.5
2094  0.889  0.792  0.013  11.44  0.668 1808.1  0.668  0.000  0.000  0.281  552.0 2665.4 12106.6
2095  0.680  0.558  0.010   9.83  0.603 1719.4  0.603  0.000  0.000  0.257  539.0 2398.2 11820.2
2096  0.779  0.614  0.035  11.13  0.665 1909.7  0.645  0.019  0.000  0.275  566.1 2661.9 12414.7
2097  0.431  0.180  0.000  11.43  0.533 1864.4  0.533  0.000  0.000  0.232  553.1 2566.2 12130.2
2098  0.529  0.306  0.016  10.39  0.530 1680.7  0.478  0.051  0.000  0.267  536.1 2466.4 11757.8
2099  0.632  0.453  0.004  11.04  0.669 1884.8  0.669  0.000  0.000  0.262  554.8 2446.4 12167.7
