# Supplementary material for: Climate and air pollution impacts on habitat suitability of Austrian forest ecosystems
Source: PLoS One. 2017 Sep 12;12(9):e0184194. doi: 10.1371/journal.pone.0184194 (PMC5595319; doi:10.1371/journal.pone.0184194)
Supplement: S1 File — (ZIP) [file pone.0184194.s004.zip › Climate_Data/IF_AT02_ECHAM5A1B.dat]

!Made by:  Methyd.exe
!Using:  in.txt
! AT02
! Location (Lon-Lat):  16.560  47.490
! Temperature file:   Z:/Modell_VSDp/VSD_Input/Climate_Scen/AT02_UntpudoECHAM5A1B.txt;#3
! Precipitation file: Z:/Modell_VSDp/VSD_Input/Climate_Scen/AT02_UntpudoECHAM5A1B.txt;#4
! Sunshine file:      Z:/Modell_VSDp/VSD_Input/Climate_Scen/AT02_UntpudoECHAM5A1B.txt/E;#5
! ThetaSat= 0.467; ThetaFC= 0.359; Theta1bar= 0.296; ThetaWP= 0.212
! bulkdens= 1.349 g/cm3
! GDDlim=     5.0 oC
!    11.65 = av. annual mean TempC (oC)
!   0.6406 = av. annual Precip (m/yr)
!  1794.76 = av. annual sunshine hours (h)
!   0.5922 = av. annual AET (m/yr)
!   0.0483 = av. annual percol (m/yr)
!   0.0000 = av. annual Qickfl (m/yr)
!   0.2724 = av. annual mean Theta (m/m)
!    0.785 = av. annual mean rf_miR
!    0.586 = av. annual mean rf_denit
!    0.027 = av. annual mean rf_den
!    549.7 = av. annual PAR (umol/m2/s)
!   2769.1 = av. annual GDD (deg.days)
! ... averages over  150 years.
!Year rf_miR rf_nit rf_denit TempC Precip Sunhrs  AET percol Qickfl  Theta   PAR    GDD kJ/m2/d
1950  1.047  1.030  0.033   9.60  0.840 1753.4  0.690  0.150  0.000  0.311  546.9 2384.8 11993.6
1951  0.592  0.388  0.007  11.01  0.653 1754.4  0.653  0.000  0.000  0.263  538.2 2593.0 11803.0
1952  0.904  0.864  0.007  10.01  0.716 1870.0  0.716  0.000  0.000  0.280  557.8 2315.4 12234.1
1953  0.677  0.515  0.012  10.10  0.636 1811.4  0.616  0.020  0.000  0.278  549.2 2418.9 12044.8
1954  0.986  0.840  0.044  11.05  0.729 1765.7  0.673  0.056  0.000  0.306  543.0 2519.7 11909.1
1955  0.706  0.557  0.014  10.50  0.679 1746.8  0.664  0.015  0.000  0.270  545.5 2458.9 11962.6
1956  0.583  0.353  0.012  11.02  0.488 1897.4  0.485  0.003  0.000  0.260  560.1 2636.1 12283.7
1957  1.047  0.990  0.073   9.87  0.652 1700.9  0.629  0.023  0.000  0.288  532.9 2473.1 11686.1
1958  0.868  0.768  0.020  10.64  0.788 1750.9  0.725  0.063  0.000  0.295  538.2 2417.6 11804.2
1959  0.391  0.174  0.000  10.01  0.518 1944.5  0.518  0.000  0.000  0.237  571.9 2251.9 12541.6
1960  0.767  0.645  0.012  10.13  0.629 1748.5  0.587  0.042  0.000  0.272  536.8 2392.8 11773.2
1961  0.633  0.416  0.022  10.59  0.644 1810.0  0.606  0.038  0.000  0.269  554.0 2523.8 12150.0
1962  0.583  0.387  0.003  10.53  0.585 1820.5  0.585  0.000  0.000  0.260  551.9 2376.2 12103.1
1963  0.717  0.564  0.023   9.40  0.591 1744.3  0.591  0.000  0.000  0.277  541.8 2335.2 11881.4
1964  0.618  0.408  0.005  10.69  0.563 1772.1  0.563  0.000  0.000  0.263  541.1 2466.1 11866.3
1965  0.583  0.397  0.001  10.46  0.553 1835.3  0.553  0.000  0.000  0.251  558.7 2554.2 12251.8
1966  0.544  0.371  0.002   9.58  0.583 1944.5  0.583  0.000  0.000  0.254  569.3 2267.9 12485.6
1967  0.538  0.311  0.000  11.73  0.616 1947.3  0.616  0.000  0.000  0.246  569.1 2639.4 12481.3
1968  0.530  0.327  0.000  10.56  0.572 1897.5  0.572  0.000  0.000  0.249  564.4 2445.0 12378.5
1969  0.716  0.520  0.018  10.90  0.633 1764.7  0.630  0.003  0.000  0.280  550.4 2543.0 12070.1
1970  0.981  0.913  0.011  11.19  0.711 1805.7  0.711  0.000  0.000  0.278  545.1 2646.0 11955.0
1971  0.814  0.572  0.064   9.80  0.895 1791.8  0.613  0.282  0.000  0.315  551.3 2301.3 12089.9
1972  0.848  0.719  0.019  10.68  0.655 1783.1  0.655  0.000  0.000  0.287  543.6 2426.1 11920.8
1973  0.833  0.682  0.016  10.85  0.664 1757.1  0.664  0.000  0.000  0.286  539.9 2539.8 11840.7
1974  0.770  0.588  0.030  10.65  0.696 1950.3  0.670  0.026  0.000  0.279  568.3 2490.1 12463.8
1975  0.892  0.709  0.047  10.59  0.747 1826.0  0.601  0.145  0.000  0.309  555.3 2575.6 12177.5
1976  0.836  0.708  0.019  10.44  0.666 1888.5  0.657  0.008  0.000  0.287  563.9 2464.8 12366.1
1977  0.499  0.291  0.001  10.53  0.571 1868.7  0.571  0.000  0.000  0.246  556.2 2386.3 12198.5
1978  0.727  0.571  0.013  10.41  0.642 1766.7  0.642  0.000  0.000  0.281  546.2 2411.2 11979.7
1979  0.725  0.608  0.009  10.20  0.624 1853.6  0.624  0.000  0.000  0.268  554.7 2308.9 12165.6
1980  0.797  0.731  0.009   9.76  0.652 1670.4  0.651  0.001  0.000  0.277  531.2 2359.3 11649.8
1981  1.164  1.090  0.065   9.99  0.759 1951.3  0.724  0.035  0.000  0.305  564.5 2410.6 12380.1
1982  0.804  0.652  0.030  10.73  0.648 1797.0  0.616  0.032  0.000  0.293  550.2 2355.7 12066.6
1983  1.000  0.892  0.047  10.89  0.831 1715.5  0.727  0.104  0.000  0.305  537.0 2577.0 11776.9
1984  0.893  0.824  0.030  10.25  0.748 1907.1  0.695  0.054  0.000  0.292  565.3 2311.2 12398.2
1985  0.819  0.687  0.019   9.86  0.730 1828.0  0.618  0.113  0.000  0.291  557.1 2619.1 12218.1
1986  0.666  0.478  0.008  10.89  0.581 2068.3  0.581  0.000  0.000  0.255  587.2 2619.6 12877.0
1987  0.592  0.407  0.013  10.19  0.522 1781.6  0.503  0.019  0.000  0.260  546.7 2437.0 11989.2
1988  0.448  0.225  0.000  10.56  0.569 2067.3  0.569  0.000  0.000  0.240  585.2 2436.1 12834.7
1989  0.439  0.167  0.000  12.02  0.551 1956.3  0.551  0.000  0.000  0.235  571.1 2774.1 12525.2
1990  0.378  0.147  0.000  10.66  0.567 2011.7  0.567  0.000  0.000  0.229  572.7 2278.6 12559.8
1991  0.478  0.285  0.001   9.57  0.553 1864.7  0.553  0.000  0.000  0.247  560.1 2299.8 12282.8
1992  0.689  0.486  0.026  10.93  0.786 1938.8  0.677  0.109  0.000  0.289  570.4 2473.5 12509.5
1993  0.710  0.517  0.018  11.09  0.523 1829.3  0.506  0.017  0.000  0.281  559.3 2711.4 12266.6
1994  0.650  0.486  0.019   9.69  0.677 1714.7  0.627  0.049  0.000  0.285  540.7 2177.5 11857.2
1995  0.514  0.327  0.000  11.08  0.549 1856.1  0.549  0.000  0.000  0.236  551.4 2609.4 12093.0
1996  0.819  0.679  0.017  10.82  0.688 1727.1  0.656  0.032  0.000  0.285  541.2 2557.4 11870.2
1997  0.795  0.652  0.032  10.32  0.751 1635.4  0.637  0.114  0.000  0.296  522.4 2339.6 11456.7
1998  0.597  0.396  0.002  10.84  0.562 1833.6  0.563  0.000  0.000  0.259  552.5 2674.2 12117.5
1999  0.473  0.238  0.000  11.15  0.564 1952.0  0.564  0.000  0.000  0.240  567.3 2576.7 12440.6
2000  0.398  0.145  0.000  11.12  0.492 1968.5  0.492  0.000  0.000  0.231  570.7 2512.3 12515.0
2001  0.452  0.243  0.000  10.13  0.576 1881.1  0.576  0.000  0.000  0.246  565.1 2310.4 12394.1
2002  0.969  0.941  0.001  11.45  0.753 1968.6  0.753  0.000  0.000  0.258  568.1 2624.7 12459.5
2003  0.635  0.413  0.005  11.30  0.592 1877.4  0.592  0.000  0.000  0.257  559.2 2816.8 12264.6
2004  0.909  0.805  0.036  10.60  0.683 1840.3  0.651  0.032  0.000  0.297  554.4 2587.4 12157.5
2005  0.716  0.460  0.030  11.87  0.812 1853.9  0.672  0.139  0.000  0.287  560.1 2795.0 12282.9
2006  0.711  0.611  0.004  10.02  0.626 1734.2  0.626  0.000  0.000  0.265  541.1 2349.0 11866.8
2007  0.578  0.337  0.014  10.97  0.549 1904.2  0.549  0.000  0.000  0.273  565.8 2456.7 12408.5
2008  0.684  0.454  0.022  11.46  0.658 1875.9  0.652  0.006  0.000  0.276  559.4 2589.0 12268.7
2009  0.667  0.455  0.024  10.83  0.666 2061.9  0.623  0.043  0.000  0.280  587.3 2584.8 12879.8
2010  0.478  0.246  0.000  10.84  0.516 1965.6  0.517  0.000  0.000  0.235  572.8 2698.2 12561.9
2011  0.791  0.613  0.032  10.04  0.688 1866.6  0.676  0.011  0.000  0.305  556.3 2296.9 12200.7
2012  0.853  0.704  0.026  10.90  0.687 1844.9  0.687  0.000  0.000  0.260  557.0 2521.6 12215.9
2013  0.821  0.721  0.023  10.35  0.732 1849.2  0.702  0.030  0.000  0.281  556.4 2466.0 12202.9
2014  0.573  0.366  0.002  10.85  0.585 1874.1  0.585  0.000  0.000  0.253  562.0 2615.0 12325.2
2015  1.347  1.306  0.121  10.40  0.907 1775.2  0.724  0.183  0.000  0.326  542.4 2547.4 11896.0
2016  1.391  1.184  0.214  10.83  1.085 1273.7  0.646  0.439  0.000  0.352  476.9 2501.0 10458.9
2017  0.845  0.689  0.002  12.12  0.579 1767.9  0.579  0.000  0.000  0.262  551.4 2752.9 12092.6
2018  0.560  0.273  0.004  12.34  0.519 2009.9  0.519  0.000  0.000  0.246  570.8 3021.9 12519.3
2019  1.113  0.924  0.087  11.68  0.830 1971.7  0.653  0.176  0.000  0.316  574.8 2652.7 12605.3
2020  0.908  0.746  0.083   9.10  0.754 1441.0  0.592  0.162  0.000  0.321  503.3 2074.0 11037.0
2021  0.563  0.399  0.000  10.51  0.562 1649.6  0.562  0.000  0.000  0.241  528.0 2501.1 11579.3
2022  0.966  0.882  0.020  10.93  0.778 1817.3  0.719  0.059  0.000  0.288  553.8 2631.5 12146.0
2023  0.690  0.505  0.002  11.79  0.543 1788.8  0.543  0.000  0.000  0.248  544.5 2889.5 11941.7
2024  0.778  0.590  0.038  11.21  0.641 1506.5  0.614  0.027  0.000  0.268  515.0 2816.7 11294.0
2025  0.560  0.347  0.001  11.19  0.595 1644.0  0.595  0.000  0.000  0.244  522.8 2414.1 11465.8
2026  0.456  0.192  0.000  11.95  0.472 1952.7  0.472  0.000  0.000  0.222  566.6 2826.6 12427.1
2027  0.644  0.438  0.019  10.64  0.639 1897.9  0.575  0.064  0.000  0.272  563.6 2532.1 12359.8
2028  0.751  0.514  0.024  11.39  0.671 1912.0  0.612  0.060  0.000  0.292  571.2 2945.5 12526.5
2029  0.964  0.837  0.024  11.18  0.649 1528.9  0.649  0.000  0.000  0.278  509.2 2439.6 11166.7
2030  1.167  1.002  0.161   9.36  0.993 1490.8  0.668  0.325  0.000  0.345  506.3 1956.6 11104.1
2031  1.089  0.956  0.117  10.43  0.814 1456.7  0.674  0.140  0.000  0.313  503.9 2480.3 11050.2
2032  0.775  0.630  0.004  11.31  0.532 1954.5  0.532  0.000  0.000  0.249  565.9 2874.3 12411.8
2033  1.244  1.157  0.116  10.59  0.918 1392.5  0.667  0.251  0.000  0.323  486.2 2382.8 10662.7
2034  0.860  0.704  0.032  11.22  0.756 1492.7  0.593  0.162  0.000  0.295  508.4 2735.3 11149.8
2035  0.957  0.785  0.053  11.19  1.022 1717.5  0.709  0.313  0.000  0.309  536.0 2467.0 11755.6
2036  0.458  0.201  0.004  10.83  0.436 1670.6  0.436  0.000  0.000  0.242  528.4 2488.8 11589.3
2037  0.676  0.482  0.002  11.35  0.513 1976.6  0.513  0.000  0.000  0.261  565.8 2864.1 12407.6
2038  1.302  1.264  0.056  10.55  0.796 1597.8  0.725  0.071  0.000  0.327  522.7 2390.9 11462.7
2039  0.852  0.546  0.033  14.18  0.625 1788.9  0.612  0.013  0.000  0.278  548.2 3499.2 12022.6
2040  0.837  0.596  0.034  12.28  0.670 1584.3  0.624  0.046  0.000  0.279  516.8 2952.5 11333.4
2041  0.442  0.190  0.000  11.68  0.590 1949.9  0.590  0.000  0.000  0.226  568.6 2712.0 12470.5
2042  0.811  0.590  0.038  11.39  0.758 1672.0  0.605  0.153  0.000  0.288  538.3 2492.0 11806.5
2043  0.865  0.743  0.014  11.38  0.696 1606.0  0.696  0.000  0.000  0.280  519.0 2452.4 11383.2
2044  0.782  0.536  0.054  11.69  0.697 1620.9  0.564  0.133  0.000  0.287  522.5 2644.6 11459.0
2045  0.469  0.168  0.000  12.24  0.332 1788.3  0.332  0.000  0.000  0.239  550.7 2971.8 12076.7
2046  0.627  0.316  0.015  13.11  0.567 1940.0  0.542  0.025  0.000  0.264  569.0 3161.5 12478.7
2047  0.786  0.494  0.036  12.70  0.722 1596.7  0.567  0.155  0.000  0.283  529.0 3103.1 11600.8
2048  1.029  0.912  0.047  12.37  0.626 1899.3  0.604  0.021  0.000  0.240  564.6 2931.5 12381.8
2049  0.530  0.244  0.001  12.16  0.375 1875.6  0.375  0.000  0.000  0.250  566.5 2785.6 12424.2
2050  0.914  0.756  0.019  11.94  0.656 1774.9  0.656  0.000  0.000  0.279  552.9 2667.1 12125.4
2051  0.725  0.478  0.002  13.46  0.643 1768.7  0.643  0.000  0.000  0.247  548.0 3122.6 12019.1
2052  0.532  0.260  0.000  13.29  0.550 2028.8  0.550  0.000  0.000  0.230  579.8 3121.3 12715.7
2053  1.161  0.949  0.111  12.63  0.673 2020.9  0.611  0.062  0.000  0.305  583.2 3183.4 12791.2
2054  0.776  0.578  0.004  13.25  0.627 1921.5  0.627  0.000  0.000  0.236  564.3 3150.2 12375.0
2055  0.895  0.629  0.051  12.66  0.613 1668.4  0.580  0.033  0.000  0.295  530.8 2860.2 11641.8
2056  1.003  0.833  0.061  11.25  0.766 1564.0  0.640  0.126  0.000  0.312  521.6 2572.8 11440.1
2057  0.696  0.463  0.016  11.91  0.574 1842.5  0.574  0.000  0.000  0.274  560.4 2711.8 12289.7
2058  0.819  0.586  0.018  12.12  0.541 1782.5  0.541  0.000  0.000  0.264  548.2 2861.7 12023.5
2059  1.049  0.827  0.039  14.18  0.870 2064.2  0.692  0.178  0.000  0.288  598.2 3575.8 13119.0
2060  1.299  1.173  0.099  12.38  0.929 1831.5  0.810  0.119  0.000  0.321  559.3 3059.2 12265.4
2061  0.956  0.752  0.081  11.02  0.687 1674.0  0.582  0.106  0.000  0.302  527.0 2771.0 11558.1
2062  0.791  0.551  0.034  11.95  0.616 1789.3  0.586  0.031  0.000  0.261  550.1 2822.9 12064.1
2063  0.463  0.181  0.000  12.69  0.481 1598.2  0.481  0.000  0.000  0.228  521.4 2983.1 11435.5
2064  0.866  0.716  0.010  12.21  0.694 1700.7  0.694  0.000  0.000  0.266  535.0 2735.4 11732.9
2065  0.833  0.513  0.026  13.37  0.425 1940.8  0.409  0.017  0.000  0.266  568.6 3478.1 12470.8
2066  0.711  0.447  0.019  12.09  0.403 1735.5  0.403  0.000  0.000  0.276  543.1 2975.2 11910.8
2067  0.733  0.456  0.031  12.19  0.627 1690.6  0.559  0.068  0.000  0.281  539.0 2880.6 11821.6
2068  0.659  0.372  0.017  12.27  0.521 1735.1  0.496  0.025  0.000  0.255  538.6 3088.7 11811.2
2069  0.668  0.457  0.000  12.50  0.521 1697.0  0.521  0.000  0.000  0.240  535.7 2978.1 11748.2
2070  0.947  0.754  0.004  14.33  0.559 1693.3  0.559  0.000  0.000  0.251  535.6 3490.2 11746.1
2071  0.736  0.395  0.023  14.27  0.574 2228.5  0.412  0.163  0.000  0.275  617.2 3594.8 13535.9
2072  0.668  0.404  0.000  13.90  0.552 2009.3  0.552  0.000  0.000  0.238  586.6 3570.9 12865.2
2073  0.689  0.434  0.007  12.88  0.441 1871.5  0.441  0.000  0.000  0.246  562.5 3013.0 12335.2
2074  0.843  0.541  0.024  14.40  0.538 1960.8  0.431  0.107  0.000  0.259  580.1 3491.2 12722.0
2075  0.688  0.383  0.000  14.86  0.543 2075.4  0.543  0.000  0.000  0.237  593.6 3774.2 13017.7
2076  1.294  1.038  0.123  14.05  0.821 1604.5  0.687  0.133  0.000  0.313  528.7 3482.9 11595.2
2077  0.955  0.691  0.048  14.18  0.617 1614.2  0.546  0.071  0.000  0.288  524.8 3543.5 11508.6
2078  0.992  0.811  0.034  12.03  0.622 1505.2  0.622  0.000  0.000  0.272  511.7 3120.4 11221.5
2079  0.835  0.460  0.024  15.17  0.501 2287.3  0.469  0.032  0.000  0.274  634.5 4066.5 13914.4
2080  0.462  0.132  0.000  13.20  0.399 1888.1  0.399  0.000  0.000  0.229  563.0 3267.1 12347.3
2081  0.633  0.361  0.004  12.73  0.518 1600.7  0.518  0.000  0.000  0.239  518.6 3093.4 11374.0
2082  0.847  0.458  0.039  15.32  0.490 2235.1  0.414  0.076  0.000  0.275  626.6 3812.4 13741.7
2083  1.160  0.842  0.112  13.62  0.737 1623.3  0.580  0.158  0.000  0.308  530.7 3151.9 11639.4
2084  0.546  0.290  0.000  12.06  0.398 1527.5  0.398  0.000  0.000  0.240  515.7 2969.3 11309.0
2085  1.033  0.826  0.064  12.90  0.705 1763.1  0.701  0.004  0.000  0.280  555.8 2986.4 12188.4
2086  1.376  1.294  0.054  13.96  0.712 1496.1  0.666  0.046  0.000  0.286  506.8 3274.1 11114.2
2087  1.176  0.904  0.099  14.06  0.791 1603.2  0.618  0.173  0.000  0.302  527.0 3368.5 11558.7
2088  1.292  1.274  0.023  13.74  0.783 1800.4  0.760  0.023  0.000  0.274  550.4 3296.6 12070.7
2089  0.515  0.210  0.000  14.08  0.486 1811.5  0.486  0.000  0.000  0.221  550.3 3385.8 12069.0
2090  0.530  0.266  0.000  12.47  0.512 1686.8  0.512  0.000  0.000  0.236  534.2 3034.8 11716.5
2091  0.949  0.723  0.037  13.18  0.750 1712.7  0.702  0.048  0.000  0.291  540.5 3100.6 11852.7
2092  1.082  0.918  0.041  12.92  0.673 1401.8  0.575  0.098  0.000  0.291  495.8 2982.2 10872.7
2093  1.212  1.069  0.056  13.77  0.981 1505.4  0.652  0.329  0.000  0.308  510.5 3338.1 11195.9
2094  0.809  0.421  0.032  15.19  0.503 1951.9  0.457  0.046  0.000  0.276  576.3 3760.3 12638.4
2095  0.773  0.513  0.004  13.75  0.533 1824.6  0.533  0.000  0.000  0.257  557.6 3478.2 12227.7
2096  0.842  0.453  0.039  14.83  0.543 2095.9  0.452  0.090  0.000  0.269  599.4 3713.9 13145.9
2097  0.929  0.678  0.005  14.29  0.512 1518.3  0.512  0.000  0.000  0.259  510.2 3450.6 11189.6
2098  0.766  0.447  0.032  13.83  0.580 1550.1  0.482  0.099  0.000  0.272  526.6 3426.0 11548.1
2099  0.632  0.453  0.004  11.04  0.669 1884.8  0.669  0.000  0.000  0.262  554.8 2446.4 12167.7
