# Supplementary material for: Climate and air pollution impacts on habitat suitability of Austrian forest ecosystems
Source: PLoS One. 2017 Sep 12;12(9):e0184194. doi: 10.1371/journal.pone.0184194 (PMC5595319; doi:10.1371/journal.pone.0184194)
Supplement: S1 File — (ZIP) [file pone.0184194.s004.zip › Climate_Data/IF_AT02_ECHAM5A2x.dat]

!Made by:  Methyd.exe
!Using:  in.txt
! AT02
! Location (Lon-Lat):  16.560  47.490
! Temperature file:   Z:/Modell_VSDp/VSD_Input/Climate_Scen/AT02_UntpudoECHAM5A2x.txt;#3
! Precipitation file: Z:/Modell_VSDp/VSD_Input/Climate_Scen/AT02_UntpudoECHAM5A2x.txt;#4
! Sunshine file:      Z:/Modell_VSDp/VSD_Input/Climate_Scen/AT02_UntpudoECHAM5A2x.txt/E;#5
! ThetaSat= 0.467; ThetaFC= 0.359; Theta1bar= 0.296; ThetaWP= 0.212
! bulkdens= 1.349 g/cm3
! GDDlim=     5.0 oC
!    11.61 = av. annual mean TempC (oC)
!   0.6254 = av. annual Precip (m/yr)
!  1826.71 = av. annual sunshine hours (h)
!   0.5736 = av. annual AET (m/yr)
!   0.0518 = av. annual percol (m/yr)
!   0.0000 = av. annual Qickfl (m/yr)
!   0.2715 = av. annual mean Theta (m/m)
!    0.760 = av. annual mean rf_miR
!    0.552 = av. annual mean rf_denit
!    0.024 = av. annual mean rf_den
!    553.8 = av. annual PAR (umol/m2/s)
!   2789.1 = av. annual GDD (deg.days)
! ... averages over  150 years.
!Year rf_miR rf_nit rf_denit TempC Precip Sunhrs  AET percol Qickfl  Theta   PAR    GDD kJ/m2/d
1950  1.047  1.030  0.033   9.60  0.840 1753.4  0.690  0.150  0.000  0.311  546.9 2384.8 11993.6
1951  0.592  0.388  0.007  11.01  0.653 1754.4  0.653  0.000  0.000  0.263  538.2 2593.0 11803.0
1952  0.904  0.864  0.007  10.01  0.716 1870.0  0.716  0.000  0.000  0.280  557.8 2315.4 12234.1
1953  0.677  0.515  0.012  10.10  0.636 1811.4  0.616  0.020  0.000  0.278  549.2 2418.9 12044.8
1954  0.986  0.840  0.044  11.05  0.729 1765.7  0.673  0.056  0.000  0.306  543.0 2519.7 11909.1
1955  0.706  0.557  0.014  10.50  0.679 1746.8  0.664  0.015  0.000  0.270  545.5 2458.9 11962.6
1956  0.583  0.353  0.012  11.02  0.488 1897.4  0.485  0.003  0.000  0.260  560.1 2636.1 12283.7
1957  1.047  0.990  0.073   9.87  0.652 1700.9  0.629  0.023  0.000  0.288  532.9 2473.1 11686.1
1958  0.868  0.768  0.020  10.64  0.788 1750.9  0.725  0.063  0.000  0.295  538.2 2417.6 11804.2
1959  0.391  0.174  0.000  10.01  0.518 1944.5  0.518  0.000  0.000  0.237  571.9 2251.9 12541.6
1960  0.767  0.645  0.012  10.13  0.629 1748.5  0.587  0.042  0.000  0.272  536.8 2392.8 11773.2
1961  0.633  0.416  0.022  10.59  0.644 1810.0  0.606  0.038  0.000  0.269  554.0 2523.8 12150.0
1962  0.583  0.387  0.003  10.53  0.585 1820.5  0.585  0.000  0.000  0.260  551.9 2376.2 12103.1
1963  0.717  0.564  0.023   9.40  0.591 1744.3  0.591  0.000  0.000  0.277  541.8 2335.2 11881.4
1964  0.618  0.408  0.005  10.69  0.563 1772.1  0.563  0.000  0.000  0.263  541.1 2466.1 11866.3
1965  0.583  0.397  0.001  10.46  0.553 1835.3  0.553  0.000  0.000  0.251  558.7 2554.2 12251.8
1966  0.544  0.371  0.002   9.58  0.583 1944.5  0.583  0.000  0.000  0.254  569.3 2267.9 12485.6
1967  0.538  0.311  0.000  11.73  0.616 1947.3  0.616  0.000  0.000  0.246  569.1 2639.4 12481.3
1968  0.530  0.327  0.000  10.56  0.572 1897.5  0.572  0.000  0.000  0.249  564.4 2445.0 12378.5
1969  0.716  0.520  0.018  10.90  0.633 1764.7  0.630  0.003  0.000  0.280  550.4 2543.0 12070.1
1970  0.981  0.913  0.011  11.19  0.711 1805.7  0.711  0.000  0.000  0.278  545.1 2646.0 11955.0
1971  0.814  0.572  0.064   9.80  0.895 1791.8  0.613  0.282  0.000  0.315  551.3 2301.3 12089.9
1972  0.848  0.719  0.019  10.68  0.655 1783.1  0.655  0.000  0.000  0.287  543.6 2426.1 11920.8
1973  0.833  0.682  0.016  10.85  0.664 1757.1  0.664  0.000  0.000  0.286  539.9 2539.8 11840.7
1974  0.770  0.588  0.030  10.65  0.696 1950.3  0.670  0.026  0.000  0.279  568.3 2490.1 12463.8
1975  0.892  0.709  0.047  10.59  0.747 1826.0  0.601  0.145  0.000  0.309  555.3 2575.6 12177.5
1976  0.836  0.708  0.019  10.44  0.666 1888.5  0.657  0.008  0.000  0.287  563.9 2464.8 12366.1
1977  0.499  0.291  0.001  10.53  0.571 1868.7  0.571  0.000  0.000  0.246  556.2 2386.3 12198.5
1978  0.727  0.571  0.013  10.41  0.642 1766.7  0.642  0.000  0.000  0.281  546.2 2411.2 11979.7
1979  0.725  0.608  0.009  10.20  0.624 1853.6  0.624  0.000  0.000  0.268  554.7 2308.9 12165.6
1980  0.797  0.731  0.009   9.76  0.652 1670.4  0.651  0.001  0.000  0.277  531.2 2359.3 11649.8
1981  1.164  1.090  0.065   9.99  0.759 1951.3  0.724  0.035  0.000  0.305  564.5 2410.6 12380.1
1982  0.804  0.652  0.030  10.73  0.648 1797.0  0.616  0.032  0.000  0.293  550.2 2355.7 12066.6
1983  1.000  0.892  0.047  10.89  0.831 1715.5  0.727  0.104  0.000  0.305  537.0 2577.0 11776.9
1984  0.893  0.824  0.030  10.25  0.748 1907.1  0.695  0.054  0.000  0.292  565.3 2311.2 12398.2
1985  0.819  0.687  0.019   9.86  0.730 1828.0  0.618  0.113  0.000  0.291  557.1 2619.1 12218.1
1986  0.666  0.478  0.008  10.89  0.581 2068.3  0.581  0.000  0.000  0.255  587.2 2619.6 12877.0
1987  0.592  0.407  0.013  10.19  0.522 1781.6  0.503  0.019  0.000  0.260  546.7 2437.0 11989.2
1988  0.448  0.225  0.000  10.56  0.569 2067.3  0.569  0.000  0.000  0.240  585.2 2436.1 12834.7
1989  0.439  0.167  0.000  12.02  0.551 1956.3  0.551  0.000  0.000  0.235  571.1 2774.1 12525.2
1990  0.378  0.147  0.000  10.66  0.567 2011.7  0.567  0.000  0.000  0.229  572.7 2278.6 12559.8
1991  0.478  0.285  0.001   9.57  0.553 1864.7  0.553  0.000  0.000  0.247  560.1 2299.8 12282.8
1992  0.689  0.486  0.026  10.93  0.786 1938.8  0.677  0.109  0.000  0.289  570.4 2473.5 12509.5
1993  0.710  0.517  0.018  11.09  0.523 1829.3  0.506  0.017  0.000  0.281  559.3 2711.4 12266.6
1994  0.650  0.486  0.019   9.69  0.677 1714.7  0.627  0.049  0.000  0.285  540.7 2177.5 11857.2
1995  0.514  0.327  0.000  11.08  0.549 1856.1  0.549  0.000  0.000  0.236  551.4 2609.4 12093.0
1996  0.819  0.679  0.017  10.82  0.688 1727.1  0.656  0.032  0.000  0.285  541.2 2557.4 11870.2
1997  0.795  0.652  0.032  10.32  0.751 1635.4  0.637  0.114  0.000  0.296  522.4 2339.6 11456.7
1998  0.597  0.396  0.002  10.84  0.562 1833.6  0.563  0.000  0.000  0.259  552.5 2674.2 12117.5
1999  0.473  0.238  0.000  11.15  0.564 1952.0  0.564  0.000  0.000  0.240  567.3 2576.7 12440.6
2000  0.398  0.145  0.000  11.12  0.492 1968.5  0.492  0.000  0.000  0.231  570.7 2512.3 12515.0
2001  0.452  0.243  0.000  10.13  0.576 1881.1  0.576  0.000  0.000  0.246  565.1 2310.4 12394.1
2002  0.969  0.941  0.001  11.45  0.753 1968.6  0.753  0.000  0.000  0.258  568.1 2624.7 12459.5
2003  0.635  0.413  0.005  11.30  0.592 1877.4  0.592  0.000  0.000  0.257  559.2 2816.8 12264.6
2004  0.909  0.805  0.036  10.60  0.683 1840.3  0.651  0.032  0.000  0.297  554.4 2587.4 12157.5
2005  0.716  0.460  0.030  11.87  0.812 1853.9  0.672  0.139  0.000  0.287  560.1 2795.0 12282.9
2006  0.711  0.611  0.004  10.02  0.626 1734.2  0.626  0.000  0.000  0.265  541.1 2349.0 11866.8
2007  0.578  0.337  0.014  10.97  0.549 1904.2  0.549  0.000  0.000  0.273  565.8 2456.7 12408.5
2008  0.684  0.454  0.022  11.46  0.658 1875.9  0.652  0.006  0.000  0.276  559.4 2589.0 12268.7
2009  0.667  0.455  0.024  10.83  0.666 2061.9  0.623  0.043  0.000  0.280  587.3 2584.8 12879.8
2010  0.478  0.246  0.000  10.84  0.516 1965.6  0.517  0.000  0.000  0.235  572.8 2698.2 12561.9
2011  0.791  0.613  0.032  10.04  0.688 1866.6  0.676  0.011  0.000  0.305  556.3 2296.9 12200.7
2012  0.853  0.704  0.026  10.90  0.687 1844.9  0.687  0.000  0.000  0.260  557.0 2521.6 12215.9
2013  0.821  0.721  0.023  10.35  0.732 1849.2  0.702  0.030  0.000  0.281  556.4 2466.0 12202.9
2014  0.573  0.366  0.002  10.85  0.585 1874.1  0.585  0.000  0.000  0.253  562.0 2615.0 12325.2
2015  1.347  1.306  0.121  10.40  0.907 1775.2  0.724  0.183  0.000  0.326  542.4 2547.4 11896.0
2016  0.933  0.723  0.036  10.97  0.689 1775.6  0.620  0.069  0.000  0.263  547.1 2804.1 11999.2
2017  0.602  0.342  0.006  11.98  0.528 2037.5  0.528  0.000  0.000  0.252  587.6 2906.0 12886.2
2018  0.537  0.272  0.003  11.72  0.442 2058.4  0.442  0.000  0.000  0.240  582.6 2803.0 12777.6
2019  0.445  0.179  0.000  12.07  0.543 2089.2  0.543  0.000  0.000  0.227  585.7 2807.7 12845.4
2020  0.551  0.375  0.001  11.17  0.576 2070.7  0.576  0.000  0.000  0.231  595.3 2532.6 13054.9
2021  0.514  0.284  0.016   9.61  0.464 1760.6  0.400  0.064  0.000  0.282  543.0 2426.2 11909.2
2022  1.194  1.024  0.075  10.67  0.962 1494.9  0.660  0.301  0.000  0.321  501.4 2571.6 10996.6
2023  1.423  1.329  0.117  10.78  0.852 1508.3  0.682  0.170  0.000  0.335  503.2 2585.6 11035.5
2024  0.618  0.383  0.008  11.30  0.512 1929.1  0.512  0.000  0.000  0.252  568.9 2934.8 12476.9
2025  1.055  0.845  0.074  11.70  0.704 1574.4  0.608  0.095  0.000  0.316  520.2 2556.4 11409.3
2026  0.520  0.301  0.006  10.17  0.577 1961.4  0.577  0.000  0.000  0.262  567.1 2400.1 12437.4
2027  0.508  0.269  0.004  10.80  0.584 2188.2  0.584  0.000  0.000  0.243  597.6 2774.3 13107.0
2028  1.001  0.921  0.026  10.98  0.825 1688.5  0.709  0.116  0.000  0.303  538.3 2849.3 11805.3
2029  0.744  0.494  0.037  11.46  0.655 1858.7  0.550  0.105  0.000  0.291  554.6 2724.8 12162.7
2030  0.802  0.742  0.011   9.91  0.716 1771.3  0.641  0.075  0.000  0.286  538.9 2350.0 11819.2
2031  0.771  0.598  0.022  10.17  0.504 1809.6  0.499  0.004  0.000  0.278  552.9 2697.0 12124.9
2032  0.694  0.526  0.004   9.95  0.478 1889.9  0.478  0.000  0.000  0.262  556.1 2536.7 12195.7
2033  0.889  0.783  0.043   9.85  0.586 1588.7  0.586  0.000  0.000  0.261  515.4 2414.0 11304.1
2034  0.878  0.717  0.025  11.96  0.862 1739.5  0.655  0.207  0.000  0.290  550.2 2902.5 12067.3
2035  0.668  0.432  0.031  10.71  0.706 1868.2  0.605  0.101  0.000  0.290  557.3 2465.6 12221.6
2036  0.656  0.474  0.028   9.77  0.735 1517.0  0.555  0.180  0.000  0.299  511.6 2294.8 11219.3
2037  0.698  0.490  0.020  10.89  0.572 1872.3  0.463  0.109  0.000  0.292  561.1 2745.5 12305.1
2038  0.907  0.710  0.073  10.42  0.810 1476.1  0.637  0.172  0.000  0.314  505.2 2383.1 11078.6
2039  1.240  1.113  0.111  11.45  0.908 1707.8  0.706  0.202  0.000  0.326  533.2 2671.1 11692.6
2040  0.954  0.701  0.081  10.53  0.894 1442.3  0.590  0.305  0.000  0.320  506.7 2512.3 11112.6
2041  0.513  0.239  0.011  11.39  0.583 2065.5  0.564  0.019  0.000  0.260  587.6 2632.0 12887.3
2042  0.638  0.410  0.025  10.38  0.711 1731.9  0.549  0.162  0.000  0.274  541.1 2583.4 11867.4
2043  0.425  0.232  0.000  10.23  0.554 1521.1  0.554  0.000  0.000  0.224  506.9 2203.1 11116.6
2044  1.089  0.998  0.025  12.23  0.738 1917.1  0.676  0.061  0.000  0.296  566.7 2890.3 12427.5
2045  0.435  0.143  0.000  12.05  0.444 1767.5  0.444  0.000  0.000  0.234  549.8 2882.9 12058.3
2046  0.629  0.337  0.017  12.10  0.540 1855.6  0.476  0.064  0.000  0.276  559.3 2967.1 12267.0
2047  0.659  0.421  0.014  11.57  0.569 1637.9  0.552  0.017  0.000  0.272  522.5 2844.1 11458.9
2048  0.467  0.151  0.000  12.95  0.415 2148.1  0.415  0.000  0.000  0.230  600.6 3065.2 13171.8
2049  0.428  0.114  0.000  12.30  0.343 2029.0  0.343  0.000  0.000  0.232  587.0 3050.9 12874.2
2050  1.252  1.085  0.098  11.26  0.956 1717.3  0.698  0.258  0.000  0.318  530.3 2538.4 11629.9
2051  1.308  1.292  0.075  11.36  0.840 1538.9  0.706  0.134  0.000  0.318  508.7 2455.0 11156.5
2052  0.755  0.511  0.009  12.59  0.522 1896.5  0.522  0.000  0.000  0.257  560.2 3078.0 12285.9
2053  0.599  0.406  0.001  11.47  0.572 2062.7  0.572  0.000  0.000  0.252  582.1 2733.3 12766.4
2054  0.623  0.359  0.011  12.68  0.557 2013.5  0.553  0.004  0.000  0.239  582.1 3124.8 12765.0
2055  0.669  0.333  0.015  13.62  0.397 2188.9  0.391  0.006  0.000  0.257  598.8 3405.5 13132.0
2056  0.467  0.183  0.000  12.17  0.513 1997.5  0.513  0.000  0.000  0.231  581.0 3043.7 12741.6
2057  0.968  0.823  0.036  10.77  0.758 1844.3  0.662  0.096  0.000  0.301  559.6 2621.1 12272.5
2058  0.363  0.055  0.000  12.00  0.386 1792.8  0.386  0.000  0.000  0.219  545.9 2884.5 11972.7
2059  1.542  1.517  0.116  12.04  0.999 1393.8  0.697  0.301  0.000  0.335  489.3 2746.7 10731.9
2060  0.992  0.730  0.073  11.56  1.026 1513.1  0.652  0.374  0.000  0.307  510.8 2722.9 11202.8
2061  0.688  0.466  0.000  12.14  0.531 1919.6  0.531  0.000  0.000  0.248  566.3 3134.5 12418.7
2062  0.843  0.634  0.006  12.89  0.458 1866.2  0.458  0.000  0.000  0.271  561.7 3123.1 12319.1
2063  0.715  0.491  0.000  13.30  0.555 1918.8  0.555  0.000  0.000  0.249  565.1 3239.5 12393.5
2064  0.626  0.405  0.000  13.29  0.578 1760.7  0.578  0.000  0.000  0.236  536.7 3172.1 11770.7
2065  0.582  0.336  0.000  11.86  0.443 1593.5  0.443  0.000  0.000  0.248  518.8 2862.3 11378.0
2066  0.473  0.177  0.000  12.08  0.291 1836.3  0.291  0.000  0.000  0.235  555.4 3030.4 12179.6
2067  0.614  0.332  0.022  11.90  0.640 1496.3  0.454  0.186  0.000  0.276  518.8 2706.0 11378.1
2068  1.017  0.809  0.058  12.84  0.680 1459.2  0.559  0.122  0.000  0.285  509.2 3187.3 11166.4
2069  1.271  1.172  0.072  11.32  0.756 1404.8  0.674  0.082  0.000  0.325  497.1 2500.3 10901.3
2070  1.226  0.961  0.074  12.73  0.924 1536.4  0.652  0.272  0.000  0.304  514.7 2971.1 11288.4
2071  0.765  0.444  0.031  13.46  0.542 1943.6  0.461  0.081  0.000  0.283  577.0 3285.2 12655.0
2072  0.634  0.352  0.011  12.73  0.484 1738.5  0.464  0.019  0.000  0.257  548.7 3145.2 12034.6
2073  0.640  0.356  0.002  13.48  0.390 1779.5  0.390  0.000  0.000  0.249  560.1 3187.7 12282.9
2074  0.379  0.014  0.000  13.49  0.232 2014.5  0.232  0.000  0.000  0.215  578.0 3350.2 12676.0
2075  0.921  0.702  0.037  12.68  0.644 1769.8  0.585  0.059  0.000  0.293  549.0 3279.0 12040.8
2076  1.139  0.876  0.066  13.43  0.718 1801.6  0.603  0.114  0.000  0.302  549.9 3334.9 12060.4
2077  0.759  0.463  0.021  13.73  0.504 1950.9  0.504  0.000  0.000  0.269  576.4 3550.2 12641.5
2078  1.050  0.745  0.027  14.74  0.641 1955.2  0.631  0.010  0.000  0.265  581.4 3895.9 12749.8
2079  0.853  0.485  0.043  14.56  0.639 1871.5  0.539  0.100  0.000  0.283  568.7 3670.2 12473.0
2080  0.688  0.365  0.007  14.17  0.510 1963.3  0.510  0.000  0.000  0.253  576.6 3517.6 12645.9
2081  0.942  0.580  0.025  15.61  0.485 2196.3  0.485  0.000  0.000  0.274  612.3 3978.1 13428.0
2082  0.730  0.355  0.010  15.88  0.354 2346.9  0.354  0.000  0.000  0.251  634.4 4129.6 13913.3
2083  1.096  0.847  0.081  13.46  0.673 1477.6  0.526  0.148  0.000  0.306  508.5 3126.6 11153.0
2084  0.697  0.315  0.023  14.00  0.509 1852.5  0.423  0.085  0.000  0.272  561.4 3543.8 12312.3
2085  0.712  0.437  0.001  13.58  0.495 1887.8  0.495  0.000  0.000  0.245  568.1 3150.7 12459.4
2086  1.543  1.415  0.127  13.00  0.826 1349.7  0.677  0.149  0.000  0.327  483.2 3065.6 10597.6
2087  0.928  0.629  0.027  14.55  0.669 1697.5  0.653  0.017  0.000  0.278  540.7 3558.0 11858.6
2088  0.974  0.735  0.009  14.29  0.627 1992.4  0.627  0.000  0.000  0.271  572.8 3540.4 12561.9
2089  0.459  0.080  0.000  14.73  0.391 1978.4  0.391  0.000  0.000  0.217  579.4 3636.0 12706.2
2090  0.884  0.608  0.033  13.94  0.461 1472.6  0.461  0.000  0.000  0.260  503.8 3477.5 11048.0
2091  0.896  0.626  0.022  13.98  0.620 1923.0  0.609  0.011  0.000  0.274  564.8 3348.8 12386.6
2092  0.684  0.319  0.006  15.14  0.412 1934.0  0.412  0.000  0.000  0.247  569.6 3722.0 12492.3
2093  1.247  0.983  0.056  16.11  0.771 1867.0  0.600  0.171  0.000  0.268  564.8 4216.6 12386.3
2094  0.990  0.733  0.042  14.36  0.829 1724.1  0.661  0.168  0.000  0.289  540.1 3490.7 11845.4
2095  0.601  0.187  0.000  15.54  0.331 2257.9  0.331  0.000  0.000  0.233  626.7 4214.2 13744.3
2096  0.868  0.446  0.025  16.69  0.491 2418.7  0.458  0.034  0.000  0.265  644.2 4378.4 14128.7
2097  0.596  0.208  0.000  15.89  0.445 1650.6  0.445  0.000  0.000  0.228  526.0 4001.4 11536.4
2098  0.753  0.472  0.036  12.99  0.616 1383.8  0.442  0.173  0.000  0.281  495.9 3150.4 10876.1
2099  0.632  0.453  0.004  11.04  0.669 1884.8  0.669  0.000  0.000  0.262  554.8 2446.4 12167.7
