# Supplementary material for: Climate and air pollution impacts on habitat suitability of Austrian forest ecosystems
Source: PLoS One. 2017 Sep 12;12(9):e0184194. doi: 10.1371/journal.pone.0184194 (PMC5595319; doi:10.1371/journal.pone.0184194)
Supplement: S1 File — (ZIP) [file pone.0184194.s004.zip › Climate_Data/IF_AT02_ECHAM5B1x.dat]

!Made by:  Methyd.exe
!Using:  in.txt
! AT02
! Location (Lon-Lat):  16.560  47.490
! Temperature file:   Z:/Modell_VSDp/VSD_Input/Climate_Scen/AT02_UntpudoECHAM5B1x.txt;#3
! Precipitation file: Z:/Modell_VSDp/VSD_Input/Climate_Scen/AT02_UntpudoECHAM5B1x.txt;#4
! Sunshine file:      Z:/Modell_VSDp/VSD_Input/Climate_Scen/AT02_UntpudoECHAM5B1x.txt/E;#5
! ThetaSat= 0.467; ThetaFC= 0.359; Theta1bar= 0.296; ThetaWP= 0.212
! bulkdens= 1.349 g/cm3
! GDDlim=     5.0 oC
!    11.23 = av. annual mean TempC (oC)
!   0.6706 = av. annual Precip (m/yr)
!  1811.44 = av. annual sunshine hours (h)
!   0.5985 = av. annual AET (m/yr)
!   0.0721 = av. annual percol (m/yr)
!   0.0000 = av. annual Qickfl (m/yr)
!   0.2767 = av. annual mean Theta (m/m)
!    0.805 = av. annual mean rf_miR
!    0.619 = av. annual mean rf_denit
!    0.032 = av. annual mean rf_den
!    551.3 = av. annual PAR (umol/m2/s)
!   2664.6 = av. annual GDD (deg.days)
! ... averages over  150 years.
!Year rf_miR rf_nit rf_denit TempC Precip Sunhrs  AET percol Qickfl  Theta   PAR    GDD kJ/m2/d
1950  1.047  1.030  0.033   9.60  0.840 1753.4  0.690  0.150  0.000  0.311  546.9 2384.8 11993.6
1951  0.592  0.388  0.007  11.01  0.653 1754.4  0.653  0.000  0.000  0.263  538.2 2593.0 11803.0
1952  0.904  0.864  0.007  10.01  0.716 1870.0  0.716  0.000  0.000  0.280  557.8 2315.4 12234.1
1953  0.677  0.515  0.012  10.10  0.636 1811.4  0.616  0.020  0.000  0.278  549.2 2418.9 12044.8
1954  0.986  0.840  0.044  11.05  0.729 1765.7  0.673  0.056  0.000  0.306  543.0 2519.7 11909.1
1955  0.706  0.557  0.014  10.50  0.679 1746.8  0.664  0.015  0.000  0.270  545.5 2458.9 11962.6
1956  0.583  0.353  0.012  11.02  0.488 1897.4  0.485  0.003  0.000  0.260  560.1 2636.1 12283.7
1957  1.047  0.990  0.073   9.87  0.652 1700.9  0.629  0.023  0.000  0.288  532.9 2473.1 11686.1
1958  0.868  0.768  0.020  10.64  0.788 1750.9  0.725  0.063  0.000  0.295  538.2 2417.6 11804.2
1959  0.391  0.174  0.000  10.01  0.518 1944.5  0.518  0.000  0.000  0.237  571.9 2251.9 12541.6
1960  0.767  0.645  0.012  10.13  0.629 1748.5  0.587  0.042  0.000  0.272  536.8 2392.8 11773.2
1961  0.633  0.416  0.022  10.59  0.644 1810.0  0.606  0.038  0.000  0.269  554.0 2523.8 12150.0
1962  0.583  0.387  0.003  10.53  0.585 1820.5  0.585  0.000  0.000  0.260  551.9 2376.2 12103.1
1963  0.717  0.564  0.023   9.40  0.591 1744.3  0.591  0.000  0.000  0.277  541.8 2335.2 11881.4
1964  0.618  0.408  0.005  10.69  0.563 1772.1  0.563  0.000  0.000  0.263  541.1 2466.1 11866.3
1965  0.583  0.397  0.001  10.46  0.553 1835.3  0.553  0.000  0.000  0.251  558.7 2554.2 12251.8
1966  0.544  0.371  0.002   9.58  0.583 1944.5  0.583  0.000  0.000  0.254  569.3 2267.9 12485.6
1967  0.538  0.311  0.000  11.73  0.616 1947.3  0.616  0.000  0.000  0.246  569.1 2639.4 12481.3
1968  0.530  0.327  0.000  10.56  0.572 1897.5  0.572  0.000  0.000  0.249  564.4 2445.0 12378.5
1969  0.716  0.520  0.018  10.90  0.633 1764.7  0.630  0.003  0.000  0.280  550.4 2543.0 12070.1
1970  0.981  0.913  0.011  11.19  0.711 1805.7  0.711  0.000  0.000  0.278  545.1 2646.0 11955.0
1971  0.814  0.572  0.064   9.80  0.895 1791.8  0.613  0.282  0.000  0.315  551.3 2301.3 12089.9
1972  0.848  0.719  0.019  10.68  0.655 1783.1  0.655  0.000  0.000  0.287  543.6 2426.1 11920.8
1973  0.833  0.682  0.016  10.85  0.664 1757.1  0.664  0.000  0.000  0.286  539.9 2539.8 11840.7
1974  0.770  0.588  0.030  10.65  0.696 1950.3  0.670  0.026  0.000  0.279  568.3 2490.1 12463.8
1975  0.892  0.709  0.047  10.59  0.747 1826.0  0.601  0.145  0.000  0.309  555.3 2575.6 12177.5
1976  0.836  0.708  0.019  10.44  0.666 1888.5  0.657  0.008  0.000  0.287  563.9 2464.8 12366.1
1977  0.499  0.291  0.001  10.53  0.571 1868.7  0.571  0.000  0.000  0.246  556.2 2386.3 12198.5
1978  0.727  0.571  0.013  10.41  0.642 1766.7  0.642  0.000  0.000  0.281  546.2 2411.2 11979.7
1979  0.725  0.608  0.009  10.20  0.624 1853.6  0.624  0.000  0.000  0.268  554.7 2308.9 12165.6
1980  0.797  0.731  0.009   9.76  0.652 1670.4  0.651  0.001  0.000  0.277  531.2 2359.3 11649.8
1981  1.164  1.090  0.065   9.99  0.759 1951.3  0.724  0.035  0.000  0.305  564.5 2410.6 12380.1
1982  0.804  0.652  0.030  10.73  0.648 1797.0  0.616  0.032  0.000  0.293  550.2 2355.7 12066.6
1983  1.000  0.892  0.047  10.89  0.831 1715.5  0.727  0.104  0.000  0.305  537.0 2577.0 11776.9
1984  0.893  0.824  0.030  10.25  0.748 1907.1  0.695  0.054  0.000  0.292  565.3 2311.2 12398.2
1985  0.819  0.687  0.019   9.86  0.730 1828.0  0.618  0.113  0.000  0.291  557.1 2619.1 12218.1
1986  0.666  0.478  0.008  10.89  0.581 2068.3  0.581  0.000  0.000  0.255  587.2 2619.6 12877.0
1987  0.592  0.407  0.013  10.19  0.522 1781.6  0.503  0.019  0.000  0.260  546.7 2437.0 11989.2
1988  0.448  0.225  0.000  10.56  0.569 2067.3  0.569  0.000  0.000  0.240  585.2 2436.1 12834.7
1989  0.439  0.167  0.000  12.02  0.551 1956.3  0.551  0.000  0.000  0.235  571.1 2774.1 12525.2
1990  0.378  0.147  0.000  10.66  0.567 2011.7  0.567  0.000  0.000  0.229  572.7 2278.6 12559.8
1991  0.478  0.285  0.001   9.57  0.553 1864.7  0.553  0.000  0.000  0.247  560.1 2299.8 12282.8
1992  0.689  0.486  0.026  10.93  0.786 1938.8  0.677  0.109  0.000  0.289  570.4 2473.5 12509.5
1993  0.710  0.517  0.018  11.09  0.523 1829.3  0.506  0.017  0.000  0.281  559.3 2711.4 12266.6
1994  0.650  0.486  0.019   9.69  0.677 1714.7  0.627  0.049  0.000  0.285  540.7 2177.5 11857.2
1995  0.514  0.327  0.000  11.08  0.549 1856.1  0.549  0.000  0.000  0.236  551.4 2609.4 12093.0
1996  0.819  0.679  0.017  10.82  0.688 1727.1  0.656  0.032  0.000  0.285  541.2 2557.4 11870.2
1997  0.795  0.652  0.032  10.32  0.751 1635.4  0.637  0.114  0.000  0.296  522.4 2339.6 11456.7
1998  0.597  0.396  0.002  10.84  0.562 1833.6  0.563  0.000  0.000  0.259  552.5 2674.2 12117.5
1999  0.473  0.238  0.000  11.15  0.564 1952.0  0.564  0.000  0.000  0.240  567.3 2576.7 12440.6
2000  0.398  0.145  0.000  11.12  0.492 1968.5  0.492  0.000  0.000  0.231  570.7 2512.3 12515.0
2001  0.452  0.243  0.000  10.13  0.576 1881.1  0.576  0.000  0.000  0.246  565.1 2310.4 12394.1
2002  0.969  0.941  0.001  11.45  0.753 1968.6  0.753  0.000  0.000  0.258  568.1 2624.7 12459.5
2003  0.635  0.413  0.005  11.30  0.592 1877.4  0.592  0.000  0.000  0.257  559.2 2816.8 12264.6
2004  0.909  0.805  0.036  10.60  0.683 1840.3  0.651  0.032  0.000  0.297  554.4 2587.4 12157.5
2005  0.716  0.460  0.030  11.87  0.812 1853.9  0.672  0.139  0.000  0.287  560.1 2795.0 12282.9
2006  0.711  0.611  0.004  10.02  0.626 1734.2  0.626  0.000  0.000  0.265  541.1 2349.0 11866.8
2007  0.578  0.337  0.014  10.97  0.549 1904.2  0.549  0.000  0.000  0.273  565.8 2456.7 12408.5
2008  0.684  0.454  0.022  11.46  0.658 1875.9  0.652  0.006  0.000  0.276  559.4 2589.0 12268.7
2009  0.667  0.455  0.024  10.83  0.666 2061.9  0.623  0.043  0.000  0.280  587.3 2584.8 12879.8
2010  0.478  0.246  0.000  10.84  0.516 1965.6  0.517  0.000  0.000  0.235  572.8 2698.2 12561.9
2011  0.791  0.613  0.032  10.04  0.688 1866.6  0.676  0.011  0.000  0.305  556.3 2296.9 12200.7
2012  0.853  0.704  0.026  10.90  0.687 1844.9  0.687  0.000  0.000  0.260  557.0 2521.6 12215.9
2013  0.821  0.721  0.023  10.35  0.732 1849.2  0.702  0.030  0.000  0.281  556.4 2466.0 12202.9
2014  0.573  0.366  0.002  10.85  0.585 1874.1  0.585  0.000  0.000  0.253  562.0 2615.0 12325.2
2015  1.347  1.306  0.121  10.40  0.907 1775.2  0.724  0.183  0.000  0.326  542.4 2547.4 11896.0
2016  1.215  1.125  0.082  11.19  1.034 1519.4  0.682  0.352  0.000  0.315  515.4 2712.2 11303.6
2017  1.253  1.161  0.065   9.20  0.783 1864.2  0.671  0.112  0.000  0.313  549.7 2346.4 12054.9
2018  0.667  0.373  0.027  12.07  0.483 2055.4  0.435  0.048  0.000  0.274  583.4 2755.8 12795.4
2019  1.474  1.464  0.100  11.47  1.001 1807.7  0.763  0.238  0.000  0.333  547.2 2734.6 12000.5
2020  0.463  0.253  0.000  10.78  0.523 1828.2  0.523  0.000  0.000  0.240  557.4 2334.9 12225.2
2021  0.798  0.602  0.020  11.37  0.616 1868.6  0.565  0.051  0.000  0.286  556.6 2859.1 12207.8
2022  1.154  0.986  0.077  12.35  0.934 1746.5  0.675  0.258  0.000  0.306  545.8 2938.8 11969.6
2023  1.230  1.097  0.118  11.71  0.803 1451.1  0.679  0.124  0.000  0.317  501.7 2712.6 11002.7
2024  0.853  0.572  0.040  12.34  0.581 2072.4  0.445  0.136  0.000  0.296  598.7 3232.8 13129.4
2025  0.863  0.651  0.063  10.81  0.655 1624.6  0.581  0.074  0.000  0.308  524.2 2222.4 11495.3
2026  1.123  0.933  0.085  11.86  0.865 1608.2  0.658  0.208  0.000  0.315  518.1 2732.1 11363.3
2027  1.073  0.949  0.032  10.64  0.816 1699.6  0.651  0.165  0.000  0.307  535.2 2537.4 11737.4
2028  0.629  0.424  0.004  11.62  0.576 2116.4  0.576  0.000  0.000  0.257  600.9 2957.0 13179.3
2029  0.452  0.192  0.000  11.66  0.474 1762.2  0.474  0.000  0.000  0.237  547.1 2617.7 11999.4
2030  1.257  1.251  0.036  10.02  0.789 1844.9  0.718  0.071  0.000  0.318  553.7 2277.3 12143.3
2031  1.367  1.244  0.128  10.11  0.931 1582.9  0.695  0.235  0.000  0.341  520.2 2449.5 11408.7
2032  0.425  0.163  0.000  11.15  0.467 1993.3  0.467  0.000  0.000  0.226  569.7 2816.2 12493.2
2033  0.392  0.078  0.000  11.76  0.355 2094.1  0.355  0.000  0.000  0.224  593.2 3083.7 13010.1
2034  1.281  1.267  0.031  10.36  0.797 1650.9  0.694  0.103  0.000  0.312  525.7 2496.4 11528.6
2035  1.268  1.087  0.138  10.11  1.054 1533.0  0.668  0.385  0.000  0.343  500.9 2155.4 10984.4
2036  0.993  0.935  0.020  10.65  0.670 1506.4  0.623  0.047  0.000  0.276  504.1 2433.0 11054.8
2037  0.384  0.055  0.000  12.45  0.381 2264.4  0.381  0.000  0.000  0.218  613.6 3051.9 13457.4
2038  0.705  0.419  0.035  11.40  0.604 1916.7  0.538  0.066  0.000  0.291  576.9 2785.7 12651.7
2039  1.354  1.182  0.141  11.33  0.813 1800.6  0.680  0.132  0.000  0.328  547.6 2592.1 12009.9
2040  0.568  0.354  0.000  11.98  0.534 1764.7  0.534  0.000  0.000  0.238  540.3 2803.8 11849.2
2041  0.652  0.365  0.005  13.26  0.500 1890.3  0.500  0.000  0.000  0.253  568.6 3118.0 12470.8
2042  0.834  0.654  0.025  10.95  0.649 1762.1  0.581  0.068  0.000  0.290  547.9 2507.7 12016.3
2043  1.100  0.977  0.046  11.17  0.747 1735.1  0.662  0.085  0.000  0.308  538.8 2491.1 11817.3
2044  0.837  0.636  0.027  11.92  0.733 2046.8  0.632  0.102  0.000  0.293  587.7 2850.0 12889.3
2045  0.652  0.532  0.000  11.04  0.650 1443.7  0.650  0.000  0.000  0.250  504.6 2436.7 11066.3
2046  0.538  0.286  0.000  12.37  0.498 1592.9  0.498  0.000  0.000  0.240  520.7 2808.6 11420.3
2047  0.607  0.417  0.002  10.91  0.628 1768.3  0.628  0.000  0.000  0.247  543.3 2761.5 11915.9
2048  0.533  0.276  0.010  10.83  0.640 2068.7  0.556  0.084  0.000  0.247  587.5 2707.3 12884.6
2049  0.556  0.360  0.000  11.76  0.566 1747.4  0.566  0.000  0.000  0.235  541.7 2775.2 11881.1
2050  1.052  0.915  0.049  11.54  0.867 2152.1  0.754  0.113  0.000  0.302  597.4 2784.4 13102.7
2051  0.559  0.355  0.000  12.10  0.658 1733.9  0.658  0.000  0.000  0.239  543.3 2648.7 11915.0
2052  1.179  0.969  0.104  10.41  0.824 1893.0  0.684  0.140  0.000  0.328  552.3 2615.4 12113.0
2053  1.286  1.159  0.145   9.94  0.919 1424.4  0.670  0.249  0.000  0.344  495.7 2260.5 10871.0
2054  1.018  0.715  0.079  12.38  0.704 2037.8  0.573  0.131  0.000  0.303  584.9 2947.1 12828.2
2055  0.521  0.306  0.000  11.29  0.530 1952.6  0.530  0.000  0.000  0.246  566.9 2445.9 12432.8
2056  0.623  0.419  0.003  10.55  0.553 1919.9  0.553  0.000  0.000  0.251  565.4 2623.8 12400.7
2057  0.755  0.523  0.028  11.70  0.769 1690.8  0.587  0.182  0.000  0.291  538.9 2808.7 11818.5
2058  0.537  0.361  0.000  11.15  0.596 1818.9  0.596  0.000  0.000  0.232  545.2 2443.7 11957.0
2059  1.438  1.218  0.248  11.15  1.446 1311.3  0.649  0.797  0.000  0.355  475.5 2516.8 10428.5
2060  0.937  0.834  0.035  11.33  0.754 1678.3  0.710  0.044  0.000  0.282  537.6 2767.1 11790.7
2061  1.198  0.985  0.131  11.61  1.005 1578.0  0.630  0.375  0.000  0.328  518.5 2772.0 11370.3
2062  0.382  0.060  0.000  12.16  0.295 2131.8  0.295  0.000  0.000  0.221  596.3 3054.3 13077.4
2063  0.395  0.151  0.000  10.82  0.452 1501.5  0.452  0.000  0.000  0.232  506.5 2554.8 11107.1
2064  1.450  1.314  0.122  11.36  0.990 1772.6  0.702  0.288  0.000  0.325  540.9 2884.1 11863.4
2065  1.298  1.201  0.072  11.69  0.824 1386.6  0.679  0.145  0.000  0.307  486.8 2724.6 10675.0
2066  0.472  0.226  0.002  10.73  0.374 1640.4  0.374  0.000  0.000  0.241  524.0 2483.2 11491.9
2067  0.689  0.468  0.018  10.95  0.628 1676.4  0.464  0.163  0.000  0.280  539.4 2782.8 11830.4
2068  1.276  1.131  0.113  12.13  0.889 1668.5  0.698  0.191  0.000  0.326  535.6 2917.1 11745.6
2069  0.970  0.936  0.002  11.18  0.696 1415.9  0.691  0.000  0.000  0.267  494.6 2613.2 10847.8
2070  1.260  1.025  0.096  11.59  1.101 1494.1  0.646  0.456  0.000  0.324  506.2 2554.2 11102.1
2071  0.837  0.559  0.036  12.96  0.580 1757.0  0.569  0.011  0.000  0.276  545.8 3211.4 11969.1
2072  1.007  0.836  0.024  13.16  0.582 2245.5  0.579  0.003  0.000  0.256  618.8 3355.1 13570.1
2073  0.637  0.363  0.008  12.31  0.383 1964.4  0.383  0.000  0.000  0.255  577.6 3006.1 12667.0
2074  0.501  0.222  0.000  12.35  0.348 1950.4  0.348  0.000  0.000  0.240  572.5 2939.4 12554.9
2075  0.578  0.291  0.000  13.25  0.511 2039.0  0.511  0.000  0.000  0.233  582.9 3320.5 12782.9
2076  1.078  0.940  0.084  11.93  0.883 1502.2  0.637  0.246  0.000  0.309  510.5 2805.3 11195.5
2077  0.690  0.361  0.032  13.22  0.621 1872.9  0.450  0.171  0.000  0.276  562.2 3306.5 12330.4
2078  0.674  0.372  0.013  13.18  0.493 2031.8  0.493  0.000  0.000  0.264  596.2 3334.8 13075.7
2079  1.148  0.857  0.103  12.32  1.092 1473.8  0.587  0.505  0.000  0.314  506.3 2971.6 11102.9
2080  0.996  0.698  0.092  11.82  0.842 1806.2  0.570  0.272  0.000  0.309  552.9 2776.1 12126.6
2081  0.589  0.280  0.009  12.64  0.451 2084.5  0.433  0.018  0.000  0.250  596.7 3158.6 13086.5
2082  0.759  0.506  0.029  12.70  0.581 1901.6  0.558  0.023  0.000  0.266  566.9 3154.6 12433.5
2083  0.900  0.700  0.036  12.55  0.733 1905.1  0.492  0.241  0.000  0.296  567.2 3200.4 12440.3
2084  1.080  0.937  0.030  11.80  0.639 1633.6  0.634  0.005  0.000  0.283  529.1 2823.9 11604.5
2085  1.007  0.863  0.067  10.43  0.927 1659.4  0.636  0.292  0.000  0.322  532.3 2457.7 11674.8
2086  0.955  0.800  0.011  13.06  0.679 1683.5  0.679  0.000  0.000  0.248  531.6 3122.7 11657.5
2087  0.998  0.674  0.073  13.18  0.661 1639.6  0.550  0.112  0.000  0.301  535.3 3135.8 11739.3
2088  0.881  0.659  0.012  13.32  0.629 2046.6  0.629  0.000  0.000  0.263  586.2 3332.2 12855.7
2089  1.108  0.938  0.055  11.52  0.667 1644.1  0.667  0.000  0.000  0.305  518.4 2670.1 11368.0
2090  1.106  0.993  0.066  11.80  0.760 1619.9  0.701  0.058  0.000  0.298  528.7 2913.7 11595.0
2091  0.650  0.364  0.000  13.85  0.570 2310.7  0.570  0.000  0.000  0.241  623.4 3398.9 13671.7
2092  0.724  0.406  0.014  13.73  0.465 1977.1  0.462  0.004  0.000  0.261  570.9 3243.7 12520.3
2093  1.370  1.164  0.090  13.14  0.982 1579.1  0.705  0.277  0.000  0.321  524.0 3126.0 11492.6
2094  0.654  0.492  0.000  12.51  0.617 1630.0  0.617  0.000  0.000  0.238  522.8 2827.7 11464.6
2095  0.759  0.589  0.021  11.47  0.563 1663.2  0.552  0.011  0.000  0.261  527.1 2882.7 11560.9
2096  1.108  0.854  0.098  14.07  0.761 1927.8  0.613  0.148  0.000  0.293  576.5 3490.8 12642.3
2097  0.706  0.463  0.006  13.11  0.576 1815.2  0.576  0.000  0.000  0.258  550.1 3052.6 12065.1
2098  0.526  0.241  0.004  12.20  0.428 1736.3  0.428  0.000  0.000  0.234  546.4 3001.9 11982.4
2099  0.632  0.453  0.004  11.04  0.669 1884.8  0.669  0.000  0.000  0.262  554.8 2446.4 12167.7
