# Supplementary material for: Climate and air pollution impacts on habitat suitability of Austrian forest ecosystems
Source: PLoS One. 2017 Sep 12;12(9):e0184194. doi: 10.1371/journal.pone.0184194 (PMC5595319; doi:10.1371/journal.pone.0184194)
Supplement: S1 File — (ZIP) [file pone.0184194.s004.zip › Climate_Data/IF_AT02_HADCM3A1B.dat]

!Made by:  Methyd.exe
!Using:  in.txt
! AT02
! Location (Lon-Lat):  16.560  47.490
! Temperature file:   Z:/Modell_VSDp/VSD_Input/Climate_Scen/AT02_UntpudoHADCM3A1B.txt;#3
! Precipitation file: Z:/Modell_VSDp/VSD_Input/Climate_Scen/AT02_UntpudoHADCM3A1B.txt;#4
! Sunshine file:      Z:/Modell_VSDp/VSD_Input/Climate_Scen/AT02_UntpudoHADCM3A1B.txt/E;#5
! ThetaSat= 0.467; ThetaFC= 0.359; Theta1bar= 0.296; ThetaWP= 0.212
! bulkdens= 1.349 g/cm3
! GDDlim=     5.0 oC
!    11.94 = av. annual mean TempC (oC)
!   0.6175 = av. annual Precip (m/yr)
!  1836.12 = av. annual sunshine hours (h)
!   0.5748 = av. annual AET (m/yr)
!   0.0427 = av. annual percol (m/yr)
!   0.0000 = av. annual Qickfl (m/yr)
!   0.2670 = av. annual mean Theta (m/m)
!    0.775 = av. annual mean rf_miR
!    0.570 = av. annual mean rf_denit
!    0.023 = av. annual mean rf_den
!    555.3 = av. annual PAR (umol/m2/s)
!   2864.8 = av. annual GDD (deg.days)
! ... averages over  150 years.
!Year rf_miR rf_nit rf_denit TempC Precip Sunhrs  AET percol Qickfl  Theta   PAR    GDD kJ/m2/d
1950  1.047  1.030  0.033   9.60  0.840 1753.4  0.690  0.150  0.000  0.311  546.9 2384.8 11993.6
1951  0.592  0.388  0.007  11.01  0.653 1754.4  0.653  0.000  0.000  0.263  538.2 2593.0 11803.0
1952  0.904  0.864  0.007  10.01  0.716 1870.0  0.716  0.000  0.000  0.280  557.8 2315.4 12234.1
1953  0.677  0.515  0.012  10.10  0.636 1811.4  0.616  0.020  0.000  0.278  549.2 2418.9 12044.8
1954  0.986  0.840  0.044  11.05  0.729 1765.7  0.673  0.056  0.000  0.306  543.0 2519.7 11909.1
1955  0.706  0.557  0.014  10.50  0.679 1746.8  0.664  0.015  0.000  0.270  545.5 2458.9 11962.6
1956  0.583  0.353  0.012  11.02  0.488 1897.4  0.485  0.003  0.000  0.260  560.1 2636.1 12283.7
1957  1.047  0.990  0.073   9.87  0.652 1700.9  0.629  0.023  0.000  0.288  532.9 2473.1 11686.1
1958  0.868  0.768  0.020  10.64  0.788 1750.9  0.725  0.063  0.000  0.295  538.2 2417.6 11804.2
1959  0.391  0.174  0.000  10.01  0.518 1944.5  0.518  0.000  0.000  0.237  571.9 2251.9 12541.6
1960  0.767  0.645  0.012  10.13  0.629 1748.5  0.587  0.042  0.000  0.272  536.8 2392.8 11773.2
1961  0.633  0.416  0.022  10.59  0.644 1810.0  0.606  0.038  0.000  0.269  554.0 2523.8 12150.0
1962  0.583  0.387  0.003  10.53  0.585 1820.5  0.585  0.000  0.000  0.260  551.9 2376.2 12103.1
1963  0.717  0.564  0.023   9.40  0.591 1744.3  0.591  0.000  0.000  0.277  541.8 2335.2 11881.4
1964  0.618  0.408  0.005  10.69  0.563 1772.1  0.563  0.000  0.000  0.263  541.1 2466.1 11866.3
1965  0.583  0.397  0.001  10.46  0.553 1835.3  0.553  0.000  0.000  0.251  558.7 2554.2 12251.8
1966  0.544  0.371  0.002   9.58  0.583 1944.5  0.583  0.000  0.000  0.254  569.3 2267.9 12485.6
1967  0.538  0.311  0.000  11.73  0.616 1947.3  0.616  0.000  0.000  0.246  569.1 2639.4 12481.3
1968  0.530  0.327  0.000  10.56  0.572 1897.5  0.572  0.000  0.000  0.249  564.4 2445.0 12378.5
1969  0.716  0.520  0.018  10.90  0.633 1764.7  0.630  0.003  0.000  0.280  550.4 2543.0 12070.1
1970  0.981  0.913  0.011  11.19  0.711 1805.7  0.711  0.000  0.000  0.278  545.1 2646.0 11955.0
1971  0.814  0.572  0.064   9.80  0.895 1791.8  0.613  0.282  0.000  0.315  551.3 2301.3 12089.9
1972  0.848  0.719  0.019  10.68  0.655 1783.1  0.655  0.000  0.000  0.287  543.6 2426.1 11920.8
1973  0.833  0.682  0.016  10.85  0.664 1757.1  0.664  0.000  0.000  0.286  539.9 2539.8 11840.7
1974  0.770  0.588  0.030  10.65  0.696 1950.3  0.670  0.026  0.000  0.279  568.3 2490.1 12463.8
1975  0.892  0.709  0.047  10.59  0.747 1826.0  0.601  0.145  0.000  0.309  555.3 2575.6 12177.5
1976  0.836  0.708  0.019  10.44  0.666 1888.5  0.657  0.008  0.000  0.287  563.9 2464.8 12366.1
1977  0.499  0.291  0.001  10.53  0.571 1868.7  0.571  0.000  0.000  0.246  556.2 2386.3 12198.5
1978  0.727  0.571  0.013  10.41  0.642 1766.7  0.642  0.000  0.000  0.281  546.2 2411.2 11979.7
1979  0.725  0.608  0.009  10.20  0.624 1853.6  0.624  0.000  0.000  0.268  554.7 2308.9 12165.6
1980  0.797  0.731  0.009   9.76  0.652 1670.4  0.651  0.001  0.000  0.277  531.2 2359.3 11649.8
1981  1.164  1.090  0.065   9.99  0.759 1951.3  0.724  0.035  0.000  0.305  564.5 2410.6 12380.1
1982  0.804  0.652  0.030  10.73  0.648 1797.0  0.616  0.032  0.000  0.293  550.2 2355.7 12066.6
1983  1.000  0.892  0.047  10.89  0.831 1715.5  0.727  0.104  0.000  0.305  537.0 2577.0 11776.9
1984  0.893  0.824  0.030  10.25  0.748 1907.1  0.695  0.054  0.000  0.292  565.3 2311.2 12398.2
1985  0.819  0.687  0.019   9.86  0.730 1828.0  0.618  0.113  0.000  0.291  557.1 2619.1 12218.1
1986  0.666  0.478  0.008  10.89  0.581 2068.3  0.581  0.000  0.000  0.255  587.2 2619.6 12877.0
1987  0.592  0.407  0.013  10.19  0.522 1781.6  0.503  0.019  0.000  0.260  546.7 2437.0 11989.2
1988  0.448  0.225  0.000  10.56  0.569 2067.3  0.569  0.000  0.000  0.240  585.2 2436.1 12834.7
1989  0.439  0.167  0.000  12.02  0.551 1956.3  0.551  0.000  0.000  0.235  571.1 2774.1 12525.2
1990  0.378  0.147  0.000  10.66  0.567 2011.7  0.567  0.000  0.000  0.229  572.7 2278.6 12559.8
1991  0.478  0.285  0.001   9.57  0.553 1864.7  0.553  0.000  0.000  0.247  560.1 2299.8 12282.8
1992  0.689  0.486  0.026  10.93  0.786 1938.8  0.677  0.109  0.000  0.289  570.4 2473.5 12509.5
1993  0.710  0.517  0.018  11.09  0.523 1829.3  0.506  0.017  0.000  0.281  559.3 2711.4 12266.6
1994  0.650  0.486  0.019   9.69  0.677 1714.7  0.627  0.049  0.000  0.285  540.7 2177.5 11857.2
1995  0.514  0.327  0.000  11.08  0.549 1856.1  0.549  0.000  0.000  0.236  551.4 2609.4 12093.0
1996  0.819  0.679  0.017  10.82  0.688 1727.1  0.656  0.032  0.000  0.285  541.2 2557.4 11870.2
1997  0.795  0.652  0.032  10.32  0.751 1635.4  0.637  0.114  0.000  0.296  522.4 2339.6 11456.7
1998  0.597  0.396  0.002  10.84  0.562 1833.6  0.563  0.000  0.000  0.259  552.5 2674.2 12117.5
1999  0.473  0.238  0.000  11.15  0.564 1952.0  0.564  0.000  0.000  0.240  567.3 2576.7 12440.6
2000  0.398  0.145  0.000  11.12  0.492 1968.5  0.492  0.000  0.000  0.231  570.7 2512.3 12515.0
2001  0.452  0.243  0.000  10.13  0.576 1881.1  0.576  0.000  0.000  0.246  565.1 2310.4 12394.1
2002  0.969  0.941  0.001  11.45  0.753 1968.6  0.753  0.000  0.000  0.258  568.1 2624.7 12459.5
2003  0.635  0.413  0.005  11.30  0.592 1877.4  0.592  0.000  0.000  0.257  559.2 2816.8 12264.6
2004  0.909  0.805  0.036  10.60  0.683 1840.3  0.651  0.032  0.000  0.297  554.4 2587.4 12157.5
2005  0.716  0.460  0.030  11.87  0.812 1853.9  0.672  0.139  0.000  0.287  560.1 2795.0 12282.9
2006  0.711  0.611  0.004  10.02  0.626 1734.2  0.626  0.000  0.000  0.265  541.1 2349.0 11866.8
2007  0.578  0.337  0.014  10.97  0.549 1904.2  0.549  0.000  0.000  0.273  565.8 2456.7 12408.5
2008  0.684  0.454  0.022  11.46  0.658 1875.9  0.652  0.006  0.000  0.276  559.4 2589.0 12268.7
2009  0.667  0.455  0.024  10.83  0.666 2061.9  0.623  0.043  0.000  0.280  587.3 2584.8 12879.8
2010  0.478  0.246  0.000  10.84  0.516 1965.6  0.517  0.000  0.000  0.235  572.8 2698.2 12561.9
2011  0.791  0.613  0.032  10.04  0.688 1866.6  0.676  0.011  0.000  0.305  556.3 2296.9 12200.7
2012  0.853  0.704  0.026  10.90  0.687 1844.9  0.687  0.000  0.000  0.260  557.0 2521.6 12215.9
2013  0.821  0.721  0.023  10.35  0.732 1849.2  0.702  0.030  0.000  0.281  556.4 2466.0 12202.9
2014  0.573  0.366  0.002  10.85  0.585 1874.1  0.585  0.000  0.000  0.253  562.0 2615.0 12325.2
2015  1.347  1.306  0.121  10.40  0.907 1775.2  0.724  0.183  0.000  0.326  542.4 2547.4 11896.0
2016  0.466  0.216  0.000  11.57  0.516 1821.2  0.516  0.000  0.000  0.230  554.6 2738.5 12164.0
2017  0.779  0.608  0.000  13.06  0.645 1925.4  0.645  0.000  0.000  0.247  569.5 3007.5 12490.7
2018  0.573  0.335  0.000  12.71  0.485 1911.6  0.485  0.000  0.000  0.231  557.4 2910.1 12223.8
2019  1.302  1.173  0.155  10.20  0.940 1540.4  0.686  0.254  0.000  0.343  505.2 2192.6 11079.6
2020  0.664  0.427  0.030  10.65  0.714 1614.2  0.544  0.170  0.000  0.288  527.3 2563.3 11564.2
2021  0.699  0.442  0.018  12.49  0.464 1640.0  0.452  0.012  0.000  0.264  534.6 2888.8 11723.9
2022  0.548  0.339  0.000  11.86  0.533 1775.5  0.533  0.000  0.000  0.236  549.4 2626.9 12049.7
2023  1.136  0.947  0.064  12.93  0.724 1813.7  0.689  0.035  0.000  0.292  551.1 3008.8 12085.4
2024  0.664  0.371  0.001  13.90  0.489 1962.6  0.489  0.000  0.000  0.248  573.9 3444.6 12586.4
2025  0.615  0.370  0.021  11.44  0.632 1737.9  0.579  0.053  0.000  0.267  537.0 2589.9 11775.9
2026  0.626  0.446  0.000  11.95  0.641 1860.9  0.641  0.000  0.000  0.245  559.2 2810.5 12262.9
2027  0.950  0.883  0.029  10.68  0.889 1577.0  0.661  0.228  0.000  0.274  509.7 2575.0 11179.3
2028  0.805  0.572  0.036  11.54  0.758 2197.2  0.582  0.177  0.000  0.297  617.9 3034.9 13550.3
2029  0.465  0.191  0.000  12.35  0.499 1705.5  0.499  0.000  0.000  0.236  532.4 2853.7 11676.9
2030  0.732  0.580  0.002  11.95  0.559 2001.2  0.559  0.000  0.000  0.250  580.6 2909.9 12733.9
2031  0.890  0.721  0.017  11.44  0.594 1980.1  0.594  0.000  0.000  0.274  576.1 3072.5 12633.7
2032  0.493  0.187  0.000  13.06  0.387 2076.8  0.387  0.000  0.000  0.230  591.6 3190.2 12975.4
2033  0.520  0.234  0.001  12.49  0.471 2008.8  0.471  0.000  0.000  0.242  587.3 3024.6 12880.3
2034  0.956  0.807  0.026  12.33  0.733 1601.8  0.655  0.078  0.000  0.286  528.3 2885.2 11585.8
2035  0.773  0.580  0.025  10.62  0.602 1530.6  0.585  0.017  0.000  0.290  514.2 2093.5 11276.8
2036  0.916  0.847  0.012  10.35  0.619 1649.0  0.619  0.000  0.000  0.270  523.6 2365.8 11484.1
2037  0.447  0.155  0.000  11.79  0.375 2147.9  0.375  0.000  0.000  0.235  595.3 3012.3 13054.9
2038  1.329  1.313  0.045  11.69  0.766 1717.6  0.726  0.040  0.000  0.282  539.0 2900.9 11820.0
2039  0.642  0.388  0.000  13.64  0.483 2058.6  0.483  0.000  0.000  0.235  586.9 3223.6 12870.8
2040  0.517  0.169  0.000  13.95  0.455 1997.5  0.455  0.000  0.000  0.229  579.7 3545.9 12713.0
2041  0.827  0.583  0.012  13.44  0.609 2036.6  0.582  0.027  0.000  0.272  583.1 3331.7 12788.0
2042  0.557  0.236  0.000  13.53  0.398 2126.0  0.398  0.000  0.000  0.234  603.8 3281.7 13241.3
2043  0.436  0.084  0.000  13.93  0.449 1885.7  0.449  0.000  0.000  0.221  561.6 3352.1 12316.2
2044  1.543  1.453  0.140  11.96  0.975 1588.5  0.739  0.236  0.000  0.337  521.7 2715.2 11441.5
2045  0.737  0.517  0.023  12.10  0.587 1561.1  0.587  0.000  0.000  0.229  519.2 2755.8 11386.9
2046  1.091  0.972  0.014  13.42  0.720 1749.8  0.720  0.000  0.000  0.263  538.2 3388.6 11804.0
2047  1.058  0.885  0.066  11.25  0.774 1687.5  0.619  0.155  0.000  0.309  534.7 2688.7 11726.0
2048  0.470  0.147  0.000  13.27  0.456 2146.8  0.456  0.000  0.000  0.225  602.6 3166.6 13215.9
2049  0.961  0.835  0.007  12.52  0.627 1646.1  0.627  0.000  0.000  0.267  533.4 3026.9 11698.5
2050  0.665  0.389  0.034  10.88  0.497 2023.7  0.409  0.089  0.000  0.292  585.7 2698.3 12845.4
2051  1.063  0.903  0.048  11.30  0.815 1569.8  0.673  0.141  0.000  0.309  511.7 2607.0 11221.3
2052  0.912  0.630  0.047  13.52  0.602 1709.7  0.574  0.028  0.000  0.262  542.6 3284.0 11900.2
2053  0.636  0.412  0.000  12.50  0.564 2121.4  0.563  0.000  0.000  0.239  596.2 3202.2 13075.0
2054  1.300  1.091  0.074  13.70  0.962 1781.7  0.735  0.228  0.000  0.280  550.0 3336.6 12061.4
2055  0.933  0.741  0.064  11.17  0.796 1355.9  0.614  0.182  0.000  0.310  482.3 2496.0 10577.9
2056  1.137  1.000  0.065  11.40  0.678 1475.0  0.636  0.042  0.000  0.280  500.8 2784.6 10982.6
2057  0.745  0.344  0.029  15.10  0.491 2233.4  0.446  0.045  0.000  0.270  622.0 3691.5 13641.1
2058  0.749  0.540  0.002  13.35  0.585 2001.1  0.585  0.000  0.000  0.246  572.9 3262.8 12564.6
2059  1.723  1.682  0.123  13.22  1.284 1583.7  0.760  0.524  0.000  0.325  518.2 3085.0 11364.5
2060  1.354  1.332  0.016  13.30  0.735 1732.1  0.735  0.000  0.000  0.289  541.4 3302.7 11873.9
2061  0.998  0.717  0.054  13.74  0.650 1883.3  0.608  0.042  0.000  0.287  572.2 3370.4 12548.6
2062  0.569  0.298  0.000  13.12  0.472 1815.3  0.472  0.000  0.000  0.237  557.3 3165.3 12222.3
2063  0.602  0.268  0.000  14.41  0.452 1919.2  0.452  0.000  0.000  0.240  567.3 3532.6 12440.9
2064  1.267  1.154  0.069  11.85  1.019 1634.2  0.714  0.306  0.000  0.281  513.6 2735.1 11263.0
2065  0.722  0.442  0.006  13.14  0.389 1786.6  0.388  0.000  0.000  0.246  550.7 3330.4 12077.7
2066  0.609  0.342  0.010  12.02  0.362 1621.1  0.362  0.000  0.000  0.253  524.9 2987.5 11511.1
2067  1.146  0.990  0.068  12.21  0.730 1373.2  0.622  0.109  0.000  0.304  490.8 2719.1 10763.2
2068  0.873  0.611  0.030  13.59  0.568 1698.1  0.443  0.125  0.000  0.269  537.1 3365.5 11778.8
2069  0.432  0.099  0.000  13.55  0.442 1965.8  0.442  0.000  0.000  0.221  579.0 3257.2 12698.8
2070  1.121  0.925  0.031  13.84  0.588 1816.0  0.570  0.018  0.000  0.283  551.3 3341.6 12089.7
2071  0.775  0.442  0.014  15.08  0.469 2288.0  0.407  0.063  0.000  0.265  624.2 3970.9 13690.0
2072  0.664  0.393  0.005  13.05  0.575 1842.7  0.574  0.000  0.000  0.257  562.6 3178.7 12338.5
2073  0.514  0.251  0.000  12.28  0.437 1849.9  0.437  0.000  0.000  0.234  552.2 2966.5 12110.6
2074  0.459  0.153  0.000  12.47  0.333 1887.6  0.333  0.000  0.000  0.230  559.2 3073.4 12263.4
2075  0.457  0.055  0.000  14.64  0.318 2177.4  0.318  0.000  0.000  0.217  608.0 3838.7 13333.0
2076  1.078  0.892  0.062  13.34  0.779 1625.2  0.586  0.193  0.000  0.275  523.0 3228.2 11469.9
2077  0.841  0.610  0.017  14.50  0.506 1986.6  0.475  0.031  0.000  0.271  579.1 3692.5 12699.8
2078  0.999  0.788  0.065  11.91  0.655 1526.1  0.549  0.106  0.000  0.299  516.7 3229.8 11332.0
2079  1.165  0.977  0.049  13.11  0.681 1935.3  0.592  0.088  0.000  0.294  574.0 3214.7 12588.5
2080  0.753  0.406  0.016  14.71  0.443 2089.9  0.426  0.017  0.000  0.254  594.7 3810.7 13042.3
2081  0.401  0.066  0.000  13.23  0.386 2006.6  0.386  0.000  0.000  0.219  575.6 3106.6 12623.4
2082  0.814  0.474  0.028  15.24  0.494 2088.0  0.475  0.019  0.000  0.254  591.5 3965.8 12972.8
2083  1.123  0.869  0.050  15.25  0.592 1794.5  0.473  0.119  0.000  0.290  558.2 3745.3 12241.6
2084  0.467  0.087  0.000  14.46  0.289 2075.1  0.289  0.000  0.000  0.223  599.7 3491.8 13152.9
2085  0.831  0.559  0.035  13.10  0.555 1626.7  0.483  0.071  0.000  0.277  523.3 3299.1 11476.1
2086  0.767  0.596  0.000  14.55  0.601 1754.0  0.601  0.000  0.000  0.230  542.5 3530.4 11898.0
2087  0.699  0.373  0.000  15.31  0.614 1790.9  0.614  0.000  0.000  0.237  556.5 3789.2 12204.2
2088  0.830  0.681  0.001  13.64  0.698 1797.6  0.698  0.000  0.000  0.251  545.1 3380.8 11955.1
2089  0.630  0.299  0.000  15.12  0.427 2032.3  0.427  0.000  0.000  0.229  579.9 3736.9 12717.4
2090  1.309  0.997  0.085  14.08  0.706 1598.5  0.559  0.147  0.000  0.315  525.4 3512.4 11522.4
2091  0.491  0.162  0.000  14.16  0.537 2016.5  0.536  0.000  0.000  0.221  581.2 3483.3 12746.3
2092  1.149  0.900  0.032  14.48  0.515 1824.0  0.515  0.001  0.000  0.274  556.2 3590.1 12197.5
2093  1.277  1.102  0.057  15.13  0.649 1854.5  0.637  0.012  0.000  0.282  562.0 3857.6 12325.5
2094  0.790  0.372  0.014  16.58  0.385 2157.1  0.378  0.007  0.000  0.250  606.8 4258.9 13307.0
2095  0.932  0.734  0.064  11.99  0.534 1571.2  0.494  0.040  0.000  0.282  515.0 2934.7 11294.5
2096  1.018  0.748  0.046  14.44  0.593 1789.6  0.522  0.071  0.000  0.289  554.6 3596.5 12163.5
2097  0.662  0.348  0.000  14.86  0.549 1695.6  0.549  0.000  0.000  0.236  530.5 3613.1 11634.3
2098  0.757  0.430  0.026  14.27  0.519 1650.6  0.456  0.063  0.000  0.264  536.3 3519.9 11761.5
2099  0.632  0.453  0.004  11.04  0.669 1884.8  0.669  0.000  0.000  0.262  554.8 2446.4 12167.7
