# Supplementary material for: Climate and air pollution impacts on habitat suitability of Austrian forest ecosystems
Source: PLoS One. 2017 Sep 12;12(9):e0184194. doi: 10.1371/journal.pone.0184194 (PMC5595319; doi:10.1371/journal.pone.0184194)
Supplement: S1 File — (ZIP) [file pone.0184194.s004.zip › Climate_Data/IF_AT03_BASELINEx.dat]

!Made by:  Methyd.exe
!Using:  in.txt
! AT03
! Location (Lon-Lat):  14.500  46.730
! Temperature file:   Z:/Modell_VSDp/VSD_Input/Climate_Scen/AT03_Brueckl_Baseline.txt;#3
! Precipitation file: Z:/Modell_VSDp/VSD_Input/Climate_Scen/AT03_Brueckl_Baseline.txt;#4
! Sunshine file:      Z:/Modell_VSDp/VSD_Input/Climate_Scen/AT03_Brueckl_Baseline.txt/E;#5
! ThetaSat= 0.641; ThetaFC= 0.445; Theta1bar= 0.296; ThetaWP= 0.143
! bulkdens= 0.707 g/cm3
! GDDlim=     5.0 oC
!     9.33 = av. annual mean TempC (oC)
!   0.7864 = av. annual Precip (m/yr)
!  1710.17 = av. annual sunshine hours (h)
!   0.6714 = av. annual AET (m/yr)
!   0.1094 = av. annual percol (m/yr)
!   0.0000 = av. annual Qickfl (m/yr)
!   0.3529 = av. annual mean Theta (m/m)
!    1.107 = av. annual mean rf_miR
!    1.078 = av. annual mean rf_denit
!    0.012 = av. annual mean rf_den
!    539.8 = av. annual PAR (umol/m2/s)
!   2249.8 = av. annual GDD (deg.days)
! ... averages over  150 years.
!Year rf_miR rf_nit rf_denit TempC Precip Sunhrs  AET percol Qickfl  Theta   PAR    GDD kJ/m2/d
1950  0.844  0.789  0.000   9.31  0.706 1840.3  0.702  0.0001  0.000  0.241  560.3 2187.5 12287.3
1951  1.335  1.375  0.023   9.90  0.972 1761.6  0.724  0.248  0.000  0.406  547.7 2360.1 12010.7
1952  1.212  1.209  0.031   8.73  0.880 1586.5  0.633  0.247  0.000  0.428  515.2 2149.8 11296.8
1953  1.265  1.281  0.033   9.35  0.851 1633.7  0.679  0.172  0.000  0.430  527.9 2238.7 11576.4
1954  0.944  0.879  0.000   9.35  0.678 1646.5  0.670  0.000  0.000  0.254  526.5 2414.2 11546.1
1955  1.231  1.226  0.020   9.40  0.839 1674.4  0.699  0.140  0.000  0.420  538.4 2142.6 11805.9
1956  1.255  1.249  0.035   9.41  0.921 1630.4  0.704  0.217  0.000  0.431  534.3 2197.0 11715.7
1957  1.287  1.325  0.030   9.34  0.837 1713.4  0.646  0.191  0.000  0.424  532.4 2307.1 11675.2
1958  1.228  1.232  0.000   9.99  0.737 1889.3  0.720  0.000  0.000  0.313  559.8 2320.0 12274.2
1959  1.063  1.037  0.000   9.63  0.691 1858.1  0.683  0.000  0.000  0.276  562.2 2411.6 12328.5
1960  1.333  1.381  0.010  10.03  0.831 1696.4  0.729  0.101  0.000  0.402  537.6 2331.1 11788.0
1961  1.303  1.326  0.007   9.67  0.913 1715.8  0.716  0.197  0.000  0.403  544.1 2307.4 11930.3
1962  0.996  0.927  0.000   9.94  0.702 1710.5  0.694  0.000  0.000  0.279  538.6 2304.3 11811.4
1963  1.210  1.211  0.024   8.97  0.881 1811.1  0.699  0.181  0.000  0.428  555.3 2096.8 12175.8
1964  0.462  0.267  0.000   9.24  0.578 1700.9  0.578  0.000  0.000  0.217  541.2 2015.5 11866.6
1965  0.818  0.727  0.000   8.70  0.627 1707.6  0.619  0.000  0.000  0.262  539.9 2214.5 11839.8
1966  1.294  1.317  0.005   9.47  0.756 1792.3  0.696  0.011  0.000  0.398  550.3 2347.5 12066.1
1967  1.160  1.139  0.003   8.93  0.732 1711.5  0.662  0.065  0.000  0.377  539.4 2161.8 11827.8
1968  1.233  1.266  0.003   9.08  0.812 1697.1  0.676  0.136  0.000  0.372  539.1 2162.4 11822.1
1969  1.272  1.274  0.027   9.56  0.982 1481.4  0.668  0.314  0.000  0.429  507.9 2187.8 11136.2
1970  1.152  1.147  0.000   9.14  0.752 1946.9  0.742  0.000  0.000  0.296  576.2 2288.3 12635.5
1971  1.276  1.295  0.010   9.22  0.854 1662.0  0.692  0.162  0.000  0.410  534.8 2265.9 11726.0
1972  0.934  0.871  0.000   8.75  0.710 1803.8  0.693  0.000  0.000  0.308  552.9 1968.9 12123.6
1973  1.275  1.323  0.002   9.13  0.816 1796.6  0.711  0.106  0.000  0.365  554.7 2255.6 12163.1
1974  1.230  1.251  0.007   9.24  0.726 1629.1  0.673  0.053  0.000  0.350  528.5 2274.6 11588.9
1975  1.234  1.253  0.015   8.82  0.787 1727.3  0.707  0.077  0.000  0.412  543.2 2123.3 11912.2
1976  0.962  0.896  0.000   9.46  0.686 1713.1  0.678  0.000  0.000  0.272  538.7 2265.0 11812.0
1977  1.287  1.317  0.021   9.31  0.792 1537.5  0.674  0.119  0.000  0.409  521.4 2284.4 11434.2
1978  1.233  1.250  0.007   9.05  0.764 1656.1  0.667  0.098  0.000  0.392  534.0 2168.5 11709.1
1979  1.379  1.406  0.010  10.54  0.872 1713.9  0.736  0.136  0.000  0.392  541.5 2448.3 11875.1
1980  0.404  0.167  0.000   9.94  0.575 1831.2  0.575  0.000  0.000  0.180  556.8 2416.8 12209.9
1981  0.600  0.457  0.000   8.92  0.653 1892.6  0.651  0.000  0.000  0.226  561.1 2116.8 12304.2
1982  1.118  1.098  0.000   9.08  0.706 1765.8  0.689  0.000  0.000  0.321  549.1 2272.3 12041.5
1983  1.071  1.038  0.007   8.68  0.955 1831.3  0.668  0.287  0.000  0.372  557.2 2228.8 12218.8
1984  0.960  0.899  0.002   9.12  0.685 1676.6  0.661  0.008  0.000  0.303  535.4 2147.6 11740.6
1985  0.635  0.483  0.000   9.78  0.636 1614.6  0.642  0.000  0.000  0.186  523.6 2322.3 11482.3
1986  1.314  1.303  0.022   9.89  0.854 1528.6  0.656  0.199  0.000  0.418  508.9 2366.2 11158.6
1987  1.220  1.234  0.000  10.39  0.769 1780.3  0.753  0.000  0.000  0.311  551.1 2453.8 12085.4
1988  1.323  1.366  0.004   9.65  0.773 1761.6  0.709  0.058  0.000  0.366  547.4 2417.8 12004.2
1989  1.192  1.200  0.008   8.72  0.765 1827.1  0.701  0.037  0.000  0.381  557.8 2107.8 12232.4
1990  1.338  1.372  0.037   9.40  0.906 1679.8  0.657  0.249  0.000  0.432  535.0 2423.4 11732.5
1991  1.153  1.147  0.009   8.62  0.797 1812.2  0.676  0.120  0.000  0.418  550.2 2002.0 12064.3
1992  1.330  1.351  0.010  10.00  0.815 1792.2  0.705  0.111  0.000  0.398  551.6 2429.4 12094.8
1993  1.373  1.429  0.002  10.20  0.730 1724.4  0.705  0.000  0.000  0.329  540.2 2540.3 11844.4
1994  1.302  1.318  0.008   9.58  0.844 1855.4  0.714  0.130  0.000  0.397  558.4 2320.8 12244.8
1995  1.291  1.313  0.014   9.26  0.736 1590.2  0.671  0.023  0.000  0.404  525.4 2357.3 11521.4
1996  1.286  1.323  0.013   9.51  0.748 1812.4  0.709  0.021  0.000  0.372  554.1 2257.9 12149.4
1997  0.809  0.685  0.000   9.57  0.644 1750.3  0.644  0.000  0.000  0.245  546.0 2287.5 11972.0
1998  1.154  1.153  0.030   8.17  0.826 1589.2  0.630  0.196  0.000  0.430  521.9 2048.8 11443.1
1999  1.131  1.113  0.000   9.11  0.691 1599.1  0.657  0.000  0.000  0.333  523.4 2140.6 11476.3
2000  1.187  1.194  0.000   9.10  0.717 1675.7  0.665  0.000  0.000  0.359  533.3 2068.3 11694.9
2001  1.231  1.257  0.022   8.82  0.953 1645.5  0.662  0.291  0.000  0.418  527.9 2178.2 11575.8
2002  1.298  1.282  0.007  10.01  0.891 1670.4  0.700  0.191  0.000  0.376  540.2 2519.0 11846.3
2003  1.169  1.150  0.002  10.08  0.723 1806.9  0.705  0.014  0.000  0.350  551.4 2453.2 12091.6
2004  1.168  1.119  0.007   9.24  0.849 1674.1  0.668  0.181  0.000  0.382  538.3 2201.1 11804.5
2005  1.297  1.312  0.018   9.01  0.798 1733.0  0.699  0.098  0.000  0.402  541.3 2332.2 11869.8
2006  0.518  0.320  0.000  10.39  0.613 1583.7  0.613  0.000  0.000  0.181  520.7 2496.1 11417.5
2007  0.476  0.288  0.000   8.89  0.512 1717.3  0.512  0.000  0.000  0.203  540.9 2194.7 11861.1
2008  1.267  1.250  0.049   9.61  1.019 1571.1  0.673  0.346  0.000  0.437  517.6 2178.5 11349.3
2009  1.263  1.281  0.025   8.86  0.856 1452.7  0.639  0.217  0.000  0.424  503.1 2283.0 11031.4
2010  1.305  1.308  0.028   9.78  1.098 1762.3  0.706  0.392  0.000  0.416  551.7 2340.7 12098.5
2011  0.874  0.783  0.000   9.92  0.717 1750.3  0.713  0.000  0.000  0.256  551.5 2309.2 12093.1
2012  1.362  1.342  0.064  10.02  0.969 1614.8  0.686  0.283  0.000  0.437  523.1 2419.4 11471.5
2013  0.642  0.516  0.000   8.59  0.641 1713.6  0.638  0.000  0.000  0.226  539.6 1972.0 11832.9
2014  1.244  1.258  0.011   9.13  0.744 1620.4  0.675  0.024  0.000  0.401  529.7 2208.3 11614.5
2015  1.106  1.085  0.002   8.97  0.738 1747.1  0.678  0.059  0.000  0.345  551.4 2358.7 12091.0
2016  0.775  0.621  0.000  10.38  0.668 1804.7  0.668  0.000  0.000  0.233  551.7 2580.1 12097.9
2017  1.219  1.238  0.004   8.82  0.863 1655.2  0.656  0.207  0.000  0.385  532.4 2162.6 11673.7
2018  1.141  1.143  0.011   8.46  0.747 1580.6  0.651  0.096  0.000  0.405  523.5 1966.9 11479.3
2019  1.259  1.236  0.026   9.58  0.894 1517.1  0.660  0.235  0.000  0.425  512.0 2252.7 11227.4
2020  1.273  1.253  0.053   9.36  1.088 1720.9  0.682  0.406  0.000  0.438  541.5 2290.9 11873.4
2021  1.183  1.193  0.027   8.32  0.877 1712.1  0.668  0.209  0.000  0.429  542.4 2070.1 11893.4
2022  1.119  1.120  0.003   9.04  0.718 1712.3  0.688  0.000  0.000  0.370  541.2 2084.8 11867.3
2023  1.215  1.248  0.008   8.87  0.773 1696.6  0.684  0.089  0.000  0.391  541.0 2121.5 11863.9
2024  1.363  1.401  0.017  10.03  0.881 1782.1  0.712  0.169  0.000  0.417  549.8 2429.0 12056.1
2025  1.147  1.113  0.000   9.81  0.708 1722.5  0.693  0.000  0.000  0.299  540.0 2405.9 11840.5
2026  1.249  1.247  0.021   9.45  0.880 1828.6  0.713  0.167  0.000  0.419  555.5 2209.3 12182.0
2027  1.275  1.287  0.000   9.40  0.747 1796.0  0.715  0.000  0.000  0.329  554.1 2328.3 12149.8
2028  1.201  1.202  0.007   9.35  0.859 1686.4  0.709  0.149  0.000  0.378  539.9 2145.6 11839.0
2029  1.284  1.314  0.010   9.55  0.843 1736.1  0.692  0.152  0.000  0.405  540.3 2255.1 11848.5
2030  0.373  0.159  0.000   9.33  0.568 1697.3  0.568  0.000  0.000  0.162  535.4 2167.1 11739.7
2031  1.180  1.175  0.003   9.19  0.779 1831.0  0.711  0.068  0.000  0.353  563.3 2146.3 12350.9
2032  1.218  1.238  0.001   8.89  0.729 1839.6  0.687  0.000  0.000  0.358  554.3 2160.4 12155.7
2033  1.201  1.189  0.033   8.92  0.953 1586.3  0.640  0.313  0.000  0.425  519.0 2106.2 11379.6
2034  1.293  1.292  0.037   9.39  0.944 1712.0  0.692  0.252  0.000  0.432  542.1 2330.3 11886.9
2035  1.158  1.130  0.038   8.90  0.931 1525.7  0.667  0.264  0.000  0.436  518.6 1964.1 11371.2
2036  0.669  0.494  0.000  10.26  0.613 1608.4  0.612  0.000  0.000  0.202  526.6 2684.4 11547.8
2037  0.914  0.849  0.000   9.08  0.675 1860.1  0.671  0.000  0.000  0.262  557.0 2301.6 12214.7
2038  1.312  1.365  0.004   9.40  0.778 1713.0  0.691  0.087  0.000  0.389  541.2 2395.1 11867.4
2039  1.133  1.114  0.018   8.68  0.954 1795.0  0.688  0.266  0.000  0.423  547.7 1942.5 12008.8
2040  1.338  1.345  0.020   9.92  1.029 1693.4  0.705  0.324  0.000  0.405  536.0 2372.3 11752.5
2041  0.426  0.191  0.000   9.69  0.510 1927.5  0.510  0.000  0.000  0.191  570.9 2445.6 12518.8
2042  1.223  1.227  0.005   9.21  0.771 1674.3  0.679  0.092  0.000  0.381  533.4 2173.8 11695.3
2043  1.260  1.278  0.024   9.38  0.779 1588.4  0.675  0.104  0.000  0.402  527.2 2197.8 11561.2
2044  1.164  1.161  0.011   8.77  0.906 1709.1  0.693  0.213  0.000  0.405  543.6 2010.2 11919.6
2045  1.287  1.293  0.014   9.43  0.797 1701.2  0.694  0.103  0.000  0.420  539.7 2312.0 11834.2
2046  1.191  1.172  0.028   8.86  1.057 1768.4  0.698  0.358  0.000  0.424  546.4 2054.8 11982.5
2047  1.233  1.222  0.029   9.14  0.810 1669.6  0.668  0.142  0.000  0.421  530.3 2177.3 11627.4
2048  1.276  1.279  0.033   9.42  0.862 1667.3  0.672  0.190  0.000  0.432  531.1 2253.2 11645.9
2049  0.608  0.433  0.000   9.57  0.609 1745.2  0.609  0.000  0.000  0.230  546.9 2257.7 11993.1
2050  0.958  0.878  0.000   9.71  0.695 1747.7  0.684  0.000  0.000  0.289  542.8 2250.9 11903.5
2051  1.209  1.164  0.046   8.87  0.941 1697.1  0.664  0.276  0.000  0.438  535.5 2155.3 11742.3
2052  1.291  1.317  0.020   9.65  0.962 1604.9  0.695  0.267  0.000  0.418  524.9 2188.4 11510.7
2053  1.016  0.978  0.000   9.59  0.723 1904.1  0.714  0.000  0.000  0.267  561.9 2233.2 12321.1
2054  0.347  0.112  0.000   9.58  0.561 1726.9  0.561  0.000  0.000  0.171  541.4 2242.1 11871.4
2055  0.790  0.697  0.000   9.38  0.651 1725.8  0.650  0.000  0.000  0.221  544.8 2284.6 11946.0
2056  1.265  1.255  0.031   9.36  0.876 1719.7  0.687  0.190  0.000  0.431  539.0 2234.2 11820.0
2057  0.832  0.750  0.000   8.78  0.648 1700.3  0.645  0.000  0.000  0.272  538.8 2106.7 11814.8
2058  0.952  0.860  0.000   9.92  0.675 1650.0  0.670  0.000  0.000  0.275  531.6 2335.3 11656.1
2059  1.356  1.363  0.036   9.98  1.014 1693.9  0.725  0.290  0.000  0.430  539.8 2384.6 11837.0
2060  1.149  1.124  0.000   8.71  0.694 1645.0  0.651  0.000  0.000  0.349  529.2 2070.8 11603.9
2061  1.180  1.179  0.017   8.67  0.773 1713.1  0.673  0.100  0.000  0.414  538.8 2071.4 11815.8
2062  1.045  1.022  0.001   9.31  0.713 1886.1  0.703  0.000  0.000  0.304  566.4 2243.2 12420.7
2063  0.395  0.171  0.000   9.60  0.578 1865.2  0.578  0.000  0.000  0.171  565.0 2325.5 12389.6
2064  1.261  1.303  0.009   9.16  0.997 1631.4  0.667  0.330  0.000  0.406  532.7 2236.7 11680.8
2065  1.192  1.173  0.037   8.74  0.822 1663.3  0.677  0.144  0.000  0.419  530.6 2101.4 11634.9
2066  0.782  0.660  0.000   9.53  0.669 1727.7  0.668  0.000  0.000  0.234  544.9 2274.3 11948.5
2067  1.325  1.345  0.027   9.72  0.963 1667.3  0.662  0.301  0.000  0.421  526.7 2372.3 11548.7
2068  1.076  1.061  0.000   9.30  0.707 1764.7  0.697  0.000  0.000  0.279  545.8 2439.6 11968.9
2069  0.669  0.517  0.000   9.29  0.636 1749.3  0.638  0.000  0.000  0.212  546.4 2276.5 11982.4
2070  0.562  0.383  0.000   9.68  0.606 1613.4  0.606  0.000  0.000  0.205  526.1 2336.9 11535.8
2071  1.279  1.321  0.008   9.51  0.845 1751.2  0.701  0.143  0.000  0.404  545.2 2252.1 11954.8
2072  1.220  1.220  0.026   8.82  0.851 1706.1  0.659  0.192  0.000  0.421  539.6 2179.4 11832.5
2073  1.329  1.362  0.009   9.86  0.761 1668.4  0.709  0.031  0.000  0.384  535.6 2360.6 11745.1
2074  0.453  0.253  0.000   9.27  0.531 1815.2  0.531  0.000  0.000  0.180  553.6 2240.2 12140.0
2075  1.265  1.289  0.015   9.06  0.849 1851.4  0.698  0.151  0.000  0.419  557.6 2262.6 12227.7
2076  1.148  1.132  0.001   9.26  0.707 1831.5  0.691  0.000  0.000  0.337  557.3 2318.5 12221.3
2077  1.172  1.176  0.019   8.42  0.861 1651.4  0.635  0.226  0.000  0.424  531.6 2116.0 11656.6
2078  1.260  1.259  0.017   9.72  0.813 1593.5  0.683  0.130  0.000  0.407  519.5 2178.5 11391.7
2079  1.163  1.175  0.002   8.66  0.721 1706.6  0.679  0.000  0.000  0.366  540.1 2042.7 11842.2
2080  1.308  1.307  0.025   9.84  0.883 1766.0  0.709  0.173  0.000  0.423  549.4 2331.5 12047.4
2081  1.145  1.152  0.000   8.80  0.690 1628.6  0.664  0.000  0.000  0.326  531.7 2212.9 11659.2
2082  1.136  1.126  0.025   8.25  0.813 1697.3  0.630  0.183  0.000  0.429  533.5 1980.9 11698.8
2083  1.339  1.373  0.011   9.79  0.740 1621.8  0.668  0.071  0.000  0.383  525.9 2431.1 11531.3
2084  1.373  1.381  0.027  10.32  0.972 1714.9  0.714  0.258  0.000  0.423  538.4 2445.3 11805.4
2085  1.323  1.341  0.020  10.03  0.997 1649.8  0.727  0.270  0.000  0.422  537.2 2301.2 11779.0
2086  0.380  0.167  0.000   9.47  0.583 1794.5  0.583  0.000  0.000  0.160  552.0 2219.5 12103.2
2087  1.223  1.197  0.050   9.10  0.910 1573.4  0.659  0.251  0.000  0.438  522.4 2177.8 11454.9
2088  1.203  1.197  0.007   8.92  0.874 1783.7  0.680  0.194  0.000  0.398  550.3 2145.0 12067.1
2089  1.304  1.332  0.006   9.60  0.754 1713.1  0.690  0.055  0.000  0.399  539.6 2370.4 11832.3
2090  1.278  1.268  0.050   9.32  0.985 1704.6  0.694  0.290  0.000  0.438  539.9 2246.1 11839.5
2091  0.894  0.797  0.000   9.55  0.681 1717.5  0.672  0.000  0.000  0.271  538.6 2304.0 11810.1
2092  1.042  1.020  0.000   9.28  0.683 1778.8  0.672  0.000  0.000  0.285  548.4 2279.0 12025.2
2093  0.851  0.769  0.000   9.06  0.650 1614.0  0.639  0.000  0.000  0.264  520.3 2111.0 11408.8
2094  1.217  1.231  0.003   8.80  0.722 1581.0  0.666  0.019  0.000  0.373  525.6 2204.2 11525.4
2095  1.297  1.327  0.015   9.39  0.837 1776.1  0.669  0.168  0.000  0.399  542.5 2354.3 11894.9
2096  1.342  1.376  0.037   9.25  1.037 1559.7  0.671  0.366  0.000  0.427  521.9 2430.0 11443.4
2097  0.699  0.543  0.000   9.06  0.579 1679.7  0.579  0.000  0.000  0.273  538.7 2146.2 11812.2
2098  1.277  1.281  0.005  10.08  0.763 1613.3  0.673  0.090  0.000  0.370  524.7 2439.3 11505.5
2099  1.146  1.161  0.008   8.54  0.738 1722.6  0.650  0.089  0.000  0.362  537.8 2099.1 11792.4
