# Supplementary material for: Climate and air pollution impacts on habitat suitability of Austrian forest ecosystems
Source: PLoS One. 2017 Sep 12;12(9):e0184194. doi: 10.1371/journal.pone.0184194 (PMC5595319; doi:10.1371/journal.pone.0184194)
Supplement: S1 File — (ZIP) [file pone.0184194.s004.zip › Climate_Data/IF_AT03_ECHAM5A1B.dat]

!Made by:  Methyd.exe
!Using:  in.txt
! AT03
! Location (Lon-Lat):  14.500  46.730
! Temperature file:   Z:/Modell_VSDp/VSD_Input/Climate_Scen/AT03_BruecklECHAM5A1B.txt;#3
! Precipitation file: Z:/Modell_VSDp/VSD_Input/Climate_Scen/AT03_BruecklECHAM5A1B.txt;#4
! Sunshine file:      Z:/Modell_VSDp/VSD_Input/Climate_Scen/AT03_BruecklECHAM5A1B.txt/E;#5
! ThetaSat= 0.641; ThetaFC= 0.445; Theta1bar= 0.296; ThetaWP= 0.143
! bulkdens= 0.707 g/cm3
! GDDlim=     5.0 oC
!    10.39 = av. annual mean TempC (oC)
!   0.7818 = av. annual Precip (m/yr)
!  1681.96 = av. annual sunshine hours (h)
!   0.6682 = av. annual AET (m/yr)
!   0.1090 = av. annual percol (m/yr)
!   0.0000 = av. annual Qickfl (m/yr)
!   0.3320 = av. annual mean Theta (m/m)
!    1.128 = av. annual mean rf_miR
!    1.080 = av. annual mean rf_denit
!    0.011 = av. annual mean rf_den
!    536.9 = av. annual PAR (umol/m2/s)
!   2515.9 = av. annual GDD (deg.days)
! ... averages over  150 years.
!Year rf_miR rf_nit rf_denit TempC Precip Sunhrs  AET percol Qickfl  Theta   PAR    GDD kJ/m2/d
1950  0.844  0.789  0.000   9.31  0.706 1840.3  0.702  0.0001  0.000  0.241  560.3 2187.5 12287.3
1951  1.335  1.375  0.023   9.90  0.972 1761.6  0.724  0.248  0.000  0.406  547.7 2360.1 12010.7
1952  1.212  1.209  0.031   8.73  0.880 1586.5  0.633  0.247  0.000  0.428  515.2 2149.8 11296.8
1953  1.265  1.281  0.033   9.35  0.851 1633.7  0.679  0.172  0.000  0.430  527.9 2238.7 11576.4
1954  0.944  0.879  0.000   9.35  0.678 1646.5  0.670  0.000  0.000  0.254  526.5 2414.2 11546.1
1955  1.231  1.226  0.020   9.40  0.839 1674.4  0.699  0.140  0.000  0.420  538.4 2142.6 11805.9
1956  1.255  1.249  0.035   9.41  0.921 1630.4  0.704  0.217  0.000  0.431  534.3 2197.0 11715.7
1957  1.287  1.325  0.030   9.34  0.837 1713.4  0.646  0.191  0.000  0.424  532.4 2307.1 11675.2
1958  1.228  1.232  0.000   9.99  0.737 1889.3  0.720  0.000  0.000  0.313  559.8 2320.0 12274.2
1959  1.063  1.037  0.000   9.63  0.691 1858.1  0.683  0.000  0.000  0.276  562.2 2411.6 12328.5
1960  1.333  1.381  0.010  10.03  0.831 1696.4  0.729  0.101  0.000  0.402  537.6 2331.1 11788.0
1961  1.303  1.326  0.007   9.67  0.913 1715.8  0.716  0.197  0.000  0.403  544.1 2307.4 11930.3
1962  0.996  0.927  0.000   9.94  0.702 1710.5  0.694  0.000  0.000  0.279  538.6 2304.3 11811.4
1963  1.210  1.211  0.024   8.97  0.881 1811.1  0.699  0.181  0.000  0.428  555.3 2096.8 12175.8
1964  0.462  0.267  0.000   9.24  0.578 1700.9  0.578  0.000  0.000  0.217  541.2 2015.5 11866.6
1965  0.818  0.727  0.000   8.70  0.627 1707.6  0.619  0.000  0.000  0.262  539.9 2214.5 11839.8
1966  1.294  1.317  0.005   9.47  0.756 1792.3  0.696  0.011  0.000  0.398  550.3 2347.5 12066.1
1967  1.160  1.139  0.003   8.93  0.732 1711.5  0.662  0.065  0.000  0.377  539.4 2161.8 11827.8
1968  1.233  1.266  0.003   9.08  0.812 1697.1  0.676  0.136  0.000  0.372  539.1 2162.4 11822.1
1969  1.272  1.274  0.027   9.56  0.982 1481.4  0.668  0.314  0.000  0.429  507.9 2187.8 11136.2
1970  1.152  1.147  0.000   9.14  0.752 1946.9  0.742  0.000  0.000  0.296  576.2 2288.3 12635.5
1971  1.276  1.295  0.010   9.22  0.854 1662.0  0.692  0.162  0.000  0.410  534.8 2265.9 11726.0
1972  0.934  0.871  0.000   8.75  0.710 1803.8  0.693  0.000  0.000  0.308  552.9 1968.9 12123.6
1973  1.275  1.323  0.002   9.13  0.816 1796.6  0.711  0.106  0.000  0.365  554.7 2255.6 12163.1
1974  1.230  1.251  0.007   9.24  0.726 1629.1  0.673  0.053  0.000  0.350  528.5 2274.6 11588.9
1975  1.234  1.253  0.015   8.82  0.787 1727.3  0.707  0.077  0.000  0.412  543.2 2123.3 11912.2
1976  0.962  0.896  0.000   9.46  0.686 1713.1  0.678  0.000  0.000  0.272  538.7 2265.0 11812.0
1977  1.287  1.317  0.021   9.31  0.792 1537.5  0.674  0.119  0.000  0.409  521.4 2284.4 11434.2
1978  1.233  1.250  0.007   9.05  0.764 1656.1  0.667  0.098  0.000  0.392  534.0 2168.5 11709.1
1979  1.379  1.406  0.010  10.54  0.872 1713.9  0.736  0.136  0.000  0.392  541.5 2448.3 11875.1
1980  0.404  0.167  0.000   9.94  0.575 1831.2  0.575  0.000  0.000  0.180  556.8 2416.8 12209.9
1981  0.600  0.457  0.000   8.92  0.653 1892.6  0.651  0.000  0.000  0.226  561.1 2116.8 12304.2
1982  1.118  1.098  0.000   9.08  0.706 1765.8  0.689  0.000  0.000  0.321  549.1 2272.3 12041.5
1983  1.071  1.038  0.007   8.68  0.955 1831.3  0.668  0.287  0.000  0.372  557.2 2228.8 12218.8
1984  0.960  0.899  0.002   9.12  0.685 1676.6  0.661  0.008  0.000  0.303  535.4 2147.6 11740.6
1985  0.635  0.483  0.000   9.78  0.636 1614.6  0.642  0.000  0.000  0.186  523.6 2322.3 11482.3
1986  1.314  1.303  0.022   9.89  0.854 1528.6  0.656  0.199  0.000  0.418  508.9 2366.2 11158.6
1987  1.220  1.234  0.000  10.39  0.769 1780.3  0.753  0.000  0.000  0.311  551.1 2453.8 12085.4
1988  1.323  1.366  0.004   9.65  0.773 1761.6  0.709  0.058  0.000  0.366  547.4 2417.8 12004.2
1989  1.192  1.200  0.008   8.72  0.765 1827.1  0.701  0.037  0.000  0.381  557.8 2107.8 12232.4
1990  1.338  1.372  0.037   9.40  0.906 1679.8  0.657  0.249  0.000  0.432  535.0 2423.4 11732.5
1991  1.153  1.147  0.009   8.62  0.797 1812.2  0.676  0.120  0.000  0.418  550.2 2002.0 12064.3
1992  1.330  1.351  0.010  10.00  0.815 1792.2  0.705  0.111  0.000  0.398  551.6 2429.4 12094.8
1993  1.373  1.429  0.002  10.20  0.730 1724.4  0.705  0.000  0.000  0.329  540.2 2540.3 11844.4
1994  1.302  1.318  0.008   9.58  0.844 1855.4  0.714  0.130  0.000  0.397  558.4 2320.8 12244.8
1995  1.291  1.313  0.014   9.26  0.736 1590.2  0.671  0.023  0.000  0.404  525.4 2357.3 11521.4
1996  1.286  1.323  0.013   9.51  0.748 1812.4  0.709  0.021  0.000  0.372  554.1 2257.9 12149.4
1997  0.809  0.685  0.000   9.57  0.644 1750.3  0.644  0.000  0.000  0.245  546.0 2287.5 11972.0
1998  1.154  1.153  0.030   8.17  0.826 1589.2  0.630  0.196  0.000  0.430  521.9 2048.8 11443.1
1999  1.131  1.113  0.000   9.11  0.691 1599.1  0.657  0.000  0.000  0.333  523.4 2140.6 11476.3
2000  1.187  1.194  0.000   9.10  0.717 1675.7  0.665  0.000  0.000  0.359  533.3 2068.3 11694.9
2001  1.231  1.257  0.022   8.82  0.953 1645.5  0.662  0.291  0.000  0.418  527.9 2178.2 11575.8
2002  1.298  1.282  0.007  10.01  0.891 1670.4  0.700  0.191  0.000  0.376  540.2 2519.0 11846.3
2003  1.169  1.150  0.002  10.08  0.723 1806.9  0.705  0.014  0.000  0.350  551.4 2453.2 12091.6
2004  1.168  1.119  0.007   9.24  0.849 1674.1  0.668  0.181  0.000  0.382  538.3 2201.1 11804.5
2005  1.297  1.312  0.018   9.01  0.798 1733.0  0.699  0.098  0.000  0.402  541.3 2332.2 11869.8
2006  0.518  0.320  0.000  10.39  0.613 1583.7  0.613  0.000  0.000  0.181  520.7 2496.1 11417.5
2007  0.476  0.288  0.000   8.89  0.512 1717.3  0.512  0.000  0.000  0.203  540.9 2194.7 11861.1
2008  1.267  1.250  0.049   9.61  1.019 1571.1  0.673  0.346  0.000  0.437  517.6 2178.5 11349.3
2009  1.263  1.281  0.025   8.86  0.856 1452.7  0.639  0.217  0.000  0.424  503.1 2283.0 11031.4
2010  1.305  1.308  0.028   9.78  1.098 1762.3  0.706  0.392  0.000  0.416  551.7 2340.7 12098.5
2011  0.874  0.783  0.000   9.92  0.717 1750.3  0.713  0.000  0.000  0.256  551.5 2309.2 12093.1
2012  1.362  1.342  0.064  10.02  0.969 1614.8  0.686  0.283  0.000  0.437  523.1 2419.4 11471.5
2013  0.642  0.516  0.000   8.59  0.641 1713.6  0.638  0.000  0.000  0.226  539.6 1972.0 11832.9
2014  1.244  1.258  0.011   9.13  0.744 1620.4  0.675  0.024  0.000  0.401  529.7 2208.3 11614.5
2015  1.106  1.085  0.002   8.97  0.738 1747.1  0.678  0.059  0.000  0.345  551.4 2358.7 12091.0
2016  1.354  1.338  0.031  10.35  0.883 1501.7  0.680  0.202  0.000  0.418  508.7 2402.7 11155.1
2017  1.148  1.140  0.005   9.68  0.762 1551.5  0.694  0.068  0.000  0.361  518.8 2253.2 11375.3
2018  1.350  1.373  0.013   9.83  0.836 1634.8  0.694  0.142  0.000  0.403  529.4 2402.8 11609.4
2019  1.366  1.363  0.014  10.23  0.978 1630.6  0.706  0.272  0.000  0.400  530.2 2452.3 11625.2
2020  1.138  1.086  0.047   8.40  1.311 1414.5  0.612  0.699  0.000  0.437  493.8 2001.8 10828.1
2021  1.180  1.174  0.030   8.03  0.953 1751.6  0.699  0.255  0.000  0.419  547.6 2041.6 12007.4
2022  0.962  0.915  0.000   8.81  0.663 1641.6  0.651  0.000  0.000  0.287  529.9 2148.6 11618.9
2023  0.678  0.532  0.000   9.21  0.633 1748.7  0.633  0.000  0.000  0.208  547.6 2312.9 12007.2
2024  1.392  1.422  0.036  10.40  1.162 1541.8  0.708  0.454  0.000  0.429  519.2 2452.5 11385.3
2025  1.343  1.361  0.010  10.01  0.775 1651.8  0.705  0.053  0.000  0.405  526.7 2374.9 11548.7
2026  1.327  1.352  0.000  10.01  0.742 1798.7  0.731  0.000  0.000  0.313  548.6 2458.2 12030.1
2027  0.787  0.675  0.000   9.25  0.700 1776.9  0.701  0.000  0.000  0.225  554.2 2293.4 12152.9
2028  1.135  1.119  0.003  10.09  0.726 1739.6  0.716  0.000  0.000  0.340  549.3 2402.2 12044.0
2029  1.229  1.213  0.021   9.57  0.780 1427.0  0.641  0.139  0.000  0.419  497.1 2126.1 10901.3
2030  1.133  1.100  0.032   8.64  0.817 1415.6  0.629  0.187  0.000  0.430  498.5 1941.9 10931.3
2031  1.251  1.266  0.011   9.49  0.842 1691.5  0.704  0.138  0.000  0.394  544.6 2169.5 11941.7
2032  1.312  1.356  0.005   9.73  0.707 1793.7  0.689  0.000  0.000  0.322  545.2 2395.5 11954.6
2033  1.176  1.129  0.041   9.12  1.318 1267.8  0.585  0.733  0.000  0.431  469.4 2012.3 10292.5
2034  1.314  1.269  0.059   9.72  1.188 1315.8  0.655  0.533  0.000  0.439  489.2 2354.8 10727.4
2035  1.272  1.272  0.018   9.74  0.950 1416.9  0.684  0.266  0.000  0.412  507.2 2168.5 11121.0
2036  0.472  0.168  0.000  11.60  0.484 1712.3  0.484  0.000  0.000  0.170  544.1 3115.4 11930.0
2037  0.690  0.539  0.000   9.53  0.629 1857.8  0.629  0.000  0.000  0.218  549.6 2403.0 12051.6
2038  1.310  1.324  0.036   9.41  0.884 1572.1  0.656  0.228  0.000  0.432  515.8 2384.3 11309.8
2039  1.433  1.452  0.020  11.24  0.899 1584.0  0.721  0.178  0.000  0.394  518.0 2647.8 11358.5
2040  1.533  1.599  0.007  11.42  0.793 1449.5  0.696  0.097  0.000  0.382  501.2 2729.4 10990.9
2041  0.339  0.071  0.000  10.20  0.442 2026.1  0.442  0.000  0.000  0.167  583.2 2516.8 12789.3
2042  1.365  1.374  0.012  10.37  0.861 1580.6  0.710  0.151  0.000  0.391  525.8 2431.6 11530.2
2043  1.268  1.242  0.031   9.99  0.994 1530.8  0.700  0.294  0.000  0.424  517.1 2151.2 11338.4
2044  1.232  1.210  0.022   9.54  0.981 1442.3  0.667  0.313  0.000  0.412  504.0 2116.8 11050.7
2045  0.682  0.466  0.000  11.56  0.612 1920.7  0.612  0.000  0.000  0.191  573.0 2955.1 12565.3
2046  1.433  1.476  0.008  10.51  1.134 1732.2  0.738  0.396  0.000  0.394  543.2 2541.7 11911.0
2047  1.407  1.394  0.048  10.74  1.367 1533.7  0.706  0.660  0.000  0.427  515.1 2470.9 11295.9
2048  1.435  1.455  0.022  10.72  0.879 1598.0  0.694  0.185  0.000  0.402  516.3 2543.8 11322.2
2049  0.434  0.165  0.000  11.23  0.485 1811.4  0.485  0.000  0.000  0.189  558.8 2582.9 12253.6
2050  0.693  0.529  0.000  11.07  0.672 1636.3  0.672  0.000  0.000  0.201  530.4 2421.0 11630.7
2051  1.571  1.634  0.037  11.52  0.984 1692.9  0.752  0.232  0.000  0.420  536.9 2822.2 11772.6
2052  1.465  1.473  0.042  11.34  1.031 1520.2  0.715  0.316  0.000  0.428  509.4 2486.7 11170.8
2053  0.857  0.713  0.000  12.08  0.632 1948.5  0.632  0.000  0.000  0.214  569.8 3021.3 12495.5
2054  0.449  0.181  0.000  11.71  0.506 1715.3  0.506  0.000  0.000  0.160  536.8 2778.3 11770.4
2055  0.958  0.830  0.000  11.46  0.654 1440.1  0.653  0.000  0.000  0.253  504.5 2681.5 11062.7
2056  1.386  1.405  0.022  10.65  0.928 1477.4  0.711  0.217  0.000  0.420  511.4 2381.1 11214.4
2057  0.933  0.821  0.000  10.45  0.632 1672.6  0.632  0.000  0.000  0.276  538.5 2476.9 11809.0
2058  0.817  0.595  0.000  12.12  0.616 1786.5  0.616  0.000  0.000  0.233  558.6 2981.0 12248.7
2059  1.524  1.552  0.013  13.41  0.902 1993.8  0.841  0.062  0.000  0.345  587.6 3394.1 12885.6
2060  1.380  1.409  0.000  10.39  0.761 1707.9  0.723  0.000  0.000  0.357  539.3 2456.6 11825.3
2061  1.265  1.267  0.023   9.23  0.836 1585.5  0.658  0.178  0.000  0.405  519.5 2232.7 11391.3
2062  0.888  0.748  0.000  11.47  0.668 1948.9  0.668  0.000  0.000  0.257  576.5 2736.4 12640.3
2063  0.968  0.845  0.000  11.39  0.645 1619.0  0.645  0.000  0.000  0.250  531.1 2748.4 11646.7
2064  1.362  1.408  0.015  10.46  1.146 1541.9  0.691  0.455  0.000  0.394  523.1 2488.5 11470.0
2065  0.752  0.536  0.000  12.08  0.628 1702.5  0.628  0.000  0.000  0.210  542.6 3046.2 11898.2
2066  0.537  0.267  0.000  11.59  0.537 1766.9  0.537  0.000  0.000  0.193  551.8 2841.8 12100.7
2067  1.546  1.489  0.034  12.58  1.116 1779.2  0.703  0.414  0.000  0.390  546.4 3247.0 11980.8
2068  0.442  0.129  0.000  11.47  0.457 1995.4  0.457  0.000  0.000  0.179  577.4 3073.3 12660.5
2069  0.854  0.698  0.000  11.42  0.588 1753.2  0.588  0.000  0.000  0.224  543.0 2796.6 11906.6
2070  0.434  0.103  0.000  13.01  0.431 1608.7  0.432  0.000  0.000  0.155  526.7 3126.8 11549.8
2071  1.221  1.169  0.000  12.95  0.774 2117.9  0.770  0.000  0.000  0.297  602.1 3253.6 13202.5
2072  1.663  1.777  0.004  11.96  0.773 1704.5  0.755  0.000  0.000  0.334  542.0 3057.9 11884.6
2073  1.663  1.776  0.000  12.56  0.800 1586.8  0.775  0.000  0.000  0.359  529.2 3016.3 11604.0
2074  0.881  0.630  0.000  13.44  0.568 1853.8  0.568  0.000  0.000  0.217  568.1 3342.4 12457.6
2075  1.712  1.808  0.000  12.87  0.846 2097.9  0.838  0.000  0.000  0.318  600.9 3272.8 13176.0
2076  1.436  1.446  0.006  12.31  0.768 1557.8  0.709  0.059  0.000  0.365  524.4 3106.6 11499.5
2077  1.484  1.538  0.012  11.51  0.988 1422.9  0.722  0.266  0.000  0.386  503.2 2786.2 11034.4
2078  1.527  1.532  0.026  11.60  0.898 1382.8  0.688  0.210  0.000  0.396  490.7 2808.3 10759.7
2079  0.755  0.493  0.000  12.53  0.489 2165.2  0.489  0.000  0.000  0.234  612.5 3398.0 13429.9
2080  0.450  0.110  0.000  13.23  0.425 1915.9  0.425  0.000  0.000  0.156  575.6 3358.8 12621.9
2081  1.500  1.588  0.007  11.56  0.727 1368.9  0.702  0.026  0.000  0.316  493.3 2883.4 10817.6
2082  1.249  1.268  0.000  12.46  0.767 1862.6  0.769  0.000  0.000  0.274  571.5 3069.9 12532.9
2083  0.607  0.353  0.000  12.60  0.643 1709.7  0.643  0.000  0.000  0.177  541.3 3056.7 11869.5
2084  0.740  0.501  0.000  12.92  0.608 1522.3  0.608  0.000  0.000  0.201  513.7 3161.7 11264.5
2085  1.749  1.896  0.018  13.20  1.007 1645.1  0.800  0.206  0.000  0.394  537.0 3160.5 11775.3
2086  0.681  0.461  0.000  12.65  0.587 1585.3  0.587  0.000  0.000  0.173  529.2 2843.5 11604.4
2087  1.599  1.684  0.006  12.13  0.774 1376.9  0.735  0.000  0.000  0.375  501.6 2814.1 10999.9
2088  1.454  1.430  0.009  11.88  0.928 1709.1  0.747  0.180  0.000  0.355  545.3 2953.9 11957.5
2089  1.771  1.870  0.045  13.12  0.976 1537.7  0.772  0.204  0.000  0.417  517.1 3174.3 11337.8
2090  0.953  0.846  0.000  12.16  0.705 1736.3  0.704  0.000  0.000  0.224  550.0 3008.2 12059.8
2091  1.500  1.498  0.003  12.22  0.814 1563.0  0.736  0.078  0.000  0.356  524.2 3032.2 11495.2
2092  1.488  1.557  0.000  11.59  0.713 1278.5  0.679  0.000  0.000  0.329  475.0 2683.6 10416.4
2093  0.700  0.457  0.000  12.39  0.614 1479.4  0.614  0.000  0.000  0.208  506.4 2907.8 11103.6
2094  0.747  0.488  0.000  12.77  0.588 1845.9  0.588  0.000  0.000  0.225  568.0 3210.9 12454.3
2095  1.752  1.894  0.001  13.30  0.816 1859.6  0.798  0.000  0.000  0.348  559.8 3427.8 12275.5
2096  1.156  1.046  0.004  13.14  0.681 1779.3  0.681  0.000  0.000  0.284  558.7 3533.8 12251.7
2097  0.745  0.496  0.000  12.43  0.513 1548.0  0.513  0.000  0.000  0.222  520.5 3016.9 11413.1
2098  0.851  0.571  0.000  14.19  0.566 1503.5  0.566  0.000  0.000  0.212  520.3 3578.2 11408.4
2099  1.146  1.161  0.008   8.54  0.738 1722.6  0.650  0.089  0.000  0.362  537.8 2099.1 11792.4
