# Supplementary material for: Climate and air pollution impacts on habitat suitability of Austrian forest ecosystems
Source: PLoS One. 2017 Sep 12;12(9):e0184194. doi: 10.1371/journal.pone.0184194 (PMC5595319; doi:10.1371/journal.pone.0184194)
Supplement: S1 File — (ZIP) [file pone.0184194.s004.zip › Climate_Data/IF_AT03_ECHAM5A2x.dat]

!Made by:  Methyd.exe
!Using:  in.txt
! AT03
! Location (Lon-Lat):  14.500  46.730
! Temperature file:   Z:/Modell_VSDp/VSD_Input/Climate_Scen/AT03_BruecklECHAM5A2x.txt;#3
! Precipitation file: Z:/Modell_VSDp/VSD_Input/Climate_Scen/AT03_BruecklECHAM5A2x.txt;#4
! Sunshine file:      Z:/Modell_VSDp/VSD_Input/Climate_Scen/AT03_BruecklECHAM5A2x.txt/E;#5
! ThetaSat= 0.641; ThetaFC= 0.445; Theta1bar= 0.296; ThetaWP= 0.143
! bulkdens= 0.707 g/cm3
! GDDlim=     5.0 oC
!    10.39 = av. annual mean TempC (oC)
!   0.7388 = av. annual Precip (m/yr)
!  1705.10 = av. annual sunshine hours (h)
!   0.6489 = av. annual AET (m/yr)
!   0.0854 = av. annual percol (m/yr)
!   0.0000 = av. annual Qickfl (m/yr)
!   0.3178 = av. annual mean Theta (m/m)
!    1.059 = av. annual mean rf_miR
!    0.990 = av. annual mean rf_denit
!    0.009 = av. annual mean rf_den
!    539.9 = av. annual PAR (umol/m2/s)
!   2539.2 = av. annual GDD (deg.days)
! ... averages over  150 years.
!Year rf_miR rf_nit rf_denit TempC Precip Sunhrs  AET percol Qickfl  Theta   PAR    GDD kJ/m2/d
1950  0.844  0.789  0.000   9.31  0.706 1840.3  0.702  0.0001  0.000  0.241  560.3 2187.5 12287.3
1951  1.335  1.375  0.023   9.90  0.972 1761.6  0.724  0.248  0.000  0.406  547.7 2360.1 12010.7
1952  1.212  1.209  0.031   8.73  0.880 1586.5  0.633  0.247  0.000  0.428  515.2 2149.8 11296.8
1953  1.265  1.281  0.033   9.35  0.851 1633.7  0.679  0.172  0.000  0.430  527.9 2238.7 11576.4
1954  0.944  0.879  0.000   9.35  0.678 1646.5  0.670  0.000  0.000  0.254  526.5 2414.2 11546.1
1955  1.231  1.226  0.020   9.40  0.839 1674.4  0.699  0.140  0.000  0.420  538.4 2142.6 11805.9
1956  1.255  1.249  0.035   9.41  0.921 1630.4  0.704  0.217  0.000  0.431  534.3 2197.0 11715.7
1957  1.287  1.325  0.030   9.34  0.837 1713.4  0.646  0.191  0.000  0.424  532.4 2307.1 11675.2
1958  1.228  1.232  0.000   9.99  0.737 1889.3  0.720  0.000  0.000  0.313  559.8 2320.0 12274.2
1959  1.063  1.037  0.000   9.63  0.691 1858.1  0.683  0.000  0.000  0.276  562.2 2411.6 12328.5
1960  1.333  1.381  0.010  10.03  0.831 1696.4  0.729  0.101  0.000  0.402  537.6 2331.1 11788.0
1961  1.303  1.326  0.007   9.67  0.913 1715.8  0.716  0.197  0.000  0.403  544.1 2307.4 11930.3
1962  0.996  0.927  0.000   9.94  0.702 1710.5  0.694  0.000  0.000  0.279  538.6 2304.3 11811.4
1963  1.210  1.211  0.024   8.97  0.881 1811.1  0.699  0.181  0.000  0.428  555.3 2096.8 12175.8
1964  0.462  0.267  0.000   9.24  0.578 1700.9  0.578  0.000  0.000  0.217  541.2 2015.5 11866.6
1965  0.818  0.727  0.000   8.70  0.627 1707.6  0.619  0.000  0.000  0.262  539.9 2214.5 11839.8
1966  1.294  1.317  0.005   9.47  0.756 1792.3  0.696  0.011  0.000  0.398  550.3 2347.5 12066.1
1967  1.160  1.139  0.003   8.93  0.732 1711.5  0.662  0.065  0.000  0.377  539.4 2161.8 11827.8
1968  1.233  1.266  0.003   9.08  0.812 1697.1  0.676  0.136  0.000  0.372  539.1 2162.4 11822.1
1969  1.272  1.274  0.027   9.56  0.982 1481.4  0.668  0.314  0.000  0.429  507.9 2187.8 11136.2
1970  1.152  1.147  0.000   9.14  0.752 1946.9  0.742  0.000  0.000  0.296  576.2 2288.3 12635.5
1971  1.276  1.295  0.010   9.22  0.854 1662.0  0.692  0.162  0.000  0.410  534.8 2265.9 11726.0
1972  0.934  0.871  0.000   8.75  0.710 1803.8  0.693  0.000  0.000  0.308  552.9 1968.9 12123.6
1973  1.275  1.323  0.002   9.13  0.816 1796.6  0.711  0.106  0.000  0.365  554.7 2255.6 12163.1
1974  1.230  1.251  0.007   9.24  0.726 1629.1  0.673  0.053  0.000  0.350  528.5 2274.6 11588.9
1975  1.234  1.253  0.015   8.82  0.787 1727.3  0.707  0.077  0.000  0.412  543.2 2123.3 11912.2
1976  0.962  0.896  0.000   9.46  0.686 1713.1  0.678  0.000  0.000  0.272  538.7 2265.0 11812.0
1977  1.287  1.317  0.021   9.31  0.792 1537.5  0.674  0.119  0.000  0.409  521.4 2284.4 11434.2
1978  1.233  1.250  0.007   9.05  0.764 1656.1  0.667  0.098  0.000  0.392  534.0 2168.5 11709.1
1979  1.379  1.406  0.010  10.54  0.872 1713.9  0.736  0.136  0.000  0.392  541.5 2448.3 11875.1
1980  0.404  0.167  0.000   9.94  0.575 1831.2  0.575  0.000  0.000  0.180  556.8 2416.8 12209.9
1981  0.600  0.457  0.000   8.92  0.653 1892.6  0.651  0.000  0.000  0.226  561.1 2116.8 12304.2
1982  1.118  1.098  0.000   9.08  0.706 1765.8  0.689  0.000  0.000  0.321  549.1 2272.3 12041.5
1983  1.071  1.038  0.007   8.68  0.955 1831.3  0.668  0.287  0.000  0.372  557.2 2228.8 12218.8
1984  0.960  0.899  0.002   9.12  0.685 1676.6  0.661  0.008  0.000  0.303  535.4 2147.6 11740.6
1985  0.635  0.483  0.000   9.78  0.636 1614.6  0.642  0.000  0.000  0.186  523.6 2322.3 11482.3
1986  1.314  1.303  0.022   9.89  0.854 1528.6  0.656  0.199  0.000  0.418  508.9 2366.2 11158.6
1987  1.220  1.234  0.000  10.39  0.769 1780.3  0.753  0.000  0.000  0.311  551.1 2453.8 12085.4
1988  1.323  1.366  0.004   9.65  0.773 1761.6  0.709  0.058  0.000  0.366  547.4 2417.8 12004.2
1989  1.192  1.200  0.008   8.72  0.765 1827.1  0.701  0.037  0.000  0.381  557.8 2107.8 12232.4
1990  1.338  1.372  0.037   9.40  0.906 1679.8  0.657  0.249  0.000  0.432  535.0 2423.4 11732.5
1991  1.153  1.147  0.009   8.62  0.797 1812.2  0.676  0.120  0.000  0.418  550.2 2002.0 12064.3
1992  1.330  1.351  0.010  10.00  0.815 1792.2  0.705  0.111  0.000  0.398  551.6 2429.4 12094.8
1993  1.373  1.429  0.002  10.20  0.730 1724.4  0.705  0.000  0.000  0.329  540.2 2540.3 11844.4
1994  1.302  1.318  0.008   9.58  0.844 1855.4  0.714  0.130  0.000  0.397  558.4 2320.8 12244.8
1995  1.291  1.313  0.014   9.26  0.736 1590.2  0.671  0.023  0.000  0.404  525.4 2357.3 11521.4
1996  1.286  1.323  0.013   9.51  0.748 1812.4  0.709  0.021  0.000  0.372  554.1 2257.9 12149.4
1997  0.809  0.685  0.000   9.57  0.644 1750.3  0.644  0.000  0.000  0.245  546.0 2287.5 11972.0
1998  1.154  1.153  0.030   8.17  0.826 1589.2  0.630  0.196  0.000  0.430  521.9 2048.8 11443.1
1999  1.131  1.113  0.000   9.11  0.691 1599.1  0.657  0.000  0.000  0.333  523.4 2140.6 11476.3
2000  1.187  1.194  0.000   9.10  0.717 1675.7  0.665  0.000  0.000  0.359  533.3 2068.3 11694.9
2001  1.231  1.257  0.022   8.82  0.953 1645.5  0.662  0.291  0.000  0.418  527.9 2178.2 11575.8
2002  1.298  1.282  0.007  10.01  0.891 1670.4  0.700  0.191  0.000  0.376  540.2 2519.0 11846.3
2003  1.169  1.150  0.002  10.08  0.723 1806.9  0.705  0.014  0.000  0.350  551.4 2453.2 12091.6
2004  1.168  1.119  0.007   9.24  0.849 1674.1  0.668  0.181  0.000  0.382  538.3 2201.1 11804.5
2005  1.297  1.312  0.018   9.01  0.798 1733.0  0.699  0.098  0.000  0.402  541.3 2332.2 11869.8
2006  0.518  0.320  0.000  10.39  0.613 1583.7  0.613  0.000  0.000  0.181  520.7 2496.1 11417.5
2007  0.476  0.288  0.000   8.89  0.512 1717.3  0.512  0.000  0.000  0.203  540.9 2194.7 11861.1
2008  1.267  1.250  0.049   9.61  1.019 1571.1  0.673  0.346  0.000  0.437  517.6 2178.5 11349.3
2009  1.263  1.281  0.025   8.86  0.856 1452.7  0.639  0.217  0.000  0.424  503.1 2283.0 11031.4
2010  1.305  1.308  0.028   9.78  1.098 1762.3  0.706  0.392  0.000  0.416  551.7 2340.7 12098.5
2011  0.874  0.783  0.000   9.92  0.717 1750.3  0.713  0.000  0.000  0.256  551.5 2309.2 12093.1
2012  1.362  1.342  0.064  10.02  0.969 1614.8  0.686  0.283  0.000  0.437  523.1 2419.4 11471.5
2013  0.642  0.516  0.000   8.59  0.641 1713.6  0.638  0.000  0.000  0.226  539.6 1972.0 11832.9
2014  1.244  1.258  0.011   9.13  0.744 1620.4  0.675  0.024  0.000  0.401  529.7 2208.3 11614.5
2015  1.106  1.085  0.002   8.97  0.738 1747.1  0.678  0.059  0.000  0.345  551.4 2358.7 12091.0
2016  0.453  0.199  0.000  10.43  0.526 1998.2  0.526  0.000  0.000  0.177  575.4 2646.6 12617.3
2017  1.080  1.056  0.004   9.58  1.042 1704.1  0.671  0.371  0.000  0.344  541.3 2403.7 11868.5
2018  0.797  0.690  0.000   9.39  0.593 1694.1  0.593  0.000  0.000  0.258  540.7 2297.8 11855.3
2019  1.416  1.408  0.013  10.55  0.883 1757.6  0.733  0.150  0.000  0.381  543.1 2574.0 11909.4
2020  1.306  1.312  0.043   9.74  1.105 1872.5  0.728  0.377  0.000  0.422  560.9 2338.6 12298.4
2021  0.753  0.664  0.000   8.03  0.610 1838.2  0.610  0.000  0.000  0.253  557.4 2170.0 12223.4
2022  1.196  1.214  0.022   8.76  0.835 1382.9  0.638  0.197  0.000  0.416  492.4 2015.2 10798.2
2023  1.134  1.096  0.048   8.37  1.041 1302.1  0.598  0.443  0.000  0.439  476.8 1960.1 10455.8
2024  1.396  1.449  0.026  10.00  0.999 1812.1  0.714  0.284  0.000  0.412  551.1 2496.7 12083.6
2025  1.416  1.428  0.018  10.77  0.870 1517.0  0.706  0.163  0.000  0.392  514.9 2671.1 11291.5
2026  0.966  0.908  0.000   8.93  0.684 1849.7  0.679  0.000  0.000  0.272  555.7 2273.1 12184.7
2027  0.578  0.397  0.000   9.63  0.582 2068.3  0.582  0.000  0.000  0.190  588.8 2574.6 12911.7
2028  1.250  1.235  0.008   9.57  0.891 1588.9  0.684  0.208  0.000  0.392  525.9 2283.1 11531.2
2029  1.101  1.096  0.000  10.10  0.692 1678.8  0.682  0.000  0.000  0.289  529.8 2447.1 11617.0
2030  1.225  1.241  0.002   8.93  0.676 1651.5  0.635  0.000  0.000  0.353  524.5 2220.6 11500.9
2031  0.786  0.644  0.000   9.43  0.609 1816.8  0.609  0.000  0.000  0.260  558.7 2372.8 12250.5
2032  1.171  1.192  0.002   8.45  0.678 1695.1  0.635  0.000  0.000  0.369  532.3 2088.2 11671.9
2033  1.229  1.276  0.008   9.03  0.783 1567.9  0.640  0.143  0.000  0.406  515.0 2121.5 11292.7
2034  1.426  1.487  0.019  10.42  1.044 1687.8  0.726  0.318  0.000  0.406  542.2 2564.0 11890.3
2035  1.280  1.304  0.009   9.67  0.830 1639.7  0.724  0.106  0.000  0.378  536.8 2259.6 11770.9
2036  1.038  0.983  0.000  10.69  0.652 1436.0  0.644  0.000  0.000  0.270  502.7 2690.0 11023.5
2037  0.614  0.425  0.000   9.71  0.562 1825.0  0.562  0.000  0.000  0.216  552.4 2484.1 12112.7
2038  1.321  1.346  0.017   9.70  0.841 1425.2  0.645  0.196  0.000  0.421  498.2 2350.0 10923.7
2039  1.222  1.231  0.013   9.27  0.833 1814.0  0.702  0.131  0.000  0.412  546.9 2089.3 11992.7
2040  1.282  1.282  0.015   9.92  0.992 1473.5  0.677  0.315  0.000  0.396  508.5 2435.8 11151.1
2041  0.395  0.125  0.000  10.58  0.454 2123.8  0.454  0.000  0.000  0.195  603.9 2552.9 13241.3
2042  1.337  1.390  0.008   9.62  0.898 1748.8  0.705  0.193  0.000  0.390  544.1 2382.0 11930.6
2043  0.578  0.423  0.000   9.69  0.572 1482.2  0.572  0.000  0.000  0.184  507.2 2165.6 11122.3
2044  1.274  1.249  0.030   9.95  1.070 1668.1  0.727  0.343  0.000  0.423  542.5 2206.4 11896.2
2045  1.447  1.478  0.019  10.54  0.883 1683.5  0.719  0.164  0.000  0.407  539.3 2638.2 11825.3
2046  1.325  1.353  0.013   9.81  1.012 1577.5  0.700  0.311  0.000  0.413  521.9 2310.6 11444.3
2047  1.167  1.159  0.000  10.07  0.660 1484.4  0.655  0.000  0.000  0.277  501.0 2460.3 10985.8
2048  0.540  0.328  0.000  11.25  0.601 1684.0  0.602  0.000  0.000  0.179  537.9 2635.8 11794.1
2049  0.411  0.112  0.000  11.46  0.441 2063.2  0.441  0.000  0.000  0.171  589.2 2879.2 12921.0
2050  1.312  1.331  0.009  10.13  0.772 1668.2  0.706  0.066  0.000  0.380  523.7 2348.1 11483.4
2051  1.235  1.201  0.037   9.23  0.953 1430.1  0.644  0.309  0.000  0.432  498.9 2201.8 10940.5
2052  1.445  1.511  0.020  10.71  0.884 1505.3  0.702  0.183  0.000  0.420  511.2 2521.8 11209.4
2053  0.739  0.603  0.000  10.84  0.676 2147.0  0.676  0.000  0.000  0.188  590.7 2620.1 12953.8
2054  0.450  0.200  0.000  10.98  0.523 1589.1  0.523  0.000  0.000  0.172  524.7 2629.4 11505.0
2055  0.804  0.617  0.000  12.38  0.621 1951.6  0.620  0.000  0.000  0.200  577.0 3224.4 12652.9
2056  1.486  1.574  0.030  10.92  0.915 1702.5  0.730  0.185  0.000  0.421  537.9 2662.8 11795.8
2057  0.757  0.626  0.000   9.61  0.623 1680.1  0.623  0.000  0.000  0.256  536.1 2349.7 11754.5
2058  0.440  0.165  0.000  11.18  0.506 1669.8  0.506  0.000  0.000  0.173  534.1 2718.7 11712.1
2059  1.459  1.465  0.045  11.06  1.137 1424.0  0.692  0.445  0.000  0.430  500.2 2590.5 10967.7
2060  1.253  1.229  0.012   9.95  0.762 1329.0  0.640  0.122  0.000  0.399  480.6 2158.5 10538.7
2061  0.776  0.647  0.000  10.46  0.638 1748.4  0.638  0.000  0.000  0.206  543.0 2576.5 11906.2
2062  0.802  0.568  0.000  12.18  0.530 2043.7  0.530  0.000  0.000  0.247  594.2 3004.5 13029.9
2063  0.400  0.090  0.000  12.23  0.480 1981.9  0.480  0.000  0.000  0.151  584.4 2988.1 12815.7
2064  0.562  0.299  0.000  11.69  0.565 1657.5  0.565  0.000  0.000  0.206  536.6 2877.8 11767.4
2065  1.299  1.338  0.000  10.11  0.725 1661.7  0.712  0.000  0.000  0.317  529.2 2458.2 11604.2
2066  0.609  0.352  0.000  11.23  0.481 1859.9  0.481  0.000  0.000  0.201  563.1 2961.0 12347.1
2067  1.522  1.522  0.007  12.19  0.851 1566.5  0.740  0.111  0.000  0.381  526.3 2966.9 11540.5
2068  0.800  0.598  0.000  12.10  0.618 1727.4  0.618  0.000  0.000  0.215  548.1 3184.5 12019.2
2069  1.258  1.286  0.000   9.93  0.696 1454.9  0.674  0.000  0.000  0.317  505.9 2295.0 11094.0
2070  0.442  0.150  0.000  11.78  0.496 1442.8  0.496  0.000  0.000  0.177  508.2 2849.5 11142.7
2071  0.831  0.621  0.000  12.58  0.598 1877.1  0.598  0.000  0.000  0.227  575.0 3088.8 12609.3
2072  1.050  1.002  0.000  11.46  0.706 1540.7  0.713  0.000  0.000  0.221  521.8 2747.0 11441.8
2073  1.618  1.645  0.013  13.25  0.759 1464.1  0.729  0.030  0.000  0.375  515.7 3215.1 11308.9
2074  0.420  0.112  0.000  12.32  0.443 1912.2  0.443  0.000  0.000  0.159  569.5 3064.0 12487.3
2075  1.438  1.483  0.004  11.37  0.784 1924.8  0.741  0.044  0.000  0.352  572.8 3063.3 12559.2
2076  0.563  0.291  0.000  11.72  0.494 1776.8  0.494  0.000  0.000  0.199  548.9 2935.7 12036.6
2077  1.220  1.246  0.000  11.33  0.707 1774.9  0.701  0.000  0.000  0.293  556.9 2985.3 12211.3
2078  1.112  1.052  0.000  13.93  0.720 1518.4  0.721  0.000  0.000  0.215  516.7 3416.8 11331.1
2079  0.707  0.483  0.000  12.06  0.660 1886.0  0.660  0.000  0.000  0.205  566.8 2972.6 12428.1
2080  0.851  0.639  0.000  14.57  0.629 2049.0  0.629  0.000  0.000  0.199  595.7 3647.3 13061.5
2081  1.067  0.823  0.000  14.39  0.537 1702.3  0.537  0.000  0.000  0.275  549.3 3749.5 12044.1
2082  0.462  0.106  0.000  13.33  0.383 1950.0  0.383  0.000  0.000  0.168  577.2 3350.5 12656.7
2083  1.226  1.178  0.000  12.09  0.690 1401.5  0.684  0.000  0.000  0.255  492.5 2855.5 10798.5
2084  1.926  2.027  0.033  14.24  1.060 1693.2  0.811  0.249  0.000  0.400  540.7 3504.3 11855.6
2085  1.565  1.560  0.007  13.72  0.796 1632.4  0.770  0.024  0.000  0.342  540.8 3305.7 11857.7
2086  0.582  0.343  0.000  11.74  0.633 1514.0  0.633  0.000  0.000  0.186  512.2 2771.2 11230.5
2087  1.742  1.886  0.010  12.96  0.802 1386.0  0.749  0.031  0.000  0.393  501.2 3092.8 10991.3
2088  0.975  0.775  0.001  12.77  0.638 1986.0  0.638  0.000  0.000  0.291  577.9 3338.9 12672.5
2089  0.611  0.278  0.000  13.71  0.495 1676.5  0.495  0.000  0.000  0.196  544.6 3398.6 11941.2
2090  1.860  2.068  0.015  13.42  0.814 1545.8  0.774  0.000  0.000  0.395  519.4 3333.3 11390.3
2091  0.946  0.743  0.000  12.75  0.637 1606.4  0.637  0.000  0.000  0.258  524.9 3113.0 11509.4
2092  0.501  0.177  0.000  13.82  0.469 1855.2  0.469  0.000  0.000  0.156  562.7 3418.7 12338.9
2093  0.495  0.093  0.000  14.61  0.340 1777.6  0.340  0.000  0.000  0.164  546.8 3718.6 11990.6
2094  0.731  0.511  0.000  12.17  0.607 1578.6  0.607  0.000  0.000  0.218  527.2 3068.2 11560.2
2095  0.535  0.085  0.000  15.54  0.376 2260.4  0.376  0.000  0.000  0.166  621.2 4306.1 13621.9
2096  0.817  0.476  0.000  14.96  0.620 2039.1  0.620  0.000  0.000  0.234  598.4 4025.3 13121.7
2097  0.634  0.308  0.000  13.70  0.451 1522.0  0.451  0.000  0.000  0.196  516.9 3401.2 11334.2
2098  1.268  1.194  0.001  13.11  0.702 1438.6  0.698  0.000  0.000  0.293  501.1 3271.0 10988.7
2099  1.146  1.161  0.008   8.54  0.738 1722.6  0.650  0.089  0.000  0.362  537.8 2099.1 11792.4
