# Supplementary material for: Climate and air pollution impacts on habitat suitability of Austrian forest ecosystems
Source: PLoS One. 2017 Sep 12;12(9):e0184194. doi: 10.1371/journal.pone.0184194 (PMC5595319; doi:10.1371/journal.pone.0184194)
Supplement: S1 File — (ZIP) [file pone.0184194.s004.zip › Climate_Data/IF_AT03_ECHAM5B1x.dat]

!Made by:  Methyd.exe
!Using:  in.txt
! AT03
! Location (Lon-Lat):  14.500  46.730
! Temperature file:   Z:/Modell_VSDp/VSD_Input/Climate_Scen/AT03_BruecklECHAM5B1x.txt;#3
! Precipitation file: Z:/Modell_VSDp/VSD_Input/Climate_Scen/AT03_BruecklECHAM5B1x.txt;#4
! Sunshine file:      Z:/Modell_VSDp/VSD_Input/Climate_Scen/AT03_BruecklECHAM5B1x.txt/E;#5
! ThetaSat= 0.641; ThetaFC= 0.445; Theta1bar= 0.296; ThetaWP= 0.143
! bulkdens= 0.707 g/cm3
! GDDlim=     5.0 oC
!    10.00 = av. annual mean TempC (oC)
!   0.7884 = av. annual Precip (m/yr)
!  1704.85 = av. annual sunshine hours (h)
!   0.6631 = av. annual AET (m/yr)
!   0.1215 = av. annual percol (m/yr)
!   0.0000 = av. annual Qickfl (m/yr)
!   0.3394 = av. annual mean Theta (m/m)
!    1.102 = av. annual mean rf_miR
!    1.053 = av. annual mean rf_denit
!    0.012 = av. annual mean rf_den
!    539.7 = av. annual PAR (umol/m2/s)
!   2412.8 = av. annual GDD (deg.days)
! ... averages over  150 years.
!Year rf_miR rf_nit rf_denit TempC Precip Sunhrs  AET percol Qickfl  Theta   PAR    GDD kJ/m2/d
1950  0.844  0.789  0.000   9.31  0.706 1840.3  0.702  0.0001  0.000  0.241  560.3 2187.5 12287.3
1951  1.335  1.375  0.023   9.90  0.972 1761.6  0.724  0.248  0.000  0.406  547.7 2360.1 12010.7
1952  1.212  1.209  0.031   8.73  0.880 1586.5  0.633  0.247  0.000  0.428  515.2 2149.8 11296.8
1953  1.265  1.281  0.033   9.35  0.851 1633.7  0.679  0.172  0.000  0.430  527.9 2238.7 11576.4
1954  0.944  0.879  0.000   9.35  0.678 1646.5  0.670  0.000  0.000  0.254  526.5 2414.2 11546.1
1955  1.231  1.226  0.020   9.40  0.839 1674.4  0.699  0.140  0.000  0.420  538.4 2142.6 11805.9
1956  1.255  1.249  0.035   9.41  0.921 1630.4  0.704  0.217  0.000  0.431  534.3 2197.0 11715.7
1957  1.287  1.325  0.030   9.34  0.837 1713.4  0.646  0.191  0.000  0.424  532.4 2307.1 11675.2
1958  1.228  1.232  0.000   9.99  0.737 1889.3  0.720  0.000  0.000  0.313  559.8 2320.0 12274.2
1959  1.063  1.037  0.000   9.63  0.691 1858.1  0.683  0.000  0.000  0.276  562.2 2411.6 12328.5
1960  1.333  1.381  0.010  10.03  0.831 1696.4  0.729  0.101  0.000  0.402  537.6 2331.1 11788.0
1961  1.303  1.326  0.007   9.67  0.913 1715.8  0.716  0.197  0.000  0.403  544.1 2307.4 11930.3
1962  0.996  0.927  0.000   9.94  0.702 1710.5  0.694  0.000  0.000  0.279  538.6 2304.3 11811.4
1963  1.210  1.211  0.024   8.97  0.881 1811.1  0.699  0.181  0.000  0.428  555.3 2096.8 12175.8
1964  0.462  0.267  0.000   9.24  0.578 1700.9  0.578  0.000  0.000  0.217  541.2 2015.5 11866.6
1965  0.818  0.727  0.000   8.70  0.627 1707.6  0.619  0.000  0.000  0.262  539.9 2214.5 11839.8
1966  1.294  1.317  0.005   9.47  0.756 1792.3  0.696  0.011  0.000  0.398  550.3 2347.5 12066.1
1967  1.160  1.139  0.003   8.93  0.732 1711.5  0.662  0.065  0.000  0.377  539.4 2161.8 11827.8
1968  1.233  1.266  0.003   9.08  0.812 1697.1  0.676  0.136  0.000  0.372  539.1 2162.4 11822.1
1969  1.272  1.274  0.027   9.56  0.982 1481.4  0.668  0.314  0.000  0.429  507.9 2187.8 11136.2
1970  1.152  1.147  0.000   9.14  0.752 1946.9  0.742  0.000  0.000  0.296  576.2 2288.3 12635.5
1971  1.276  1.295  0.010   9.22  0.854 1662.0  0.692  0.162  0.000  0.410  534.8 2265.9 11726.0
1972  0.934  0.871  0.000   8.75  0.710 1803.8  0.693  0.000  0.000  0.308  552.9 1968.9 12123.6
1973  1.275  1.323  0.002   9.13  0.816 1796.6  0.711  0.106  0.000  0.365  554.7 2255.6 12163.1
1974  1.230  1.251  0.007   9.24  0.726 1629.1  0.673  0.053  0.000  0.350  528.5 2274.6 11588.9
1975  1.234  1.253  0.015   8.82  0.787 1727.3  0.707  0.077  0.000  0.412  543.2 2123.3 11912.2
1976  0.962  0.896  0.000   9.46  0.686 1713.1  0.678  0.000  0.000  0.272  538.7 2265.0 11812.0
1977  1.287  1.317  0.021   9.31  0.792 1537.5  0.674  0.119  0.000  0.409  521.4 2284.4 11434.2
1978  1.233  1.250  0.007   9.05  0.764 1656.1  0.667  0.098  0.000  0.392  534.0 2168.5 11709.1
1979  1.379  1.406  0.010  10.54  0.872 1713.9  0.736  0.136  0.000  0.392  541.5 2448.3 11875.1
1980  0.404  0.167  0.000   9.94  0.575 1831.2  0.575  0.000  0.000  0.180  556.8 2416.8 12209.9
1981  0.600  0.457  0.000   8.92  0.653 1892.6  0.651  0.000  0.000  0.226  561.1 2116.8 12304.2
1982  1.118  1.098  0.000   9.08  0.706 1765.8  0.689  0.000  0.000  0.321  549.1 2272.3 12041.5
1983  1.071  1.038  0.007   8.68  0.955 1831.3  0.668  0.287  0.000  0.372  557.2 2228.8 12218.8
1984  0.960  0.899  0.002   9.12  0.685 1676.6  0.661  0.008  0.000  0.303  535.4 2147.6 11740.6
1985  0.635  0.483  0.000   9.78  0.636 1614.6  0.642  0.000  0.000  0.186  523.6 2322.3 11482.3
1986  1.314  1.303  0.022   9.89  0.854 1528.6  0.656  0.199  0.000  0.418  508.9 2366.2 11158.6
1987  1.220  1.234  0.000  10.39  0.769 1780.3  0.753  0.000  0.000  0.311  551.1 2453.8 12085.4
1988  1.323  1.366  0.004   9.65  0.773 1761.6  0.709  0.058  0.000  0.366  547.4 2417.8 12004.2
1989  1.192  1.200  0.008   8.72  0.765 1827.1  0.701  0.037  0.000  0.381  557.8 2107.8 12232.4
1990  1.338  1.372  0.037   9.40  0.906 1679.8  0.657  0.249  0.000  0.432  535.0 2423.4 11732.5
1991  1.153  1.147  0.009   8.62  0.797 1812.2  0.676  0.120  0.000  0.418  550.2 2002.0 12064.3
1992  1.330  1.351  0.010  10.00  0.815 1792.2  0.705  0.111  0.000  0.398  551.6 2429.4 12094.8
1993  1.373  1.429  0.002  10.20  0.730 1724.4  0.705  0.000  0.000  0.329  540.2 2540.3 11844.4
1994  1.302  1.318  0.008   9.58  0.844 1855.4  0.714  0.130  0.000  0.397  558.4 2320.8 12244.8
1995  1.291  1.313  0.014   9.26  0.736 1590.2  0.671  0.023  0.000  0.404  525.4 2357.3 11521.4
1996  1.286  1.323  0.013   9.51  0.748 1812.4  0.709  0.021  0.000  0.372  554.1 2257.9 12149.4
1997  0.809  0.685  0.000   9.57  0.644 1750.3  0.644  0.000  0.000  0.245  546.0 2287.5 11972.0
1998  1.154  1.153  0.030   8.17  0.826 1589.2  0.630  0.196  0.000  0.430  521.9 2048.8 11443.1
1999  1.131  1.113  0.000   9.11  0.691 1599.1  0.657  0.000  0.000  0.333  523.4 2140.6 11476.3
2000  1.187  1.194  0.000   9.10  0.717 1675.7  0.665  0.000  0.000  0.359  533.3 2068.3 11694.9
2001  1.231  1.257  0.022   8.82  0.953 1645.5  0.662  0.291  0.000  0.418  527.9 2178.2 11575.8
2002  1.298  1.282  0.007  10.01  0.891 1670.4  0.700  0.191  0.000  0.376  540.2 2519.0 11846.3
2003  1.169  1.150  0.002  10.08  0.723 1806.9  0.705  0.014  0.000  0.350  551.4 2453.2 12091.6
2004  1.168  1.119  0.007   9.24  0.849 1674.1  0.668  0.181  0.000  0.382  538.3 2201.1 11804.5
2005  1.297  1.312  0.018   9.01  0.798 1733.0  0.699  0.098  0.000  0.402  541.3 2332.2 11869.8
2006  0.518  0.320  0.000  10.39  0.613 1583.7  0.613  0.000  0.000  0.181  520.7 2496.1 11417.5
2007  0.476  0.288  0.000   8.89  0.512 1717.3  0.512  0.000  0.000  0.203  540.9 2194.7 11861.1
2008  1.267  1.250  0.049   9.61  1.019 1571.1  0.673  0.346  0.000  0.437  517.6 2178.5 11349.3
2009  1.263  1.281  0.025   8.86  0.856 1452.7  0.639  0.217  0.000  0.424  503.1 2283.0 11031.4
2010  1.305  1.308  0.028   9.78  1.098 1762.3  0.706  0.392  0.000  0.416  551.7 2340.7 12098.5
2011  0.874  0.783  0.000   9.92  0.717 1750.3  0.713  0.000  0.000  0.256  551.5 2309.2 12093.1
2012  1.362  1.342  0.064  10.02  0.969 1614.8  0.686  0.283  0.000  0.437  523.1 2419.4 11471.5
2013  0.642  0.516  0.000   8.59  0.641 1713.6  0.638  0.000  0.000  0.226  539.6 1972.0 11832.9
2014  1.244  1.258  0.011   9.13  0.744 1620.4  0.675  0.024  0.000  0.401  529.7 2208.3 11614.5
2015  1.106  1.085  0.002   8.97  0.738 1747.1  0.678  0.059  0.000  0.345  551.4 2358.7 12091.0
2016  1.077  0.978  0.000  10.51  0.709 1773.7  0.709  0.000  0.000  0.304  548.9 2545.7 12035.1
2017  1.078  1.062  0.020   7.23  0.895 1509.2  0.564  0.331  0.000  0.428  501.3 1881.1 10991.5
2018  0.878  0.797  0.005   9.55  0.712 1663.2  0.660  0.051  0.000  0.328  537.2 2221.2 11780.0
2019  1.387  1.414  0.006  10.20  0.878 1574.5  0.666  0.211  0.000  0.373  517.7 2588.5 11351.3
2020  1.286  1.276  0.049   9.75  1.163 1796.0  0.715  0.448  0.000  0.434  548.0 2274.8 12017.6
2021  1.035  1.011  0.000   9.35  0.722 2014.5  0.714  0.000  0.000  0.271  585.8 2349.6 12844.8
2022  1.201  1.153  0.028   9.87  1.303 1547.6  0.690  0.613  0.000  0.407  523.6 2184.4 11482.3
2023  1.247  1.305  0.008   9.46  0.777 1560.0  0.697  0.079  0.000  0.371  524.4 2232.3 11499.0
2024  1.478  1.530  0.010  10.62  0.826 1841.7  0.745  0.081  0.000  0.400  562.0 2682.1 12323.2
2025  1.284  1.284  0.010   9.96  0.804 1702.3  0.690  0.114  0.000  0.390  540.7 2349.0 11857.2
2026  1.324  1.319  0.024  10.31  1.031 1589.5  0.708  0.323  0.000  0.405  524.4 2344.1 11498.8
2027  1.277  1.249  0.038   9.38  1.050 1510.4  0.667  0.383  0.000  0.432  509.7 2283.9 11177.7
2028  1.144  1.119  0.000   9.63  0.749 1823.4  0.729  0.000  0.000  0.324  558.9 2162.6 12256.4
2029  1.097  1.011  0.006  10.27  0.797 1743.2  0.694  0.104  0.000  0.358  546.0 2351.1 11973.5
2030  1.163  1.171  0.012   8.80  0.738 1570.0  0.614  0.124  0.000  0.401  514.4 2031.7 11278.8
2031  1.217  1.215  0.006   9.53  0.816 1773.3  0.715  0.100  0.000  0.370  557.8 2166.7 12231.5
2032  0.679  0.542  0.000   9.60  0.632 1945.5  0.632  0.000  0.000  0.215  565.1 2346.0 12390.9
2033  1.275  1.272  0.026   9.91  1.101 1751.6  0.712  0.389  0.000  0.395  547.4 2402.1 12002.6
2034  1.176  1.138  0.046   8.84  1.120 1652.7  0.652  0.468  0.000  0.434  530.1 2084.1 11623.3
2035  1.148  1.104  0.042   9.08  0.899 1351.0  0.634  0.265  0.000  0.437  487.2 1918.4 10682.4
2036  1.013  0.978  0.000  11.07  0.668 1517.9  0.669  0.000  0.000  0.220  512.9 2893.8 11247.8
2037  0.334  0.033  0.000  10.93  0.392 2302.2  0.392  0.000  0.000  0.147  623.6 2777.7 13673.5
2038  0.987  0.865  0.004  11.01  0.725 1898.3  0.709  0.017  0.000  0.328  576.0 2775.9 12630.4
2039  1.068  0.998  0.044   8.44  1.093 1736.7  0.674  0.419  0.000  0.434  538.3 1797.8 11804.8
2040  1.369  1.328  0.026  10.51  1.160 1708.2  0.702  0.458  0.000  0.398  532.8 2508.1 11684.3
2041  0.528  0.240  0.000  12.13  0.519 1967.4  0.519  0.000  0.000  0.192  587.1 2903.9 12874.1
2042  1.228  1.210  0.023   9.89  1.167 1614.1  0.686  0.481  0.000  0.393  526.2 2296.1 11539.3
2043  1.031  1.002  0.000  10.42  0.686 1690.1  0.684  0.000  0.000  0.274  541.4 2433.3 11871.0
2044  1.125  1.104  0.009  10.26  0.856 1916.9  0.739  0.117  0.000  0.345  577.2 2404.0 12655.8
2045  1.306  1.255  0.053   9.96  1.125 1461.7  0.665  0.460  0.000  0.434  506.4 2303.0 11105.1
2046  1.303  1.318  0.008   9.95  0.921 1668.1  0.714  0.207  0.000  0.385  536.1 2261.0 11755.3
2047  1.301  1.295  0.028   9.57  0.877 1746.4  0.663  0.213  0.000  0.411  539.1 2357.9 11820.8
2048  1.343  1.412  0.015   9.44  0.804 1624.6  0.680  0.124  0.000  0.416  525.1 2376.3 11514.2
2049  1.339  1.326  0.000  11.01  0.723 1596.2  0.703  0.000  0.000  0.340  522.0 2555.7 11446.6
2050  1.169  1.101  0.011  10.71  0.961 1837.4  0.719  0.242  0.000  0.362  558.6 2530.9 12247.9
2051  1.333  1.328  0.020  10.14  0.896 1720.4  0.715  0.181  0.000  0.419  545.4 2363.0 11959.8
2052  1.260  1.297  0.027   9.08  1.258 1452.3  0.656  0.602  0.000  0.418  500.0 2144.9 10963.4
2053  1.194  1.144  0.050   9.27  1.013 1480.2  0.638  0.375  0.000  0.436  499.8 2104.6 10960.5
2054  0.760  0.570  0.000  10.86  0.604 1731.7  0.604  0.000  0.000  0.256  545.4 2518.8 11958.4
2055  0.872  0.787  0.000  10.38  0.701 1967.9  0.701  0.000  0.000  0.228  582.5 2437.0 12773.5
2056  0.922  0.831  0.000  10.09  0.672 1836.7  0.669  0.000  0.000  0.266  552.3 2453.0 12110.3
2057  0.697  0.531  0.000  10.24  0.602 1699.9  0.602  0.000  0.000  0.234  540.2 2597.0 11845.5
2058  0.996  0.870  0.000  10.86  0.659 1790.0  0.659  0.000  0.000  0.275  549.0 2457.1 12037.8
2059  1.370  1.345  0.046  10.41  1.196 1261.0  0.650  0.545  0.000  0.434  478.7 2428.0 10496.0
2060  0.338  0.101  0.000   9.54  0.503 1515.6  0.503  0.000  0.000  0.160  510.8 2219.9 11200.4
2061  1.206  1.197  0.007  10.32  0.760 1568.2  0.699  0.062  0.000  0.358  522.0 2398.9 11447.3
2062  0.464  0.171  0.000  11.39  0.429 2220.8  0.429  0.000  0.000  0.180  615.0 2936.3 13485.6
2063  0.341  0.078  0.000  10.19  0.474 1999.1  0.474  0.000  0.000  0.152  583.6 2578.6 12797.9
2064  1.433  1.558  0.004  10.05  0.778 1588.6  0.673  0.105  0.000  0.388  523.2 2571.9 11471.6
2065  1.337  1.305  0.053  10.28  0.864 1350.0  0.661  0.203  0.000  0.433  488.3 2290.7 10708.0
2066  0.497  0.272  0.000  10.11  0.567 1651.8  0.567  0.000  0.000  0.192  533.3 2457.0 11694.7
2067  1.504  1.586  0.028  11.01  1.068 1755.7  0.709  0.359  0.000  0.405  541.3 2889.2 11870.5
2068  0.623  0.388  0.000  11.06  0.579 1819.9  0.579  0.000  0.000  0.212  556.0 2874.2 12191.9
2069  1.267  1.284  0.000   9.98  0.695 1473.7  0.663  0.000  0.000  0.336  503.0 2369.8 11028.9
2070  0.850  0.721  0.000  10.96  0.632 1472.8  0.632  0.000  0.000  0.247  510.6 2524.0 11196.3
2071  1.591  1.719  0.009  11.73  0.794 1603.6  0.749  0.031  0.000  0.376  526.7 2837.8 11548.9
2072  1.503  1.571  0.010  10.92  0.777 1684.6  0.736  0.026  0.000  0.373  538.8 2741.6 11815.6
2073  0.715  0.544  0.000  11.96  0.655 1775.2  0.656  0.000  0.000  0.186  554.3 2980.4 12154.9
2074  0.396  0.137  0.000  10.72  0.459 1729.7  0.459  0.000  0.000  0.166  543.3 2586.2 11913.2
2075  1.062  0.936  0.000  11.41  0.726 2231.0  0.725  0.000  0.000  0.300  615.5 2905.8 13497.6
2076  0.743  0.540  0.000  10.73  0.581 1719.0  0.581  0.000  0.000  0.243  544.6 2630.3 11941.6
2077  1.082  1.030  0.002  10.91  0.726 1757.1  0.726  0.000  0.000  0.287  552.2 2795.0 12107.7
2078  1.411  1.384  0.012  12.60  0.885 1723.2  0.763  0.122  0.000  0.361  551.2 2974.4 12086.2
2079  1.293  1.300  0.015   9.89  0.795 1553.5  0.687  0.107  0.000  0.399  516.0 2275.2 11314.5
2080  1.438  1.412  0.023  11.54  0.900 1908.2  0.754  0.146  0.000  0.388  568.3 2766.0 12460.7
2081  0.469  0.154  0.000  12.04  0.412 1885.3  0.412  0.000  0.000  0.183  567.4 3074.5 12441.3
2082  1.357  1.404  0.001  10.11  0.736 1712.7  0.724  0.000  0.000  0.324  539.4 2479.1 11827.8
2083  0.491  0.191  0.000  11.75  0.503 1941.5  0.503  0.000  0.000  0.174  576.2 3203.6 12634.8
2084  1.644  1.668  0.025  12.40  0.939 1589.6  0.746  0.193  0.000  0.406  522.5 2946.6 11457.0
2085  1.408  1.442  0.033  10.66  1.357 1472.4  0.710  0.647  0.000  0.429  510.5 2424.4 11194.6
2086  0.354  0.034  0.000  12.46  0.393 1758.2  0.393  0.000  0.000  0.146  552.8 2947.5 12121.8
2087  1.512  1.532  0.043  11.58  0.950 1378.2  0.734  0.216  0.000  0.429  506.7 2677.3 11110.1
2088  0.878  0.707  0.001  11.52  0.684 1962.4  0.665  0.020  0.000  0.292  580.5 2922.6 12728.8
2089  1.387  1.396  0.028  10.46  1.025 1346.4  0.669  0.356  0.000  0.425  484.7 2471.8 10629.3
2090  1.571  1.661  0.018  11.54  0.899 1573.2  0.729  0.170  0.000  0.405  520.6 2840.7 11415.9
2091  0.420  0.060  0.000  13.09  0.374 2060.2  0.374  0.000  0.000  0.156  592.0 3434.0 12981.2
2092  0.767  0.548  0.000  11.84  0.654 1745.2  0.654  0.000  0.000  0.238  541.5 2871.6 11874.8
2093  0.785  0.557  0.000  11.84  0.639 1728.3  0.639  0.000  0.000  0.260  543.4 2683.8 11916.5
2094  1.316  1.316  0.026   9.95  0.738 1341.5  0.653  0.080  0.000  0.420  488.8 2299.2 10718.0
2095  1.461  1.499  0.004  11.11  0.778 1735.9  0.709  0.068  0.000  0.376  532.5 2725.0 11676.6
2096  1.760  1.964  0.008  12.38  0.941 1525.2  0.761  0.180  0.000  0.380  522.5 3232.7 11456.6
2097  0.877  0.719  0.002  10.44  0.607 1624.4  0.598  0.009  0.000  0.316  528.8 2544.5 11596.4
2098  1.118  0.989  0.000  12.10  0.619 1704.6  0.619  0.000  0.000  0.291  535.9 2993.5 11752.0
2099  1.146  1.161  0.008   8.54  0.738 1722.6  0.650  0.089  0.000  0.362  537.8 2099.1 11792.4
