# Supplementary material for: Climate and air pollution impacts on habitat suitability of Austrian forest ecosystems
Source: PLoS One. 2017 Sep 12;12(9):e0184194. doi: 10.1371/journal.pone.0184194 (PMC5595319; doi:10.1371/journal.pone.0184194)
Supplement: S1 File — (ZIP) [file pone.0184194.s004.zip › Climate_Data/IF_AT03_HADCM3A1B.dat]

!Made by:  Methyd.exe
!Using:  in.txt
! AT03
! Location (Lon-Lat):  14.500  46.730
! Temperature file:   Z:/Modell_VSDp/VSD_Input/Climate_Scen/AT03_BruecklHADCM3A1B.txt;#3
! Precipitation file: Z:/Modell_VSDp/VSD_Input/Climate_Scen/AT03_BruecklHADCM3A1B.txt;#4
! Sunshine file:      Z:/Modell_VSDp/VSD_Input/Climate_Scen/AT03_BruecklHADCM3A1B.txt/E;#5
! ThetaSat= 0.641; ThetaFC= 0.445; Theta1bar= 0.296; ThetaWP= 0.143
! bulkdens= 0.707 g/cm3
! GDDlim=     5.0 oC
!    10.66 = av. annual mean TempC (oC)
!   0.7587 = av. annual Precip (m/yr)
!  1716.64 = av. annual sunshine hours (h)
!   0.6594 = av. annual AET (m/yr)
!   0.0952 = av. annual percol (m/yr)
!   0.0000 = av. annual Qickfl (m/yr)
!   0.3155 = av. annual mean Theta (m/m)
!    1.080 = av. annual mean rf_miR
!    1.014 = av. annual mean rf_denit
!    0.010 = av. annual mean rf_den
!    541.9 = av. annual PAR (umol/m2/s)
!   2598.9 = av. annual GDD (deg.days)
! ... averages over  150 years.
!Year rf_miR rf_nit rf_denit TempC Precip Sunhrs  AET percol Qickfl  Theta   PAR    GDD kJ/m2/d
1950  0.844  0.789  0.000   9.31  0.706 1840.3  0.702  0.0001  0.000  0.241  560.3 2187.5 12287.3
1951  1.335  1.375  0.023   9.90  0.972 1761.6  0.724  0.248  0.000  0.406  547.7 2360.1 12010.7
1952  1.212  1.209  0.031   8.73  0.880 1586.5  0.633  0.247  0.000  0.428  515.2 2149.8 11296.8
1953  1.265  1.281  0.033   9.35  0.851 1633.7  0.679  0.172  0.000  0.430  527.9 2238.7 11576.4
1954  0.944  0.879  0.000   9.35  0.678 1646.5  0.670  0.000  0.000  0.254  526.5 2414.2 11546.1
1955  1.231  1.226  0.020   9.40  0.839 1674.4  0.699  0.140  0.000  0.420  538.4 2142.6 11805.9
1956  1.255  1.249  0.035   9.41  0.921 1630.4  0.704  0.217  0.000  0.431  534.3 2197.0 11715.7
1957  1.287  1.325  0.030   9.34  0.837 1713.4  0.646  0.191  0.000  0.424  532.4 2307.1 11675.2
1958  1.228  1.232  0.000   9.99  0.737 1889.3  0.720  0.000  0.000  0.313  559.8 2320.0 12274.2
1959  1.063  1.037  0.000   9.63  0.691 1858.1  0.683  0.000  0.000  0.276  562.2 2411.6 12328.5
1960  1.333  1.381  0.010  10.03  0.831 1696.4  0.729  0.101  0.000  0.402  537.6 2331.1 11788.0
1961  1.303  1.326  0.007   9.67  0.913 1715.8  0.716  0.197  0.000  0.403  544.1 2307.4 11930.3
1962  0.996  0.927  0.000   9.94  0.702 1710.5  0.694  0.000  0.000  0.279  538.6 2304.3 11811.4
1963  1.210  1.211  0.024   8.97  0.881 1811.1  0.699  0.181  0.000  0.428  555.3 2096.8 12175.8
1964  0.462  0.267  0.000   9.24  0.578 1700.9  0.578  0.000  0.000  0.217  541.2 2015.5 11866.6
1965  0.818  0.727  0.000   8.70  0.627 1707.6  0.619  0.000  0.000  0.262  539.9 2214.5 11839.8
1966  1.294  1.317  0.005   9.47  0.756 1792.3  0.696  0.011  0.000  0.398  550.3 2347.5 12066.1
1967  1.160  1.139  0.003   8.93  0.732 1711.5  0.662  0.065  0.000  0.377  539.4 2161.8 11827.8
1968  1.233  1.266  0.003   9.08  0.812 1697.1  0.676  0.136  0.000  0.372  539.1 2162.4 11822.1
1969  1.272  1.274  0.027   9.56  0.982 1481.4  0.668  0.314  0.000  0.429  507.9 2187.8 11136.2
1970  1.152  1.147  0.000   9.14  0.752 1946.9  0.742  0.000  0.000  0.296  576.2 2288.3 12635.5
1971  1.276  1.295  0.010   9.22  0.854 1662.0  0.692  0.162  0.000  0.410  534.8 2265.9 11726.0
1972  0.934  0.871  0.000   8.75  0.710 1803.8  0.693  0.000  0.000  0.308  552.9 1968.9 12123.6
1973  1.275  1.323  0.002   9.13  0.816 1796.6  0.711  0.106  0.000  0.365  554.7 2255.6 12163.1
1974  1.230  1.251  0.007   9.24  0.726 1629.1  0.673  0.053  0.000  0.350  528.5 2274.6 11588.9
1975  1.234  1.253  0.015   8.82  0.787 1727.3  0.707  0.077  0.000  0.412  543.2 2123.3 11912.2
1976  0.962  0.896  0.000   9.46  0.686 1713.1  0.678  0.000  0.000  0.272  538.7 2265.0 11812.0
1977  1.287  1.317  0.021   9.31  0.792 1537.5  0.674  0.119  0.000  0.409  521.4 2284.4 11434.2
1978  1.233  1.250  0.007   9.05  0.764 1656.1  0.667  0.098  0.000  0.392  534.0 2168.5 11709.1
1979  1.379  1.406  0.010  10.54  0.872 1713.9  0.736  0.136  0.000  0.392  541.5 2448.3 11875.1
1980  0.404  0.167  0.000   9.94  0.575 1831.2  0.575  0.000  0.000  0.180  556.8 2416.8 12209.9
1981  0.600  0.457  0.000   8.92  0.653 1892.6  0.651  0.000  0.000  0.226  561.1 2116.8 12304.2
1982  1.118  1.098  0.000   9.08  0.706 1765.8  0.689  0.000  0.000  0.321  549.1 2272.3 12041.5
1983  1.071  1.038  0.007   8.68  0.955 1831.3  0.668  0.287  0.000  0.372  557.2 2228.8 12218.8
1984  0.960  0.899  0.002   9.12  0.685 1676.6  0.661  0.008  0.000  0.303  535.4 2147.6 11740.6
1985  0.635  0.483  0.000   9.78  0.636 1614.6  0.642  0.000  0.000  0.186  523.6 2322.3 11482.3
1986  1.314  1.303  0.022   9.89  0.854 1528.6  0.656  0.199  0.000  0.418  508.9 2366.2 11158.6
1987  1.220  1.234  0.000  10.39  0.769 1780.3  0.753  0.000  0.000  0.311  551.1 2453.8 12085.4
1988  1.323  1.366  0.004   9.65  0.773 1761.6  0.709  0.058  0.000  0.366  547.4 2417.8 12004.2
1989  1.192  1.200  0.008   8.72  0.765 1827.1  0.701  0.037  0.000  0.381  557.8 2107.8 12232.4
1990  1.338  1.372  0.037   9.40  0.906 1679.8  0.657  0.249  0.000  0.432  535.0 2423.4 11732.5
1991  1.153  1.147  0.009   8.62  0.797 1812.2  0.676  0.120  0.000  0.418  550.2 2002.0 12064.3
1992  1.330  1.351  0.010  10.00  0.815 1792.2  0.705  0.111  0.000  0.398  551.6 2429.4 12094.8
1993  1.373  1.429  0.002  10.20  0.730 1724.4  0.705  0.000  0.000  0.329  540.2 2540.3 11844.4
1994  1.302  1.318  0.008   9.58  0.844 1855.4  0.714  0.130  0.000  0.397  558.4 2320.8 12244.8
1995  1.291  1.313  0.014   9.26  0.736 1590.2  0.671  0.023  0.000  0.404  525.4 2357.3 11521.4
1996  1.286  1.323  0.013   9.51  0.748 1812.4  0.709  0.021  0.000  0.372  554.1 2257.9 12149.4
1997  0.809  0.685  0.000   9.57  0.644 1750.3  0.644  0.000  0.000  0.245  546.0 2287.5 11972.0
1998  1.154  1.153  0.030   8.17  0.826 1589.2  0.630  0.196  0.000  0.430  521.9 2048.8 11443.1
1999  1.131  1.113  0.000   9.11  0.691 1599.1  0.657  0.000  0.000  0.333  523.4 2140.6 11476.3
2000  1.187  1.194  0.000   9.10  0.717 1675.7  0.665  0.000  0.000  0.359  533.3 2068.3 11694.9
2001  1.231  1.257  0.022   8.82  0.953 1645.5  0.662  0.291  0.000  0.418  527.9 2178.2 11575.8
2002  1.298  1.282  0.007  10.01  0.891 1670.4  0.700  0.191  0.000  0.376  540.2 2519.0 11846.3
2003  1.169  1.150  0.002  10.08  0.723 1806.9  0.705  0.014  0.000  0.350  551.4 2453.2 12091.6
2004  1.168  1.119  0.007   9.24  0.849 1674.1  0.668  0.181  0.000  0.382  538.3 2201.1 11804.5
2005  1.297  1.312  0.018   9.01  0.798 1733.0  0.699  0.098  0.000  0.402  541.3 2332.2 11869.8
2006  0.518  0.320  0.000  10.39  0.613 1583.7  0.613  0.000  0.000  0.181  520.7 2496.1 11417.5
2007  0.476  0.288  0.000   8.89  0.512 1717.3  0.512  0.000  0.000  0.203  540.9 2194.7 11861.1
2008  1.267  1.250  0.049   9.61  1.019 1571.1  0.673  0.346  0.000  0.437  517.6 2178.5 11349.3
2009  1.263  1.281  0.025   8.86  0.856 1452.7  0.639  0.217  0.000  0.424  503.1 2283.0 11031.4
2010  1.305  1.308  0.028   9.78  1.098 1762.3  0.706  0.392  0.000  0.416  551.7 2340.7 12098.5
2011  0.874  0.783  0.000   9.92  0.717 1750.3  0.713  0.000  0.000  0.256  551.5 2309.2 12093.1
2012  1.362  1.342  0.064  10.02  0.969 1614.8  0.686  0.283  0.000  0.437  523.1 2419.4 11471.5
2013  0.642  0.516  0.000   8.59  0.641 1713.6  0.638  0.000  0.000  0.226  539.6 1972.0 11832.9
2014  1.244  1.258  0.011   9.13  0.744 1620.4  0.675  0.024  0.000  0.401  529.7 2208.3 11614.5
2015  1.106  1.085  0.002   8.97  0.738 1747.1  0.678  0.059  0.000  0.345  551.4 2358.7 12091.0
2016  0.603  0.367  0.000  11.07  0.613 2040.3  0.613  0.000  0.000  0.217  586.4 2775.2 12858.4
2017  1.326  1.388  0.019  10.40  0.928 1603.3  0.683  0.245  0.000  0.392  525.0 2489.0 11513.0
2018  1.288  1.301  0.013  10.05  0.782 1549.9  0.691  0.091  0.000  0.389  522.5 2343.8 11458.3
2019  1.197  1.197  0.000   9.84  0.695 1485.4  0.674  0.000  0.000  0.297  505.0 2343.2 11072.6
2020  1.270  1.223  0.052   9.46  1.483 1491.8  0.639  0.844  0.000  0.438  504.4 2289.2 11061.2
2021  1.346  1.390  0.029   9.82  1.098 1657.5  0.727  0.370  0.000  0.426  537.9 2326.9 11795.3
2022  0.675  0.499  0.000  10.13  0.622 1609.8  0.622  0.000  0.000  0.221  531.1 2176.6 11646.2
2023  1.293  1.338  0.008  10.12  0.884 1685.1  0.722  0.162  0.000  0.355  538.0 2264.6 11797.0
2024  1.672  1.786  0.015  12.56  0.972 1807.5  0.811  0.161  0.000  0.407  555.6 2975.7 12183.7
2025  1.017  0.964  0.000  10.69  0.614 1757.2  0.614  0.000  0.000  0.220  543.4 2757.0 11916.2
2026  1.328  1.325  0.046   9.75  1.103 1713.9  0.689  0.414  0.000  0.434  540.1 2373.8 11842.7
2027  1.339  1.377  0.018   9.67  0.782 1592.7  0.665  0.117  0.000  0.412  518.7 2447.4 11373.5
2028  0.885  0.785  0.002  10.00  0.698 2002.4  0.696  0.002  0.000  0.309  588.2 2424.3 12898.9
2029  1.387  1.414  0.035  10.36  1.358 1702.2  0.694  0.664  0.000  0.426  534.0 2478.6 11708.4
2030  0.412  0.115  0.000  10.96  0.378 2000.8  0.378  0.000  0.000  0.157  581.5 2877.1 12750.1
2031  0.753  0.587  0.000  10.16  0.652 2067.5  0.652  0.000  0.000  0.224  594.3 2598.9 13031.4
2032  0.947  0.839  0.000  11.20  0.711 1821.9  0.710  0.000  0.000  0.241  561.9 2689.4 12321.1
2033  1.425  1.479  0.008  10.92  0.893 1696.1  0.756  0.137  0.000  0.377  548.3 2544.0 12022.5
2034  1.408  1.433  0.014  10.87  0.902 1518.7  0.726  0.176  0.000  0.390  517.8 2542.5 11354.5
2035  1.202  1.184  0.011   9.81  0.886 1426.8  0.693  0.193  0.000  0.400  509.5 1931.8 11172.2
2036  1.555  1.609  0.000  11.03  0.742 1660.4  0.720  0.000  0.000  0.315  534.2 2939.5 11713.4
2037  0.577  0.355  0.000  10.90  0.541 2097.3  0.541  0.000  0.000  0.180  592.6 2901.0 12995.4
2038  1.551  1.676  0.002  10.93  0.772 1632.0  0.735  0.000  0.000  0.368  529.6 2844.1 11612.1
2039  1.328  1.351  0.025  10.24  1.074 2037.4  0.784  0.290  0.000  0.410  582.5 2274.2 12773.9
2040  1.468  1.468  0.006  12.72  0.779 1841.8  0.746  0.034  0.000  0.358  555.8 3193.2 12188.5
2041  0.422  0.084  0.000  12.15  0.401 1994.6  0.401  0.000  0.000  0.167  583.8 3168.7 12800.9
2042  0.377  0.059  0.000  12.09  0.406 2019.9  0.406  0.000  0.000  0.150  586.4 3011.4 12859.6
2043  1.066  1.002  0.000  12.41  0.735 1761.2  0.736  0.000  0.000  0.224  554.7 2977.2 12162.5
2044  1.311  1.313  0.022  10.19  1.150 1468.7  0.689  0.461  0.000  0.407  510.9 2230.1 11202.0
2045  1.492  1.538  0.041  11.22  1.014 1580.7  0.753  0.261  0.000  0.425  528.6 2618.1 11592.2
2046  1.473  1.472  0.043  11.13  1.185 1577.6  0.716  0.469  0.000  0.428  523.1 2631.6 11470.0
2047  1.271  1.273  0.026   9.70  0.802 1636.3  0.679  0.123  0.000  0.415  517.1 2198.3 11338.9
2048  1.475  1.512  0.025  11.09  0.900 1597.6  0.726  0.174  0.000  0.415  524.6 2655.3 11503.8
2049  0.935  0.762  0.000  11.64  0.613 1635.4  0.613  0.000  0.000  0.272  532.6 2888.7 11678.3
2050  0.680  0.492  0.000  10.41  0.583 1718.7  0.583  0.000  0.000  0.236  540.9 2623.3 11861.8
2051  1.393  1.415  0.031   9.99  0.898 1655.1  0.690  0.208  0.000  0.420  529.2 2539.0 11603.3
2052  0.933  0.783  0.000  12.02  0.662 1519.5  0.661  0.000  0.000  0.238  516.3 2861.0 11321.9
2053  0.713  0.518  0.000  11.84  0.642 2140.6  0.642  0.000  0.000  0.188  594.6 3058.2 13039.0
2054  0.603  0.345  0.000  12.42  0.559 1581.5  0.559  0.000  0.000  0.190  523.4 2898.0 11477.0
2055  1.461  1.535  0.001  10.77  0.730 1461.1  0.688  0.000  0.000  0.364  502.1 2639.7 11010.8
2056  1.421  1.402  0.047  10.81  1.023 1317.6  0.642  0.381  0.000  0.435  483.3 2562.2 10597.9
2057  0.608  0.295  0.000  13.09  0.485 2112.3  0.485  0.000  0.000  0.204  605.8 3198.4 13284.6
2058  1.039  0.906  0.000  12.52  0.684 1646.8  0.684  0.000  0.000  0.257  534.6 3057.0 11723.0
2059  1.573  1.586  0.063  11.92  1.268 1504.1  0.739  0.530  0.000  0.433  512.8 2789.1 11243.7
2060  0.993  0.869  0.000  11.31  0.650 1480.3  0.647  0.000  0.000  0.247  501.9 2727.3 11006.6
2061  1.203  1.199  0.000  11.40  0.750 1789.9  0.742  0.000  0.000  0.275  554.2 2649.6 12151.6
2062  1.360  1.346  0.014  12.02  0.898 1915.6  0.781  0.117  0.000  0.364  574.7 2881.9 12601.7
2063  0.615  0.349  0.000  13.09  0.579 1973.0  0.579  0.000  0.000  0.178  581.8 3167.6 12757.8
2064  0.924  0.837  0.000  10.79  0.701 1758.0  0.704  0.000  0.000  0.231  543.3 2610.5 11914.1
2065  0.700  0.517  0.000  11.39  0.615 1663.4  0.615  0.000  0.000  0.190  537.4 2815.7 11784.7
2066  0.460  0.191  0.000  11.25  0.523 1597.7  0.523  0.000  0.000  0.166  527.5 2764.5 11567.3
2067  1.206  1.151  0.000  12.39  0.689 1467.8  0.682  0.000  0.000  0.269  497.4 3002.1 10905.9
2068  0.730  0.474  0.000  12.72  0.550 1778.2  0.550  0.000  0.000  0.205  552.2 3298.0 12107.7
2069  0.539  0.258  0.000  12.34  0.548 1999.2  0.548  0.000  0.000  0.180  589.4 3003.9 12923.4
2070  0.441  0.126  0.000  12.29  0.500 1730.9  0.500  0.000  0.000  0.172  541.0 3051.7 11863.7
2071  1.772  1.963  0.004  13.51  0.857 1895.9  0.842  0.000  0.000  0.354  572.6 3433.4 12556.9
2072  1.466  1.485  0.036  11.09  0.998 1544.2  0.720  0.278  0.000  0.424  520.0 2631.4 11401.9
2073  0.524  0.270  0.000  12.26  0.510 1721.1  0.510  0.000  0.000  0.155  539.5 3109.6 11829.5
2074  0.396  0.089  0.000  11.76  0.358 1838.1  0.358  0.000  0.000  0.161  554.3 2862.0 12155.2
2075  1.050  0.861  0.000  12.99  0.721 2261.9  0.721  0.000  0.000  0.285  624.0 3414.7 13682.9
2076  0.976  0.818  0.000  11.92  0.631 1545.9  0.631  0.000  0.000  0.240  519.3 2851.7 11386.8
2077  1.372  1.380  0.003  11.94  0.782 1773.7  0.730  0.051  0.000  0.339  555.0 2999.7 12170.5
2078  0.718  0.492  0.000  12.24  0.611 1437.1  0.611  0.000  0.000  0.205  502.4 3042.4 11015.5
2079  0.722  0.588  0.000  10.66  0.637 1793.1  0.637  0.000  0.000  0.193  548.6 2533.9 12029.5
2080  0.612  0.263  0.000  14.52  0.502 1958.9  0.503  0.000  0.000  0.172  583.7 3893.9 12799.1
2081  0.395  0.114  0.000  11.48  0.473 1655.4  0.473  0.000  0.000  0.156  532.8 2762.0 11683.3
2082  1.400  1.492  0.000  12.39  0.754 1774.9  0.761  0.000  0.000  0.256  548.3 3124.8 12023.3
2083  0.811  0.539  0.000  14.21  0.579 1684.7  0.579  0.000  0.000  0.211  542.3 3634.7 11890.7
2084  0.707  0.362  0.000  15.11  0.612 1982.4  0.612  0.000  0.000  0.194  587.7 3713.7 12887.7
2085  1.528  1.569  0.000  13.35  0.773 1580.1  0.763  0.000  0.000  0.283  522.6 3284.3 11459.0
2086  0.469  0.179  0.000  12.78  0.518 1785.3  0.518  0.000  0.000  0.156  551.0 3032.0 12081.8
2087  1.113  1.044  0.000  13.41  0.716 1481.9  0.716  0.000  0.000  0.220  514.2 3142.2 11275.5
2088  1.490  1.508  0.016  11.33  0.991 1589.2  0.680  0.311  0.000  0.388  521.9 2942.9 11443.7
2089  0.661  0.338  0.000  14.11  0.564 1732.7  0.564  0.000  0.000  0.184  549.7 3573.2 12052.7
2090  1.833  2.045  0.051  13.30  1.033 1530.8  0.769  0.264  0.000  0.416  518.7 3293.5 11373.6
2091  0.544  0.206  0.000  13.62  0.532 1925.1  0.532  0.000  0.000  0.181  574.7 3396.9 12602.9
2092  0.945  0.783  0.000  13.11  0.647 1793.2  0.647  0.000  0.000  0.224  556.7 3279.6 12207.1
2093  0.592  0.262  0.000  13.43  0.516 1870.2  0.516  0.000  0.000  0.194  559.1 3413.0 12260.2
2094  0.926  0.676  0.000  13.55  0.630 1883.9  0.630  0.000  0.000  0.244  574.5 3573.9 12598.7
2095  1.635  1.747  0.026  11.90  0.785 1592.9  0.713  0.059  0.000  0.398  512.1 2934.2 11228.7
2096  1.763  2.002  0.007  13.16  0.866 1503.0  0.774  0.091  0.000  0.373  516.7 3441.0 11329.4
2097  0.520  0.201  0.000  12.75  0.462 1602.5  0.462  0.000  0.000  0.183  532.1 3137.0 11668.7
2098  1.132  0.994  0.000  13.89  0.677 1553.6  0.677  0.000  0.000  0.240  523.2 3538.0 11472.2
2099  1.146  1.161  0.008   8.54  0.738 1722.6  0.650  0.089  0.000  0.362  537.8 2099.1 11792.4
