# Supplementary material for: Climate and air pollution impacts on habitat suitability of Austrian forest ecosystems
Source: PLoS One. 2017 Sep 12;12(9):e0184194. doi: 10.1371/journal.pone.0184194 (PMC5595319; doi:10.1371/journal.pone.0184194)
Supplement: S1 File — (ZIP) [file pone.0184194.s004.zip › Climate_Data/IF_AT04_BASELINEx.dat]

!Made by:  Methyd.exe
!Using:  in.txt
! AT04
! Location (Lon-Lat):  13.170  46.760
! Temperature file:   Z:/Modell_VSDp/VSD_Input/Climate_Scen/AT04_Greibur_Baseline.txt;#3
! Precipitation file: Z:/Modell_VSDp/VSD_Input/Climate_Scen/AT04_Greibur_Baseline.txt;#4
! Sunshine file:      Z:/Modell_VSDp/VSD_Input/Climate_Scen/AT04_Greibur_Baseline.txt/E;#5
! ThetaSat= 0.632; ThetaFC= 0.446; Theta1bar= 0.361; ThetaWP= 0.252
! bulkdens= 0.729 g/cm3
! GDDlim=     5.0 oC
!     7.66 = av. annual mean TempC (oC)
!   1.2183 = av. annual Precip (m/yr)
!  1733.46 = av. annual sunshine hours (h)
!   0.5822 = av. annual AET (m/yr)
!   0.6361 = av. annual percol (m/yr)
!   0.0000 = av. annual Qickfl (m/yr)
!   0.4373 = av. annual mean Theta (m/m)
!    1.041 = av. annual mean rf_miR
!    0.986 = av. annual mean rf_denit
!    0.054 = av. annual mean rf_den
!    524.5 = av. annual PAR (umol/m2/s)
!   1789.9 = av. annual GDD (deg.days)
! ... averages over  150 years.
!Year rf_miR rf_nit rf_denit TempC Precip Sunhrs  AET percol Qickfl  Theta   PAR    GDD kJ/m2/d
1950  1.062  1.011  0.055   7.85  1.145 1804.3  0.643  0.502  0.000  0.437  540.1 1807.7 11842.8
1951  0.978  1.003  0.013   8.14  1.061 1751.0  0.574  0.488  0.000  0.404  530.4 1813.9 11630.5
1952  1.138  1.114  0.038   8.52  1.068 2069.5  0.637  0.431  0.000  0.429  565.4 1985.0 12398.0
1953  0.985  0.933  0.052   6.96  1.261 1628.1  0.545  0.716  0.000  0.440  513.3 1705.7 11254.9
1954  1.011  0.948  0.056   7.17  1.191 1758.8  0.582  0.609  0.000  0.439  528.3 1714.4 11585.6
1955  1.055  1.028  0.043   7.43  1.285 1681.6  0.597  0.688  0.000  0.436  523.7 1809.6 11483.5
1956  1.017  0.959  0.045   7.38  1.055 1835.9  0.600  0.455  0.000  0.437  538.2 1735.5 11801.3
1957  1.068  0.991  0.072   7.82  1.480 1652.3  0.573  0.907  0.000  0.444  514.6 1866.1 11284.0
1958  1.039  0.999  0.039   7.46  0.829 1644.9  0.592  0.237  0.000  0.435  517.5 1792.5 11347.7
1959  1.062  0.985  0.070   8.33  1.447 1818.4  0.631  0.816  0.000  0.443  529.6 1770.6 11612.9
1960  1.083  1.065  0.037   8.02  1.185 1672.1  0.591  0.594  0.000  0.424  524.1 1914.4 11493.1
1961  0.957  0.889  0.049   6.98  1.361 1749.9  0.594  0.767  0.000  0.435  529.1 1627.3 11603.1
1962  1.044  0.980  0.067   7.81  1.342 1676.4  0.544  0.798  0.000  0.443  520.2 1791.4 11407.0
1963  1.048  0.976  0.064   7.95  1.238 1710.8  0.597  0.641  0.000  0.442  524.1 1768.8 11491.6
1964  1.081  1.065  0.035   7.89  1.033 1794.1  0.614  0.419  0.000  0.430  529.1 1852.7 11601.1
1965  1.060  1.043  0.029   7.52  0.869 1989.9  0.599  0.271  0.000  0.415  553.8 1864.3 12144.8
1966  1.048  0.987  0.065   8.00  1.430 1672.9  0.596  0.835  0.000  0.442  519.6 1769.0 11393.3
1967  0.941  0.873  0.064   6.64  1.472 1509.5  0.512  0.960  0.000  0.444  490.9 1571.3 10764.4
1968  1.037  1.015  0.031   7.98  1.046 1719.8  0.598  0.448  0.000  0.424  522.0 1827.9 11447.1
1969  1.025  0.972  0.047   7.78  1.208 1770.6  0.590  0.619  0.000  0.435  527.1 1757.7 11558.4
1970  0.967  0.928  0.030   7.21  1.146 1877.4  0.591  0.554  0.000  0.429  544.5 1583.9 11939.3
1971  1.122  1.045  0.072   8.56  1.250 1671.1  0.631  0.619  0.000  0.443  521.8 1933.6 11442.5
1972  1.062  0.994  0.065   7.81  1.204 1580.2  0.615  0.589  0.000  0.443  509.5 1817.0 11173.3
1973  1.013  0.939  0.063   7.36  1.350 1608.4  0.538  0.812  0.000  0.443  501.5 1736.0 10997.4
1974  1.070  1.006  0.067   7.87  1.368 1506.6  0.530  0.838  0.000  0.443  499.2 1856.6 10945.8
1975  0.960  0.924  0.024   7.93  1.574 1562.6  0.553  1.022  0.000  0.413  508.8 1854.1 11156.3
1976  1.058  1.006  0.053   7.43  1.100 1871.5  0.585  0.515  0.000  0.440  545.3 1879.4 11958.0
1977  1.134  1.072  0.065   8.18  0.881 1863.7  0.619  0.262  0.000  0.441  535.6 2012.7 11743.9
1978  0.927  0.844  0.060   6.69  1.495 1661.0  0.535  0.960  0.000  0.444  511.7 1584.9 11219.8
1979  0.969  0.910  0.041   7.10  1.029 1834.3  0.609  0.420  0.000  0.431  541.9 1624.4 11882.1
1980  1.069  1.043  0.035   7.74  0.967 1738.7  0.575  0.392  0.000  0.428  525.1 1854.4 11514.6
1981  0.924  0.858  0.054   6.59  1.210 1738.1  0.517  0.693  0.000  0.442  518.7 1571.0 11373.2
1982  1.030  0.962  0.055   7.58  1.194 1869.8  0.614  0.581  0.000  0.439  542.8 1759.9 11901.5
1983  0.982  0.922  0.051   7.34  1.280 1855.0  0.565  0.715  0.000  0.439  537.9 1663.0 11794.1
1984  1.111  1.061  0.044   8.11  1.216 1944.6  0.621  0.595  0.000  0.432  553.0 1948.1 12126.6
1985  1.051  1.001  0.038   7.63  1.106 1814.0  0.601  0.505  0.000  0.434  544.9 1823.3 11949.3
1986  1.004  0.925  0.067   7.35  1.355 1539.3  0.558  0.797  0.000  0.444  498.0 1710.5 10919.7
1987  1.107  1.036  0.072   8.17  1.387 1683.5  0.607  0.781  0.000  0.443  516.9 1910.5 11335.2
1988  1.069  1.032  0.041   7.53  1.269 1787.6  0.578  0.692  0.000  0.434  539.6 1906.9 11832.3
1989  1.040  0.980  0.063   7.50  1.251 1732.6  0.585  0.666  0.000  0.442  528.9 1795.7 11598.1
1990  1.043  0.988  0.050   7.27  1.274 1677.5  0.550  0.724  0.000  0.438  516.0 1844.2 11314.6
1991  1.061  1.006  0.059   7.87  1.305 1758.9  0.617  0.687  0.000  0.441  529.0 1752.8 11600.7
1992  1.103  1.037  0.069   7.84  1.033 1894.8  0.589  0.445  0.000  0.442  534.1 1940.0 11710.7
1993  1.040  0.993  0.029   7.40  1.142 1672.4  0.608  0.534  0.000  0.428  518.4 1786.8 11367.6
1994  1.086  1.008  0.065   8.62  1.161 1723.1  0.635  0.526  0.000  0.441  521.2 1814.7 11429.7
1995  1.063  0.998  0.059   7.70  1.361 1665.2  0.604  0.757  0.000  0.441  521.7 1830.4 11440.0
1996  1.118  1.076  0.043   8.42  1.291 1589.5  0.559  0.732  0.000  0.430  508.4 1943.3 11148.1
1997  1.088  1.019  0.065   8.07  0.993 1755.5  0.597  0.395  0.000  0.441  527.3 1910.0 11562.3
1998  1.025  0.982  0.046   7.48  1.214 1864.0  0.589  0.626  0.000  0.438  546.7 1754.1 11988.8
1999  1.039  0.950  0.062   8.11  1.201 1755.2  0.629  0.572  0.000  0.441  526.0 1749.8 11533.3
2000  1.129  1.077  0.056   7.95  1.087 1919.4  0.628  0.459  0.000  0.432  554.3 2010.8 12154.9
2001  1.042  0.992  0.066   7.56  1.171 1717.3  0.566  0.605  0.000  0.442  523.8 1791.1 11486.7
2002  1.119  1.054  0.071   8.06  1.423 1634.2  0.598  0.825  0.000  0.442  515.3 1969.6 11300.6
2003  0.963  0.889  0.066   7.14  1.447 1639.9  0.544  0.903  0.000  0.444  511.2 1602.4 11209.7
2004  0.960  0.927  0.044   7.15  1.152 1721.5  0.586  0.566  0.000  0.438  525.9 1565.4 11531.5
2005  1.043  0.989  0.051   7.71  1.342 1681.1  0.588  0.754  0.000  0.438  517.6 1791.1 11350.9
2006  1.102  1.044  0.066   8.24  1.299 1697.2  0.583  0.715  0.000  0.440  514.9 1882.9 11291.4
2007  0.999  0.925  0.064   7.38  1.425 1684.6  0.542  0.883  0.000  0.443  514.0 1712.7 11270.8
2008  1.011  0.955  0.063   7.13  1.219 1754.7  0.539  0.680  0.000  0.442  522.0 1752.2 11447.4
2009  1.137  1.075  0.071   8.33  1.247 1715.3  0.594  0.652  0.000  0.442  525.2 1995.2 11515.9
2010  1.026  0.965  0.060   7.38  1.321 1820.1  0.582  0.739  0.000  0.440  531.7 1746.2 11660.1
2011  0.935  0.876  0.059   6.66  1.344 1574.5  0.522  0.821  0.000  0.443  504.8 1572.0 11070.3
2012  1.054  1.023  0.030   7.71  0.930 1614.9  0.593  0.337  0.000  0.425  509.1 1792.1 11163.7
2013  0.961  0.905  0.051   6.63  1.193 1601.3  0.489  0.704  0.000  0.440  506.0 1708.9 11095.4
2014  1.118  1.051  0.072   8.34  1.166 1474.8  0.577  0.589  0.000  0.443  494.2 1930.7 10837.1
2015  1.005  0.947  0.057   7.36  1.171 1681.8  0.591  0.580  0.000  0.437  517.7 1699.9 11352.4
2016  1.090  1.042  0.061   7.57  1.173 1815.7  0.563  0.609  0.000  0.438  536.0 1958.5 11752.8
2017  1.040  0.976  0.062   7.60  1.282 1676.7  0.567  0.715  0.000  0.440  520.3 1811.7 11408.3
2018  1.034  0.976  0.052   7.55  1.232 1584.1  0.542  0.690  0.000  0.440  505.2 1775.7 11078.9
2019  1.068  1.004  0.065   7.93  1.590 1807.1  0.565  1.026  0.000  0.441  531.6 1844.9 11656.2
2020  1.156  1.093  0.056   8.92  1.181 1902.7  0.649  0.532  0.000  0.438  550.2 2006.9 12064.5
2021  1.013  0.957  0.061   7.40  1.116 1763.3  0.551  0.565  0.000  0.442  523.7 1732.7 11482.6
2022  1.050  0.983  0.054   7.77  1.123 1836.7  0.596  0.527  0.000  0.437  528.8 1772.8 11595.0
2023  1.083  1.033  0.048   7.49  1.014 1763.7  0.601  0.413  0.000  0.437  535.0 1895.0 11731.8
2024  1.015  0.997  0.031   7.68  1.169 1664.0  0.561  0.608  0.000  0.424  517.6 1754.8 11349.3
2025  0.898  0.838  0.044   6.62  0.928 1686.2  0.520  0.407  0.000  0.439  511.8 1496.0 11222.9
2026  1.128  1.086  0.076   7.73  1.389 1881.4  0.602  0.787  0.000  0.444  545.6 1964.1 11964.1
2027  0.984  0.935  0.034   7.17  1.148 1845.6  0.568  0.579  0.000  0.431  529.9 1698.7 11620.5
2028  1.005  0.933  0.064   7.35  1.164 1817.0  0.558  0.606  0.000  0.443  525.5 1720.4 11523.8
2029  0.939  0.910  0.032   6.44  0.998 1824.3  0.557  0.441  0.000  0.433  533.5 1595.8 11699.2
2030  1.012  0.986  0.013   7.28  0.941 1949.9  0.585  0.356  0.000  0.416  551.8 1809.7 12100.8
2031  1.050  1.001  0.051   7.42  1.230 1602.4  0.557  0.673  0.000  0.438  510.3 1852.4 11189.0
2032  1.097  1.067  0.033   8.20  1.063 1770.1  0.623  0.440  0.000  0.429  530.8 1891.9 11638.7
2033  0.995  0.943  0.049   7.14  1.100 1586.7  0.510  0.591  0.000  0.438  506.8 1756.0 11114.0
2034  1.159  1.105  0.060   8.61  1.297 1966.9  0.661  0.636  0.000  0.436  560.0 2009.8 12278.7
2035  0.980  0.932  0.035   7.40  1.102 1781.3  0.591  0.511  0.000  0.431  535.9 1618.2 11750.5
2036  1.047  0.970  0.060   8.10  1.044 1764.4  0.600  0.444  0.000  0.441  525.7 1748.2 11528.0
2037  1.031  0.954  0.067   8.00  1.309 1677.5  0.590  0.719  0.000  0.443  516.5 1689.4 11326.5
2038  1.008  0.970  0.047   7.30  1.338 1802.8  0.586  0.752  0.000  0.436  535.4 1705.7 11739.2
2039  1.044  0.979  0.066   7.71  1.438 1761.3  0.608  0.830  0.000  0.443  532.3 1749.4 11672.8
2040  1.157  1.105  0.062   8.58  1.264 1854.9  0.633  0.631  0.000  0.440  541.8 2026.6 11879.8
2041  1.104  1.040  0.061   7.88  1.154 1838.6  0.596  0.557  0.000  0.440  537.0 1953.0 11775.8
2042  1.051  0.980  0.055   8.41  1.200 1844.6  0.659  0.541  0.000  0.437  538.5 1724.1 11808.0
2043  1.043  0.967  0.062   7.84  1.276 1714.6  0.594  0.683  0.000  0.442  515.4 1771.9 11302.4
2044  1.115  1.104  0.043   7.41  1.197 1725.4  0.581  0.615  0.000  0.435  526.8 1992.5 11551.8
2045  0.957  0.882  0.064   7.18  1.239 1600.2  0.573  0.666  0.000  0.443  502.1 1587.4 11011.0
2046  1.143  1.106  0.058   8.19  1.248 1750.5  0.591  0.657  0.000  0.435  531.5 2022.4 11653.7
2047  0.990  0.924  0.057   7.62  1.495 1384.4  0.548  0.948  0.000  0.442  479.6 1654.1 10515.9
2048  1.033  0.965  0.068   7.49  1.288 1835.7  0.585  0.703  0.000  0.443  534.8 1775.0 11726.9
2049  1.028  0.951  0.057   7.51  1.312 1828.8  0.607  0.706  0.000  0.441  539.3 1767.0 11824.8
2050  1.040  0.986  0.049   7.97  1.122 1821.7  0.610  0.512  0.000  0.437  536.4 1720.9 11762.4
2051  1.074  1.017  0.065   7.65  1.289 1911.4  0.596  0.694  0.000  0.442  545.1 1879.5 11952.4
2052  1.008  0.960  0.046   7.67  1.037 1701.8  0.577  0.460  0.000  0.438  520.7 1668.3 11419.0
2053  0.911  0.898  0.009   7.77  0.768 1815.4  0.623  0.145  0.000  0.375  537.2 1820.7 11780.2
2054  1.070  1.041  0.045   7.58  1.366 1695.9  0.599  0.767  0.000  0.433  528.2 1838.1 11581.6
2055  1.001  0.923  0.066   7.33  1.290 1755.4  0.563  0.727  0.000  0.444  528.3 1710.4 11585.0
2056  1.087  1.058  0.058   7.57  1.150 1758.7  0.584  0.566  0.000  0.440  529.5 1904.8 11611.7
2057  1.087  1.046  0.048   8.09  1.102 1941.2  0.624  0.478  0.000  0.432  550.9 1886.9 12080.7
2058  1.031  0.950  0.064   7.76  1.053 1639.1  0.599  0.454  0.000  0.442  513.1 1772.6 11251.1
2059  0.961  0.898  0.044   7.24  1.550 1682.3  0.551  0.998  0.000  0.435  516.0 1600.0 11314.3
2060  1.032  0.961  0.070   7.72  1.592 1517.0  0.513  1.080  0.000  0.444  491.0 1791.9 10766.4
2061  1.033  0.951  0.069   7.52  1.556 1550.8  0.554  1.002  0.000  0.444  505.6 1786.0 11087.7
2062  1.010  0.958  0.052   7.46  1.235 1859.4  0.544  0.691  0.000  0.438  538.2 1738.2 11802.4
2063  0.975  0.904  0.064   7.33  1.462 1510.2  0.528  0.933  0.000  0.444  494.2 1611.7 10836.6
2064  1.099  1.071  0.042   8.13  1.418 1646.8  0.583  0.835  0.000  0.436  516.0 1922.6 11314.2
2065  1.046  0.978  0.058   7.41  1.156 1637.7  0.575  0.581  0.000  0.441  508.5 1812.9 11151.4
2066  1.105  1.041  0.070   8.04  1.200 1733.1  0.581  0.619  0.000  0.443  520.9 1935.7 11422.4
2067  1.027  0.961  0.067   7.64  1.332 1575.5  0.552  0.778  0.000  0.443  508.1 1758.5 11142.5
2068  1.023  0.952  0.059   7.89  1.112 1741.5  0.585  0.527  0.000  0.441  522.5 1704.3 11457.2
2069  1.032  0.992  0.036   7.50  0.896 1811.3  0.578  0.319  0.000  0.432  531.3 1785.6 11650.4
2070  1.009  0.948  0.052   7.33  1.265 1813.7  0.585  0.680  0.000  0.438  535.5 1741.5 11741.9
2071  0.991  0.919  0.065   7.16  1.259 1705.3  0.558  0.702  0.000  0.444  525.4 1690.3 11520.0
2072  1.076  1.017  0.062   8.21  1.051 1740.1  0.615  0.436  0.000  0.439  525.0 1824.3 11512.1
2073  1.013  0.984  0.032   7.28  1.251 1714.0  0.564  0.686  0.000  0.432  528.4 1746.7 11586.7
2074  1.005  0.954  0.043   7.58  1.202 1702.2  0.561  0.640  0.000  0.434  523.2 1712.1 11472.6
2075  1.056  1.017  0.054   7.96  1.196 1654.1  0.575  0.621  0.000  0.437  513.7 1790.8 11263.7
2076  1.054  1.035  0.025   7.46  0.861 1871.1  0.592  0.268  0.000  0.428  543.1 1859.7 11909.2
2077  1.045  1.008  0.043   7.71  1.142 1672.3  0.563  0.579  0.000  0.435  522.0 1810.7 11446.2
2078  1.017  0.941  0.068   7.81  1.509 1851.6  0.605  0.904  0.000  0.444  537.3 1678.7 11781.4
2079  0.980  0.918  0.063   6.93  1.435 1682.3  0.557  0.878  0.000  0.443  520.7 1635.9 11418.7
2080  1.035  0.975  0.061   7.50  1.140 1714.2  0.594  0.546  0.000  0.440  517.7 1711.3 11352.8
2081  0.921  0.853  0.061   6.95  1.678 1606.3  0.529  1.149  0.000  0.443  509.3 1532.9 11167.4
2082  1.119  1.039  0.071   8.69  1.087 1852.5  0.643  0.444  0.000  0.442  536.0 1914.4 11753.9
2083  1.081  1.020  0.067   7.98  1.370 1779.8  0.590  0.780  0.000  0.442  532.2 1855.0 11670.7
2084  0.963  0.924  0.036   6.79  1.112 1571.7  0.508  0.604  0.000  0.435  498.8 1647.6 10937.7
2085  0.982  0.920  0.053   7.13  1.022 1549.0  0.547  0.476  0.000  0.441  500.8 1644.6 10982.1
2086  1.070  1.012  0.063   7.97  1.279 1574.9  0.573  0.705  0.000  0.442  497.0 1835.2 10898.9
2087  1.076  1.005  0.048   8.35  1.097 1763.1  0.600  0.497  0.000  0.437  522.1 1843.8 11449.7
2088  1.026  0.945  0.068   7.72  1.336 1582.3  0.542  0.794  0.000  0.444  499.7 1766.5 10956.4
2089  0.984  0.917  0.062   7.47  1.285 1739.6  0.570  0.715  0.000  0.442  526.7 1639.1 11550.2
2090  1.032  0.978  0.055   7.38  1.382 1675.2  0.581  0.801  0.000  0.441  519.2 1774.2 11385.7
2091  0.984  0.932  0.048   7.40  0.941 1919.1  0.618  0.323  0.000  0.436  544.3 1613.7 11935.3
2092  1.137  1.084  0.059   8.40  1.203 1761.4  0.598  0.605  0.000  0.439  524.5 1988.7 11501.8
2093  1.097  1.076  0.031   7.90  0.970 2104.7  0.610  0.360  0.000  0.429  566.9 1922.1 12430.2
2094  1.104  1.052  0.062   8.24  1.446 1738.6  0.569  0.877  0.000  0.440  523.0 1939.0 11468.0
2095  1.134  1.085  0.061   8.40  1.055 1672.9  0.586  0.469  0.000  0.440  512.1 1981.7 11229.1
2096  1.093  1.035  0.054   7.80  1.084 1706.7  0.605  0.479  0.000  0.439  515.8 1903.4 11310.2
2097  1.104  1.067  0.047   8.42  1.386 1941.7  0.663  0.723  0.000  0.433  552.7 1853.7 12118.5
2098  0.998  0.929  0.053   7.45  1.288 1670.6  0.552  0.735  0.000  0.438  514.1 1681.5 11272.9
2099  1.022  0.947  0.068   7.50  1.138 1533.7  0.542  0.596  0.000  0.443  495.2 1744.0 10858.4
