# Supplementary material for: Climate and air pollution impacts on habitat suitability of Austrian forest ecosystems
Source: PLoS One. 2017 Sep 12;12(9):e0184194. doi: 10.1371/journal.pone.0184194 (PMC5595319; doi:10.1371/journal.pone.0184194)
Supplement: S1 File — (ZIP) [file pone.0184194.s004.zip › Climate_Data/IF_AT04_ECHAM5A1B.dat]

!Made by:  Methyd.exe
!Using:  in.txt
! AT04
! Location (Lon-Lat):  13.170  46.760
! Temperature file:   Z:/Modell_VSDp/VSD_Input/Climate_Scen/AT04_GreiburECHAM5A1B.txt;#3
! Precipitation file: Z:/Modell_VSDp/VSD_Input/Climate_Scen/AT04_GreiburECHAM5A1B.txt;#4
! Sunshine file:      Z:/Modell_VSDp/VSD_Input/Climate_Scen/AT04_GreiburECHAM5A1B.txt/E;#5
! ThetaSat= 0.632; ThetaFC= 0.446; Theta1bar= 0.361; ThetaWP= 0.252
! bulkdens= 0.729 g/cm3
! GDDlim=     5.0 oC
!     8.76 = av. annual mean TempC (oC)
!   1.1839 = av. annual Precip (m/yr)
!  1692.41 = av. annual sunshine hours (h)
!   0.6139 = av. annual AET (m/yr)
!   0.5700 = av. annual percol (m/yr)
!   0.0000 = av. annual Qickfl (m/yr)
!   0.4246 = av. annual mean Theta (m/m)
!    1.121 = av. annual mean rf_miR
!    1.079 = av. annual mean rf_denit
!    0.047 = av. annual mean rf_den
!    520.7 = av. annual PAR (umol/m2/s)
!   2080.7 = av. annual GDD (deg.days)
! ... averages over  150 years.
!Year rf_miR rf_nit rf_denit TempC Precip Sunhrs  AET percol Qickfl  Theta   PAR    GDD kJ/m2/d
1950  1.062  1.011  0.055   7.85  1.145 1804.3  0.643  0.502  0.000  0.437  540.1 1807.7 11842.8
1951  0.978  1.003  0.013   8.14  1.061 1751.0  0.574  0.488  0.000  0.404  530.4 1813.9 11630.5
1952  1.138  1.114  0.038   8.52  1.068 2069.5  0.637  0.431  0.000  0.429  565.4 1985.0 12398.0
1953  0.985  0.933  0.052   6.96  1.261 1628.1  0.545  0.716  0.000  0.440  513.3 1705.7 11254.9
1954  1.011  0.948  0.056   7.17  1.191 1758.8  0.582  0.609  0.000  0.439  528.3 1714.4 11585.6
1955  1.055  1.028  0.043   7.43  1.285 1681.6  0.597  0.688  0.000  0.436  523.7 1809.6 11483.5
1956  1.017  0.959  0.045   7.38  1.055 1835.9  0.600  0.455  0.000  0.437  538.2 1735.5 11801.3
1957  1.068  0.991  0.072   7.82  1.480 1652.3  0.573  0.907  0.000  0.444  514.6 1866.1 11284.0
1958  1.039  0.999  0.039   7.46  0.829 1644.9  0.592  0.237  0.000  0.435  517.5 1792.5 11347.7
1959  1.062  0.985  0.070   8.33  1.447 1818.4  0.631  0.816  0.000  0.443  529.6 1770.6 11612.9
1960  1.083  1.065  0.037   8.02  1.185 1672.1  0.591  0.594  0.000  0.424  524.1 1914.4 11493.1
1961  0.957  0.889  0.049   6.98  1.361 1749.9  0.594  0.767  0.000  0.435  529.1 1627.3 11603.1
1962  1.044  0.980  0.067   7.81  1.342 1676.4  0.544  0.798  0.000  0.443  520.2 1791.4 11407.0
1963  1.048  0.976  0.064   7.95  1.238 1710.8  0.597  0.641  0.000  0.442  524.1 1768.8 11491.6
1964  1.081  1.065  0.035   7.89  1.033 1794.1  0.614  0.419  0.000  0.430  529.1 1852.7 11601.1
1965  1.060  1.043  0.029   7.52  0.869 1989.9  0.599  0.271  0.000  0.415  553.8 1864.3 12144.8
1966  1.048  0.987  0.065   8.00  1.430 1672.9  0.596  0.835  0.000  0.442  519.6 1769.0 11393.3
1967  0.941  0.873  0.064   6.64  1.472 1509.5  0.512  0.960  0.000  0.444  490.9 1571.3 10764.4
1968  1.037  1.015  0.031   7.98  1.046 1719.8  0.598  0.448  0.000  0.424  522.0 1827.9 11447.1
1969  1.025  0.972  0.047   7.78  1.208 1770.6  0.590  0.619  0.000  0.435  527.1 1757.7 11558.4
1970  0.967  0.928  0.030   7.21  1.146 1877.4  0.591  0.554  0.000  0.429  544.5 1583.9 11939.3
1971  1.122  1.045  0.072   8.56  1.250 1671.1  0.631  0.619  0.000  0.443  521.8 1933.6 11442.5
1972  1.062  0.994  0.065   7.81  1.204 1580.2  0.615  0.589  0.000  0.443  509.5 1817.0 11173.3
1973  1.013  0.939  0.063   7.36  1.350 1608.4  0.538  0.812  0.000  0.443  501.5 1736.0 10997.4
1974  1.070  1.006  0.067   7.87  1.368 1506.6  0.530  0.838  0.000  0.443  499.2 1856.6 10945.8
1975  0.960  0.924  0.024   7.93  1.574 1562.6  0.553  1.022  0.000  0.413  508.8 1854.1 11156.3
1976  1.058  1.006  0.053   7.43  1.100 1871.5  0.585  0.515  0.000  0.440  545.3 1879.4 11958.0
1977  1.134  1.072  0.065   8.18  0.881 1863.7  0.619  0.262  0.000  0.441  535.6 2012.7 11743.9
1978  0.927  0.844  0.060   6.69  1.495 1661.0  0.535  0.960  0.000  0.444  511.7 1584.9 11219.8
1979  0.969  0.910  0.041   7.10  1.029 1834.3  0.609  0.420  0.000  0.431  541.9 1624.4 11882.1
1980  1.069  1.043  0.035   7.74  0.967 1738.7  0.575  0.392  0.000  0.428  525.1 1854.4 11514.6
1981  0.924  0.858  0.054   6.59  1.210 1738.1  0.517  0.693  0.000  0.442  518.7 1571.0 11373.2
1982  1.030  0.962  0.055   7.58  1.194 1869.8  0.614  0.581  0.000  0.439  542.8 1759.9 11901.5
1983  0.982  0.922  0.051   7.34  1.280 1855.0  0.565  0.715  0.000  0.439  537.9 1663.0 11794.1
1984  1.111  1.061  0.044   8.11  1.216 1944.6  0.621  0.595  0.000  0.432  553.0 1948.1 12126.6
1985  1.051  1.001  0.038   7.63  1.106 1814.0  0.601  0.505  0.000  0.434  544.9 1823.3 11949.3
1986  1.004  0.925  0.067   7.35  1.355 1539.3  0.558  0.797  0.000  0.444  498.0 1710.5 10919.7
1987  1.107  1.036  0.072   8.17  1.387 1683.5  0.607  0.781  0.000  0.443  516.9 1910.5 11335.2
1988  1.069  1.032  0.041   7.53  1.269 1787.6  0.578  0.692  0.000  0.434  539.6 1906.9 11832.3
1989  1.040  0.980  0.063   7.50  1.251 1732.6  0.585  0.666  0.000  0.442  528.9 1795.7 11598.1
1990  1.043  0.988  0.050   7.27  1.274 1677.5  0.550  0.724  0.000  0.438  516.0 1844.2 11314.6
1991  1.061  1.006  0.059   7.87  1.305 1758.9  0.617  0.687  0.000  0.441  529.0 1752.8 11600.7
1992  1.103  1.037  0.069   7.84  1.033 1894.8  0.589  0.445  0.000  0.442  534.1 1940.0 11710.7
1993  1.040  0.993  0.029   7.40  1.142 1672.4  0.608  0.534  0.000  0.428  518.4 1786.8 11367.6
1994  1.086  1.008  0.065   8.62  1.161 1723.1  0.635  0.526  0.000  0.441  521.2 1814.7 11429.7
1995  1.063  0.998  0.059   7.70  1.361 1665.2  0.604  0.757  0.000  0.441  521.7 1830.4 11440.0
1996  1.118  1.076  0.043   8.42  1.291 1589.5  0.559  0.732  0.000  0.430  508.4 1943.3 11148.1
1997  1.088  1.019  0.065   8.07  0.993 1755.5  0.597  0.395  0.000  0.441  527.3 1910.0 11562.3
1998  1.025  0.982  0.046   7.48  1.214 1864.0  0.589  0.626  0.000  0.438  546.7 1754.1 11988.8
1999  1.039  0.950  0.062   8.11  1.201 1755.2  0.629  0.572  0.000  0.441  526.0 1749.8 11533.3
2000  1.129  1.077  0.056   7.95  1.087 1919.4  0.628  0.459  0.000  0.432  554.3 2010.8 12154.9
2001  1.042  0.992  0.066   7.56  1.171 1717.3  0.566  0.605  0.000  0.442  523.8 1791.1 11486.7
2002  1.119  1.054  0.071   8.06  1.423 1634.2  0.598  0.825  0.000  0.442  515.3 1969.6 11300.6
2003  0.963  0.889  0.066   7.14  1.447 1639.9  0.544  0.903  0.000  0.444  511.2 1602.4 11209.7
2004  0.960  0.927  0.044   7.15  1.152 1721.5  0.586  0.566  0.000  0.438  525.9 1565.4 11531.5
2005  1.043  0.989  0.051   7.71  1.342 1681.1  0.588  0.754  0.000  0.438  517.6 1791.1 11350.9
2006  1.102  1.044  0.066   8.24  1.299 1697.2  0.583  0.715  0.000  0.440  514.9 1882.9 11291.4
2007  0.999  0.925  0.064   7.38  1.425 1684.6  0.542  0.883  0.000  0.443  514.0 1712.7 11270.8
2008  1.011  0.955  0.063   7.13  1.219 1754.7  0.539  0.680  0.000  0.442  522.0 1752.2 11447.4
2009  1.137  1.075  0.071   8.33  1.247 1715.3  0.594  0.652  0.000  0.442  525.2 1995.2 11515.9
2010  1.026  0.965  0.060   7.38  1.321 1820.1  0.582  0.739  0.000  0.440  531.7 1746.2 11660.1
2011  0.935  0.876  0.059   6.66  1.344 1574.5  0.522  0.821  0.000  0.443  504.8 1572.0 11070.3
2012  1.054  1.023  0.030   7.71  0.930 1614.9  0.593  0.337  0.000  0.425  509.1 1792.1 11163.7
2013  0.961  0.905  0.051   6.63  1.193 1601.3  0.489  0.704  0.000  0.440  506.0 1708.9 11095.4
2014  1.118  1.051  0.072   8.34  1.166 1474.8  0.577  0.589  0.000  0.443  494.2 1930.7 10837.1
2015  1.005  0.947  0.057   7.36  1.171 1681.8  0.591  0.580  0.000  0.437  517.7 1699.9 11352.4
2016  1.050  0.980  0.062   7.57  1.525 1572.6  0.517  1.008  0.000  0.441  504.5 1863.9 11062.3
2017  1.082  1.029  0.052   8.18  1.244 1600.1  0.600  0.644  0.000  0.437  511.4 1900.0 11214.1
2018  1.172  1.168  0.034   9.12  1.155 1556.7  0.608  0.547  0.000  0.413  501.4 2360.0 10994.6
2019  1.184  1.138  0.059   8.73  1.512 1899.5  0.597  0.915  0.000  0.436  544.6 2098.8 11942.0
2020  1.019  0.949  0.049   7.69  1.219 1643.4  0.580  0.639  0.000  0.437  510.8 1758.0 11200.8
2021  1.034  0.973  0.056   7.39  1.033 1698.7  0.542  0.491  0.000  0.440  513.2 1810.9 11253.0
2022  1.070  1.000  0.064   7.80  1.212 1820.1  0.598  0.614  0.000  0.441  525.3 1837.6 11518.4
2023  1.228  1.187  0.047   8.34  0.967 1629.0  0.611  0.357  0.000  0.434  516.8 2227.2 11332.0
2024  1.112  1.085  0.041   8.42  1.209 1319.3  0.534  0.675  0.000  0.431  471.7 1922.4 10343.6
2025  0.920  0.864  0.051   6.82  0.977 1578.0  0.546  0.431  0.000  0.439  491.4 1523.3 10774.5
2026  1.247  1.273  0.048   8.35  1.385 1906.8  0.630  0.755  0.000  0.435  544.0 2218.7 11929.7
2027  0.962  0.924  0.034   7.03  1.228 1798.7  0.573  0.655  0.000  0.423  522.1 1687.0 11448.1
2028  1.082  1.081  0.039   7.74  1.053 1969.6  0.618  0.434  0.000  0.431  545.6 1878.2 11963.0
2029  0.897  0.832  0.043   6.55  0.951 1408.7  0.496  0.455  0.000  0.438  472.3 1463.9 10357.4
2030  0.936  0.884  0.033   6.79  1.235 1799.0  0.569  0.667  0.000  0.433  534.4 1584.4 11719.4
2031  1.094  1.084  0.029   7.58  1.096 1612.1  0.573  0.522  0.000  0.429  514.8 1951.1 11289.1
2032  1.224  1.207  0.017   9.58  0.873 1825.0  0.668  0.206  0.000  0.412  538.6 2213.0 11811.3
2033  0.980  0.913  0.056   7.30  1.447 1217.4  0.440  1.007  0.000  0.441  453.0 1708.2  9932.4
2034  1.213  1.146  0.071   8.67  1.591 1637.0  0.636  0.955  0.000  0.441  514.7 2119.1 11286.7
2035  1.059  1.037  0.024   8.04  1.005 1599.5  0.635  0.371  0.000  0.424  512.4 1725.9 11236.2
2036  1.213  1.178  0.039   9.29  0.876 1891.7  0.662  0.214  0.000  0.430  544.0 2077.2 11928.1
2037  1.076  1.003  0.070   8.16  1.191 1674.5  0.589  0.602  0.000  0.441  506.6 1821.2 11109.7
2038  1.040  0.992  0.057   7.59  1.281 1618.1  0.553  0.728  0.000  0.440  503.4 1803.5 11039.5
2039  1.318  1.290  0.067   9.87  1.608 1362.1  0.610  0.998  0.000  0.439  478.4 2297.6 10490.1
2040  1.264  1.253  0.043  10.07  1.126 1508.2  0.635  0.492  0.000  0.415  493.7 2394.3 10825.1
2041  1.203  1.145  0.052   8.76  0.969 1930.0  0.653  0.317  0.000  0.431  547.5 2156.4 12006.1
2042  1.240  1.202  0.037   9.81  1.211 1799.0  0.690  0.521  0.000  0.428  536.9 2139.1 11773.7
2043  1.066  0.970  0.065   8.56  1.315 1420.5  0.576  0.739  0.000  0.442  477.3 1763.6 10466.8
2044  1.186  1.174  0.050   8.29  1.253 1427.1  0.580  0.674  0.000  0.432  483.2 2117.2 10595.9
2045  1.239  1.216  0.056   9.13  1.037 1822.4  0.673  0.364  0.000  0.437  537.1 2169.0 11776.9
2046  1.353  1.351  0.064   9.64  1.277 1601.8  0.614  0.664  0.000  0.435  510.6 2449.4 11196.4
2047  1.237  1.185  0.060   9.85  1.687 1111.4  0.584  1.103  0.000  0.437  442.8 2055.8  9709.2
2048  1.229  1.182  0.056   9.33  1.210 1704.8  0.605  0.605  0.000  0.430  510.8 2174.7 11200.7
2049  1.183  1.111  0.046   8.88  1.173 1821.8  0.647  0.526  0.000  0.430  541.3 2090.4 11868.6
2050  1.132  1.113  0.044   9.32  1.059 1775.2  0.680  0.379  0.000  0.416  531.0 2000.7 11644.0
2051  1.394  1.435  0.053   9.91  0.963 1781.1  0.680  0.283  0.000  0.432  531.2 2517.2 11648.9
2052  1.231  1.174  0.057   9.73  0.936 1450.3  0.633  0.304  0.000  0.428  484.9 2116.7 10632.8
2053  0.685  0.533  0.007   9.99  0.750 1844.1  0.556  0.194  0.000  0.301  542.4 2575.3 11893.6
2054  1.311  1.319  0.029   9.72  1.075 1676.2  0.680  0.394  0.000  0.416  524.4 2314.0 11499.5
2055  1.179  1.118  0.068   9.11  1.392 1281.1  0.549  0.844  0.000  0.441  464.9 2047.0 10193.8
2056  1.218  1.253  0.033   8.81  1.132 1528.8  0.617  0.515  0.000  0.429  507.1 2126.4 11119.4
2057  1.273  1.273  0.027   9.23  1.134 1969.1  0.689  0.445  0.000  0.422  559.5 2300.3 12269.3
2058  0.922  0.861  0.006   9.84  0.830 1927.0  0.720  0.110  0.000  0.361  564.0 2426.3 12367.2
2059  1.165  1.130  0.016  10.15  1.573 1826.3  0.713  0.860  0.000  0.395  549.7 2408.9 12053.6
2060  1.311  1.270  0.087   9.80  1.434 1621.5  0.654  0.781  0.000  0.442  508.7 2344.1 11153.8
2061  1.179  1.114  0.066   8.59  1.451 1410.4  0.562  0.889  0.000  0.440  486.7 2113.1 10671.9
2062  1.199  1.249  0.022   9.47  1.223 1953.4  0.620  0.603  0.000  0.406  550.1 2298.9 12062.2
2063  1.249  1.215  0.054   9.51  1.830 1279.4  0.573  1.257  0.000  0.437  463.8 2198.2 10169.3
2064  1.225  1.254  0.034   9.58  1.364 1554.1  0.658  0.706  0.000  0.423  509.6 2244.0 11173.8
2065  1.260  1.283  0.027  10.36  0.892 1529.6  0.657  0.234  0.000  0.395  500.3 2688.8 10970.1
2066  1.402  1.444  0.045  10.17  1.081 1647.2  0.669  0.412  0.000  0.428  513.8 2540.7 11265.7
2067  1.329  1.389  0.027  10.21  1.156 1640.3  0.649  0.508  0.000  0.412  522.4 2598.5 11455.2
2068  1.098  1.071  0.016  10.14  0.707 2022.3  0.704  0.003  0.000  0.364  563.1 2372.8 12347.9
2069  1.257  1.250  0.046  10.27  0.725 1770.4  0.639  0.086  0.000  0.361  521.1 2517.7 11425.9
2070  1.433  1.426  0.051  11.21  1.003 1819.2  0.731  0.272  0.000  0.419  540.0 2690.5 11841.7
2071  1.453  1.478  0.055  10.64  1.251 2010.3  0.778  0.473  0.000  0.429  573.7 2595.7 12581.0
2072  1.419  1.568  0.010  11.10  0.799 1747.2  0.734  0.065  0.000  0.396  533.1 2704.5 11690.2
2073  1.108  1.028  0.039  10.00  1.453 1477.4  0.647  0.806  0.000  0.413  507.9 2498.9 11136.2
2074  1.056  0.976  0.018  11.53  1.322 1757.2  0.650  0.672  0.000  0.379  545.4 2757.2 11959.6
2075  1.435  1.495  0.020  12.06  1.061 1865.7  0.780  0.281  0.000  0.392  554.8 2851.3 12165.2
2076  0.878  0.751  0.023  10.46  0.767 1521.2  0.607  0.160  0.000  0.354  501.5 2615.4 10997.9
2077  1.402  1.450  0.031  10.96  1.569 1393.6  0.677  0.893  0.000  0.416  485.0 2605.7 10635.7
2078  1.350  1.329  0.074  10.08  1.557 1656.0  0.662  0.895  0.000  0.438  510.8 2410.2 11200.1
2079  0.970  0.852  0.011  10.79  1.003 2081.9  0.643  0.359  0.000  0.377  587.6 3000.8 12885.2
2080  0.902  0.773  0.016  10.61  0.722 1756.0  0.603  0.119  0.000  0.366  531.8 2619.5 11661.9
2081  1.306  1.257  0.074  10.24  1.462 1302.3  0.638  0.825  0.000  0.440  470.9 2229.9 10326.5
2082  1.085  0.934  0.020  13.10  0.893 2118.1  0.772  0.121  0.000  0.377  590.9 3166.4 12956.3
2083  1.495  1.504  0.058  11.17  1.172 1877.3  0.699  0.473  0.000  0.429  547.4 2692.3 12003.1
2084  1.077  1.055  0.037   9.61  0.800 1445.7  0.616  0.183  0.000  0.366  490.4 2294.8 10754.1
2085  1.090  1.041  0.029  11.15  1.118 1568.7  0.663  0.455  0.000  0.388  509.2 2604.9 11166.4
2086  1.460  1.417  0.077  11.45  1.181 1316.5  0.649  0.533  0.000  0.437  466.0 2457.6 10218.6
2087  1.004  0.872  0.029  11.38  0.983 1694.2  0.701  0.282  0.000  0.378  519.6 2601.7 11393.6
2088  1.433  1.383  0.078  10.82  1.426 1428.8  0.622  0.806  0.000  0.439  485.4 2625.2 10642.8
2089  1.459  1.464  0.054  11.07  1.272 1481.2  0.674  0.598  0.000  0.427  494.6 2574.0 10846.2
2090  1.179  1.224  0.009  10.57  1.004 1873.2  0.710  0.294  0.000  0.375  554.5 2651.3 12158.0
2091  1.317  1.296  0.044  10.50  1.046 1568.3  0.655  0.390  0.000  0.418  500.1 2359.9 10966.0
2092  1.473  1.456  0.083  11.12  1.238 1240.4  0.597  0.640  0.000  0.439  450.8 2609.6  9884.4
2093  0.905  0.800  0.012  11.80  0.729 2093.5  0.698  0.030  0.000  0.345  575.4 2930.3 12616.3
2094  1.362  1.458  0.016  11.82  1.173 1983.1  0.798  0.375  0.000  0.390  567.7 2839.8 12447.8
2095  1.390  1.357  0.036  12.87  0.965 1877.9  0.798  0.167  0.000  0.381  551.8 3261.9 12100.0
2096  1.084  1.018  0.007  11.61  0.828 1948.7  0.722  0.106  0.000  0.331  559.6 2949.7 12270.1
2097  1.428  1.477  0.024  11.87  1.080 1666.5  0.730  0.350  0.000  0.406  527.6 2763.3 11568.8
2098  1.103  0.962  0.041  11.78  1.185 1546.1  0.615  0.569  0.000  0.382  510.7 2873.2 11197.9
2099  1.022  0.947  0.068   7.50  1.138 1533.7  0.542  0.596  0.000  0.443  495.2 1744.0 10858.4
