# Supplementary material for: Climate and air pollution impacts on habitat suitability of Austrian forest ecosystems
Source: PLoS One. 2017 Sep 12;12(9):e0184194. doi: 10.1371/journal.pone.0184194 (PMC5595319; doi:10.1371/journal.pone.0184194)
Supplement: S1 File — (ZIP) [file pone.0184194.s004.zip › Climate_Data/IF_AT04_ECHAM5A2x.dat]

!Made by:  Methyd.exe
!Using:  in.txt
! AT04
! Location (Lon-Lat):  13.170  46.760
! Temperature file:   Z:/Modell_VSDp/VSD_Input/Climate_Scen/AT04_GreiburECHAM5A2x.txt;#3
! Precipitation file: Z:/Modell_VSDp/VSD_Input/Climate_Scen/AT04_GreiburECHAM5A2x.txt;#4
! Sunshine file:      Z:/Modell_VSDp/VSD_Input/Climate_Scen/AT04_GreiburECHAM5A2x.txt/E;#5
! ThetaSat= 0.632; ThetaFC= 0.446; Theta1bar= 0.361; ThetaWP= 0.252
! bulkdens= 0.729 g/cm3
! GDDlim=     5.0 oC
!     8.72 = av. annual mean TempC (oC)
!   1.1434 = av. annual Precip (m/yr)
!  1720.74 = av. annual sunshine hours (h)
!   0.6105 = av. annual AET (m/yr)
!   0.5329 = av. annual percol (m/yr)
!   0.0000 = av. annual Qickfl (m/yr)
!   0.4223 = av. annual mean Theta (m/m)
!    1.104 = av. annual mean rf_miR
!    1.061 = av. annual mean rf_denit
!    0.045 = av. annual mean rf_den
!    523.8 = av. annual PAR (umol/m2/s)
!   2080.0 = av. annual GDD (deg.days)
! ... averages over  150 years.
!Year rf_miR rf_nit rf_denit TempC Precip Sunhrs  AET percol Qickfl  Theta   PAR    GDD kJ/m2/d
1950  1.062  1.011  0.055   7.85  1.145 1804.3  0.643  0.502  0.000  0.437  540.1 1807.7 11842.8
1951  0.978  1.003  0.013   8.14  1.061 1751.0  0.574  0.488  0.000  0.404  530.4 1813.9 11630.5
1952  1.138  1.114  0.038   8.52  1.068 2069.5  0.637  0.431  0.000  0.429  565.4 1985.0 12398.0
1953  0.985  0.933  0.052   6.96  1.261 1628.1  0.545  0.716  0.000  0.440  513.3 1705.7 11254.9
1954  1.011  0.948  0.056   7.17  1.191 1758.8  0.582  0.609  0.000  0.439  528.3 1714.4 11585.6
1955  1.055  1.028  0.043   7.43  1.285 1681.6  0.597  0.688  0.000  0.436  523.7 1809.6 11483.5
1956  1.017  0.959  0.045   7.38  1.055 1835.9  0.600  0.455  0.000  0.437  538.2 1735.5 11801.3
1957  1.068  0.991  0.072   7.82  1.480 1652.3  0.573  0.907  0.000  0.444  514.6 1866.1 11284.0
1958  1.039  0.999  0.039   7.46  0.829 1644.9  0.592  0.237  0.000  0.435  517.5 1792.5 11347.7
1959  1.062  0.985  0.070   8.33  1.447 1818.4  0.631  0.816  0.000  0.443  529.6 1770.6 11612.9
1960  1.083  1.065  0.037   8.02  1.185 1672.1  0.591  0.594  0.000  0.424  524.1 1914.4 11493.1
1961  0.957  0.889  0.049   6.98  1.361 1749.9  0.594  0.767  0.000  0.435  529.1 1627.3 11603.1
1962  1.044  0.980  0.067   7.81  1.342 1676.4  0.544  0.798  0.000  0.443  520.2 1791.4 11407.0
1963  1.048  0.976  0.064   7.95  1.238 1710.8  0.597  0.641  0.000  0.442  524.1 1768.8 11491.6
1964  1.081  1.065  0.035   7.89  1.033 1794.1  0.614  0.419  0.000  0.430  529.1 1852.7 11601.1
1965  1.060  1.043  0.029   7.52  0.869 1989.9  0.599  0.271  0.000  0.415  553.8 1864.3 12144.8
1966  1.048  0.987  0.065   8.00  1.430 1672.9  0.596  0.835  0.000  0.442  519.6 1769.0 11393.3
1967  0.941  0.873  0.064   6.64  1.472 1509.5  0.512  0.960  0.000  0.444  490.9 1571.3 10764.4
1968  1.037  1.015  0.031   7.98  1.046 1719.8  0.598  0.448  0.000  0.424  522.0 1827.9 11447.1
1969  1.025  0.972  0.047   7.78  1.208 1770.6  0.590  0.619  0.000  0.435  527.1 1757.7 11558.4
1970  0.967  0.928  0.030   7.21  1.146 1877.4  0.591  0.554  0.000  0.429  544.5 1583.9 11939.3
1971  1.122  1.045  0.072   8.56  1.250 1671.1  0.631  0.619  0.000  0.443  521.8 1933.6 11442.5
1972  1.062  0.994  0.065   7.81  1.204 1580.2  0.615  0.589  0.000  0.443  509.5 1817.0 11173.3
1973  1.013  0.939  0.063   7.36  1.350 1608.4  0.538  0.812  0.000  0.443  501.5 1736.0 10997.4
1974  1.070  1.006  0.067   7.87  1.368 1506.6  0.530  0.838  0.000  0.443  499.2 1856.6 10945.8
1975  0.960  0.924  0.024   7.93  1.574 1562.6  0.553  1.022  0.000  0.413  508.8 1854.1 11156.3
1976  1.058  1.006  0.053   7.43  1.100 1871.5  0.585  0.515  0.000  0.440  545.3 1879.4 11958.0
1977  1.134  1.072  0.065   8.18  0.881 1863.7  0.619  0.262  0.000  0.441  535.6 2012.7 11743.9
1978  0.927  0.844  0.060   6.69  1.495 1661.0  0.535  0.960  0.000  0.444  511.7 1584.9 11219.8
1979  0.969  0.910  0.041   7.10  1.029 1834.3  0.609  0.420  0.000  0.431  541.9 1624.4 11882.1
1980  1.069  1.043  0.035   7.74  0.967 1738.7  0.575  0.392  0.000  0.428  525.1 1854.4 11514.6
1981  0.924  0.858  0.054   6.59  1.210 1738.1  0.517  0.693  0.000  0.442  518.7 1571.0 11373.2
1982  1.030  0.962  0.055   7.58  1.194 1869.8  0.614  0.581  0.000  0.439  542.8 1759.9 11901.5
1983  0.982  0.922  0.051   7.34  1.280 1855.0  0.565  0.715  0.000  0.439  537.9 1663.0 11794.1
1984  1.111  1.061  0.044   8.11  1.216 1944.6  0.621  0.595  0.000  0.432  553.0 1948.1 12126.6
1985  1.051  1.001  0.038   7.63  1.106 1814.0  0.601  0.505  0.000  0.434  544.9 1823.3 11949.3
1986  1.004  0.925  0.067   7.35  1.355 1539.3  0.558  0.797  0.000  0.444  498.0 1710.5 10919.7
1987  1.107  1.036  0.072   8.17  1.387 1683.5  0.607  0.781  0.000  0.443  516.9 1910.5 11335.2
1988  1.069  1.032  0.041   7.53  1.269 1787.6  0.578  0.692  0.000  0.434  539.6 1906.9 11832.3
1989  1.040  0.980  0.063   7.50  1.251 1732.6  0.585  0.666  0.000  0.442  528.9 1795.7 11598.1
1990  1.043  0.988  0.050   7.27  1.274 1677.5  0.550  0.724  0.000  0.438  516.0 1844.2 11314.6
1991  1.061  1.006  0.059   7.87  1.305 1758.9  0.617  0.687  0.000  0.441  529.0 1752.8 11600.7
1992  1.103  1.037  0.069   7.84  1.033 1894.8  0.589  0.445  0.000  0.442  534.1 1940.0 11710.7
1993  1.040  0.993  0.029   7.40  1.142 1672.4  0.608  0.534  0.000  0.428  518.4 1786.8 11367.6
1994  1.086  1.008  0.065   8.62  1.161 1723.1  0.635  0.526  0.000  0.441  521.2 1814.7 11429.7
1995  1.063  0.998  0.059   7.70  1.361 1665.2  0.604  0.757  0.000  0.441  521.7 1830.4 11440.0
1996  1.118  1.076  0.043   8.42  1.291 1589.5  0.559  0.732  0.000  0.430  508.4 1943.3 11148.1
1997  1.088  1.019  0.065   8.07  0.993 1755.5  0.597  0.395  0.000  0.441  527.3 1910.0 11562.3
1998  1.025  0.982  0.046   7.48  1.214 1864.0  0.589  0.626  0.000  0.438  546.7 1754.1 11988.8
1999  1.039  0.950  0.062   8.11  1.201 1755.2  0.629  0.572  0.000  0.441  526.0 1749.8 11533.3
2000  1.129  1.077  0.056   7.95  1.087 1919.4  0.628  0.459  0.000  0.432  554.3 2010.8 12154.9
2001  1.042  0.992  0.066   7.56  1.171 1717.3  0.566  0.605  0.000  0.442  523.8 1791.1 11486.7
2002  1.119  1.054  0.071   8.06  1.423 1634.2  0.598  0.825  0.000  0.442  515.3 1969.6 11300.6
2003  0.963  0.889  0.066   7.14  1.447 1639.9  0.544  0.903  0.000  0.444  511.2 1602.4 11209.7
2004  0.960  0.927  0.044   7.15  1.152 1721.5  0.586  0.566  0.000  0.438  525.9 1565.4 11531.5
2005  1.043  0.989  0.051   7.71  1.342 1681.1  0.588  0.754  0.000  0.438  517.6 1791.1 11350.9
2006  1.102  1.044  0.066   8.24  1.299 1697.2  0.583  0.715  0.000  0.440  514.9 1882.9 11291.4
2007  0.999  0.925  0.064   7.38  1.425 1684.6  0.542  0.883  0.000  0.443  514.0 1712.7 11270.8
2008  1.011  0.955  0.063   7.13  1.219 1754.7  0.539  0.680  0.000  0.442  522.0 1752.2 11447.4
2009  1.137  1.075  0.071   8.33  1.247 1715.3  0.594  0.652  0.000  0.442  525.2 1995.2 11515.9
2010  1.026  0.965  0.060   7.38  1.321 1820.1  0.582  0.739  0.000  0.440  531.7 1746.2 11660.1
2011  0.935  0.876  0.059   6.66  1.344 1574.5  0.522  0.821  0.000  0.443  504.8 1572.0 11070.3
2012  1.054  1.023  0.030   7.71  0.930 1614.9  0.593  0.337  0.000  0.425  509.1 1792.1 11163.7
2013  0.961  0.905  0.051   6.63  1.193 1601.3  0.489  0.704  0.000  0.440  506.0 1708.9 11095.4
2014  1.118  1.051  0.072   8.34  1.166 1474.8  0.577  0.589  0.000  0.443  494.2 1930.7 10837.1
2015  1.005  0.947  0.057   7.36  1.171 1681.8  0.591  0.580  0.000  0.437  517.7 1699.9 11352.4
2016  1.078  1.070  0.040   7.47  0.986 2062.8  0.561  0.425  0.000  0.395  567.9 2045.8 12452.1
2017  1.084  1.055  0.037   7.79  1.676 1586.3  0.572  1.104  0.000  0.426  509.7 1923.2 11176.2
2018  1.024  1.021  0.032   8.44  1.203 1811.6  0.628  0.575  0.000  0.407  538.0 2018.9 11798.0
2019  1.215  1.156  0.063   9.03  1.472 1957.7  0.645  0.827  0.000  0.436  548.7 2136.6 12031.4
2020  1.202  1.138  0.064   9.44  0.959 1991.8  0.726  0.233  0.000  0.438  559.2 2044.4 12262.6
2021  1.014  1.022  0.033   6.76  0.861 1917.6  0.547  0.314  0.000  0.426  539.3 1763.2 11825.7
2022  1.038  0.995  0.038   7.34  1.110 1451.6  0.548  0.562  0.000  0.432  471.3 1746.9 10335.3
2023  1.021  0.944  0.063   7.00  1.066 1222.1  0.519  0.547  0.000  0.440  451.4 1744.6  9897.7
2024  0.911  0.881  0.021   7.53  1.088 1639.9  0.559  0.529  0.000  0.405  507.4 1836.8 11127.3
2025  0.961  0.925  0.038   7.20  1.127 1379.1  0.546  0.581  0.000  0.437  474.4 1587.4 10403.6
2026  1.093  1.066  0.057   7.16  1.189 1990.8  0.639  0.550  0.000  0.440  555.7 1885.4 12185.6
2027  1.093  1.059  0.026   7.79  0.844 2141.2  0.650  0.195  0.000  0.408  568.1 1987.8 12457.8
2028  1.079  1.026  0.071   7.72  1.123 1797.0  0.553  0.569  0.000  0.443  520.8 1905.3 11420.9
2029  0.937  0.938  0.017   6.77  0.988 1965.0  0.599  0.389  0.000  0.411  553.3 1790.5 12132.0
2030  1.037  0.995  0.033   6.61  0.975 1734.8  0.524  0.452  0.000  0.429  513.5 1899.2 11259.0
2031  1.087  1.111  0.023   7.56  0.966 1626.5  0.583  0.383  0.000  0.420  513.3 1979.5 11255.8
2032  1.069  1.037  0.041   7.92  0.856 1628.0  0.586  0.269  0.000  0.434  507.3 1822.6 11123.5
2033  0.921  0.939  0.009   7.07  1.010 1570.7  0.519  0.491  0.000  0.405  505.3 1721.5 11079.9
2034  0.986  0.959  0.015   9.12  1.144 2015.4  0.709  0.435  0.000  0.398  571.5 2081.7 12532.2
2035  0.670  0.583  0.005   8.17  0.931 1988.7  0.636  0.295  0.000  0.367  567.0 1959.7 12433.7
2036  1.072  1.003  0.072   8.25  1.088 1448.3  0.556  0.532  0.000  0.444  477.4 1776.8 10468.6
2037  1.130  1.105  0.038   8.58  1.064 1720.2  0.648  0.415  0.000  0.432  522.4 1883.9 11455.6
2038  1.033  0.978  0.054   7.90  1.272 1493.3  0.565  0.707  0.000  0.439  489.7 1700.9 10737.4
2039  1.168  1.124  0.066   8.71  1.203 1695.3  0.622  0.581  0.000  0.440  519.0 1971.3 11379.9
2040  1.123  1.116  0.038   8.57  1.393 1694.8  0.607  0.785  0.000  0.427  521.7 2036.0 11439.3
2041  1.126  1.079  0.058   8.21  1.291 1935.8  0.594  0.697  0.000  0.436  553.8 1958.6 12144.5
2042  1.181  1.140  0.052   9.12  1.134 1865.8  0.652  0.482  0.000  0.435  541.0 2042.4 11863.4
2043  1.081  1.016  0.046   8.25  0.999 1745.2  0.613  0.385  0.000  0.432  514.0 1807.4 11271.9
2044  1.249  1.244  0.056   8.64  1.012 1593.8  0.636  0.376  0.000  0.435  510.3 2238.3 11190.9
2045  1.124  1.083  0.063   8.53  1.384 1558.5  0.608  0.775  0.000  0.440  497.7 1903.9 10913.7
2046  1.234  1.223  0.055   9.01  1.364 1595.1  0.591  0.773  0.000  0.433  507.1 2191.5 11118.7
2047  1.139  1.107  0.054   8.52  1.378 1276.4  0.568  0.810  0.000  0.439  462.3 1940.6 10136.3
2048  1.165  1.139  0.060   8.77  1.357 1790.8  0.635  0.723  0.000  0.437  535.9 1981.0 11752.2
2049  1.347  1.353  0.032   9.47  0.831 2229.5  0.700  0.131  0.000  0.404  590.7 2486.6 12953.8
2050  1.146  1.093  0.050   8.85  0.972 1824.6  0.636  0.337  0.000  0.432  529.5 1971.2 11611.1
2051  1.100  1.045  0.075   7.88  1.254 1586.5  0.535  0.719  0.000  0.444  499.1 1949.4 10944.5
2052  1.190  1.171  0.041   9.13  0.925 1547.9  0.618  0.307  0.000  0.429  499.9 2029.2 10962.4
2053  0.742  0.630  0.001   9.00  0.608 2037.8  0.608  0.000  0.000  0.318  563.8 2244.3 12362.3
2054  1.248  1.289  0.017   9.00  1.011 1568.7  0.619  0.392  0.000  0.416  510.4 2200.7 11192.1
2055  1.075  1.017  0.036   9.84  1.189 1950.5  0.651  0.538  0.000  0.398  556.9 2541.0 12212.5
2056  1.275  1.338  0.024   9.30  1.075 1818.7  0.654  0.421  0.000  0.414  538.6 2341.8 11809.3
2057  1.178  1.182  0.036   8.95  1.119 2021.5  0.688  0.431  0.000  0.414  564.2 2164.7 12371.1
2058  1.192  1.183  0.032   8.81  1.025 1604.1  0.619  0.406  0.000  0.427  505.7 2110.9 11089.3
2059  1.086  1.034  0.043   8.36  1.466 1507.5  0.589  0.877  0.000  0.433  489.4 1820.7 10732.4
2060  1.134  1.052  0.076   8.97  1.445 1216.0  0.550  0.896  0.000  0.444  447.6 1919.6  9815.2
2061  1.317  1.306  0.070   9.36  1.401 1675.5  0.625  0.775  0.000  0.438  522.3 2368.6 11452.6
2062  0.866  0.748  0.018  10.43  0.859 2029.0  0.645  0.214  0.000  0.363  567.4 2427.4 12442.4
2063  1.334  1.334  0.071   9.99  1.334 1501.9  0.651  0.682  0.000  0.439  496.4 2342.0 10885.3
2064  1.147  1.076  0.037  10.76  1.076 1684.7  0.646  0.430  0.000  0.408  519.5 2580.1 11390.8
2065  1.216  1.198  0.040   8.97  1.186 1589.6  0.591  0.594  0.000  0.426  501.9 2227.0 11006.6
2066  1.183  1.212  0.029  10.00  0.891 1935.0  0.710  0.182  0.000  0.376  549.7 2591.3 12053.2
2067  1.281  1.298  0.024   9.78  1.188 1519.7  0.656  0.532  0.000  0.426  512.5 2180.2 11238.6
2068  1.345  1.354  0.039  10.70  1.195 1680.5  0.672  0.523  0.000  0.416  519.9 2465.1 11400.1
2069  1.155  1.113  0.048   8.68  0.812 1495.6  0.586  0.225  0.000  0.433  488.4 2014.1 10709.7
2070  1.262  1.235  0.053   9.48  1.138 1624.4  0.648  0.490  0.000  0.431  513.1 2201.0 11251.4
2071  0.830  0.692  0.018  10.04  0.969 1913.3  0.660  0.309  0.000  0.379  569.8 2456.4 12494.7
2072  1.376  1.412  0.027  10.88  0.919 1599.5  0.700  0.219  0.000  0.410  515.9 2360.0 11313.4
2073  1.294  1.219  0.044  10.79  1.244 1219.1  0.625  0.619  0.000  0.419  465.6 2598.6 10210.1
2074  1.166  1.162  0.012  10.88  0.898 1786.2  0.689  0.209  0.000  0.383  537.8 2614.6 11793.6
2075  1.073  1.017  0.023  10.24  0.963 1903.7  0.631  0.332  0.000  0.385  552.9 2635.7 12124.1
2076  1.154  1.153  0.024   9.97  0.735 1829.8  0.693  0.041  0.000  0.357  538.5 2456.9 11808.0
2077  0.930  0.828  0.018  10.65  0.995 1816.8  0.689  0.305  0.000  0.377  549.1 2726.2 12040.9
2078  1.598  1.679  0.058  11.91  1.245 1670.8  0.725  0.520  0.000  0.425  522.2 2875.5 11450.6
2079  1.439  1.502  0.028  10.45  1.256 1763.8  0.710  0.547  0.000  0.424  538.0 2554.5 11796.7
2080  1.047  0.959  0.005  12.52  0.773 1836.5  0.686  0.087  0.000  0.347  546.2 3031.9 11977.8
2081  1.188  1.050  0.022  12.32  1.180 1751.3  0.702  0.478  0.000  0.392  536.6 2979.4 11765.6
2082  1.120  0.972  0.010  13.71  0.826 1946.1  0.782  0.045  0.000  0.355  564.8 3356.1 12384.5
2083  1.319  1.309  0.055  10.57  1.454 1534.8  0.647  0.807  0.000  0.428  499.1 2446.2 10944.9
2084  1.317  1.269  0.053  11.26  1.357 1454.2  0.676  0.681  0.000  0.412  493.2 2639.6 10814.9
2085  1.040  0.960  0.027  11.11  0.908 1537.0  0.656  0.251  0.000  0.354  507.2 2572.3 11121.8
2086  1.376  1.382  0.053  10.34  1.528 1230.2  0.582  0.945  0.000  0.433  450.8 2418.2  9885.3
2087  1.572  1.610  0.040  12.37  1.060 1445.0  0.695  0.365  0.000  0.415  489.3 2930.3 10730.0
2088  1.566  1.622  0.055  11.80  1.104 1602.8  0.663  0.440  0.000  0.424  503.2 2998.1 11033.1
2089  1.083  1.017  0.019  11.68  0.758 1749.0  0.687  0.071  0.000  0.369  539.4 2698.5 11828.0
2090  1.316  1.345  0.029  11.73  0.999 1537.2  0.652  0.346  0.000  0.397  500.3 2886.6 10970.4
2091  1.378  1.420  0.011  10.85  0.785 1743.9  0.698  0.087  0.000  0.402  525.3 2506.2 11518.5
2092  1.509  1.610  0.025  12.96  0.814 1728.4  0.745  0.069  0.000  0.372  523.4 3209.4 11477.1
2093  0.603  0.315  0.000  13.17  0.543 2215.3  0.543  0.000  0.000  0.282  587.5 3380.3 12883.0
2094  1.448  1.448  0.056  11.59  1.388 1765.2  0.710  0.679  0.000  0.421  528.8 2809.7 11594.6
2095  0.748  0.407  0.000  14.39  0.541 2269.1  0.541  0.000  0.000  0.312  609.4 3912.2 13362.4
2096  1.177  1.012  0.016  13.62  0.772 2107.5  0.687  0.085  0.000  0.370  588.0 3555.5 12894.5
2097  1.778  1.842  0.053  13.39  1.260 1656.2  0.761  0.499  0.000  0.420  521.2 3189.5 11429.1
2098  1.352  1.362  0.040  10.52  1.045 1483.6  0.632  0.413  0.000  0.408  483.7 2539.2 10606.7
2099  1.022  0.947  0.068   7.50  1.138 1533.7  0.542  0.596  0.000  0.443  495.2 1744.0 10858.4
