# Supplementary material for: Climate and air pollution impacts on habitat suitability of Austrian forest ecosystems
Source: PLoS One. 2017 Sep 12;12(9):e0184194. doi: 10.1371/journal.pone.0184194 (PMC5595319; doi:10.1371/journal.pone.0184194)
Supplement: S1 File — (ZIP) [file pone.0184194.s004.zip › Climate_Data/IF_AT04_ECHAM5B1x.dat]

!Made by:  Methyd.exe
!Using:  in.txt
! AT04
! Location (Lon-Lat):  13.170  46.760
! Temperature file:   Z:/Modell_VSDp/VSD_Input/Climate_Scen/AT04_GreiburECHAM5B1x.txt;#3
! Precipitation file: Z:/Modell_VSDp/VSD_Input/Climate_Scen/AT04_GreiburECHAM5B1x.txt;#4
! Sunshine file:      Z:/Modell_VSDp/VSD_Input/Climate_Scen/AT04_GreiburECHAM5B1x.txt/E;#5
! ThetaSat= 0.632; ThetaFC= 0.446; Theta1bar= 0.361; ThetaWP= 0.252
! bulkdens= 0.729 g/cm3
! GDDlim=     5.0 oC
!     8.33 = av. annual mean TempC (oC)
!   1.2353 = av. annual Precip (m/yr)
!  1714.32 = av. annual sunshine hours (h)
!   0.6035 = av. annual AET (m/yr)
!   0.6318 = av. annual percol (m/yr)
!   0.0000 = av. annual Qickfl (m/yr)
!   0.4298 = av. annual mean Theta (m/m)
!    1.099 = av. annual mean rf_miR
!    1.058 = av. annual mean rf_denit
!    0.048 = av. annual mean rf_den
!    523.1 = av. annual PAR (umol/m2/s)
!   1967.1 = av. annual GDD (deg.days)
! ... averages over  150 years.
!Year rf_miR rf_nit rf_denit TempC Precip Sunhrs  AET percol Qickfl  Theta   PAR    GDD kJ/m2/d
1950  1.062  1.011  0.055   7.85  1.145 1804.3  0.643  0.502  0.000  0.437  540.1 1807.7 11842.8
1951  0.978  1.003  0.013   8.14  1.061 1751.0  0.574  0.488  0.000  0.404  530.4 1813.9 11630.5
1952  1.138  1.114  0.038   8.52  1.068 2069.5  0.637  0.431  0.000  0.429  565.4 1985.0 12398.0
1953  0.985  0.933  0.052   6.96  1.261 1628.1  0.545  0.716  0.000  0.440  513.3 1705.7 11254.9
1954  1.011  0.948  0.056   7.17  1.191 1758.8  0.582  0.609  0.000  0.439  528.3 1714.4 11585.6
1955  1.055  1.028  0.043   7.43  1.285 1681.6  0.597  0.688  0.000  0.436  523.7 1809.6 11483.5
1956  1.017  0.959  0.045   7.38  1.055 1835.9  0.600  0.455  0.000  0.437  538.2 1735.5 11801.3
1957  1.068  0.991  0.072   7.82  1.480 1652.3  0.573  0.907  0.000  0.444  514.6 1866.1 11284.0
1958  1.039  0.999  0.039   7.46  0.829 1644.9  0.592  0.237  0.000  0.435  517.5 1792.5 11347.7
1959  1.062  0.985  0.070   8.33  1.447 1818.4  0.631  0.816  0.000  0.443  529.6 1770.6 11612.9
1960  1.083  1.065  0.037   8.02  1.185 1672.1  0.591  0.594  0.000  0.424  524.1 1914.4 11493.1
1961  0.957  0.889  0.049   6.98  1.361 1749.9  0.594  0.767  0.000  0.435  529.1 1627.3 11603.1
1962  1.044  0.980  0.067   7.81  1.342 1676.4  0.544  0.798  0.000  0.443  520.2 1791.4 11407.0
1963  1.048  0.976  0.064   7.95  1.238 1710.8  0.597  0.641  0.000  0.442  524.1 1768.8 11491.6
1964  1.081  1.065  0.035   7.89  1.033 1794.1  0.614  0.419  0.000  0.430  529.1 1852.7 11601.1
1965  1.060  1.043  0.029   7.52  0.869 1989.9  0.599  0.271  0.000  0.415  553.8 1864.3 12144.8
1966  1.048  0.987  0.065   8.00  1.430 1672.9  0.596  0.835  0.000  0.442  519.6 1769.0 11393.3
1967  0.941  0.873  0.064   6.64  1.472 1509.5  0.512  0.960  0.000  0.444  490.9 1571.3 10764.4
1968  1.037  1.015  0.031   7.98  1.046 1719.8  0.598  0.448  0.000  0.424  522.0 1827.9 11447.1
1969  1.025  0.972  0.047   7.78  1.208 1770.6  0.590  0.619  0.000  0.435  527.1 1757.7 11558.4
1970  0.967  0.928  0.030   7.21  1.146 1877.4  0.591  0.554  0.000  0.429  544.5 1583.9 11939.3
1971  1.122  1.045  0.072   8.56  1.250 1671.1  0.631  0.619  0.000  0.443  521.8 1933.6 11442.5
1972  1.062  0.994  0.065   7.81  1.204 1580.2  0.615  0.589  0.000  0.443  509.5 1817.0 11173.3
1973  1.013  0.939  0.063   7.36  1.350 1608.4  0.538  0.812  0.000  0.443  501.5 1736.0 10997.4
1974  1.070  1.006  0.067   7.87  1.368 1506.6  0.530  0.838  0.000  0.443  499.2 1856.6 10945.8
1975  0.960  0.924  0.024   7.93  1.574 1562.6  0.553  1.022  0.000  0.413  508.8 1854.1 11156.3
1976  1.058  1.006  0.053   7.43  1.100 1871.5  0.585  0.515  0.000  0.440  545.3 1879.4 11958.0
1977  1.134  1.072  0.065   8.18  0.881 1863.7  0.619  0.262  0.000  0.441  535.6 2012.7 11743.9
1978  0.927  0.844  0.060   6.69  1.495 1661.0  0.535  0.960  0.000  0.444  511.7 1584.9 11219.8
1979  0.969  0.910  0.041   7.10  1.029 1834.3  0.609  0.420  0.000  0.431  541.9 1624.4 11882.1
1980  1.069  1.043  0.035   7.74  0.967 1738.7  0.575  0.392  0.000  0.428  525.1 1854.4 11514.6
1981  0.924  0.858  0.054   6.59  1.210 1738.1  0.517  0.693  0.000  0.442  518.7 1571.0 11373.2
1982  1.030  0.962  0.055   7.58  1.194 1869.8  0.614  0.581  0.000  0.439  542.8 1759.9 11901.5
1983  0.982  0.922  0.051   7.34  1.280 1855.0  0.565  0.715  0.000  0.439  537.9 1663.0 11794.1
1984  1.111  1.061  0.044   8.11  1.216 1944.6  0.621  0.595  0.000  0.432  553.0 1948.1 12126.6
1985  1.051  1.001  0.038   7.63  1.106 1814.0  0.601  0.505  0.000  0.434  544.9 1823.3 11949.3
1986  1.004  0.925  0.067   7.35  1.355 1539.3  0.558  0.797  0.000  0.444  498.0 1710.5 10919.7
1987  1.107  1.036  0.072   8.17  1.387 1683.5  0.607  0.781  0.000  0.443  516.9 1910.5 11335.2
1988  1.069  1.032  0.041   7.53  1.269 1787.6  0.578  0.692  0.000  0.434  539.6 1906.9 11832.3
1989  1.040  0.980  0.063   7.50  1.251 1732.6  0.585  0.666  0.000  0.442  528.9 1795.7 11598.1
1990  1.043  0.988  0.050   7.27  1.274 1677.5  0.550  0.724  0.000  0.438  516.0 1844.2 11314.6
1991  1.061  1.006  0.059   7.87  1.305 1758.9  0.617  0.687  0.000  0.441  529.0 1752.8 11600.7
1992  1.103  1.037  0.069   7.84  1.033 1894.8  0.589  0.445  0.000  0.442  534.1 1940.0 11710.7
1993  1.040  0.993  0.029   7.40  1.142 1672.4  0.608  0.534  0.000  0.428  518.4 1786.8 11367.6
1994  1.086  1.008  0.065   8.62  1.161 1723.1  0.635  0.526  0.000  0.441  521.2 1814.7 11429.7
1995  1.063  0.998  0.059   7.70  1.361 1665.2  0.604  0.757  0.000  0.441  521.7 1830.4 11440.0
1996  1.118  1.076  0.043   8.42  1.291 1589.5  0.559  0.732  0.000  0.430  508.4 1943.3 11148.1
1997  1.088  1.019  0.065   8.07  0.993 1755.5  0.597  0.395  0.000  0.441  527.3 1910.0 11562.3
1998  1.025  0.982  0.046   7.48  1.214 1864.0  0.589  0.626  0.000  0.438  546.7 1754.1 11988.8
1999  1.039  0.950  0.062   8.11  1.201 1755.2  0.629  0.572  0.000  0.441  526.0 1749.8 11533.3
2000  1.129  1.077  0.056   7.95  1.087 1919.4  0.628  0.459  0.000  0.432  554.3 2010.8 12154.9
2001  1.042  0.992  0.066   7.56  1.171 1717.3  0.566  0.605  0.000  0.442  523.8 1791.1 11486.7
2002  1.119  1.054  0.071   8.06  1.423 1634.2  0.598  0.825  0.000  0.442  515.3 1969.6 11300.6
2003  0.963  0.889  0.066   7.14  1.447 1639.9  0.544  0.903  0.000  0.444  511.2 1602.4 11209.7
2004  0.960  0.927  0.044   7.15  1.152 1721.5  0.586  0.566  0.000  0.438  525.9 1565.4 11531.5
2005  1.043  0.989  0.051   7.71  1.342 1681.1  0.588  0.754  0.000  0.438  517.6 1791.1 11350.9
2006  1.102  1.044  0.066   8.24  1.299 1697.2  0.583  0.715  0.000  0.440  514.9 1882.9 11291.4
2007  0.999  0.925  0.064   7.38  1.425 1684.6  0.542  0.883  0.000  0.443  514.0 1712.7 11270.8
2008  1.011  0.955  0.063   7.13  1.219 1754.7  0.539  0.680  0.000  0.442  522.0 1752.2 11447.4
2009  1.137  1.075  0.071   8.33  1.247 1715.3  0.594  0.652  0.000  0.442  525.2 1995.2 11515.9
2010  1.026  0.965  0.060   7.38  1.321 1820.1  0.582  0.739  0.000  0.440  531.7 1746.2 11660.1
2011  0.935  0.876  0.059   6.66  1.344 1574.5  0.522  0.821  0.000  0.443  504.8 1572.0 11070.3
2012  1.054  1.023  0.030   7.71  0.930 1614.9  0.593  0.337  0.000  0.425  509.1 1792.1 11163.7
2013  0.961  0.905  0.051   6.63  1.193 1601.3  0.489  0.704  0.000  0.440  506.0 1708.9 11095.4
2014  1.118  1.051  0.072   8.34  1.166 1474.8  0.577  0.589  0.000  0.443  494.2 1930.7 10837.1
2015  1.005  0.947  0.057   7.36  1.171 1681.8  0.591  0.580  0.000  0.437  517.7 1699.9 11352.4
2016  1.084  1.009  0.058   7.81  1.074 1670.6  0.559  0.515  0.000  0.436  515.8 1969.8 11311.6
2017  0.939  0.863  0.057   6.29  1.263 1575.8  0.496  0.767  0.000  0.441  498.1 1635.2 10922.5
2018  1.106  1.083  0.036   8.06  1.227 1718.2  0.602  0.626  0.000  0.426  527.2 1912.0 11560.1
2019  1.154  1.124  0.065   8.19  1.566 1869.2  0.545  1.022  0.000  0.439  536.6 2056.6 11766.5
2020  1.220  1.192  0.028   9.57  1.109 1919.5  0.699  0.410  0.000  0.424  550.1 2100.4 12062.6
2021  1.125  1.084  0.049   8.24  1.196 1936.0  0.617  0.580  0.000  0.434  550.9 1955.4 12080.2
2022  1.091  1.013  0.055   8.25  1.478 1509.1  0.572  0.905  0.000  0.436  490.5 1862.9 10754.8
2023  1.147  1.106  0.061   7.93  1.280 1499.2  0.584  0.696  0.000  0.440  498.8 2026.5 10937.9
2024  1.080  1.086  0.019   8.12  0.984 1523.7  0.572  0.412  0.000  0.408  498.8 2016.9 10938.1
2025  0.909  0.853  0.035   7.00  0.990 1729.2  0.550  0.441  0.000  0.426  525.1 1550.7 11513.3
2026  1.186  1.139  0.082   8.34  1.732 1599.1  0.564  1.169  0.000  0.444  514.9 2111.7 11290.2
2027  0.929  0.851  0.062   6.70  1.673 1634.0  0.515  1.158  0.000  0.444  498.8 1569.4 10937.7
2028  1.101  1.024  0.056   8.03  0.982 1896.2  0.596  0.385  0.000  0.439  536.3 1949.9 11759.9
2029  1.003  0.980  0.019   7.40  0.923 1849.7  0.617  0.306  0.000  0.418  540.8 1670.1 11859.8
2030  0.960  0.921  0.026   6.73  1.135 1705.0  0.494  0.641  0.000  0.425  511.8 1720.8 11222.2
2031  1.108  1.088  0.032   8.01  1.108 1682.0  0.598  0.509  0.000  0.432  523.8 1960.8 11486.1
2032  1.215  1.204  0.024   9.07  0.953 1851.5  0.661  0.292  0.000  0.419  539.2 2163.7 11823.2
2033  1.117  1.121  0.014   8.16  0.861 1656.9  0.588  0.273  0.000  0.412  527.8 2046.2 11572.6
2034  1.079  1.018  0.058   7.86  1.443 1902.0  0.591  0.851  0.000  0.436  546.7 1885.9 11988.7
2035  0.994  0.953  0.021   7.67  0.937 1585.6  0.559  0.378  0.000  0.423  503.7 1656.4 11045.4
2036  1.219  1.192  0.050   9.19  0.949 1584.9  0.615  0.334  0.000  0.435  502.8 2073.8 11024.8
2037  1.083  1.080  0.019   9.54  0.943 2024.9  0.750  0.192  0.000  0.407  571.4 2099.3 12530.7
2038  0.949  0.787  0.033   8.37  1.536 1813.2  0.617  0.919  0.000  0.414  549.4 1981.0 12047.2
2039  0.988  0.904  0.066   7.46  1.627 1644.1  0.581  1.047  0.000  0.444  512.6 1624.0 11240.5
2040  1.255  1.193  0.071   9.31  1.249 1809.6  0.629  0.620  0.000  0.440  534.6 2236.3 11723.2
2041  1.195  1.190  0.014  10.21  1.074 1869.1  0.710  0.364  0.000  0.390  554.7 2403.2 12164.3
2042  1.179  1.133  0.044   9.45  1.293 1857.4  0.693  0.599  0.000  0.429  541.9 1993.6 11881.8
2043  1.131  1.110  0.044   8.45  1.492 1896.8  0.645  0.848  0.000  0.434  541.5 1886.6 11873.4
2044  1.178  1.243  0.025   9.03  1.384 1927.9  0.650  0.734  0.000  0.415  557.2 2350.2 12218.3
2045  1.019  0.941  0.066   7.90  1.601 1392.7  0.555  1.046  0.000  0.442  473.5 1700.1 10383.1
2046  1.237  1.195  0.064   9.22  1.498 1508.7  0.595  0.902  0.000  0.432  499.9 2181.3 10962.9
2047  1.078  1.039  0.048   8.10  1.383 1442.1  0.538  0.845  0.000  0.437  483.4 1854.4 10599.0
2048  1.129  1.114  0.068   7.69  1.246 1886.5  0.623  0.622  0.000  0.440  540.0 1920.6 11841.2
2049  1.239  1.164  0.058   9.19  1.417 1528.5  0.633  0.784  0.000  0.434  497.1 2215.3 10900.8
2050  1.216  1.173  0.066   9.12  1.169 1670.0  0.635  0.534  0.000  0.437  517.4 2110.7 11344.9
2051  1.084  1.047  0.045   8.33  1.243 1931.4  0.643  0.600  0.000  0.426  560.2 1994.6 12285.1
2052  1.004  0.982  0.046   7.34  1.256 1596.6  0.578  0.678  0.000  0.437  505.8 1641.5 11090.7
2053  1.031  0.984  0.043   7.54  1.124 1287.8  0.535  0.588  0.000  0.433  458.5 1799.6 10054.4
2054  1.187  1.158  0.028   8.91  2.163 1682.2  0.629  1.534  0.000  0.419  529.6 2175.5 11612.0
2055  1.084  1.094  0.029   8.12  1.208 2154.9  0.688  0.520  0.000  0.423  592.0 1937.0 12981.0
2056  1.177  1.174  0.056   7.85  1.139 1875.3  0.596  0.543  0.000  0.429  542.2 2114.2 11888.3
2057  1.271  1.327  0.029   9.51  1.151 2051.2  0.706  0.445  0.000  0.416  571.5 2333.6 12532.1
2058  1.119  1.064  0.047   8.64  0.957 1754.5  0.631  0.326  0.000  0.432  526.4 1970.8 11541.9
2059  0.973  0.900  0.055   7.56  1.832 1419.1  0.506  1.326  0.000  0.437  482.4 1570.5 10578.2
2060  1.099  1.053  0.064   8.41  1.814 1408.9  0.551  1.263  0.000  0.439  471.3 1883.4 10335.3
2061  1.156  1.145  0.046   8.86  1.635 1458.4  0.585  1.050  0.000  0.431  497.7 2024.7 10913.8
2062  1.077  1.064  0.025   9.32  0.941 2235.7  0.643  0.298  0.000  0.383  593.2 2344.9 13007.6
2063  1.064  0.998  0.062   7.98  1.320 1625.8  0.529  0.791  0.000  0.441  506.2 1842.1 11099.8
2064  1.199  1.239  0.024   9.32  1.097 1641.8  0.610  0.486  0.000  0.411  512.4 2259.1 11234.9
2065  1.246  1.177  0.075   9.21  1.113 1421.8  0.596  0.516  0.000  0.441  482.0 2225.8 10569.0
2066  1.217  1.213  0.041   8.76  0.949 1627.5  0.570  0.379  0.000  0.432  504.7 2180.0 11067.8
2067  1.324  1.389  0.036   9.20  1.520 1679.3  0.638  0.881  0.000  0.428  525.8 2316.0 11528.8
2068  1.244  1.234  0.032   9.93  0.850 1706.1  0.627  0.224  0.000  0.417  519.7 2273.9 11396.1
2069  1.131  1.087  0.051   8.25  0.931 1478.7  0.560  0.371  0.000  0.437  487.2 1998.6 10682.3
2070  1.100  1.068  0.049   8.19  1.321 1738.5  0.608  0.713  0.000  0.432  529.1 1868.5 11602.7
2071  1.332  1.294  0.076  10.00  1.259 1548.9  0.661  0.598  0.000  0.439  507.4 2365.4 11126.8
2072  1.374  1.322  0.083  10.60  1.040 1548.3  0.670  0.370  0.000  0.440  500.0 2437.2 10964.4
2073  1.117  1.116  0.022   9.05  1.248 1766.9  0.662  0.586  0.000  0.410  541.0 2324.5 11862.5
2074  1.184  1.132  0.059   9.03  1.287 1571.4  0.644  0.643  0.000  0.438  509.5 2013.2 11171.4
2075  0.944  0.849  0.010  10.20  0.921 2038.5  0.665  0.256  0.000  0.380  575.8 2483.0 12625.3
2076  1.161  1.193  0.017   8.51  0.983 1822.6  0.655  0.329  0.000  0.405  545.8 2061.9 11969.0
2077  0.763  0.637  0.007   9.93  1.073 1879.9  0.600  0.473  0.000  0.363  552.5 2417.4 12116.0
2078  1.271  1.306  0.026  10.19  2.336 1873.7  0.732  1.604  0.000  0.414  549.3 2329.6 12045.7
2079  1.149  1.092  0.066   8.39  1.289 1629.3  0.616  0.673  0.000  0.439  512.6 2024.7 11241.0
2080  1.275  1.236  0.058   9.59  1.184 1642.3  0.634  0.550  0.000  0.435  510.0 2251.4 11183.5
2081  1.210  1.272  0.019  10.05  1.140 1846.6  0.712  0.428  0.000  0.406  552.7 2342.9 12119.2
2082  1.420  1.371  0.088  10.60  1.084 1669.3  0.684  0.400  0.000  0.442  513.1 2561.8 11250.3
2083  1.233  1.275  0.027  10.12  1.221 2184.2  0.745  0.476  0.000  0.400  595.5 2606.1 13058.9
2084  1.197  1.163  0.053   8.91  1.328 1422.3  0.538  0.789  0.000  0.437  478.6 2116.7 10495.1
2085  1.101  1.061  0.059   7.98  1.271 1337.4  0.567  0.705  0.000  0.440  473.5 1833.4 10383.8
2086  1.424  1.395  0.040  11.49  0.953 1472.4  0.668  0.285  0.000  0.411  488.7 2664.3 10715.8
2087  1.235  1.180  0.035  10.68  1.289 1510.1  0.673  0.616  0.000  0.410  502.7 2434.4 11023.1
2088  1.292  1.313  0.037  10.22  1.334 1653.5  0.613  0.719  0.000  0.414  514.2 2571.9 11275.2
2089  1.135  1.082  0.072   8.81  1.486 1416.3  0.600  0.886  0.000  0.440  481.3 1885.5 10554.1
2090  1.288  1.323  0.032   9.60  1.569 1592.7  0.622  0.947  0.000  0.423  506.8 2412.9 11114.1
2091  0.809  0.658  0.005  10.91  0.783 2193.3  0.691  0.092  0.000  0.355  587.9 2684.5 12892.4
2092  1.476  1.535  0.029  10.94  1.304 1625.9  0.677  0.627  0.000  0.418  511.8 2633.9 11222.4
2093  1.136  1.110  0.012  10.60  1.067 2228.3  0.786  0.282  0.000  0.387  596.1 2510.0 13071.4
2094  1.228  1.167  0.072   9.59  1.293 1426.5  0.610  0.683  0.000  0.440  473.2 2134.2 10375.8
2095  1.348  1.313  0.067  10.34  1.131 1612.8  0.646  0.485  0.000  0.434  501.4 2341.1 10994.9
2096  1.260  1.278  0.031  10.50  1.063 1624.2  0.681  0.382  0.000  0.391  517.4 2720.8 11345.9
2097  1.271  1.229  0.056   9.61  1.501 1803.1  0.669  0.832  0.000  0.431  533.6 2250.8 11700.2
2098  1.152  1.138  0.032   9.73  0.843 1788.9  0.656  0.187  0.000  0.374  527.4 2276.5 11564.0
2099  1.022  0.947  0.068   7.50  1.138 1533.7  0.542  0.596  0.000  0.443  495.2 1744.0 10858.4
