# Supplementary material for: Climate and air pollution impacts on habitat suitability of Austrian forest ecosystems
Source: PLoS One. 2017 Sep 12;12(9):e0184194. doi: 10.1371/journal.pone.0184194 (PMC5595319; doi:10.1371/journal.pone.0184194)
Supplement: S1 File — (ZIP) [file pone.0184194.s004.zip › Climate_Data/IF_AT04_HADCM3A1B.dat]

!Made by:  Methyd.exe
!Using:  in.txt
! AT04
! Location (Lon-Lat):  13.170  46.760
! Temperature file:   Z:/Modell_VSDp/VSD_Input/Climate_Scen/AT04_GreiburHADCM3A1B.txt;#3
! Precipitation file: Z:/Modell_VSDp/VSD_Input/Climate_Scen/AT04_GreiburHADCM3A1B.txt;#4
! Sunshine file:      Z:/Modell_VSDp/VSD_Input/Climate_Scen/AT04_GreiburHADCM3A1B.txt/E;#5
! ThetaSat= 0.632; ThetaFC= 0.446; Theta1bar= 0.361; ThetaWP= 0.252
! bulkdens= 0.729 g/cm3
! GDDlim=     5.0 oC
!     9.11 = av. annual mean TempC (oC)
!   1.1727 = av. annual Precip (m/yr)
!  1744.85 = av. annual sunshine hours (h)
!   0.6285 = av. annual AET (m/yr)
!   0.5442 = av. annual percol (m/yr)
!   0.0000 = av. annual Qickfl (m/yr)
!   0.4218 = av. annual mean Theta (m/m)
!    1.143 = av. annual mean rf_miR
!    1.103 = av. annual mean rf_denit
!    0.047 = av. annual mean rf_den
!    528.6 = av. annual PAR (umol/m2/s)
!   2158.9 = av. annual GDD (deg.days)
! ... averages over  150 years.
!Year rf_miR rf_nit rf_denit TempC Precip Sunhrs  AET percol Qickfl  Theta   PAR    GDD kJ/m2/d
1950  1.062  1.011  0.055   7.85  1.145 1804.3  0.643  0.502  0.000  0.437  540.1 1807.7 11842.8
1951  0.978  1.003  0.013   8.14  1.061 1751.0  0.574  0.488  0.000  0.404  530.4 1813.9 11630.5
1952  1.138  1.114  0.038   8.52  1.068 2069.5  0.637  0.431  0.000  0.429  565.4 1985.0 12398.0
1953  0.985  0.933  0.052   6.96  1.261 1628.1  0.545  0.716  0.000  0.440  513.3 1705.7 11254.9
1954  1.011  0.948  0.056   7.17  1.191 1758.8  0.582  0.609  0.000  0.439  528.3 1714.4 11585.6
1955  1.055  1.028  0.043   7.43  1.285 1681.6  0.597  0.688  0.000  0.436  523.7 1809.6 11483.5
1956  1.017  0.959  0.045   7.38  1.055 1835.9  0.600  0.455  0.000  0.437  538.2 1735.5 11801.3
1957  1.068  0.991  0.072   7.82  1.480 1652.3  0.573  0.907  0.000  0.444  514.6 1866.1 11284.0
1958  1.039  0.999  0.039   7.46  0.829 1644.9  0.592  0.237  0.000  0.435  517.5 1792.5 11347.7
1959  1.062  0.985  0.070   8.33  1.447 1818.4  0.631  0.816  0.000  0.443  529.6 1770.6 11612.9
1960  1.083  1.065  0.037   8.02  1.185 1672.1  0.591  0.594  0.000  0.424  524.1 1914.4 11493.1
1961  0.957  0.889  0.049   6.98  1.361 1749.9  0.594  0.767  0.000  0.435  529.1 1627.3 11603.1
1962  1.044  0.980  0.067   7.81  1.342 1676.4  0.544  0.798  0.000  0.443  520.2 1791.4 11407.0
1963  1.048  0.976  0.064   7.95  1.238 1710.8  0.597  0.641  0.000  0.442  524.1 1768.8 11491.6
1964  1.081  1.065  0.035   7.89  1.033 1794.1  0.614  0.419  0.000  0.430  529.1 1852.7 11601.1
1965  1.060  1.043  0.029   7.52  0.869 1989.9  0.599  0.271  0.000  0.415  553.8 1864.3 12144.8
1966  1.048  0.987  0.065   8.00  1.430 1672.9  0.596  0.835  0.000  0.442  519.6 1769.0 11393.3
1967  0.941  0.873  0.064   6.64  1.472 1509.5  0.512  0.960  0.000  0.444  490.9 1571.3 10764.4
1968  1.037  1.015  0.031   7.98  1.046 1719.8  0.598  0.448  0.000  0.424  522.0 1827.9 11447.1
1969  1.025  0.972  0.047   7.78  1.208 1770.6  0.590  0.619  0.000  0.435  527.1 1757.7 11558.4
1970  0.967  0.928  0.030   7.21  1.146 1877.4  0.591  0.554  0.000  0.429  544.5 1583.9 11939.3
1971  1.122  1.045  0.072   8.56  1.250 1671.1  0.631  0.619  0.000  0.443  521.8 1933.6 11442.5
1972  1.062  0.994  0.065   7.81  1.204 1580.2  0.615  0.589  0.000  0.443  509.5 1817.0 11173.3
1973  1.013  0.939  0.063   7.36  1.350 1608.4  0.538  0.812  0.000  0.443  501.5 1736.0 10997.4
1974  1.070  1.006  0.067   7.87  1.368 1506.6  0.530  0.838  0.000  0.443  499.2 1856.6 10945.8
1975  0.960  0.924  0.024   7.93  1.574 1562.6  0.553  1.022  0.000  0.413  508.8 1854.1 11156.3
1976  1.058  1.006  0.053   7.43  1.100 1871.5  0.585  0.515  0.000  0.440  545.3 1879.4 11958.0
1977  1.134  1.072  0.065   8.18  0.881 1863.7  0.619  0.262  0.000  0.441  535.6 2012.7 11743.9
1978  0.927  0.844  0.060   6.69  1.495 1661.0  0.535  0.960  0.000  0.444  511.7 1584.9 11219.8
1979  0.969  0.910  0.041   7.10  1.029 1834.3  0.609  0.420  0.000  0.431  541.9 1624.4 11882.1
1980  1.069  1.043  0.035   7.74  0.967 1738.7  0.575  0.392  0.000  0.428  525.1 1854.4 11514.6
1981  0.924  0.858  0.054   6.59  1.210 1738.1  0.517  0.693  0.000  0.442  518.7 1571.0 11373.2
1982  1.030  0.962  0.055   7.58  1.194 1869.8  0.614  0.581  0.000  0.439  542.8 1759.9 11901.5
1983  0.982  0.922  0.051   7.34  1.280 1855.0  0.565  0.715  0.000  0.439  537.9 1663.0 11794.1
1984  1.111  1.061  0.044   8.11  1.216 1944.6  0.621  0.595  0.000  0.432  553.0 1948.1 12126.6
1985  1.051  1.001  0.038   7.63  1.106 1814.0  0.601  0.505  0.000  0.434  544.9 1823.3 11949.3
1986  1.004  0.925  0.067   7.35  1.355 1539.3  0.558  0.797  0.000  0.444  498.0 1710.5 10919.7
1987  1.107  1.036  0.072   8.17  1.387 1683.5  0.607  0.781  0.000  0.443  516.9 1910.5 11335.2
1988  1.069  1.032  0.041   7.53  1.269 1787.6  0.578  0.692  0.000  0.434  539.6 1906.9 11832.3
1989  1.040  0.980  0.063   7.50  1.251 1732.6  0.585  0.666  0.000  0.442  528.9 1795.7 11598.1
1990  1.043  0.988  0.050   7.27  1.274 1677.5  0.550  0.724  0.000  0.438  516.0 1844.2 11314.6
1991  1.061  1.006  0.059   7.87  1.305 1758.9  0.617  0.687  0.000  0.441  529.0 1752.8 11600.7
1992  1.103  1.037  0.069   7.84  1.033 1894.8  0.589  0.445  0.000  0.442  534.1 1940.0 11710.7
1993  1.040  0.993  0.029   7.40  1.142 1672.4  0.608  0.534  0.000  0.428  518.4 1786.8 11367.6
1994  1.086  1.008  0.065   8.62  1.161 1723.1  0.635  0.526  0.000  0.441  521.2 1814.7 11429.7
1995  1.063  0.998  0.059   7.70  1.361 1665.2  0.604  0.757  0.000  0.441  521.7 1830.4 11440.0
1996  1.118  1.076  0.043   8.42  1.291 1589.5  0.559  0.732  0.000  0.430  508.4 1943.3 11148.1
1997  1.088  1.019  0.065   8.07  0.993 1755.5  0.597  0.395  0.000  0.441  527.3 1910.0 11562.3
1998  1.025  0.982  0.046   7.48  1.214 1864.0  0.589  0.626  0.000  0.438  546.7 1754.1 11988.8
1999  1.039  0.950  0.062   8.11  1.201 1755.2  0.629  0.572  0.000  0.441  526.0 1749.8 11533.3
2000  1.129  1.077  0.056   7.95  1.087 1919.4  0.628  0.459  0.000  0.432  554.3 2010.8 12154.9
2001  1.042  0.992  0.066   7.56  1.171 1717.3  0.566  0.605  0.000  0.442  523.8 1791.1 11486.7
2002  1.119  1.054  0.071   8.06  1.423 1634.2  0.598  0.825  0.000  0.442  515.3 1969.6 11300.6
2003  0.963  0.889  0.066   7.14  1.447 1639.9  0.544  0.903  0.000  0.444  511.2 1602.4 11209.7
2004  0.960  0.927  0.044   7.15  1.152 1721.5  0.586  0.566  0.000  0.438  525.9 1565.4 11531.5
2005  1.043  0.989  0.051   7.71  1.342 1681.1  0.588  0.754  0.000  0.438  517.6 1791.1 11350.9
2006  1.102  1.044  0.066   8.24  1.299 1697.2  0.583  0.715  0.000  0.440  514.9 1882.9 11291.4
2007  0.999  0.925  0.064   7.38  1.425 1684.6  0.542  0.883  0.000  0.443  514.0 1712.7 11270.8
2008  1.011  0.955  0.063   7.13  1.219 1754.7  0.539  0.680  0.000  0.442  522.0 1752.2 11447.4
2009  1.137  1.075  0.071   8.33  1.247 1715.3  0.594  0.652  0.000  0.442  525.2 1995.2 11515.9
2010  1.026  0.965  0.060   7.38  1.321 1820.1  0.582  0.739  0.000  0.440  531.7 1746.2 11660.1
2011  0.935  0.876  0.059   6.66  1.344 1574.5  0.522  0.821  0.000  0.443  504.8 1572.0 11070.3
2012  1.054  1.023  0.030   7.71  0.930 1614.9  0.593  0.337  0.000  0.425  509.1 1792.1 11163.7
2013  0.961  0.905  0.051   6.63  1.193 1601.3  0.489  0.704  0.000  0.440  506.0 1708.9 11095.4
2014  1.118  1.051  0.072   8.34  1.166 1474.8  0.577  0.589  0.000  0.443  494.2 1930.7 10837.1
2015  1.005  0.947  0.057   7.36  1.171 1681.8  0.591  0.580  0.000  0.437  517.7 1699.9 11352.4
2016  1.194  1.197  0.034   8.49  0.934 1973.0  0.637  0.297  0.000  0.427  560.3 2151.5 12285.9
2017  1.221  1.230  0.047   9.36  1.444 1610.5  0.680  0.764  0.000  0.429  511.9 2086.1 11226.0
2018  1.220  1.201  0.053   9.04  1.641 1573.5  0.578  1.063  0.000  0.434  513.3 2161.6 11255.9
2019  1.127  1.088  0.055   8.38  1.310 1685.7  0.568  0.743  0.000  0.437  509.0 1975.8 11161.4
2020  1.202  1.121  0.067   9.30  1.416 1643.0  0.623  0.794  0.000  0.441  514.6 2105.1 11284.9
2021  1.151  1.120  0.059   8.76  1.268 1794.7  0.644  0.624  0.000  0.438  530.1 1944.5 11624.0
2022  1.142  1.109  0.025   8.96  0.927 1670.9  0.605  0.322  0.000  0.417  513.2 1961.6 11253.7
2023  1.094  1.096  0.034   8.87  0.966 1852.8  0.674  0.292  0.000  0.414  548.9 2078.2 12036.5
2024  1.039  0.907  0.040  10.22  1.215 1660.6  0.664  0.551  0.000  0.399  521.5 2324.4 11436.5
2025  1.010  0.996  0.023   7.58  0.828 1862.1  0.552  0.276  0.000  0.414  536.1 1836.6 11755.7
2026  1.209  1.194  0.086   8.19  1.384 1746.0  0.583  0.801  0.000  0.444  524.5 2104.4 11500.7
2027  1.023  1.009  0.029   7.49  1.203 1790.5  0.544  0.659  0.000  0.417  519.2 1910.4 11385.0
2028  1.035  1.042  0.021   7.85  0.850 2100.3  0.591  0.259  0.000  0.415  565.2 1963.4 12393.3
2029  1.061  1.025  0.051   7.46  1.158 1716.6  0.578  0.580  0.000  0.437  515.7 1830.1 11307.7
2030  0.664  0.508  0.009   8.87  0.726 2335.2  0.493  0.233  0.000  0.350  612.1 2347.6 13421.3
2031  1.120  1.109  0.030   8.65  1.254 1749.0  0.649  0.605  0.000  0.415  528.4 2265.9 11586.4
2032  1.231  1.143  0.040  10.44  1.173 1746.6  0.695  0.478  0.000  0.414  539.6 2383.0 11832.2
2033  0.978  0.943  0.009   9.15  1.008 1768.2  0.672  0.336  0.000  0.386  542.9 2176.5 11905.7
2034  1.351  1.308  0.069  10.38  1.191 1814.8  0.704  0.487  0.000  0.435  541.9 2391.4 11881.9
2035  1.033  0.985  0.028   8.46  1.249 1746.1  0.679  0.570  0.000  0.424  537.7 1609.4 11791.4
2036  1.206  1.154  0.048   9.33  0.984 1859.3  0.656  0.327  0.000  0.433  541.0 2056.7 11863.1
2037  1.365  1.326  0.074  10.22  1.186 1929.6  0.714  0.472  0.000  0.436  552.3 2434.7 12111.4
2038  1.248  1.284  0.027   8.87  1.097 1544.8  0.600  0.496  0.000  0.425  497.5 2222.0 10909.4
2039  1.274  1.291  0.042   9.70  1.004 2204.3  0.794  0.210  0.000  0.429  597.9 2168.8 13110.8
2040  1.481  1.536  0.029  11.71  0.962 1977.5  0.776  0.186  0.000  0.410  559.9 2822.9 12276.7
2041  1.109  1.101  0.020  10.42  0.813 1926.9  0.685  0.128  0.000  0.368  555.0 2757.5 12170.0
2042  1.042  0.982  0.009  11.40  0.810 2159.5  0.745  0.065  0.000  0.340  588.1 2678.2 12894.8
2043  1.402  1.333  0.088  10.66  1.187 1905.9  0.690  0.497  0.000  0.442  545.2 2506.6 11954.5
2044  1.294  1.331  0.031   9.33  1.294 1462.1  0.632  0.662  0.000  0.424  496.3 2283.1 10882.0
2045  1.195  1.177  0.061   9.22  1.482 1367.7  0.600  0.882  0.000  0.438  477.5 2013.7 10470.7
2046  1.489  1.512  0.061  10.85  1.466 1525.8  0.636  0.832  0.000  0.428  508.7 2712.7 11155.0
2047  1.087  1.015  0.059   8.84  1.286 1404.4  0.605  0.680  0.000  0.438  476.5 1736.4 10448.8
2048  1.251  1.204  0.062   9.53  1.276 1702.6  0.641  0.634  0.000  0.437  521.1 2181.2 11426.5
2049  1.044  0.933  0.034   9.79  1.423 1820.7  0.627  0.796  0.000  0.402  542.7 2504.4 11899.5
2050  1.138  1.123  0.039   8.77  0.985 1773.3  0.622  0.363  0.000  0.418  528.8 2107.5 11595.3
2051  1.303  1.301  0.073   9.15  1.182 1929.9  0.650  0.532  0.000  0.440  549.0 2347.0 12038.7
2052  1.047  1.011  0.022  10.16  0.836 1643.9  0.670  0.166  0.000  0.382  520.8 2413.4 11419.1
2053  0.876  0.768  0.008   9.79  0.747 2016.1  0.622  0.125  0.000  0.339  565.4 2580.4 12397.5
2054  1.388  1.400  0.032  10.51  1.903 1708.8  0.696  1.207  0.000  0.416  529.2 2463.5 11604.4
2055  1.227  1.169  0.083   9.14  1.379 1486.3  0.598  0.783  0.000  0.441  486.9 2148.9 10677.1
2056  1.291  1.262  0.076   9.48  1.412 1466.4  0.609  0.803  0.000  0.441  492.0 2306.5 10789.4
2057  0.870  0.627  0.012  12.78  0.863 2273.6  0.678  0.185  0.000  0.353  609.9 3111.4 13373.0
2058  1.365  1.341  0.063  10.17  1.107 1650.7  0.692  0.415  0.000  0.435  521.1 2442.2 11426.8
2059  1.169  1.139  0.044   9.08  1.485 1580.8  0.628  0.857  0.000  0.430  506.4 1957.0 11104.0
2060  1.403  1.325  0.096  10.95  1.396 1255.0  0.611  0.785  0.000  0.442  447.1 2466.7  9804.5
2061  1.383  1.388  0.070  10.38  1.310 1737.3  0.704  0.606  0.000  0.438  536.6 2424.9 11767.6
2062  1.289  1.351  0.021  10.08  1.342 1923.0  0.682  0.660  0.000  0.408  553.7 2403.8 12142.3
2063  1.407  1.438  0.046  11.05  1.362 1482.4  0.687  0.675  0.000  0.421  498.6 2510.7 10934.1
2064  1.340  1.344  0.028  10.29  0.856 1901.6  0.707  0.148  0.000  0.407  546.0 2464.8 11971.8
2065  1.000  0.862  0.028  10.71  0.842 1715.5  0.698  0.144  0.000  0.359  532.3 2650.8 11672.0
2066  1.358  1.327  0.049  10.30  1.005 1574.6  0.653  0.352  0.000  0.427  499.5 2408.9 10952.5
2067  1.411  1.421  0.060  10.94  1.271 1386.9  0.671  0.600  0.000  0.432  487.0 2392.7 10679.3
2068  1.227  1.186  0.033  11.38  0.945 1781.2  0.639  0.307  0.000  0.394  537.1 2794.0 11776.5
2069  1.364  1.425  0.008  10.66  0.861 2008.6  0.739  0.122  0.000  0.383  569.1 2570.5 12479.0
2070  1.380  1.377  0.041  10.39  1.073 1948.5  0.713  0.361  0.000  0.426  555.9 2439.1 12189.2
2071  1.555  1.601  0.062  11.23  1.466 1724.4  0.733  0.733  0.000  0.434  529.7 2853.2 11614.3
2072  1.369  1.318  0.076  10.75  1.281 1606.7  0.694  0.588  0.000  0.436  515.8 2378.1 11311.0
2073  1.257  1.298  0.027  10.30  0.955 1745.8  0.673  0.281  0.000  0.404  530.2 2593.1 11625.9
2074  1.275  1.265  0.044  10.35  0.978 1733.7  0.673  0.305  0.000  0.415  526.0 2334.8 11534.9
2075  1.457  1.488  0.030  12.43  1.083 2030.4  0.771  0.313  0.000  0.405  579.9 2975.5 12715.4
2076  0.866  0.775  0.019  10.32  0.905 1735.3  0.631  0.273  0.000  0.341  533.8 2448.7 11705.9
2077  1.098  1.108  0.008  11.00  1.236 1770.4  0.671  0.565  0.000  0.380  543.7 2652.1 11922.0
2078  1.338  1.337  0.040  10.54  1.270 1902.2  0.709  0.562  0.000  0.415  549.5 2514.9 12049.0
2079  1.267  1.253  0.067   9.29  1.071 1822.0  0.637  0.434  0.000  0.439  543.0 2238.7 11906.6
2080  1.255  1.217  0.034  12.45  0.947 1949.5  0.706  0.241  0.000  0.385  561.4 3206.2 12311.4
2081  1.261  1.196  0.065   9.87  1.225 1640.8  0.640  0.585  0.000  0.437  515.6 2202.5 11307.0
2082  1.466  1.484  0.059  12.86  0.929 1957.4  0.768  0.160  0.000  0.363  557.8 3164.6 12231.9
2083  1.512  1.553  0.052  12.26  1.098 1782.5  0.726  0.373  0.000  0.410  543.6 3124.4 11921.1
2084  1.086  1.021  0.036  11.61  0.874 1884.6  0.702  0.173  0.000  0.373  558.3 2799.9 12242.3
2085  1.175  1.175  0.032  10.39  0.905 1528.6  0.623  0.282  0.000  0.374  493.2 2606.9 10815.0
2086  1.447  1.480  0.046  11.62  1.032 1561.6  0.687  0.345  0.000  0.411  496.5 2642.1 10888.0
2087  1.212  1.040  0.034  13.13  1.278 1664.0  0.655  0.623  0.000  0.385  522.8 3097.9 11465.0
2088  1.399  1.340  0.078  10.40  1.568 1235.5  0.548  1.020  0.000  0.439  454.4 2581.4  9964.0
2089  1.240  1.252  0.036  11.95  1.126 1770.4  0.764  0.362  0.000  0.391  547.2 2730.7 11998.2
2090  1.347  1.343  0.042  11.49  1.581 1555.5  0.682  0.900  0.000  0.416  510.4 2871.8 11193.1
2091  0.879  0.713  0.003  12.01  0.661 2077.7  0.658  0.003  0.000  0.345  581.5 2790.8 12750.3
2092  1.466  1.523  0.036  12.48  1.138 1626.8  0.729  0.409  0.000  0.403  515.2 3043.5 11297.5
2093  1.090  1.012  0.017  12.85  0.737 2302.0  0.686  0.051  0.000  0.361  605.2 3176.8 13271.6
2094  1.349  1.344  0.021  13.05  1.054 1982.1  0.810  0.244  0.000  0.391  565.6 3190.0 12402.2
2095  1.238  1.239  0.040  11.51  0.932 1579.4  0.668  0.264  0.000  0.374  500.7 2712.7 10979.6
2096  1.530  1.596  0.037  11.87  1.110 1617.2  0.731  0.379  0.000  0.410  517.8 2939.9 11353.4
2097  1.274  1.236  0.024  12.55  1.105 1933.6  0.789  0.315  0.000  0.390  558.6 2925.4 12248.8
2098  1.172  1.112  0.041  11.50  1.090 1659.0  0.656  0.434  0.000  0.389  522.3 2783.1 11452.1
2099  1.022  0.947  0.068   7.50  1.138 1533.7  0.542  0.596  0.000  0.443  495.2 1744.0 10858.4
