# Supplementary material for: Climate and air pollution impacts on habitat suitability of Austrian forest ecosystems
Source: PLoS One. 2017 Sep 12;12(9):e0184194. doi: 10.1371/journal.pone.0184194 (PMC5595319; doi:10.1371/journal.pone.0184194)
Supplement: S1 File — (ZIP) [file pone.0184194.s004.zip › Climate_Data/IF_AT05_BASELINEx.dat]

!Made by:  Methyd.exe
!Using:  in.txt
! AT05
! Location (Lon-Lat):  13.670  46.710
! Temperature file:   Z:/Modell_VSDp/VSD_Input/Climate_Scen/AT05_Fresach_Baseline.txt;#3
! Precipitation file: Z:/Modell_VSDp/VSD_Input/Climate_Scen/AT05_Fresach_Baseline.txt;#4
! Sunshine file:      Z:/Modell_VSDp/VSD_Input/Climate_Scen/AT05_Fresach_Baseline.txt/E;#5
! ThetaSat= 0.637; ThetaFC= 0.462; Theta1bar= 0.297; ThetaWP= 0.132
! bulkdens= 0.727 g/cm3
! GDDlim=     5.0 oC
!     8.83 = av. annual mean TempC (oC)
!   0.9898 = av. annual Precip (m/yr)
!  1953.62 = av. annual sunshine hours (h)
!   0.6993 = av. annual AET (m/yr)
!   0.2896 = av. annual percol (m/yr)
!   0.0000 = av. annual Qickfl (m/yr)
!   0.4339 = av. annual mean Theta (m/m)
!    1.153 = av. annual mean rf_miR
!    1.103 = av. annual mean rf_denit
!    0.056 = av. annual mean rf_den
!    565.6 = av. annual PAR (umol/m2/s)
!   1993.2 = av. annual GDD (deg.days)
! ... averages over  150 years.
!Year rf_miR rf_nit rf_denit TempC Precip Sunhrs  AET percol Qickfl  Theta   PAR    GDD kJ/m2/d
1950  1.240  1.210  0.047   9.31  1.016 2056.4  0.710  0.306  0.000  0.439  577.5 2196.6 12663.9
1951  1.143  1.125  0.025   8.45  0.973 2076.9  0.735  0.238  0.000  0.424  589.1 1947.6 12918.5
1952  1.198  1.104  0.069   9.58  1.203 2037.7  0.732  0.470  0.000  0.437  576.0 2034.1 12629.8
1953  1.265  1.219  0.027   9.74  0.860 2210.4  0.750  0.110  0.000  0.407  591.5 2243.2 12969.4
1954  1.188  1.156  0.040   9.19  1.183 2025.7  0.740  0.442  0.000  0.427  581.3 2011.3 12747.4
1955  1.120  1.096  0.013   8.81  1.038 1881.4  0.707  0.331  0.000  0.388  564.8 1904.5 12384.0
1956  1.163  1.083  0.064   9.44  0.924 2096.3  0.743  0.181  0.000  0.445  579.3 1913.8 12702.3
1957  1.137  1.080  0.048   9.06  0.947 1953.9  0.734  0.212  0.000  0.440  566.9 1921.4 12430.9
1958  1.068  0.975  0.087   8.01  1.221 1820.5  0.677  0.544  0.000  0.456  552.9 1826.9 12123.8
1959  1.165  1.147  0.019   8.89  0.898 2167.6  0.755  0.143  0.000  0.409  598.7 1988.9 13129.1
1960  1.159  1.074  0.090   8.44  0.885 1937.9  0.685  0.201  0.000  0.454  565.7 2034.0 12405.6
1961  1.139  1.071  0.069   8.66  0.986 1867.0  0.698  0.288  0.000  0.447  556.0 1909.5 12192.1
1962  1.064  1.025  0.000   9.40  0.768 2126.9  0.750  0.000  0.000  0.318  592.3 2020.7 12987.1
1963  1.189  1.120  0.095   8.86  0.869 1983.3  0.685  0.183  0.000  0.452  565.6 2095.6 12403.4
1964  1.080  1.013  0.049   8.61  1.024 1937.5  0.693  0.332  0.000  0.444  559.1 1780.6 12259.9
1965  1.158  1.084  0.087   8.80  0.995 1877.7  0.676  0.319  0.000  0.455  552.6 2014.5 12116.3
1966  1.164  1.121  0.052   8.87  0.920 1968.1  0.706  0.214  0.000  0.429  568.6 2016.4 12467.9
1967  1.293  1.289  0.010   9.74  0.809 2014.4  0.760  0.020  0.000  0.388  580.4 2225.6 12727.4
1968  1.149  1.110  0.029   8.67  0.983 1897.8  0.697  0.286  0.000  0.428  560.7 1974.3 12294.1
1969  1.174  1.121  0.078   8.68  1.023 1965.0  0.688  0.335  0.000  0.452  559.2 2068.4 12261.7
1970  1.165  1.119  0.057   8.80  1.136 1895.2  0.687  0.448  0.000  0.440  559.0 2004.5 12256.6
1971  1.027  0.946  0.074   7.89  1.171 1535.0  0.597  0.575  0.000  0.452  502.2 1709.6 11011.6
1972  1.240  1.207  0.037   9.70  1.011 2077.1  0.731  0.279  0.000  0.424  575.7 2118.4 12624.4
1973  1.125  1.093  0.026   8.65  0.817 1767.9  0.659  0.158  0.000  0.401  544.9 1965.5 11948.8
1974  1.160  1.151  0.007   8.49  0.757 1991.2  0.701  0.056  0.000  0.348  577.4 2092.3 12661.3
1975  1.100  1.060  0.049   8.30  0.916 1926.4  0.681  0.235  0.000  0.433  562.9 1858.6 12342.5
1976  1.241  1.139  0.116   9.65  1.088 1720.1  0.685  0.403  0.000  0.458  529.0 2142.4 11600.9
1977  1.110  1.062  0.045   8.59  0.906 1867.6  0.679  0.227  0.000  0.428  552.5 1868.6 12114.5
1978  1.198  1.138  0.076   8.92  0.969 1889.9  0.673  0.296  0.000  0.447  556.6 2117.3 12205.3
1979  1.208  1.188  0.041   9.32  0.916 2140.3  0.764  0.151  0.000  0.422  591.9 2039.6 12978.1
1980  1.189  1.136  0.066   8.76  0.850 2022.5  0.695  0.155  0.000  0.420  575.7 2115.5 12624.7
1981  1.210  1.197  0.042   9.00  0.873 1914.4  0.699  0.174  0.000  0.430  566.1 2128.3 12413.7
1982  1.194  1.099  0.095   9.23  1.238 1735.5  0.657  0.581  0.000  0.455  530.6 2071.5 11634.4
1983  1.163  1.101  0.087   8.77  1.101 1979.2  0.700  0.401  0.000  0.449  569.8 1987.4 12494.9
1984  1.124  1.018  0.095   9.03  1.174 1913.5  0.699  0.475  0.000  0.455  559.0 1866.8 12257.7
1985  1.178  1.105  0.092   8.54  1.129 2068.2  0.695  0.434  0.000  0.454  580.5 2090.5 12728.8
1986  1.129  1.070  0.053   8.84  0.913 1721.0  0.648  0.265  0.000  0.443  527.1 1908.9 11557.3
1987  1.198  1.137  0.098   9.22  1.136 1957.8  0.730  0.407  0.000  0.456  565.5 1991.1 12399.8
1988  1.185  1.144  0.074   8.64  1.150 1836.7  0.674  0.476  0.000  0.451  558.5 2081.9 12245.8
1989  1.231  1.222  0.041   9.12  0.918 1780.2  0.651  0.267  0.000  0.440  542.9 2194.2 11903.7
1990  1.162  1.138  0.033   8.66  0.911 1821.3  0.654  0.257  0.000  0.415  551.0 2066.2 12081.5
1991  1.187  1.139  0.060   9.07  1.118 2105.5  0.714  0.404  0.000  0.440  586.0 2068.0 12849.0
1992  1.136  1.055  0.083   8.75  1.000 1797.4  0.663  0.337  0.000  0.454  544.6 1939.2 11942.6
1993  1.132  1.090  0.036   8.88  0.916 1753.0  0.666  0.250  0.000  0.433  535.3 1937.4 11738.5
1994  1.224  1.141  0.099   9.14  1.123 2052.7  0.698  0.425  0.000  0.455  583.5 2163.6 12794.0
1995  1.154  1.104  0.071   8.74  0.873 2087.8  0.718  0.155  0.000  0.447  581.2 1953.8 12744.7
1996  1.163  1.153  0.024   8.70  0.985 2047.4  0.709  0.275  0.000  0.413  577.2 2015.7 12655.9
1997  1.098  1.066  0.021   8.34  1.029 1875.4  0.677  0.352  0.000  0.419  551.7 1894.2 12097.0
1998  1.148  1.112  0.028   8.85  0.815 2093.3  0.725  0.089  0.000  0.426  581.2 1991.2 12744.7
1999  1.161  1.132  0.060   8.37  1.028 2061.9  0.706  0.322  0.000  0.436  585.5 2019.2 12837.7
2000  1.107  1.022  0.081   8.58  0.963 1851.0  0.684  0.279  0.000  0.451  548.7 1870.0 12032.4
2001  1.158  1.100  0.056   8.83  0.856 2173.5  0.740  0.116  0.000  0.443  592.5 2035.2 12992.6
2002  1.206  1.151  0.082   8.90  1.139 1774.1  0.664  0.475  0.000  0.447  549.4 2133.5 12046.9
2003  1.139  1.065  0.085   8.73  1.226 1897.3  0.689  0.537  0.000  0.453  556.4 1937.9 12201.3
2004  1.126  1.040  0.087   8.48  0.967 1818.6  0.665  0.302  0.000  0.453  543.3 1915.9 11913.8
2005  1.159  1.098  0.078   8.73  0.991 1884.9  0.673  0.318  0.000  0.449  553.6 1984.0 12139.6
2006  1.156  1.153  0.027   8.72  1.011 1949.8  0.694  0.317  0.000  0.432  565.8 1966.4 12407.7
2007  1.207  1.164  0.069   9.10  1.255 1930.8  0.700  0.555  0.000  0.445  567.0 2095.3 12433.7
2008  1.158  1.107  0.064   9.01  0.949 1860.4  0.706  0.243  0.000  0.444  549.5 1949.0 12049.5
2009  1.201  1.199  0.038   8.99  1.013 1884.0  0.685  0.328  0.000  0.441  556.0 2105.2 12192.2
2010  1.238  1.191  0.076   9.19  1.057 1849.4  0.671  0.386  0.000  0.452  553.4 2198.0 12135.7
2011  1.187  1.199  0.020   8.58  1.023 1969.8  0.673  0.350  0.000  0.426  573.3 2129.8 12571.0
2012  1.197  1.122  0.081   9.07  0.945 1941.5  0.699  0.247  0.000  0.451  562.8 2084.6 12339.9
2013  1.115  1.054  0.059   8.62  0.983 1878.8  0.673  0.310  0.000  0.447  554.9 1889.0 12168.3
2014  1.158  1.068  0.080   8.85  1.014 1759.4  0.662  0.352  0.000  0.451  537.2 2015.2 11780.0
2015  1.158  1.082  0.073   9.11  0.965 1936.1  0.703  0.262  0.000  0.443  559.6 1933.7 12271.3
2016  1.095  1.011  0.075   8.17  0.901 1814.0  0.658  0.243  0.000  0.452  541.4 1900.7 11872.6
2017  1.171  1.149  0.042   8.88  1.018 1940.4  0.720  0.298  0.000  0.435  569.8 2004.3 12493.5
2018  1.223  1.193  0.056   9.15  0.992 2198.2  0.751  0.241  0.000  0.443  598.7 2138.7 13129.1
2019  1.139  1.077  0.070   8.79  1.023 1946.2  0.704  0.318  0.000  0.443  567.6 1920.6 12446.5
2020  1.198  1.188  0.008   9.45  0.817 2134.0  0.746  0.068  0.000  0.393  586.9 2028.1 12869.8
2021  1.059  0.952  0.095   8.20  1.092 1919.6  0.674  0.418  0.000  0.458  558.9 1794.1 12255.2
2022  1.207  1.188  0.014   9.32  0.919 1999.4  0.741  0.179  0.000  0.405  576.9 2070.7 12650.0
2023  1.205  1.189  0.051   8.65  1.035 1848.5  0.663  0.372  0.000  0.440  554.5 2174.6 12158.7
2024  1.174  1.128  0.052   9.12  0.861 2158.3  0.763  0.098  0.000  0.413  593.6 2013.0 13015.3
2025  0.981  0.942  0.000   8.37  0.727 2141.9  0.713  0.000  0.000  0.291  587.3 1838.1 12877.1
2026  1.173  1.127  0.039   9.02  0.941 1870.5  0.696  0.246  0.000  0.438  560.0 2051.0 12279.4
2027  1.153  1.088  0.087   8.47  1.003 1871.4  0.674  0.330  0.000  0.452  555.3 2002.1 12176.3
2028  1.157  1.118  0.039   8.87  0.907 1832.0  0.685  0.221  0.000  0.432  546.3 2016.5 11979.2
2029  1.209  1.174  0.039   9.32  0.855 2066.5  0.726  0.130  0.000  0.434  573.5 2043.8 12575.1
2030  1.104  1.053  0.047   8.48  0.946 1824.8  0.665  0.281  0.000  0.438  548.7 1892.9 12031.1
2031  1.076  1.036  0.019   8.45  0.966 1964.9  0.687  0.279  0.000  0.396  566.8 1929.6 12428.5
2032  1.158  1.117  0.034   9.14  0.973 2181.8  0.754  0.219  0.000  0.435  599.4 1910.9 13144.5
2033  1.220  1.208  0.035   9.43  1.079 1899.4  0.738  0.341  0.000  0.437  565.5 2097.0 12399.5
2034  1.215  1.237  0.014   9.09  0.988 1983.2  0.705  0.283  0.000  0.409  574.7 2121.2 12603.0
2035  1.138  1.082  0.046   8.79  1.076 2085.4  0.710  0.366  0.000  0.439  579.6 1936.6 12710.2
2036  1.121  1.035  0.080   8.41  1.026 1943.5  0.653  0.373  0.000  0.449  558.8 1997.6 12252.5
2037  1.188  1.142  0.052   9.19  1.238 1896.4  0.717  0.521  0.000  0.439  561.4 2045.2 12310.5
2038  1.143  1.082  0.050   8.94  0.784 2045.5  0.685  0.096  0.000  0.435  572.7 1969.6 12558.9
2039  1.166  1.102  0.094   8.93  1.198 1963.0  0.712  0.485  0.000  0.456  555.7 1989.6 12185.4
2040  1.133  1.077  0.067   8.46  1.030 1925.0  0.675  0.355  0.000  0.444  562.6 1964.4 12337.4
2041  1.111  1.002  0.091   8.90  1.152 1725.1  0.690  0.462  0.000  0.453  538.3 1806.4 11803.4
2042  1.088  1.039  0.049   8.44  0.901 1882.5  0.684  0.217  0.000  0.443  555.5 1820.8 12181.9
2043  1.154  1.073  0.071   9.02  0.917 1950.3  0.692  0.225  0.000  0.445  559.2 2012.6 12261.8
2044  1.100  1.066  0.015   8.57  0.764 2157.9  0.710  0.022  0.000  0.380  590.9 1893.7 12958.2
2045  1.213  1.190  0.035   9.39  0.865 2014.2  0.727  0.138  0.000  0.430  576.1 2084.7 12631.9
2046  1.220  1.126  0.096   9.42  1.200 1942.5  0.722  0.478  0.000  0.455  568.3 2118.2 12460.7
2047  1.255  1.204  0.070   9.70  1.027 1875.5  0.710  0.317  0.000  0.448  548.0 2169.4 12015.4
2048  1.127  1.038  0.095   8.80  1.016 2039.1  0.713  0.303  0.000  0.445  571.1 1874.0 12523.6
2049  1.207  1.148  0.059   9.22  1.085 2227.0  0.737  0.349  0.000  0.439  604.5 2149.0 13254.3
2050  1.160  1.124  0.015   9.08  0.874 2068.3  0.719  0.155  0.000  0.410  580.5 2001.2 12730.2
2051  1.182  1.092  0.112   8.98  1.230 1868.4  0.668  0.562  0.000  0.457  553.0 2021.6 12125.4
2052  1.120  1.018  0.093   8.62  1.189 1836.7  0.665  0.524  0.000  0.455  552.0 1962.2 12104.3
2053  1.171  1.127  0.052   9.10  0.968 2112.2  0.737  0.230  0.000  0.443  584.6 1977.6 12819.9
2054  1.097  1.081  0.031   8.29  1.166 1826.0  0.671  0.495  0.000  0.435  553.2 1874.1 12130.0
2055  1.153  1.085  0.079   8.49  1.169 2023.8  0.705  0.464  0.000  0.451  579.0 2008.7 12697.0
2056  1.112  1.051  0.057   8.78  0.912 2005.1  0.707  0.204  0.000  0.444  571.6 1870.9 12532.9
2057  1.101  1.005  0.089   8.27  1.063 1836.1  0.664  0.399  0.000  0.453  549.1 1892.1 12039.6
2058  1.119  1.042  0.076   8.48  1.107 1859.5  0.676  0.431  0.000  0.451  554.6 1947.3 12162.1
2059  1.094  0.998  0.101   8.51  1.046 1796.1  0.663  0.382  0.000  0.458  538.4 1779.5 11806.9
2060  1.179  1.087  0.095   8.98  1.078 1856.5  0.676  0.402  0.000  0.454  548.7 2011.5 12030.9
2061  1.140  1.104  0.039   8.75  0.959 2003.4  0.706  0.253  0.000  0.437  578.1 1984.7 12676.3
2062  1.137  1.062  0.074   8.38  1.253 1793.0  0.649  0.604  0.000  0.446  546.4 2043.2 11981.1
2063  1.241  1.223  0.025   9.62  0.965 2101.4  0.750  0.215  0.000  0.412  590.1 2155.2 12938.9
2064  1.116  1.103  0.018   8.77  0.902 2043.4  0.717  0.185  0.000  0.422  574.0 1851.5 12586.3
2065  0.746  0.620  0.000   8.94  0.697 2205.2  0.696  0.000  0.000  0.275  602.0 2041.1 13199.6
2066  1.128  1.125  0.015   8.43  0.776 2007.1  0.693  0.064  0.000  0.421  572.5 1939.8 12554.4
2067  1.194  1.137  0.062   9.29  1.125 1920.4  0.718  0.408  0.000  0.441  558.1 2046.2 12237.8
2068  1.230  1.197  0.043   9.57  0.971 1984.5  0.744  0.227  0.000  0.440  571.7 2129.4 12536.5
2069  1.125  1.102  0.024   8.04  0.944 1817.3  0.667  0.276  0.000  0.427  545.9 1931.9 11971.4
2070  1.178  1.177  0.021   9.03  0.936 1959.1  0.734  0.202  0.000  0.422  570.3 2021.8 12506.3
2071  1.144  1.121  0.040   8.71  1.115 1853.3  0.691  0.425  0.000  0.439  552.9 1979.5 12122.8
2072  1.185  1.173  0.015   9.15  0.876 1946.4  0.700  0.176  0.000  0.405  563.9 2053.7 12366.1
2073  1.151  1.099  0.058   8.88  1.050 1973.5  0.695  0.355  0.000  0.445  566.2 1977.9 12416.2
2074  1.201  1.101  0.105   9.30  1.194 2048.9  0.731  0.463  0.000  0.457  581.2 2050.9 12743.6
2075  1.205  1.169  0.035   9.06  0.880 1968.5  0.707  0.173  0.000  0.433  573.1 2160.8 12567.8
2076  1.239  1.252  0.028   9.23  1.045 2030.5  0.719  0.326  0.000  0.428  580.2 2170.6 12721.9
2077  1.146  1.068  0.096   8.68  1.108 2012.2  0.708  0.400  0.000  0.455  575.0 1941.1 12608.4
2078  1.218  1.206  0.033   9.39  0.846 2108.2  0.759  0.081  0.000  0.432  585.2 2075.2 12831.2
2079  1.079  1.050  0.023   8.41  0.761 1977.2  0.707  0.046  0.000  0.391  565.6 1822.0 12402.0
2080  1.118  1.025  0.080   8.88  1.041 1935.7  0.707  0.334  0.000  0.451  555.4 1892.7 12177.8
2081  1.159  1.096  0.080   8.35  0.927 1809.6  0.626  0.301  0.000  0.451  544.5 2107.6 11940.1
2082  1.099  1.098  0.006   8.62  0.762 2011.2  0.712  0.042  0.000  0.360  581.0 1938.7 12740.1
2083  1.034  0.931  0.091   7.80  1.045 1778.4  0.638  0.407  0.000  0.458  542.3 1759.0 11891.6
2084  1.111  1.009  0.100   8.53  1.033 1729.2  0.664  0.369  0.000  0.457  533.3 1862.0 11693.3
2085  1.143  1.092  0.086   8.20  1.034 1860.4  0.670  0.364  0.000  0.454  554.2 1990.1 12153.2
2086  1.049  0.974  0.066   7.61  0.844 2011.0  0.646  0.197  0.000  0.451  565.1 1815.7 12391.4
2087  1.211  1.150  0.074   9.06  0.942 1996.8  0.708  0.234  0.000  0.449  568.6 2107.4 12468.5
2088  1.251  1.281  0.013   9.43  0.926 2166.2  0.758  0.168  0.000  0.403  600.5 2156.9 13166.6
2089  1.085  1.011  0.068   8.58  1.003 1974.1  0.718  0.285  0.000  0.450  572.1 1751.7 12545.2
2090  1.202  1.157  0.064   8.91  1.124 2024.8  0.718  0.406  0.000  0.437  578.6 2126.0 12686.5
2091  1.143  1.062  0.083   8.80  1.123 1897.2  0.683  0.439  0.000  0.452  556.9 1931.1 12211.9
2092  1.076  1.020  0.049   8.21  0.923 1996.8  0.693  0.230  0.000  0.443  573.2 1824.5 12568.0
2093  1.062  0.968  0.088   8.05  0.936 1942.7  0.678  0.258  0.000  0.455  561.3 1805.2 12307.6
2094  1.119  1.069  0.068   8.59  0.920 1914.3  0.710  0.210  0.000  0.449  559.8 1855.0 12274.5
2095  1.155  1.144  0.029   8.52  0.971 2124.1  0.735  0.236  0.000  0.431  593.6 1999.8 13016.2
2096  1.121  1.090  0.036   8.73  0.900 1930.5  0.701  0.198  0.000  0.438  563.8 1873.9 12362.3
2097  1.164  1.134  0.040   8.86  0.967 2009.6  0.704  0.263  0.000  0.441  576.6 2030.8 12643.1
2098  1.144  1.105  0.036   8.84  0.830 2218.5  0.749  0.081  0.000  0.422  598.8 1973.2 13129.9
2099  1.123  1.085  0.035   8.67  0.849 1905.3  0.695  0.154  0.000  0.430  554.5 1908.6 12158.8
