# Supplementary material for: Climate and air pollution impacts on habitat suitability of Austrian forest ecosystems
Source: PLoS One. 2017 Sep 12;12(9):e0184194. doi: 10.1371/journal.pone.0184194 (PMC5595319; doi:10.1371/journal.pone.0184194)
Supplement: S1 File — (ZIP) [file pone.0184194.s004.zip › Climate_Data/IF_AT05_ECHAM5A1B.dat]

!Made by:  Methyd.exe
!Using:  in.txt
! AT05
! Location (Lon-Lat):  13.670  46.710
! Temperature file:   Z:/Modell_VSDp/VSD_Input/Climate_Scen/AT05_FresachECHAM5A1B.txt;#3
! Precipitation file: Z:/Modell_VSDp/VSD_Input/Climate_Scen/AT05_FresachECHAM5A1B.txt;#4
! Sunshine file:      Z:/Modell_VSDp/VSD_Input/Climate_Scen/AT05_FresachECHAM5A1B.txt/E;#5
! ThetaSat= 0.637; ThetaFC= 0.462; Theta1bar= 0.297; ThetaWP= 0.132
! bulkdens= 0.727 g/cm3
! GDDlim=     5.0 oC
!     9.94 = av. annual mean TempC (oC)
!   0.9807 = av. annual Precip (m/yr)
!  1928.90 = av. annual sunshine hours (h)
!   0.7109 = av. annual AET (m/yr)
!   0.2690 = av. annual percol (m/yr)
!   0.0000 = av. annual Qickfl (m/yr)
!   0.4062 = av. annual mean Theta (m/m)
!    1.218 = av. annual mean rf_miR
!    1.167 = av. annual mean rf_denit
!    0.051 = av. annual mean rf_den
!    563.8 = av. annual PAR (umol/m2/s)
!   2277.6 = av. annual GDD (deg.days)
! ... averages over  150 years.
!Year rf_miR rf_nit rf_denit TempC Precip Sunhrs  AET percol Qickfl  Theta   PAR    GDD kJ/m2/d
1950  1.240  1.210  0.047   9.31  1.016 2056.4  0.710  0.306  0.000  0.439  577.5 2196.6 12663.9
1951  1.143  1.125  0.025   8.45  0.973 2076.9  0.735  0.238  0.000  0.424  589.1 1947.6 12918.5
1952  1.198  1.104  0.069   9.58  1.203 2037.7  0.732  0.470  0.000  0.437  576.0 2034.1 12629.8
1953  1.265  1.219  0.027   9.74  0.860 2210.4  0.750  0.110  0.000  0.407  591.5 2243.2 12969.4
1954  1.188  1.156  0.040   9.19  1.183 2025.7  0.740  0.442  0.000  0.427  581.3 2011.3 12747.4
1955  1.120  1.096  0.013   8.81  1.038 1881.4  0.707  0.331  0.000  0.388  564.8 1904.5 12384.0
1956  1.163  1.083  0.064   9.44  0.924 2096.3  0.743  0.181  0.000  0.445  579.3 1913.8 12702.3
1957  1.137  1.080  0.048   9.06  0.947 1953.9  0.734  0.212  0.000  0.440  566.9 1921.4 12430.9
1958  1.068  0.975  0.087   8.01  1.221 1820.5  0.677  0.544  0.000  0.456  552.9 1826.9 12123.8
1959  1.165  1.147  0.019   8.89  0.898 2167.6  0.755  0.143  0.000  0.409  598.7 1988.9 13129.1
1960  1.159  1.074  0.090   8.44  0.885 1937.9  0.685  0.201  0.000  0.454  565.7 2034.0 12405.6
1961  1.139  1.071  0.069   8.66  0.986 1867.0  0.698  0.288  0.000  0.447  556.0 1909.5 12192.1
1962  1.064  1.025  0.000   9.40  0.768 2126.9  0.750  0.000  0.000  0.318  592.3 2020.7 12987.1
1963  1.189  1.120  0.095   8.86  0.869 1983.3  0.685  0.183  0.000  0.452  565.6 2095.6 12403.4
1964  1.080  1.013  0.049   8.61  1.024 1937.5  0.693  0.332  0.000  0.444  559.1 1780.6 12259.9
1965  1.158  1.084  0.087   8.80  0.995 1877.7  0.676  0.319  0.000  0.455  552.6 2014.5 12116.3
1966  1.164  1.121  0.052   8.87  0.920 1968.1  0.706  0.214  0.000  0.429  568.6 2016.4 12467.9
1967  1.293  1.289  0.010   9.74  0.809 2014.4  0.760  0.020  0.000  0.388  580.4 2225.6 12727.4
1968  1.149  1.110  0.029   8.67  0.983 1897.8  0.697  0.286  0.000  0.428  560.7 1974.3 12294.1
1969  1.174  1.121  0.078   8.68  1.023 1965.0  0.688  0.335  0.000  0.452  559.2 2068.4 12261.7
1970  1.165  1.119  0.057   8.80  1.136 1895.2  0.687  0.448  0.000  0.440  559.0 2004.5 12256.6
1971  1.027  0.946  0.074   7.89  1.171 1535.0  0.597  0.575  0.000  0.452  502.2 1709.6 11011.6
1972  1.240  1.207  0.037   9.70  1.011 2077.1  0.731  0.279  0.000  0.424  575.7 2118.4 12624.4
1973  1.125  1.093  0.026   8.65  0.817 1767.9  0.659  0.158  0.000  0.401  544.9 1965.5 11948.8
1974  1.160  1.151  0.007   8.49  0.757 1991.2  0.701  0.056  0.000  0.348  577.4 2092.3 12661.3
1975  1.100  1.060  0.049   8.30  0.916 1926.4  0.681  0.235  0.000  0.433  562.9 1858.6 12342.5
1976  1.241  1.139  0.116   9.65  1.088 1720.1  0.685  0.403  0.000  0.458  529.0 2142.4 11600.9
1977  1.110  1.062  0.045   8.59  0.906 1867.6  0.679  0.227  0.000  0.428  552.5 1868.6 12114.5
1978  1.198  1.138  0.076   8.92  0.969 1889.9  0.673  0.296  0.000  0.447  556.6 2117.3 12205.3
1979  1.208  1.188  0.041   9.32  0.916 2140.3  0.764  0.151  0.000  0.422  591.9 2039.6 12978.1
1980  1.189  1.136  0.066   8.76  0.850 2022.5  0.695  0.155  0.000  0.420  575.7 2115.5 12624.7
1981  1.210  1.197  0.042   9.00  0.873 1914.4  0.699  0.174  0.000  0.430  566.1 2128.3 12413.7
1982  1.194  1.099  0.095   9.23  1.238 1735.5  0.657  0.581  0.000  0.455  530.6 2071.5 11634.4
1983  1.163  1.101  0.087   8.77  1.101 1979.2  0.700  0.401  0.000  0.449  569.8 1987.4 12494.9
1984  1.124  1.018  0.095   9.03  1.174 1913.5  0.699  0.475  0.000  0.455  559.0 1866.8 12257.7
1985  1.178  1.105  0.092   8.54  1.129 2068.2  0.695  0.434  0.000  0.454  580.5 2090.5 12728.8
1986  1.129  1.070  0.053   8.84  0.913 1721.0  0.648  0.265  0.000  0.443  527.1 1908.9 11557.3
1987  1.198  1.137  0.098   9.22  1.136 1957.8  0.730  0.407  0.000  0.456  565.5 1991.1 12399.8
1988  1.185  1.144  0.074   8.64  1.150 1836.7  0.674  0.476  0.000  0.451  558.5 2081.9 12245.8
1989  1.231  1.222  0.041   9.12  0.918 1780.2  0.651  0.267  0.000  0.440  542.9 2194.2 11903.7
1990  1.162  1.138  0.033   8.66  0.911 1821.3  0.654  0.257  0.000  0.415  551.0 2066.2 12081.5
1991  1.187  1.139  0.060   9.07  1.118 2105.5  0.714  0.404  0.000  0.440  586.0 2068.0 12849.0
1992  1.136  1.055  0.083   8.75  1.000 1797.4  0.663  0.337  0.000  0.454  544.6 1939.2 11942.6
1993  1.132  1.090  0.036   8.88  0.916 1753.0  0.666  0.250  0.000  0.433  535.3 1937.4 11738.5
1994  1.224  1.141  0.099   9.14  1.123 2052.7  0.698  0.425  0.000  0.455  583.5 2163.6 12794.0
1995  1.154  1.104  0.071   8.74  0.873 2087.8  0.718  0.155  0.000  0.447  581.2 1953.8 12744.7
1996  1.163  1.153  0.024   8.70  0.985 2047.4  0.709  0.275  0.000  0.413  577.2 2015.7 12655.9
1997  1.098  1.066  0.021   8.34  1.029 1875.4  0.677  0.352  0.000  0.419  551.7 1894.2 12097.0
1998  1.148  1.112  0.028   8.85  0.815 2093.3  0.725  0.089  0.000  0.426  581.2 1991.2 12744.7
1999  1.161  1.132  0.060   8.37  1.028 2061.9  0.706  0.322  0.000  0.436  585.5 2019.2 12837.7
2000  1.107  1.022  0.081   8.58  0.963 1851.0  0.684  0.279  0.000  0.451  548.7 1870.0 12032.4
2001  1.158  1.100  0.056   8.83  0.856 2173.5  0.740  0.116  0.000  0.443  592.5 2035.2 12992.6
2002  1.206  1.151  0.082   8.90  1.139 1774.1  0.664  0.475  0.000  0.447  549.4 2133.5 12046.9
2003  1.139  1.065  0.085   8.73  1.226 1897.3  0.689  0.537  0.000  0.453  556.4 1937.9 12201.3
2004  1.126  1.040  0.087   8.48  0.967 1818.6  0.665  0.302  0.000  0.453  543.3 1915.9 11913.8
2005  1.159  1.098  0.078   8.73  0.991 1884.9  0.673  0.318  0.000  0.449  553.6 1984.0 12139.6
2006  1.156  1.153  0.027   8.72  1.011 1949.8  0.694  0.317  0.000  0.432  565.8 1966.4 12407.7
2007  1.207  1.164  0.069   9.10  1.255 1930.8  0.700  0.555  0.000  0.445  567.0 2095.3 12433.7
2008  1.158  1.107  0.064   9.01  0.949 1860.4  0.706  0.243  0.000  0.444  549.5 1949.0 12049.5
2009  1.201  1.199  0.038   8.99  1.013 1884.0  0.685  0.328  0.000  0.441  556.0 2105.2 12192.2
2010  1.238  1.191  0.076   9.19  1.057 1849.4  0.671  0.386  0.000  0.452  553.4 2198.0 12135.7
2011  1.187  1.199  0.020   8.58  1.023 1969.8  0.673  0.350  0.000  0.426  573.3 2129.8 12571.0
2012  1.197  1.122  0.081   9.07  0.945 1941.5  0.699  0.247  0.000  0.451  562.8 2084.6 12339.9
2013  1.115  1.054  0.059   8.62  0.983 1878.8  0.673  0.310  0.000  0.447  554.9 1889.0 12168.3
2014  1.158  1.068  0.080   8.85  1.014 1759.4  0.662  0.352  0.000  0.451  537.2 2015.2 11780.0
2015  1.158  1.082  0.073   9.11  0.965 1936.1  0.703  0.262  0.000  0.443  559.6 1933.7 12271.3
2016  1.048  0.928  0.097   8.00  1.284 1499.1  0.591  0.693  0.000  0.459  497.8 1783.2 10915.1
2017  1.261  1.220  0.050   9.87  1.146 1867.4  0.750  0.396  0.000  0.429  561.5 2129.3 12312.4
2018  1.478  1.528  0.021  10.69  0.954 2279.6  0.807  0.147  0.000  0.403  611.2 2701.9 13402.2
2019  1.245  1.173  0.074   9.61  1.046 2029.8  0.746  0.300  0.000  0.448  579.2 2133.4 12700.8
2020  1.099  1.037  0.037   8.61  1.072 1831.4  0.660  0.412  0.000  0.432  540.7 1848.4 11855.9
2021  1.089  0.986  0.084   8.15  1.090 1910.7  0.678  0.412  0.000  0.453  556.6 1844.4 12205.5
2022  1.215  1.176  0.041   9.26  1.012 1946.4  0.722  0.289  0.000  0.436  567.0 2108.4 12434.1
2023  1.296  1.279  0.064   9.27  0.958 1883.8  0.683  0.275  0.000  0.441  558.2 2369.9 12239.2
2024  1.255  1.202  0.070   9.82  0.924 1819.0  0.732  0.191  0.000  0.430  550.6 2152.5 12073.3
2025  1.127  1.054  0.076   8.58  0.808 2069.5  0.706  0.102  0.000  0.440  570.5 1864.9 12509.3
2026  1.295  1.232  0.075   9.63  0.908 1928.5  0.721  0.187  0.000  0.436  564.6 2334.4 12381.0
2027  1.126  1.073  0.061   8.38  0.906 1866.0  0.698  0.207  0.000  0.442  555.7 1962.6 12185.6
2028  1.253  1.255  0.040   9.45  0.869 1944.3  0.733  0.136  0.000  0.432  563.6 2166.3 12358.7
2029  1.180  1.103  0.051   9.47  0.907 1641.8  0.653  0.255  0.000  0.440  512.8 2003.2 11245.6
2030  1.038  0.936  0.095   7.98  1.234 1541.7  0.634  0.600  0.000  0.457  510.0 1739.0 11183.6
2031  1.136  1.117  0.008   8.66  0.847 1908.2  0.703  0.144  0.000  0.383  561.2 2038.4 12305.9
2032  1.082  1.042  0.000  10.07  0.763 2185.7  0.763  0.000  0.000  0.273  599.0 2278.4 13135.9
2033  1.233  1.132  0.098   9.77  1.643 1501.1  0.657  0.986  0.000  0.453  502.0 2065.7 11007.5
2034  1.262  1.214  0.072   9.48  1.376 1598.9  0.673  0.702  0.000  0.448  521.9 2220.7 11444.9
2035  1.206  1.144  0.067   9.39  1.086 1960.1  0.722  0.364  0.000  0.445  565.4 2043.1 12398.6
2036  1.293  1.289  0.032   9.53  0.902 2129.7  0.724  0.178  0.000  0.419  586.7 2331.0 12865.8
2037  1.234  1.170  0.075   9.48  1.278 1776.0  0.695  0.583  0.000  0.445  537.3 2164.3 11780.8
2038  1.149  1.063  0.074   9.00  0.973 1890.6  0.661  0.311  0.000  0.445  544.3 1969.3 11934.8
2039  1.465  1.499  0.068  11.12  1.352 1669.8  0.719  0.633  0.000  0.446  517.6 2498.0 11348.8
2040  1.325  1.343  0.027  10.02  0.857 1727.5  0.703  0.154  0.000  0.410  533.7 2281.9 11702.2
2041  1.209  1.085  0.090   9.82  1.044 1842.8  0.716  0.328  0.000  0.449  552.6 2041.7 12117.9
2042  1.249  1.199  0.054   9.86  1.010 1820.0  0.729  0.281  0.000  0.432  552.6 2129.1 12116.8
2043  1.186  1.076  0.080   9.66  1.019 1748.5  0.689  0.330  0.000  0.445  536.1 2035.5 11754.9
2044  1.196  1.121  0.046   9.50  0.891 1814.3  0.673  0.218  0.000  0.427  541.8 2049.4 11880.4
2045  0.855  0.707  0.000  11.62  0.710 2264.0  0.710  0.000  0.000  0.213  613.8 2751.0 13459.3
2046  1.431  1.403  0.063  10.87  1.312 1871.7  0.751  0.561  0.000  0.443  559.0 2559.9 12256.7
2047  1.502  1.454  0.097  11.71  1.307 1689.3  0.720  0.587  0.000  0.447  523.2 2635.3 11473.2
2048  1.316  1.242  0.083  10.36  0.966 2000.3  0.715  0.251  0.000  0.437  557.5 2218.3 12225.7
2049  1.378  1.364  0.012  11.04  0.863 2256.0  0.816  0.038  0.000  0.378  610.2 2461.7 13380.4
2050  1.322  1.302  0.000  10.60  0.797 2014.5  0.762  0.000  0.000  0.336  575.5 2275.3 12619.9
2051  1.543  1.555  0.101  11.53  1.170 1816.0  0.759  0.411  0.000  0.444  548.3 2689.3 12024.0
2052  1.332  1.240  0.096  10.69  1.462 1762.4  0.733  0.729  0.000  0.444  540.8 2260.1 11857.5
2053  1.213  1.225  0.000  11.44  0.757 2150.9  0.761  0.000  0.000  0.255  591.1 2743.0 12961.3
2054  1.364  1.357  0.038  10.53  1.469 1902.1  0.758  0.711  0.000  0.418  558.5 2390.8 12247.8
2055  1.386  1.335  0.075  10.77  1.416 1576.7  0.697  0.719  0.000  0.445  518.9 2378.4 11379.4
2056  1.281  1.224  0.064  10.33  0.929 1798.0  0.736  0.193  0.000  0.445  549.2 2096.5 12041.7
2057  1.296  1.276  0.050   9.84  1.100 1917.0  0.745  0.355  0.000  0.425  564.2 2267.4 12371.8
2058  1.352  1.371  0.013  10.60  0.893 2061.0  0.785  0.108  0.000  0.378  593.0 2535.9 13002.8
2059  1.520  1.544  0.049  11.57  0.894 1986.1  0.804  0.090  0.000  0.419  578.3 2638.7 12681.5
2060  1.430  1.372  0.104  10.77  1.092 1966.3  0.747  0.345  0.000  0.449  566.5 2524.6 12423.1
2061  1.260  1.220  0.053   9.61  1.007 1910.5  0.737  0.270  0.000  0.428  564.0 2220.2 12367.8
2062  1.416  1.381  0.107  10.59  1.080 1839.0  0.716  0.365  0.000  0.451  550.8 2575.2 12078.8
2063  1.521  1.495  0.064  11.79  1.251 1783.7  0.764  0.487  0.000  0.430  548.0 2718.0 12015.8
2064  1.276  1.281  0.021  10.20  0.829 1921.9  0.747  0.082  0.000  0.406  561.9 2113.4 12320.5
2065  0.629  0.338  0.000  12.46  0.491 2142.5  0.491  0.000  0.000  0.207  601.0 3061.7 13177.8
2066  1.295  1.306  0.006  10.56  0.758 1921.7  0.728  0.009  0.000  0.382  563.6 2465.6 12358.3
2067  1.518  1.462  0.075  12.07  1.082 2090.2  0.799  0.283  0.000  0.410  582.7 2913.6 12776.5
2068  0.941  0.794  0.000  11.68  0.722 2335.9  0.722  0.000  0.000  0.259  619.4 2751.7 13581.8
2069  1.349  1.401  0.000  10.32  0.724 1791.3  0.719  0.000  0.000  0.290  540.8 2550.7 11857.5
2070  0.583  0.346  0.000  12.53  0.576 2060.7  0.576  0.000  0.000  0.155  584.3 2906.3 12813.1
2071  1.258  1.199  0.015  12.05  1.008 2328.3  0.800  0.209  0.000  0.351  623.3 2871.3 13668.4
2072  1.285  1.260  0.000  12.30  0.772 1992.5  0.764  0.000  0.000  0.315  574.3 2913.3 12593.4
2073  1.495  1.516  0.060  11.55  1.094 1819.2  0.772  0.322  0.000  0.431  557.1 2615.5 12215.5
2074  1.441  1.370  0.036  13.50  1.058 2117.9  0.799  0.259  0.000  0.367  601.7 3287.6 13193.8
2075  1.005  0.842  0.000  12.96  0.739 2242.6  0.739  0.000  0.000  0.229  621.5 3173.1 13628.9
2076  1.600  1.655  0.029  12.41  0.962 1642.0  0.744  0.219  0.000  0.398  530.0 3012.9 11621.7
2077  1.577  1.622  0.059  11.94  1.098 1728.4  0.777  0.321  0.000  0.428  545.2 2785.0 11954.9
2078  1.511  1.539  0.029  11.34  0.953 1951.4  0.776  0.177  0.000  0.410  564.3 2740.9 12372.9
2079  0.404  0.076  0.000  12.36  0.420 2518.5  0.420  0.000  0.000  0.149  648.5 3151.9 14220.1
2080  0.438  0.136  0.000  12.37  0.500 2061.9  0.500  0.000  0.000  0.155  580.7 2836.7 12733.0
2081  1.523  1.536  0.059  11.45  1.117 1544.4  0.722  0.395  0.000  0.399  508.2 2746.3 11143.9
2082  1.039  0.879  0.009  12.96  0.697 2328.2  0.689  0.008  0.000  0.302  640.5 3105.0 14044.6
2083  1.428  1.391  0.063  11.04  0.845 1895.0  0.758  0.087  0.000  0.424  560.5 2499.2 12291.5
2084  0.943  0.838  0.000  11.24  0.670 1595.9  0.671  0.000  0.000  0.224  518.6 2632.1 11372.2
2085  1.585  1.703  0.048  11.81  0.950 1843.3  0.797  0.153  0.000  0.408  561.4 2831.5 12310.6
2086  1.250  1.226  0.000  11.07  0.736 1745.5  0.729  0.000  0.000  0.272  537.9 2457.3 11795.8
2087  1.612  1.635  0.059  12.18  1.033 1859.6  0.800  0.233  0.000  0.422  558.3 2832.0 12241.9
2088  1.555  1.571  0.016  12.40  0.953 2157.2  0.836  0.116  0.000  0.366  603.1 2996.0 13224.9
2089  1.576  1.581  0.051  12.36  0.970 1811.9  0.787  0.183  0.000  0.408  554.4 2798.7 12155.8
2090  1.427  1.459  0.001  11.89  0.815 2169.4  0.817  0.000  0.000  0.294  606.7 2891.4 13303.8
2091  1.539  1.533  0.049  11.80  1.291 1712.7  0.751  0.540  0.000  0.421  537.7 2752.4 11790.0
2092  1.357  1.262  0.102  10.75  1.025 1434.0  0.670  0.356  0.000  0.452  496.4 2357.6 10884.8
2093  1.550  1.587  0.073  11.65  0.945 1967.5  0.808  0.137  0.000  0.434  571.9 2677.4 12541.1
2094  1.123  1.035  0.000  12.46  0.780 2279.1  0.780  0.000  0.000  0.257  619.4 2833.5 13581.5
2095  1.562  1.582  0.012  12.62  0.890 2363.3  0.841  0.049  0.000  0.373  635.0 3182.8 13923.9
2096  0.995  0.857  0.002  12.63  0.748 2239.9  0.748  0.000  0.000  0.250  614.9 2956.6 13483.6
2097  1.538  1.571  0.035  12.41  0.946 1767.4  0.792  0.155  0.000  0.387  551.8 2893.4 12099.9
2098  0.593  0.296  0.000  13.33  0.585 2152.9  0.585  0.000  0.000  0.162  604.3 3140.9 13250.4
2099  1.123  1.085  0.035   8.67  0.849 1905.3  0.695  0.154  0.000  0.430  554.5 1908.6 12158.8
