# Supplementary material for: Climate and air pollution impacts on habitat suitability of Austrian forest ecosystems
Source: PLoS One. 2017 Sep 12;12(9):e0184194. doi: 10.1371/journal.pone.0184194 (PMC5595319; doi:10.1371/journal.pone.0184194)
Supplement: S1 File — (ZIP) [file pone.0184194.s004.zip › Climate_Data/IF_AT05_ECHAM5A2x.dat]

!Made by:  Methyd.exe
!Using:  in.txt
! AT05
! Location (Lon-Lat):  13.670  46.710
! Temperature file:   Z:/Modell_VSDp/VSD_Input/Climate_Scen/AT05_FresachECHAM5A2x.txt;#3
! Precipitation file: Z:/Modell_VSDp/VSD_Input/Climate_Scen/AT05_FresachECHAM5A2x.txt;#4
! Sunshine file:      Z:/Modell_VSDp/VSD_Input/Climate_Scen/AT05_FresachECHAM5A2x.txt/E;#5
! ThetaSat= 0.637; ThetaFC= 0.462; Theta1bar= 0.297; ThetaWP= 0.132
! bulkdens= 0.727 g/cm3
! GDDlim=     5.0 oC
!     9.90 = av. annual mean TempC (oC)
!   0.9243 = av. annual Precip (m/yr)
!  1963.21 = av. annual sunshine hours (h)
!   0.7017 = av. annual AET (m/yr)
!   0.2216 = av. annual percol (m/yr)
!   0.0000 = av. annual Qickfl (m/yr)
!   0.3897 = av. annual mean Theta (m/m)
!    1.167 = av. annual mean rf_miR
!    1.108 = av. annual mean rf_denit
!    0.042 = av. annual mean rf_den
!    568.0 = av. annual PAR (umol/m2/s)
!   2285.5 = av. annual GDD (deg.days)
! ... averages over  150 years.
!Year rf_miR rf_nit rf_denit TempC Precip Sunhrs  AET percol Qickfl  Theta   PAR    GDD kJ/m2/d
1950  1.240  1.210  0.047   9.31  1.016 2056.4  0.710  0.306  0.000  0.439  577.5 2196.6 12663.9
1951  1.143  1.125  0.025   8.45  0.973 2076.9  0.735  0.238  0.000  0.424  589.1 1947.6 12918.5
1952  1.198  1.104  0.069   9.58  1.203 2037.7  0.732  0.470  0.000  0.437  576.0 2034.1 12629.8
1953  1.265  1.219  0.027   9.74  0.860 2210.4  0.750  0.110  0.000  0.407  591.5 2243.2 12969.4
1954  1.188  1.156  0.040   9.19  1.183 2025.7  0.740  0.442  0.000  0.427  581.3 2011.3 12747.4
1955  1.120  1.096  0.013   8.81  1.038 1881.4  0.707  0.331  0.000  0.388  564.8 1904.5 12384.0
1956  1.163  1.083  0.064   9.44  0.924 2096.3  0.743  0.181  0.000  0.445  579.3 1913.8 12702.3
1957  1.137  1.080  0.048   9.06  0.947 1953.9  0.734  0.212  0.000  0.440  566.9 1921.4 12430.9
1958  1.068  0.975  0.087   8.01  1.221 1820.5  0.677  0.544  0.000  0.456  552.9 1826.9 12123.8
1959  1.165  1.147  0.019   8.89  0.898 2167.6  0.755  0.143  0.000  0.409  598.7 1988.9 13129.1
1960  1.159  1.074  0.090   8.44  0.885 1937.9  0.685  0.201  0.000  0.454  565.7 2034.0 12405.6
1961  1.139  1.071  0.069   8.66  0.986 1867.0  0.698  0.288  0.000  0.447  556.0 1909.5 12192.1
1962  1.064  1.025  0.000   9.40  0.768 2126.9  0.750  0.000  0.000  0.318  592.3 2020.7 12987.1
1963  1.189  1.120  0.095   8.86  0.869 1983.3  0.685  0.183  0.000  0.452  565.6 2095.6 12403.4
1964  1.080  1.013  0.049   8.61  1.024 1937.5  0.693  0.332  0.000  0.444  559.1 1780.6 12259.9
1965  1.158  1.084  0.087   8.80  0.995 1877.7  0.676  0.319  0.000  0.455  552.6 2014.5 12116.3
1966  1.164  1.121  0.052   8.87  0.920 1968.1  0.706  0.214  0.000  0.429  568.6 2016.4 12467.9
1967  1.293  1.289  0.010   9.74  0.809 2014.4  0.760  0.020  0.000  0.388  580.4 2225.6 12727.4
1968  1.149  1.110  0.029   8.67  0.983 1897.8  0.697  0.286  0.000  0.428  560.7 1974.3 12294.1
1969  1.174  1.121  0.078   8.68  1.023 1965.0  0.688  0.335  0.000  0.452  559.2 2068.4 12261.7
1970  1.165  1.119  0.057   8.80  1.136 1895.2  0.687  0.448  0.000  0.440  559.0 2004.5 12256.6
1971  1.027  0.946  0.074   7.89  1.171 1535.0  0.597  0.575  0.000  0.452  502.2 1709.6 11011.6
1972  1.240  1.207  0.037   9.70  1.011 2077.1  0.731  0.279  0.000  0.424  575.7 2118.4 12624.4
1973  1.125  1.093  0.026   8.65  0.817 1767.9  0.659  0.158  0.000  0.401  544.9 1965.5 11948.8
1974  1.160  1.151  0.007   8.49  0.757 1991.2  0.701  0.056  0.000  0.348  577.4 2092.3 12661.3
1975  1.100  1.060  0.049   8.30  0.916 1926.4  0.681  0.235  0.000  0.433  562.9 1858.6 12342.5
1976  1.241  1.139  0.116   9.65  1.088 1720.1  0.685  0.403  0.000  0.458  529.0 2142.4 11600.9
1977  1.110  1.062  0.045   8.59  0.906 1867.6  0.679  0.227  0.000  0.428  552.5 1868.6 12114.5
1978  1.198  1.138  0.076   8.92  0.969 1889.9  0.673  0.296  0.000  0.447  556.6 2117.3 12205.3
1979  1.208  1.188  0.041   9.32  0.916 2140.3  0.764  0.151  0.000  0.422  591.9 2039.6 12978.1
1980  1.189  1.136  0.066   8.76  0.850 2022.5  0.695  0.155  0.000  0.420  575.7 2115.5 12624.7
1981  1.210  1.197  0.042   9.00  0.873 1914.4  0.699  0.174  0.000  0.430  566.1 2128.3 12413.7
1982  1.194  1.099  0.095   9.23  1.238 1735.5  0.657  0.581  0.000  0.455  530.6 2071.5 11634.4
1983  1.163  1.101  0.087   8.77  1.101 1979.2  0.700  0.401  0.000  0.449  569.8 1987.4 12494.9
1984  1.124  1.018  0.095   9.03  1.174 1913.5  0.699  0.475  0.000  0.455  559.0 1866.8 12257.7
1985  1.178  1.105  0.092   8.54  1.129 2068.2  0.695  0.434  0.000  0.454  580.5 2090.5 12728.8
1986  1.129  1.070  0.053   8.84  0.913 1721.0  0.648  0.265  0.000  0.443  527.1 1908.9 11557.3
1987  1.198  1.137  0.098   9.22  1.136 1957.8  0.730  0.407  0.000  0.456  565.5 1991.1 12399.8
1988  1.185  1.144  0.074   8.64  1.150 1836.7  0.674  0.476  0.000  0.451  558.5 2081.9 12245.8
1989  1.231  1.222  0.041   9.12  0.918 1780.2  0.651  0.267  0.000  0.440  542.9 2194.2 11903.7
1990  1.162  1.138  0.033   8.66  0.911 1821.3  0.654  0.257  0.000  0.415  551.0 2066.2 12081.5
1991  1.187  1.139  0.060   9.07  1.118 2105.5  0.714  0.404  0.000  0.440  586.0 2068.0 12849.0
1992  1.136  1.055  0.083   8.75  1.000 1797.4  0.663  0.337  0.000  0.454  544.6 1939.2 11942.6
1993  1.132  1.090  0.036   8.88  0.916 1753.0  0.666  0.250  0.000  0.433  535.3 1937.4 11738.5
1994  1.224  1.141  0.099   9.14  1.123 2052.7  0.698  0.425  0.000  0.455  583.5 2163.6 12794.0
1995  1.154  1.104  0.071   8.74  0.873 2087.8  0.718  0.155  0.000  0.447  581.2 1953.8 12744.7
1996  1.163  1.153  0.024   8.70  0.985 2047.4  0.709  0.275  0.000  0.413  577.2 2015.7 12655.9
1997  1.098  1.066  0.021   8.34  1.029 1875.4  0.677  0.352  0.000  0.419  551.7 1894.2 12097.0
1998  1.148  1.112  0.028   8.85  0.815 2093.3  0.725  0.089  0.000  0.426  581.2 1991.2 12744.7
1999  1.161  1.132  0.060   8.37  1.028 2061.9  0.706  0.322  0.000  0.436  585.5 2019.2 12837.7
2000  1.107  1.022  0.081   8.58  0.963 1851.0  0.684  0.279  0.000  0.451  548.7 1870.0 12032.4
2001  1.158  1.100  0.056   8.83  0.856 2173.5  0.740  0.116  0.000  0.443  592.5 2035.2 12992.6
2002  1.206  1.151  0.082   8.90  1.139 1774.1  0.664  0.475  0.000  0.447  549.4 2133.5 12046.9
2003  1.139  1.065  0.085   8.73  1.226 1897.3  0.689  0.537  0.000  0.453  556.4 1937.9 12201.3
2004  1.126  1.040  0.087   8.48  0.967 1818.6  0.665  0.302  0.000  0.453  543.3 1915.9 11913.8
2005  1.159  1.098  0.078   8.73  0.991 1884.9  0.673  0.318  0.000  0.449  553.6 1984.0 12139.6
2006  1.156  1.153  0.027   8.72  1.011 1949.8  0.694  0.317  0.000  0.432  565.8 1966.4 12407.7
2007  1.207  1.164  0.069   9.10  1.255 1930.8  0.700  0.555  0.000  0.445  567.0 2095.3 12433.7
2008  1.158  1.107  0.064   9.01  0.949 1860.4  0.706  0.243  0.000  0.444  549.5 1949.0 12049.5
2009  1.201  1.199  0.038   8.99  1.013 1884.0  0.685  0.328  0.000  0.441  556.0 2105.2 12192.2
2010  1.238  1.191  0.076   9.19  1.057 1849.4  0.671  0.386  0.000  0.452  553.4 2198.0 12135.7
2011  1.187  1.199  0.020   8.58  1.023 1969.8  0.673  0.350  0.000  0.426  573.3 2129.8 12571.0
2012  1.197  1.122  0.081   9.07  0.945 1941.5  0.699  0.247  0.000  0.451  562.8 2084.6 12339.9
2013  1.115  1.054  0.059   8.62  0.983 1878.8  0.673  0.310  0.000  0.447  554.9 1889.0 12168.3
2014  1.158  1.068  0.080   8.85  1.014 1759.4  0.662  0.352  0.000  0.451  537.2 2015.2 11780.0
2015  1.158  1.082  0.073   9.11  0.965 1936.1  0.703  0.262  0.000  0.443  559.6 1933.7 12271.3
2016  1.129  1.087  0.054   8.11  0.831 2052.8  0.694  0.137  0.000  0.433  569.7 1947.8 12492.5
2017  1.225  1.205  0.015   9.37  1.001 1944.8  0.718  0.283  0.000  0.387  574.4 2200.8 12596.3
2018  1.224  1.215  0.023  10.10  0.841 2405.0  0.790  0.051  0.000  0.370  628.7 2449.7 13786.9
2019  1.290  1.267  0.039   9.82  0.906 2215.9  0.778  0.128  0.000  0.400  602.1 2281.2 13201.8
2020  1.109  1.049  0.000   9.96  0.792 2305.7  0.779  0.000  0.000  0.306  608.0 2086.1 13332.2
2021  1.050  1.007  0.060   7.76  0.830 2099.6  0.697  0.133  0.000  0.448  580.4 1740.8 12726.3
2022  1.205  1.175  0.026   9.10  0.925 1619.7  0.668  0.257  0.000  0.431  520.4 2096.2 11411.9
2023  1.121  1.037  0.099   8.15  1.293 1326.7  0.543  0.750  0.000  0.454  474.2 2009.0 10398.4
2024  1.145  1.133  0.026   8.76  0.863 2146.5  0.707  0.157  0.000  0.338  584.9 2075.4 12825.6
2025  1.208  1.186  0.044   9.08  0.873 1804.2  0.701  0.172  0.000  0.435  544.9 2053.2 11947.7
2026  1.047  1.016  0.000   8.45  0.704 1954.6  0.692  0.000  0.000  0.305  569.6 2072.8 12490.8
2027  0.869  0.772  0.000   8.82  0.718 2203.4  0.712  0.000  0.000  0.274  600.2 2203.1 13161.1
2028  1.230  1.220  0.038   9.22  1.039 1795.0  0.688  0.351  0.000  0.420  540.8 2160.7 11859.6
2029  1.273  1.303  0.011   9.82  0.787 2084.0  0.742  0.012  0.000  0.390  573.0 2288.7 12565.3
2030  1.116  1.026  0.094   8.20  1.087 1695.6  0.593  0.494  0.000  0.456  522.4 1982.0 11455.5
2031  0.973  0.914  0.007   8.52  0.772 1926.1  0.639  0.133  0.000  0.362  559.5 2070.0 12269.6
2032  1.122  1.096  0.023   8.82  0.852 2024.8  0.720  0.132  0.000  0.430  576.2 1836.1 12635.8
2033  1.205  1.216  0.016   9.30  0.962 1861.0  0.725  0.237  0.000  0.391  560.6 2083.7 12293.6
2034  1.082  1.037  0.010  10.00  1.045 1975.7  0.732  0.313  0.000  0.349  577.2 2335.9 12657.4
2035  1.072  0.982  0.009   9.61  0.834 2257.2  0.756  0.078  0.000  0.350  609.6 2232.9 13367.2
2036  1.181  1.095  0.094   8.89  1.072 1673.6  0.641  0.431  0.000  0.451  520.6 2082.1 11415.1
2037  1.246  1.222  0.034   9.83  1.174 1929.7  0.736  0.438  0.000  0.406  565.7 2200.6 12403.7
2038  1.183  1.108  0.056   9.49  0.836 1755.8  0.677  0.159  0.000  0.427  532.1 2012.7 11668.8
2039  1.275  1.260  0.080   9.74  0.997 1991.5  0.720  0.277  0.000  0.450  553.8 2133.7 12142.7
2040  1.158  1.170  0.017   8.47  0.918 1681.4  0.647  0.272  0.000  0.409  532.1 2044.0 11667.0
2041  1.167  1.132  0.030   9.27  1.127 1924.3  0.741  0.385  0.000  0.421  569.8 1906.4 12495.5
2042  1.233  1.254  0.022   8.87  0.850 1983.0  0.696  0.154  0.000  0.421  569.8 2155.7 12495.1
2043  0.670  0.547  0.000   9.47  0.674 1897.8  0.676  0.000  0.000  0.200  544.8 2002.4 11946.6
2044  0.802  0.676  0.000   9.89  0.718 2017.3  0.719  0.000  0.000  0.232  576.3 2171.1 12637.9
2045  1.384  1.401  0.035  10.52  0.904 1998.7  0.754  0.150  0.000  0.422  575.1 2440.9 12609.7
2046  1.334  1.251  0.113  10.27  1.170 1774.7  0.734  0.437  0.000  0.456  545.9 2300.3 11969.5
2047  1.393  1.395  0.044  10.56  1.059 1694.6  0.684  0.375  0.000  0.433  520.3 2412.7 11408.4
2048  1.303  1.285  0.051  10.30  0.820 2065.7  0.781  0.040  0.000  0.391  582.7 2177.8 12777.6
2049  1.388  1.406  0.000  11.09  0.869 2699.6  0.872  0.000  0.000  0.312  666.8 2710.5 14621.3
2050  1.245  1.204  0.025   9.77  0.834 2049.0  0.734  0.100  0.000  0.413  570.1 2213.3 12501.4
2051  1.217  1.126  0.114   9.33  1.315 1565.9  0.638  0.676  0.000  0.456  509.2 2059.9 11164.9
2052  1.306  1.231  0.095   9.95  0.977 1810.1  0.709  0.268  0.000  0.451  546.4 2312.7 11980.7
2053  1.064  1.007  0.000  10.22  0.751 2433.3  0.746  0.000  0.000  0.282  624.4 2339.4 13691.4
2054  1.244  1.236  0.036   9.58  1.179 1681.8  0.688  0.491  0.000  0.414  535.8 2195.0 11749.0
2055  1.510  1.501  0.063  11.43  1.222 2266.7  0.812  0.409  0.000  0.403  613.3 2904.5 13448.5
2056  1.247  1.282  0.002  10.47  0.783 2086.0  0.771  0.000  0.000  0.311  583.2 2317.6 12787.8
2057  1.265  1.226  0.062   9.30  0.894 1884.1  0.721  0.173  0.000  0.409  557.3 2193.6 12219.5
2058  1.305  1.318  0.034   9.78  0.950 1880.2  0.716  0.234  0.000  0.425  556.8 2310.9 12208.4
2059  1.209  1.129  0.092   9.61  0.898 1646.9  0.663  0.235  0.000  0.453  513.5 1950.4 11259.5
2060  1.304  1.208  0.093  10.43  1.028 1559.3  0.662  0.365  0.000  0.452  503.4 2213.9 11039.4
2061  1.274  1.302  0.000  10.56  0.803 2127.2  0.791  0.000  0.000  0.318  594.4 2441.7 13034.9
2062  1.342  1.303  0.021  11.14  0.859 2033.3  0.763  0.096  0.000  0.373  584.7 2777.0 12821.0
2063  1.212  1.125  0.000  12.30  0.761 2130.1  0.755  0.000  0.000  0.314  598.6 2810.0 13126.8
2064  1.168  1.080  0.003  11.53  0.719 2125.0  0.719  0.000  0.000  0.341  586.2 2582.9 12853.3
2065  0.838  0.673  0.000  10.41  0.637 2279.6  0.636  0.000  0.000  0.297  609.7 2438.1 13369.9
2066  0.361  0.095  0.000  10.08  0.512 2240.6  0.512  0.000  0.000  0.149  605.9 2558.7 13285.7
2067  1.453  1.449  0.025  11.55  0.993 1941.2  0.793  0.200  0.000  0.394  570.2 2586.7 12504.1
2068  1.548  1.561  0.045  12.34  0.941 2044.4  0.810  0.131  0.000  0.396  586.7 2894.0 12865.9
2069  1.216  1.180  0.045   9.06  0.893 1542.5  0.653  0.241  0.000  0.440  507.2 2084.1 11122.9
2070  1.415  1.441  0.023  11.17  0.898 1802.3  0.761  0.137  0.000  0.405  551.0 2503.2 12083.0
2071  1.200  1.158  0.012  11.73  0.899 2062.1  0.769  0.130  0.000  0.334  595.1 2715.1 13048.2
2072  1.087  0.989  0.000  11.76  0.695 1753.9  0.693  0.000  0.000  0.276  548.2 2703.8 12021.1
2073  1.596  1.595  0.071  12.28  1.108 1661.8  0.738  0.370  0.000  0.428  530.9 2903.0 11642.5
2074  1.567  1.556  0.022  12.56  1.026 2216.7  0.811  0.215  0.000  0.379  607.8 3038.0 13328.6
2075  0.789  0.580  0.000  11.37  0.611 2135.4  0.611  0.000  0.000  0.236  601.9 2958.3 13198.7
2076  1.418  1.469  0.006  11.75  0.816 2083.8  0.781  0.033  0.000  0.348  587.7 2819.5 12886.1
2077  1.357  1.416  0.011  11.67  0.840 2142.8  0.778  0.063  0.000  0.315  602.8 2882.8 13218.3
2078  1.354  1.373  0.000  13.76  0.786 2005.8  0.787  0.000  0.000  0.241  581.3 3318.5 12747.4
2079  0.872  0.711  0.000  11.75  0.692 2138.1  0.692  0.000  0.000  0.217  593.7 2681.7 13018.6
2080  0.691  0.410  0.000  13.71  0.622 2207.3  0.622  0.000  0.000  0.193  603.0 3258.0 13222.0
2081  0.628  0.295  0.000  13.87  0.499 1924.5  0.499  0.000  0.000  0.180  568.0 3518.2 12455.8
2082  0.706  0.392  0.000  13.55  0.556 2275.3  0.556  0.000  0.000  0.226  630.1 3271.5 13817.6
2083  1.310  1.265  0.065  10.34  1.036 1536.1  0.681  0.355  0.000  0.434  507.9 2209.3 11136.4
2084  1.673  1.645  0.101  12.78  1.192 1713.2  0.766  0.425  0.000  0.431  537.2 3010.5 11779.7
2085  1.500  1.537  0.025  12.01  0.869 1917.5  0.787  0.082  0.000  0.372  568.0 2867.2 12454.1
2086  1.345  1.326  0.067  10.05  0.975 1732.0  0.673  0.301  0.000  0.442  527.4 2384.4 11564.3
2087  1.741  1.791  0.031  13.03  0.904 1786.5  0.795  0.109  0.000  0.402  551.6 3094.3 12094.3
2088  1.027  0.807  0.001  13.41  0.721 2427.0  0.721  0.000  0.000  0.292  636.5 3334.2 13956.5
2089  1.337  1.280  0.014  12.92  0.778 2044.7  0.765  0.013  0.000  0.350  592.7 2986.6 12996.5
2090  1.794  1.945  0.025  13.26  0.904 1902.5  0.830  0.075  0.000  0.387  564.2 3165.9 12371.4
2091  1.577  1.589  0.051  12.07  1.136 1782.0  0.768  0.368  0.000  0.426  542.3 2807.4 11891.8
2092  0.564  0.325  0.000  12.68  0.596 2116.4  0.596  0.000  0.000  0.159  595.6 2995.6 13059.7
2093  0.511  0.193  0.000  13.50  0.561 2167.3  0.561  0.000  0.000  0.152  597.9 3308.4 13109.9
2094  0.869  0.727  0.000  12.02  0.713 1976.3  0.714  0.000  0.000  0.213  569.7 2723.8 12491.8
2095  0.591  0.186  0.000  14.65  0.442 2854.1  0.442  0.000  0.000  0.173  709.7 3996.4 15562.9
2096  0.575  0.201  0.000  14.57  0.497 2461.7  0.497  0.000  0.000  0.177  652.4 3564.9 14305.4
2097  1.113  0.973  0.000  13.78  0.750 1852.6  0.749  0.000  0.000  0.236  560.2 3270.6 12282.9
2098  1.134  1.071  0.000  11.86  0.740 2086.7  0.747  0.000  0.000  0.243  579.2 2719.6 12700.5
2099  1.123  1.085  0.035   8.67  0.849 1905.3  0.695  0.154  0.000  0.430  554.5 1908.6 12158.8
