# Supplementary material for: Climate and air pollution impacts on habitat suitability of Austrian forest ecosystems
Source: PLoS One. 2017 Sep 12;12(9):e0184194. doi: 10.1371/journal.pone.0184194 (PMC5595319; doi:10.1371/journal.pone.0184194)
Supplement: S1 File — (ZIP) [file pone.0184194.s004.zip › Climate_Data/IF_AT05_ECHAM5B1x.dat]

!Made by:  Methyd.exe
!Using:  in.txt
! AT05
! Location (Lon-Lat):  13.670  46.710
! Temperature file:   Z:/Modell_VSDp/VSD_Input/Climate_Scen/AT05_FresachECHAM5B1x.txt;#3
! Precipitation file: Z:/Modell_VSDp/VSD_Input/Climate_Scen/AT05_FresachECHAM5B1x.txt;#4
! Sunshine file:      Z:/Modell_VSDp/VSD_Input/Climate_Scen/AT05_FresachECHAM5B1x.txt/E;#5
! ThetaSat= 0.637; ThetaFC= 0.462; Theta1bar= 0.297; ThetaWP= 0.132
! bulkdens= 0.727 g/cm3
! GDDlim=     5.0 oC
!     9.52 = av. annual mean TempC (oC)
!   1.0005 = av. annual Precip (m/yr)
!  1947.02 = av. annual sunshine hours (h)
!   0.7096 = av. annual AET (m/yr)
!   0.2893 = av. annual percol (m/yr)
!   0.0000 = av. annual Qickfl (m/yr)
!   0.4107 = av. annual mean Theta (m/m)
!    1.186 = av. annual mean rf_miR
!    1.137 = av. annual mean rf_denit
!    0.049 = av. annual mean rf_den
!    565.9 = av. annual PAR (umol/m2/s)
!   2167.9 = av. annual GDD (deg.days)
! ... averages over  150 years.
!Year rf_miR rf_nit rf_denit TempC Precip Sunhrs  AET percol Qickfl  Theta   PAR    GDD kJ/m2/d
1950  1.240  1.210  0.047   9.31  1.016 2056.4  0.710  0.306  0.000  0.439  577.5 2196.6 12663.9
1951  1.143  1.125  0.025   8.45  0.973 2076.9  0.735  0.238  0.000  0.424  589.1 1947.6 12918.5
1952  1.198  1.104  0.069   9.58  1.203 2037.7  0.732  0.470  0.000  0.437  576.0 2034.1 12629.8
1953  1.265  1.219  0.027   9.74  0.860 2210.4  0.750  0.110  0.000  0.407  591.5 2243.2 12969.4
1954  1.188  1.156  0.040   9.19  1.183 2025.7  0.740  0.442  0.000  0.427  581.3 2011.3 12747.4
1955  1.120  1.096  0.013   8.81  1.038 1881.4  0.707  0.331  0.000  0.388  564.8 1904.5 12384.0
1956  1.163  1.083  0.064   9.44  0.924 2096.3  0.743  0.181  0.000  0.445  579.3 1913.8 12702.3
1957  1.137  1.080  0.048   9.06  0.947 1953.9  0.734  0.212  0.000  0.440  566.9 1921.4 12430.9
1958  1.068  0.975  0.087   8.01  1.221 1820.5  0.677  0.544  0.000  0.456  552.9 1826.9 12123.8
1959  1.165  1.147  0.019   8.89  0.898 2167.6  0.755  0.143  0.000  0.409  598.7 1988.9 13129.1
1960  1.159  1.074  0.090   8.44  0.885 1937.9  0.685  0.201  0.000  0.454  565.7 2034.0 12405.6
1961  1.139  1.071  0.069   8.66  0.986 1867.0  0.698  0.288  0.000  0.447  556.0 1909.5 12192.1
1962  1.064  1.025  0.000   9.40  0.768 2126.9  0.750  0.000  0.000  0.318  592.3 2020.7 12987.1
1963  1.189  1.120  0.095   8.86  0.869 1983.3  0.685  0.183  0.000  0.452  565.6 2095.6 12403.4
1964  1.080  1.013  0.049   8.61  1.024 1937.5  0.693  0.332  0.000  0.444  559.1 1780.6 12259.9
1965  1.158  1.084  0.087   8.80  0.995 1877.7  0.676  0.319  0.000  0.455  552.6 2014.5 12116.3
1966  1.164  1.121  0.052   8.87  0.920 1968.1  0.706  0.214  0.000  0.429  568.6 2016.4 12467.9
1967  1.293  1.289  0.010   9.74  0.809 2014.4  0.760  0.020  0.000  0.388  580.4 2225.6 12727.4
1968  1.149  1.110  0.029   8.67  0.983 1897.8  0.697  0.286  0.000  0.428  560.7 1974.3 12294.1
1969  1.174  1.121  0.078   8.68  1.023 1965.0  0.688  0.335  0.000  0.452  559.2 2068.4 12261.7
1970  1.165  1.119  0.057   8.80  1.136 1895.2  0.687  0.448  0.000  0.440  559.0 2004.5 12256.6
1971  1.027  0.946  0.074   7.89  1.171 1535.0  0.597  0.575  0.000  0.452  502.2 1709.6 11011.6
1972  1.240  1.207  0.037   9.70  1.011 2077.1  0.731  0.279  0.000  0.424  575.7 2118.4 12624.4
1973  1.125  1.093  0.026   8.65  0.817 1767.9  0.659  0.158  0.000  0.401  544.9 1965.5 11948.8
1974  1.160  1.151  0.007   8.49  0.757 1991.2  0.701  0.056  0.000  0.348  577.4 2092.3 12661.3
1975  1.100  1.060  0.049   8.30  0.916 1926.4  0.681  0.235  0.000  0.433  562.9 1858.6 12342.5
1976  1.241  1.139  0.116   9.65  1.088 1720.1  0.685  0.403  0.000  0.458  529.0 2142.4 11600.9
1977  1.110  1.062  0.045   8.59  0.906 1867.6  0.679  0.227  0.000  0.428  552.5 1868.6 12114.5
1978  1.198  1.138  0.076   8.92  0.969 1889.9  0.673  0.296  0.000  0.447  556.6 2117.3 12205.3
1979  1.208  1.188  0.041   9.32  0.916 2140.3  0.764  0.151  0.000  0.422  591.9 2039.6 12978.1
1980  1.189  1.136  0.066   8.76  0.850 2022.5  0.695  0.155  0.000  0.420  575.7 2115.5 12624.7
1981  1.210  1.197  0.042   9.00  0.873 1914.4  0.699  0.174  0.000  0.430  566.1 2128.3 12413.7
1982  1.194  1.099  0.095   9.23  1.238 1735.5  0.657  0.581  0.000  0.455  530.6 2071.5 11634.4
1983  1.163  1.101  0.087   8.77  1.101 1979.2  0.700  0.401  0.000  0.449  569.8 1987.4 12494.9
1984  1.124  1.018  0.095   9.03  1.174 1913.5  0.699  0.475  0.000  0.455  559.0 1866.8 12257.7
1985  1.178  1.105  0.092   8.54  1.129 2068.2  0.695  0.434  0.000  0.454  580.5 2090.5 12728.8
1986  1.129  1.070  0.053   8.84  0.913 1721.0  0.648  0.265  0.000  0.443  527.1 1908.9 11557.3
1987  1.198  1.137  0.098   9.22  1.136 1957.8  0.730  0.407  0.000  0.456  565.5 1991.1 12399.8
1988  1.185  1.144  0.074   8.64  1.150 1836.7  0.674  0.476  0.000  0.451  558.5 2081.9 12245.8
1989  1.231  1.222  0.041   9.12  0.918 1780.2  0.651  0.267  0.000  0.440  542.9 2194.2 11903.7
1990  1.162  1.138  0.033   8.66  0.911 1821.3  0.654  0.257  0.000  0.415  551.0 2066.2 12081.5
1991  1.187  1.139  0.060   9.07  1.118 2105.5  0.714  0.404  0.000  0.440  586.0 2068.0 12849.0
1992  1.136  1.055  0.083   8.75  1.000 1797.4  0.663  0.337  0.000  0.454  544.6 1939.2 11942.6
1993  1.132  1.090  0.036   8.88  0.916 1753.0  0.666  0.250  0.000  0.433  535.3 1937.4 11738.5
1994  1.224  1.141  0.099   9.14  1.123 2052.7  0.698  0.425  0.000  0.455  583.5 2163.6 12794.0
1995  1.154  1.104  0.071   8.74  0.873 2087.8  0.718  0.155  0.000  0.447  581.2 1953.8 12744.7
1996  1.163  1.153  0.024   8.70  0.985 2047.4  0.709  0.275  0.000  0.413  577.2 2015.7 12655.9
1997  1.098  1.066  0.021   8.34  1.029 1875.4  0.677  0.352  0.000  0.419  551.7 1894.2 12097.0
1998  1.148  1.112  0.028   8.85  0.815 2093.3  0.725  0.089  0.000  0.426  581.2 1991.2 12744.7
1999  1.161  1.132  0.060   8.37  1.028 2061.9  0.706  0.322  0.000  0.436  585.5 2019.2 12837.7
2000  1.107  1.022  0.081   8.58  0.963 1851.0  0.684  0.279  0.000  0.451  548.7 1870.0 12032.4
2001  1.158  1.100  0.056   8.83  0.856 2173.5  0.740  0.116  0.000  0.443  592.5 2035.2 12992.6
2002  1.206  1.151  0.082   8.90  1.139 1774.1  0.664  0.475  0.000  0.447  549.4 2133.5 12046.9
2003  1.139  1.065  0.085   8.73  1.226 1897.3  0.689  0.537  0.000  0.453  556.4 1937.9 12201.3
2004  1.126  1.040  0.087   8.48  0.967 1818.6  0.665  0.302  0.000  0.453  543.3 1915.9 11913.8
2005  1.159  1.098  0.078   8.73  0.991 1884.9  0.673  0.318  0.000  0.449  553.6 1984.0 12139.6
2006  1.156  1.153  0.027   8.72  1.011 1949.8  0.694  0.317  0.000  0.432  565.8 1966.4 12407.7
2007  1.207  1.164  0.069   9.10  1.255 1930.8  0.700  0.555  0.000  0.445  567.0 2095.3 12433.7
2008  1.158  1.107  0.064   9.01  0.949 1860.4  0.706  0.243  0.000  0.444  549.5 1949.0 12049.5
2009  1.201  1.199  0.038   8.99  1.013 1884.0  0.685  0.328  0.000  0.441  556.0 2105.2 12192.2
2010  1.238  1.191  0.076   9.19  1.057 1849.4  0.671  0.386  0.000  0.452  553.4 2198.0 12135.7
2011  1.187  1.199  0.020   8.58  1.023 1969.8  0.673  0.350  0.000  0.426  573.3 2129.8 12571.0
2012  1.197  1.122  0.081   9.07  0.945 1941.5  0.699  0.247  0.000  0.451  562.8 2084.6 12339.9
2013  1.115  1.054  0.059   8.62  0.983 1878.8  0.673  0.310  0.000  0.447  554.9 1889.0 12168.3
2014  1.158  1.068  0.080   8.85  1.014 1759.4  0.662  0.352  0.000  0.451  537.2 2015.2 11780.0
2015  1.158  1.082  0.073   9.11  0.965 1936.1  0.703  0.262  0.000  0.443  559.6 1933.7 12271.3
2016  1.079  0.996  0.050   8.27  0.920 1712.5  0.635  0.285  0.000  0.436  526.5 1884.9 11545.9
2017  1.050  0.984  0.063   7.47  1.028 1796.5  0.588  0.439  0.000  0.450  541.8 1820.7 11881.5
2018  1.270  1.277  0.020   9.93  1.083 2303.0  0.799  0.284  0.000  0.381  616.8 2332.6 13524.0
2019  1.253  1.266  0.047   9.18  1.079 2010.6  0.698  0.381  0.000  0.433  573.5 2221.2 12576.7
2020  1.042  0.927  0.009  10.25  0.779 2318.3  0.765  0.015  0.000  0.352  610.2 2139.2 13381.0
2021  1.188  1.133  0.043   9.26  1.010 2257.5  0.761  0.249  0.000  0.430  606.9 2066.3 13307.5
2022  1.316  1.255  0.036  10.37  1.166 1750.2  0.725  0.440  0.000  0.412  547.8 2310.2 12012.7
2023  1.272  1.261  0.078   9.18  1.191 1658.4  0.662  0.529  0.000  0.448  529.1 2275.0 11601.0
2024  1.296  1.284  0.034   9.81  0.826 2121.0  0.781  0.000  0.000  0.405  591.0 2283.5 12959.5
2025  1.113  1.062  0.047   8.63  0.870 2079.7  0.731  0.139  0.000  0.425  584.4 1901.6 12814.8
2026  1.249  1.197  0.040   9.79  1.448 1650.3  0.700  0.748  0.000  0.437  530.9 2185.2 11642.4
2027  1.131  1.037  0.109   8.28  1.528 1552.7  0.628  0.900  0.000  0.458  507.0 1924.8 11117.7
2028  1.227  1.187  0.033   9.52  0.810 1920.8  0.712  0.098  0.000  0.427  558.3 2159.4 12241.9
2029  1.214  1.146  0.024  10.17  0.936 2113.3  0.752  0.184  0.000  0.386  583.8 2306.9 12802.0
2030  1.041  0.965  0.076   8.00  1.290 1615.2  0.621  0.669  0.000  0.451  514.6 1772.9 11283.3
2031  1.116  1.071  0.025   8.90  1.090 1992.0  0.725  0.365  0.000  0.396  573.5 2000.3 12575.2
2032  1.280  1.216  0.059  10.10  0.887 2286.3  0.788  0.099  0.000  0.436  611.3 2234.1 13404.1
2033  1.364  1.393  0.021  10.53  1.041 2045.5  0.819  0.222  0.000  0.400  597.8 2369.9 13107.5
2034  1.128  1.097  0.043   8.58  1.007 1903.1  0.656  0.351  0.000  0.439  559.4 1962.9 12265.9
2035  1.178  1.110  0.051   9.37  1.127 1907.4  0.681  0.446  0.000  0.440  547.8 2026.2 12011.6
2036  1.265  1.181  0.103   9.40  1.026 1796.3  0.681  0.345  0.000  0.451  538.4 2255.7 11805.5
2037  1.322  1.322  0.032  10.87  1.099 2365.5  0.835  0.263  0.000  0.399  632.1 2411.4 13860.4
2038  0.661  0.472  0.000  10.44  0.661 2169.9  0.661  0.000  0.000  0.239  600.4 2338.0 13166.1
2039  1.115  1.017  0.107   8.74  1.313 1895.0  0.686  0.627  0.000  0.459  543.2 1875.8 11910.6
2040  1.186  1.129  0.061   9.02  1.125 1946.2  0.669  0.456  0.000  0.428  565.3 2075.5 12395.2
2041  1.416  1.389  0.054  11.26  1.261 1733.2  0.770  0.491  0.000  0.427  551.4 2400.3 12090.2
2042  1.216  1.181  0.055   9.38  1.151 1785.8  0.672  0.480  0.000  0.430  547.3 2070.3 12000.8
2043  1.268  1.250  0.054   9.89  0.868 2092.6  0.753  0.114  0.000  0.431  578.3 2164.9 12681.4
2044  0.832  0.688  0.000  10.17  0.727 2382.0  0.725  0.000  0.000  0.268  629.3 2282.7 13798.5
2045  1.273  1.201  0.075  10.14  1.023 1794.4  0.725  0.298  0.000  0.440  545.7 2156.3 11966.4
2046  1.353  1.262  0.103  10.52  1.222 1821.0  0.741  0.480  0.000  0.453  555.6 2380.8 12182.8
2047  1.325  1.285  0.075  10.02  0.904 1972.8  0.687  0.217  0.000  0.443  558.6 2353.4 12249.7
2048  1.194  1.161  0.096   8.91  1.010 2083.7  0.726  0.284  0.000  0.441  576.0 1979.2 12630.4
2049  1.427  1.380  0.056  11.08  1.171 2067.8  0.773  0.398  0.000  0.420  579.3 2536.5 12702.5
2050  1.291  1.246  0.041  10.00  1.242 2082.8  0.739  0.503  0.000  0.408  585.4 2360.0 12836.2
2051  1.324  1.308  0.049  10.19  1.148 1867.0  0.733  0.415  0.000  0.424  558.9 2316.2 12256.3
2052  1.086  0.994  0.092   8.05  1.527 1646.6  0.629  0.898  0.000  0.456  521.4 1871.7 11433.0
2053  1.129  1.028  0.090   9.03  1.338 1625.4  0.650  0.688  0.000  0.454  513.2 1886.0 11254.3
2054  1.242  1.237  0.030   9.79  1.386 1831.9  0.745  0.641  0.000  0.410  556.9 2124.6 12211.8
2055  1.265  1.270  0.049   9.28  1.232 2326.3  0.785  0.447  0.000  0.427  628.3 2223.4 13776.8
2056  1.036  0.975  0.000   9.55  0.741 2180.5  0.733  0.000  0.000  0.284  591.9 2072.4 12978.8
2057  1.341  1.341  0.059   9.76  0.918 1884.1  0.719  0.198  0.000  0.440  559.1 2389.2 12258.9
2058  1.216  1.193  0.036   9.48  0.918 2010.2  0.745  0.173  0.000  0.430  572.7 2098.6 12557.7
2059  1.112  1.011  0.100   8.87  1.343 1386.0  0.604  0.739  0.000  0.456  484.4 1786.1 10621.5
2060  1.265  1.191  0.091   9.70  1.011 1669.9  0.665  0.345  0.000  0.436  520.5 2163.7 11413.9
2061  1.187  1.114  0.035  10.25  1.060 1912.1  0.740  0.320  0.000  0.399  570.3 2321.0 12505.4
2062  1.221  1.204  0.003  10.19  0.760 2153.0  0.762  0.000  0.000  0.274  599.6 2659.9 13148.7
2063  0.834  0.697  0.000  10.09  0.704 2324.0  0.703  0.000  0.000  0.251  619.1 2380.2 13576.4
2064  1.286  1.345  0.005   9.66  0.727 2028.7  0.680  0.000  0.000  0.365  568.2 2287.2 12458.8
2065  0.813  0.648  0.000  10.82  0.692 1907.9  0.689  0.000  0.000  0.254  563.9 2439.8 12365.6
2066  0.694  0.572  0.000   9.26  0.630 1913.5  0.627  0.000  0.000  0.227  559.9 2170.2 12278.4
2067  1.490  1.550  0.067  10.83  1.174 2014.2  0.769  0.405  0.000  0.430  573.3 2606.7 12571.6
2068  1.437  1.420  0.048  11.39  0.900 2011.3  0.786  0.113  0.000  0.412  577.2 2576.1 12656.0
2069  1.210  1.191  0.035   8.99  1.042 1571.9  0.654  0.388  0.000  0.431  513.8 2068.8 11266.7
2070  1.322  1.326  0.033  10.27  1.063 1877.6  0.770  0.293  0.000  0.419  564.3 2212.4 12374.7
2071  1.439  1.467  0.038  11.05  1.034 1685.2  0.744  0.290  0.000  0.432  533.2 2471.4 11690.8
2072  1.479  1.491  0.039  11.37  0.979 1861.0  0.766  0.213  0.000  0.405  557.0 2609.5 12213.2
2073  1.431  1.442  0.064  10.72  1.003 2107.4  0.790  0.213  0.000  0.435  589.1 2547.8 12916.8
2074  1.412  1.361  0.081  10.87  1.301 1876.8  0.762  0.539  0.000  0.448  561.8 2493.5 12318.7
2075  1.146  1.012  0.005  11.65  0.751 2428.4  0.748  0.000  0.000  0.341  645.5 2859.3 14155.0
2076  1.395  1.448  0.031  10.39  1.181 1966.1  0.725  0.455  0.000  0.410  572.5 2454.9 12552.6
2077  0.972  0.879  0.000  11.09  0.757 2245.4  0.756  0.000  0.000  0.239  616.2 2599.4 13511.1
2078  1.527  1.533  0.030  11.93  1.157 2239.8  0.860  0.297  0.000  0.393  618.4 2737.7 13559.7
2079  0.711  0.576  0.000   9.86  0.694 1900.4  0.695  0.000  0.000  0.211  555.5 2134.0 12180.8
2080  1.319  1.274  0.037  10.56  1.043 1906.1  0.742  0.301  0.000  0.416  556.8 2313.3 12210.2
2081  1.123  1.050  0.010  11.62  0.713 2115.4  0.713  0.000  0.000  0.330  592.3 2865.2 12987.6
2082  1.263  1.267  0.011  10.48  0.803 1992.4  0.760  0.043  0.000  0.328  581.8 2480.5 12757.1
2083  1.247  1.291  0.001   9.86  0.770 2164.1  0.747  0.000  0.000  0.343  603.9 2466.9 13242.3
2084  1.390  1.380  0.040  10.79  0.888 1639.0  0.700  0.188  0.000  0.433  522.5 2408.3 11458.4
2085  1.244  1.226  0.094   8.97  1.484 1580.7  0.668  0.815  0.000  0.455  517.8 2136.8 11355.1
2086  0.559  0.328  0.000  10.90  0.566 1905.9  0.566  0.000  0.000  0.193  557.9 2514.4 12234.4
2087  1.424  1.403  0.026  11.48  0.983 1763.6  0.770  0.213  0.000  0.384  551.5 2638.7 12092.4
2088  1.218  1.129  0.013  12.02  0.978 2320.5  0.787  0.191  0.000  0.349  627.1 2905.5 13751.8
2089  1.232  1.142  0.094   9.72  1.292 1644.8  0.691  0.600  0.000  0.452  525.4 2029.9 11521.0
2090  1.485  1.499  0.060  11.12  1.051 1960.1  0.789  0.262  0.000  0.432  568.5 2660.3 12466.8
2091  1.271  1.196  0.012  12.41  0.848 2279.6  0.791  0.056  0.000  0.340  612.1 3031.0 13423.1
2092  1.370  1.372  0.011  10.77  0.921 1906.5  0.767  0.154  0.000  0.380  564.8 2388.6 12383.8
2093  1.279  1.268  0.006  11.05  0.802 2100.8  0.780  0.000  0.000  0.352  591.7 2412.4 12973.8
2094  1.252  1.183  0.076  10.01  0.859 1610.2  0.675  0.184  0.000  0.447  512.2 2013.1 11230.9
2095  1.348  1.379  0.001  10.12  0.767 2002.2  0.737  0.000  0.000  0.352  574.2 2400.5 12591.8
2096  1.277  1.264  0.022  11.67  0.882 1821.9  0.747  0.135  0.000  0.342  558.0 2664.7 12235.4
2097  1.324  1.295  0.044  10.07  1.107 1915.0  0.734  0.373  0.000  0.424  563.6 2343.7 12358.3
2098  0.374  0.107  0.000  10.90  0.541 2385.9  0.541  0.000  0.000  0.146  620.2 2444.9 13599.1
2099  1.123  1.085  0.035   8.67  0.849 1905.3  0.695  0.154  0.000  0.430  554.5 1908.6 12158.8
