# Supplementary material for: Climate and air pollution impacts on habitat suitability of Austrian forest ecosystems
Source: PLoS One. 2017 Sep 12;12(9):e0184194. doi: 10.1371/journal.pone.0184194 (PMC5595319; doi:10.1371/journal.pone.0184194)
Supplement: S1 File — (ZIP) [file pone.0184194.s004.zip › Climate_Data/IF_AT05_HADCM3A1B.dat]

!Made by:  Methyd.exe
!Using:  in.txt
! AT05
! Location (Lon-Lat):  13.670  46.710
! Temperature file:   Z:/Modell_VSDp/VSD_Input/Climate_Scen/AT05_FresachHADCM3A1B.txt;#3
! Precipitation file: Z:/Modell_VSDp/VSD_Input/Climate_Scen/AT05_FresachHADCM3A1B.txt;#4
! Sunshine file:      Z:/Modell_VSDp/VSD_Input/Climate_Scen/AT05_FresachHADCM3A1B.txt/E;#5
! ThetaSat= 0.637; ThetaFC= 0.462; Theta1bar= 0.297; ThetaWP= 0.132
! bulkdens= 0.727 g/cm3
! GDDlim=     5.0 oC
!    10.25 = av. annual mean TempC (oC)
!   0.9393 = av. annual Precip (m/yr)
!  1975.49 = av. annual sunshine hours (h)
!   0.7176 = av. annual AET (m/yr)
!   0.2206 = av. annual percol (m/yr)
!   0.0000 = av. annual Qickfl (m/yr)
!   0.3849 = av. annual mean Theta (m/m)
!    1.207 = av. annual mean rf_miR
!    1.155 = av. annual mean rf_denit
!    0.044 = av. annual mean rf_den
!    570.6 = av. annual PAR (umol/m2/s)
!   2359.5 = av. annual GDD (deg.days)
! ... averages over  150 years.
!Year rf_miR rf_nit rf_denit TempC Precip Sunhrs  AET percol Qickfl  Theta   PAR    GDD kJ/m2/d
1950  1.240  1.210  0.047   9.31  1.016 2056.4  0.710  0.306  0.000  0.439  577.5 2196.6 12663.9
1951  1.143  1.125  0.025   8.45  0.973 2076.9  0.735  0.238  0.000  0.424  589.1 1947.6 12918.5
1952  1.198  1.104  0.069   9.58  1.203 2037.7  0.732  0.470  0.000  0.437  576.0 2034.1 12629.8
1953  1.265  1.219  0.027   9.74  0.860 2210.4  0.750  0.110  0.000  0.407  591.5 2243.2 12969.4
1954  1.188  1.156  0.040   9.19  1.183 2025.7  0.740  0.442  0.000  0.427  581.3 2011.3 12747.4
1955  1.120  1.096  0.013   8.81  1.038 1881.4  0.707  0.331  0.000  0.388  564.8 1904.5 12384.0
1956  1.163  1.083  0.064   9.44  0.924 2096.3  0.743  0.181  0.000  0.445  579.3 1913.8 12702.3
1957  1.137  1.080  0.048   9.06  0.947 1953.9  0.734  0.212  0.000  0.440  566.9 1921.4 12430.9
1958  1.068  0.975  0.087   8.01  1.221 1820.5  0.677  0.544  0.000  0.456  552.9 1826.9 12123.8
1959  1.165  1.147  0.019   8.89  0.898 2167.6  0.755  0.143  0.000  0.409  598.7 1988.9 13129.1
1960  1.159  1.074  0.090   8.44  0.885 1937.9  0.685  0.201  0.000  0.454  565.7 2034.0 12405.6
1961  1.139  1.071  0.069   8.66  0.986 1867.0  0.698  0.288  0.000  0.447  556.0 1909.5 12192.1
1962  1.064  1.025  0.000   9.40  0.768 2126.9  0.750  0.000  0.000  0.318  592.3 2020.7 12987.1
1963  1.189  1.120  0.095   8.86  0.869 1983.3  0.685  0.183  0.000  0.452  565.6 2095.6 12403.4
1964  1.080  1.013  0.049   8.61  1.024 1937.5  0.693  0.332  0.000  0.444  559.1 1780.6 12259.9
1965  1.158  1.084  0.087   8.80  0.995 1877.7  0.676  0.319  0.000  0.455  552.6 2014.5 12116.3
1966  1.164  1.121  0.052   8.87  0.920 1968.1  0.706  0.214  0.000  0.429  568.6 2016.4 12467.9
1967  1.293  1.289  0.010   9.74  0.809 2014.4  0.760  0.020  0.000  0.388  580.4 2225.6 12727.4
1968  1.149  1.110  0.029   8.67  0.983 1897.8  0.697  0.286  0.000  0.428  560.7 1974.3 12294.1
1969  1.174  1.121  0.078   8.68  1.023 1965.0  0.688  0.335  0.000  0.452  559.2 2068.4 12261.7
1970  1.165  1.119  0.057   8.80  1.136 1895.2  0.687  0.448  0.000  0.440  559.0 2004.5 12256.6
1971  1.027  0.946  0.074   7.89  1.171 1535.0  0.597  0.575  0.000  0.452  502.2 1709.6 11011.6
1972  1.240  1.207  0.037   9.70  1.011 2077.1  0.731  0.279  0.000  0.424  575.7 2118.4 12624.4
1973  1.125  1.093  0.026   8.65  0.817 1767.9  0.659  0.158  0.000  0.401  544.9 1965.5 11948.8
1974  1.160  1.151  0.007   8.49  0.757 1991.2  0.701  0.056  0.000  0.348  577.4 2092.3 12661.3
1975  1.100  1.060  0.049   8.30  0.916 1926.4  0.681  0.235  0.000  0.433  562.9 1858.6 12342.5
1976  1.241  1.139  0.116   9.65  1.088 1720.1  0.685  0.403  0.000  0.458  529.0 2142.4 11600.9
1977  1.110  1.062  0.045   8.59  0.906 1867.6  0.679  0.227  0.000  0.428  552.5 1868.6 12114.5
1978  1.198  1.138  0.076   8.92  0.969 1889.9  0.673  0.296  0.000  0.447  556.6 2117.3 12205.3
1979  1.208  1.188  0.041   9.32  0.916 2140.3  0.764  0.151  0.000  0.422  591.9 2039.6 12978.1
1980  1.189  1.136  0.066   8.76  0.850 2022.5  0.695  0.155  0.000  0.420  575.7 2115.5 12624.7
1981  1.210  1.197  0.042   9.00  0.873 1914.4  0.699  0.174  0.000  0.430  566.1 2128.3 12413.7
1982  1.194  1.099  0.095   9.23  1.238 1735.5  0.657  0.581  0.000  0.455  530.6 2071.5 11634.4
1983  1.163  1.101  0.087   8.77  1.101 1979.2  0.700  0.401  0.000  0.449  569.8 1987.4 12494.9
1984  1.124  1.018  0.095   9.03  1.174 1913.5  0.699  0.475  0.000  0.455  559.0 1866.8 12257.7
1985  1.178  1.105  0.092   8.54  1.129 2068.2  0.695  0.434  0.000  0.454  580.5 2090.5 12728.8
1986  1.129  1.070  0.053   8.84  0.913 1721.0  0.648  0.265  0.000  0.443  527.1 1908.9 11557.3
1987  1.198  1.137  0.098   9.22  1.136 1957.8  0.730  0.407  0.000  0.456  565.5 1991.1 12399.8
1988  1.185  1.144  0.074   8.64  1.150 1836.7  0.674  0.476  0.000  0.451  558.5 2081.9 12245.8
1989  1.231  1.222  0.041   9.12  0.918 1780.2  0.651  0.267  0.000  0.440  542.9 2194.2 11903.7
1990  1.162  1.138  0.033   8.66  0.911 1821.3  0.654  0.257  0.000  0.415  551.0 2066.2 12081.5
1991  1.187  1.139  0.060   9.07  1.118 2105.5  0.714  0.404  0.000  0.440  586.0 2068.0 12849.0
1992  1.136  1.055  0.083   8.75  1.000 1797.4  0.663  0.337  0.000  0.454  544.6 1939.2 11942.6
1993  1.132  1.090  0.036   8.88  0.916 1753.0  0.666  0.250  0.000  0.433  535.3 1937.4 11738.5
1994  1.224  1.141  0.099   9.14  1.123 2052.7  0.698  0.425  0.000  0.455  583.5 2163.6 12794.0
1995  1.154  1.104  0.071   8.74  0.873 2087.8  0.718  0.155  0.000  0.447  581.2 1953.8 12744.7
1996  1.163  1.153  0.024   8.70  0.985 2047.4  0.709  0.275  0.000  0.413  577.2 2015.7 12655.9
1997  1.098  1.066  0.021   8.34  1.029 1875.4  0.677  0.352  0.000  0.419  551.7 1894.2 12097.0
1998  1.148  1.112  0.028   8.85  0.815 2093.3  0.725  0.089  0.000  0.426  581.2 1991.2 12744.7
1999  1.161  1.132  0.060   8.37  1.028 2061.9  0.706  0.322  0.000  0.436  585.5 2019.2 12837.7
2000  1.107  1.022  0.081   8.58  0.963 1851.0  0.684  0.279  0.000  0.451  548.7 1870.0 12032.4
2001  1.158  1.100  0.056   8.83  0.856 2173.5  0.740  0.116  0.000  0.443  592.5 2035.2 12992.6
2002  1.206  1.151  0.082   8.90  1.139 1774.1  0.664  0.475  0.000  0.447  549.4 2133.5 12046.9
2003  1.139  1.065  0.085   8.73  1.226 1897.3  0.689  0.537  0.000  0.453  556.4 1937.9 12201.3
2004  1.126  1.040  0.087   8.48  0.967 1818.6  0.665  0.302  0.000  0.453  543.3 1915.9 11913.8
2005  1.159  1.098  0.078   8.73  0.991 1884.9  0.673  0.318  0.000  0.449  553.6 1984.0 12139.6
2006  1.156  1.153  0.027   8.72  1.011 1949.8  0.694  0.317  0.000  0.432  565.8 1966.4 12407.7
2007  1.207  1.164  0.069   9.10  1.255 1930.8  0.700  0.555  0.000  0.445  567.0 2095.3 12433.7
2008  1.158  1.107  0.064   9.01  0.949 1860.4  0.706  0.243  0.000  0.444  549.5 1949.0 12049.5
2009  1.201  1.199  0.038   8.99  1.013 1884.0  0.685  0.328  0.000  0.441  556.0 2105.2 12192.2
2010  1.238  1.191  0.076   9.19  1.057 1849.4  0.671  0.386  0.000  0.452  553.4 2198.0 12135.7
2011  1.187  1.199  0.020   8.58  1.023 1969.8  0.673  0.350  0.000  0.426  573.3 2129.8 12571.0
2012  1.197  1.122  0.081   9.07  0.945 1941.5  0.699  0.247  0.000  0.451  562.8 2084.6 12339.9
2013  1.115  1.054  0.059   8.62  0.983 1878.8  0.673  0.310  0.000  0.447  554.9 1889.0 12168.3
2014  1.158  1.068  0.080   8.85  1.014 1759.4  0.662  0.352  0.000  0.451  537.2 2015.2 11780.0
2015  1.158  1.082  0.073   9.11  0.965 1936.1  0.703  0.262  0.000  0.443  559.6 1933.7 12271.3
2016  0.803  0.700  0.000   9.13  0.679 1974.7  0.675  0.000  0.000  0.257  568.0 2090.7 12455.6
2017  1.393  1.401  0.045  10.72  0.974 1811.1  0.748  0.226  0.000  0.422  552.9 2346.8 12124.6
2018  1.419  1.417  0.067  10.72  1.179 2175.8  0.799  0.380  0.000  0.436  602.8 2517.7 13217.1
2019  1.188  1.166  0.061   9.13  0.928 1941.1  0.725  0.203  0.000  0.390  560.5 1989.2 12290.0
2020  1.225  1.134  0.076   9.69  1.062 1846.6  0.690  0.371  0.000  0.446  546.0 2078.4 11973.3
2021  1.227  1.148  0.089   9.75  1.154 1956.1  0.744  0.410  0.000  0.450  565.6 2061.0 12403.1
2022  1.207  1.177  0.004  10.49  0.787 1820.4  0.755  0.032  0.000  0.313  558.3 2162.5 12241.5
2023  1.342  1.358  0.056  10.13  1.036 1767.9  0.713  0.323  0.000  0.437  547.1 2386.6 11996.1
2024  1.428  1.453  0.021  11.95  0.843 2164.2  0.833  0.009  0.000  0.323  599.4 2673.1 13143.8
2025  0.588  0.450  0.000   9.13  0.647 2207.9  0.647  0.000  0.000  0.165  595.8 2194.9 13064.9
2026  1.255  1.203  0.071   9.49  1.108 1683.4  0.654  0.454  0.000  0.440  531.6 2231.0 11655.9
2027  1.220  1.192  0.072   8.69  1.060 1705.7  0.593  0.467  0.000  0.443  526.8 2183.7 11550.6
2028  0.461  0.254  0.000   9.60  0.580 2174.7  0.580  0.000  0.000  0.188  597.7 2279.0 13105.3
2029  1.358  1.292  0.084  10.48  1.070 2041.9  0.741  0.328  0.000  0.443  569.0 2403.3 12477.0
2030  0.946  0.875  0.000  10.12  0.724 2173.3  0.720  0.000  0.000  0.254  600.0 2487.0 13156.0
2031  1.169  1.139  0.006   9.67  0.758 2211.2  0.735  0.001  0.000  0.366  596.4 2340.4 13078.5
2032  1.453  1.440  0.026  11.58  0.987 2141.3  0.839  0.147  0.000  0.393  606.7 2475.4 13303.7
2033  1.344  1.328  0.020  11.54  1.015 2144.5  0.823  0.192  0.000  0.367  612.6 2509.8 13432.3
2034  1.346  1.342  0.015  11.04  0.856 1882.5  0.766  0.090  0.000  0.380  563.2 2385.5 12350.0
2035  1.216  1.158  0.035  10.09  1.050 2037.4  0.761  0.289  0.000  0.426  579.5 1980.4 12707.9
2036  1.273  1.214  0.072   9.47  1.086 2014.1  0.717  0.369  0.000  0.441  570.3 2300.2 12504.4
2037  1.419  1.431  0.027  11.27  1.006 2226.9  0.818  0.188  0.000  0.384  610.6 2728.5 13388.4
2038  1.069  1.030  0.000  10.50  0.716 1958.0  0.722  0.000  0.000  0.244  558.9 2484.4 12255.9
2039  1.410  1.480  0.029  10.87  0.851 2352.7  0.823  0.028  0.000  0.380  610.9 2364.6 13396.0
2040  1.275  1.269  0.000  11.40  0.761 2133.1  0.751  0.000  0.000  0.308  589.4 2764.4 12923.8
2041  1.525  1.581  0.036  11.57  0.926 1887.8  0.787  0.139  0.000  0.419  565.8 2598.9 12406.4
2042  0.356  0.066  0.000  11.36  0.468 2301.7  0.468  0.000  0.000  0.138  620.0 2674.7 13594.3
2043  1.538  1.532  0.035  11.97  0.879 2213.4  0.823  0.035  0.000  0.399  599.4 2737.9 13143.8
2044  1.277  1.231  0.036  10.15  0.927 1765.5  0.707  0.220  0.000  0.413  546.1 2192.4 11974.2
2045  1.475  1.474  0.072  11.48  0.877 1789.6  0.764  0.113  0.000  0.439  550.5 2510.6 12070.5
2046  1.578  1.516  0.106  12.13  1.322 1779.9  0.762  0.560  0.000  0.450  551.7 2872.7 12097.7
2047  1.337  1.266  0.090  10.63  0.928 1934.5  0.720  0.208  0.000  0.447  547.1 2243.9 11996.7
2048  1.344  1.264  0.089  10.76  0.878 1969.5  0.763  0.115  0.000  0.443  566.8 2268.1 12429.6
2049  1.522  1.542  0.026  11.44  0.988 2157.6  0.805  0.183  0.000  0.410  597.6 2748.9 13103.9
2050  0.953  0.868  0.000   9.62  0.688 2080.6  0.678  0.000  0.000  0.296  582.6 2337.9 12775.6
2051  1.398  1.377  0.097  10.48  1.257 1845.6  0.718  0.540  0.000  0.450  550.2 2437.4 12063.8
2052  1.467  1.445  0.072  11.22  1.037 1849.8  0.776  0.260  0.000  0.428  557.5 2653.1 12225.5
2053  1.459  1.515  0.042  11.33  0.999 2384.1  0.802  0.196  0.000  0.401  620.6 2760.5 13607.9
2054  1.411  1.400  0.034  11.06  1.175 1827.9  0.774  0.401  0.000  0.409  554.2 2392.8 12152.0
2055  1.358  1.280  0.127  10.15  1.540 1715.1  0.699  0.841  0.000  0.454  530.1 2398.2 11624.7
2056  1.328  1.249  0.082  10.55  1.116 1682.8  0.693  0.424  0.000  0.447  530.9 2315.1 11642.0
2057  1.707  1.797  0.034  12.75  1.049 2322.5  0.888  0.161  0.000  0.394  626.5 3089.5 13737.3
2058  1.471  1.466  0.079  11.19  1.072 1907.3  0.779  0.293  0.000  0.442  562.5 2613.2 12334.0
2059  1.345  1.278  0.096  10.66  1.178 1575.6  0.692  0.486  0.000  0.445  513.2 2212.7 11252.3
2060  1.542  1.519  0.060  11.82  0.883 1632.8  0.701  0.183  0.000  0.418  511.6 2786.8 11219.2
2061  1.462  1.510  0.015  11.61  0.990 2195.9  0.829  0.161  0.000  0.393  610.2 2618.9 13380.6
2062  1.494  1.450  0.129  11.15  1.314 1806.3  0.757  0.557  0.000  0.453  553.0 2691.0 12125.8
2063  1.620  1.693  0.008  13.16  0.867 2096.4  0.832  0.034  0.000  0.345  594.9 3138.6 13044.2
2064  0.374  0.134  0.000  10.68  0.550 2412.0  0.550  0.000  0.000  0.144  617.2 2296.3 13533.2
2065  0.492  0.194  0.000  11.90  0.457 2297.9  0.457  0.000  0.000  0.177  623.9 2940.8 13681.1
2066  1.306  1.301  0.000  10.36  0.749 1827.7  0.720  0.000  0.000  0.324  547.3 2359.3 12001.7
2067  1.566  1.530  0.098  12.21  1.067 1776.1  0.753  0.314  0.000  0.437  538.9 2703.1 11817.7
2068  1.264  1.217  0.001  12.98  0.761 2008.9  0.760  0.000  0.000  0.263  581.9 3101.6 12759.2
2069  1.441  1.443  0.021  11.04  0.867 2062.5  0.795  0.071  0.000  0.365  590.8 2680.7 12954.1
2070  0.599  0.349  0.000  12.06  0.657 2172.8  0.657  0.000  0.000  0.188  600.0 2737.3 13157.0
2071  1.573  1.606  0.031  12.89  1.149 1874.9  0.798  0.351  0.000  0.388  563.3 3100.5 12352.9
2072  1.479  1.450  0.048  11.74  1.148 1786.2  0.751  0.396  0.000  0.421  547.2 2567.2 11997.9
2073  1.199  1.167  0.000  11.46  0.767 2190.9  0.764  0.000  0.000  0.267  593.0 2726.9 13002.7
2074  1.521  1.539  0.040  11.85  0.922 2088.3  0.789  0.133  0.000  0.395  584.1 2760.3 12807.2
2075  1.207  1.093  0.000  13.31  0.767 2469.4  0.765  0.000  0.000  0.299  654.0 3368.5 14340.8
2076  1.432  1.435  0.034  12.08  0.865 1790.1  0.744  0.120  0.000  0.370  551.0 2810.6 12082.6
2077  1.623  1.729  0.031  12.03  1.029 2144.6  0.818  0.212  0.000  0.415  599.5 2931.4 13146.8
2078  0.865  0.711  0.000  12.07  0.671 2049.3  0.671  0.000  0.000  0.212  584.3 2909.6 12811.6
2079  1.013  0.956  0.000  10.50  0.737 2079.8  0.750  0.000  0.000  0.224  582.7 2337.7 12778.1
2080  1.069  0.899  0.000  13.59  0.694 2187.0  0.693  0.000  0.000  0.239  600.7 3405.7 13172.1
2081  1.385  1.385  0.025  11.23  0.772 1931.4  0.772  0.000  0.000  0.313  560.8 2556.5 12298.1
2082  0.819  0.629  0.000  12.99  0.604 2159.7  0.604  0.000  0.000  0.200  607.4 3134.4 13319.9
2083  1.287  1.275  0.000  12.19  0.762 1842.1  0.753  0.000  0.000  0.295  560.6 2921.1 12293.7
2084  0.807  0.571  0.000  13.44  0.693 2100.7  0.693  0.000  0.000  0.205  598.6 3114.9 13126.5
2085  1.310  1.334  0.000  11.52  0.724 1846.7  0.721  0.000  0.000  0.271  547.4 2929.0 12002.8
2086  0.618  0.417  0.000  11.27  0.673 2003.2  0.671  0.000  0.000  0.185  563.4 2638.1 12353.2
2087  1.649  1.625  0.059  13.58  1.012 1815.7  0.801  0.210  0.000  0.388  555.5 3222.4 12180.0
2088  1.625  1.661  0.020  12.00  1.007 1975.0  0.772  0.235  0.000  0.403  569.8 2947.8 12493.4
2089  1.423  1.443  0.010  13.19  0.807 1985.5  0.800  0.000  0.000  0.316  588.2 3035.1 12898.0
2090  1.801  1.968  0.082  13.17  1.116 1875.2  0.822  0.295  0.000  0.441  563.8 3193.9 12363.5
2091  1.022  0.844  0.000  13.08  0.736 2129.6  0.735  0.000  0.000  0.245  598.7 3061.5 13129.1
2092  0.784  0.590  0.000  12.18  0.672 1964.1  0.672  0.000  0.000  0.212  577.2 2820.2 12657.6
2093  0.912  0.749  0.000  12.71  0.709 2258.6  0.709  0.000  0.000  0.214  609.7 3106.8 13369.8
2094  0.899  0.663  0.000  13.55  0.673 2270.0  0.673  0.000  0.000  0.226  618.0 3258.5 13551.3
2095  1.205  1.170  0.000  11.49  0.736 2006.3  0.736  0.000  0.000  0.266  575.5 2734.9 12619.0
2096  1.575  1.620  0.046  12.96  0.922 1874.0  0.798  0.123  0.000  0.389  568.0 3040.5 12455.6
2097  1.170  1.069  0.000  12.77  0.767 1975.6  0.766  0.000  0.000  0.269  576.4 3018.5 12638.9
2098  0.797  0.574  0.000  12.97  0.694 2219.6  0.694  0.000  0.000  0.190  607.6 3067.4 13324.0
2099  1.123  1.085  0.035   8.67  0.849 1905.3  0.695  0.154  0.000  0.430  554.5 1908.6 12158.8
