# Supplementary material for: Climate and air pollution impacts on habitat suitability of Austrian forest ecosystems
Source: PLoS One. 2017 Sep 12;12(9):e0184194. doi: 10.1371/journal.pone.0184194 (PMC5595319; doi:10.1371/journal.pone.0184194)
Supplement: S1 File — (ZIP) [file pone.0184194.s004.zip › Climate_Data/IF_AT07_BASELINEx.dat]

!Made by:  Methyd.exe
!Using:  in.txt
! AT07
! Location (Lon-Lat):  16.130  47.640
! Temperature file:   Z:/Modell_VSDp/VSD_Input/Climate_Scen/AT07_Grimste_Baseline.txt;#3
! Precipitation file: Z:/Modell_VSDp/VSD_Input/Climate_Scen/AT07_Grimste_Baseline.txt;#4
! Sunshine file:      Z:/Modell_VSDp/VSD_Input/Climate_Scen/AT07_Grimste_Baseline.txt/E;#5
! ThetaSat= 0.613; ThetaFC= 0.462; Theta1bar= 0.389; ThetaWP= 0.289
! bulkdens= 0.796 g/cm3
! GDDlim=     5.0 oC
!    10.10 = av. annual mean TempC (oC)
!   0.7739 = av. annual Precip (m/yr)
!  1518.94 = av. annual sunshine hours (h)
!   0.6601 = av. annual AET (m/yr)
!   0.1117 = av. annual percol (m/yr)
!   0.0000 = av. annual Qickfl (m/yr)
!   0.4110 = av. annual mean Theta (m/m)
!    1.138 = av. annual mean rf_miR
!    1.065 = av. annual mean rf_denit
!    0.071 = av. annual mean rf_den
!    506.3 = av. annual PAR (umol/m2/s)
!   2316.9 = av. annual GDD (deg.days)
! ... averages over  150 years.
!Year rf_miR rf_nit rf_denit TempC Precip Sunhrs  AET percol Qickfl  Theta   PAR    GDD kJ/m2/d
1950  1.264  1.243  0.096   9.74  0.750 1429.2  0.654  0.096  0.000  0.425  492.2 2363.4 10795.9
1951  1.279  1.224  0.099  10.39  0.761 1466.8  0.679  0.082  0.000  0.419  500.7 2323.3 10980.2
1952  1.293  1.237  0.122  10.14  0.730 1454.3  0.665  0.064  0.000  0.431  492.6 2387.1 10802.7
1953  0.815  0.749  0.008  10.76  0.636 1568.9  0.636  0.000  0.000  0.352  518.6 2446.5 11374.1
1954  1.321  1.235  0.101  10.38  0.851 1469.8  0.678  0.174  0.000  0.442  499.8 2260.9 10962.2
1955  1.311  1.206  0.128  10.02  0.815 1507.3  0.668  0.147  0.000  0.443  504.2 2299.8 11058.5
1956  1.395  1.326  0.095  10.99  0.804 1654.6  0.718  0.086  0.000  0.431  522.7 2415.6 11464.6
1957  0.869  0.809  0.002  10.25  0.665 1508.2  0.665  0.000  0.000  0.359  501.6 2292.6 11000.0
1958  1.219  1.230  0.025  10.43  0.720 1608.0  0.699  0.000  0.000  0.382  514.7 2353.8 11287.5
1959  1.290  1.202  0.120   9.97  0.871 1446.6  0.670  0.202  0.000  0.448  493.9 2193.8 10831.4
1960  1.057  1.053  0.013  10.08  0.709 1629.6  0.693  0.016  0.000  0.391  521.2 2320.6 11431.6
1961  1.217  1.216  0.047   9.95  0.705 1501.4  0.674  0.004  0.000  0.406  502.3 2181.8 11016.5
1962  1.347  1.188  0.174  10.30  0.845 1489.7  0.679  0.165  0.000  0.448  503.3 2398.9 11039.0
1963  1.303  1.231  0.099   9.98  0.898 1418.7  0.653  0.245  0.000  0.443  496.8 2238.4 10895.0
1964  0.607  0.489  0.000  10.42  0.682 1468.9  0.681  0.000  0.000  0.328  500.1 2386.4 10967.8
1965  1.141  1.064  0.085   9.03  0.916 1513.6  0.648  0.268  0.000  0.440  504.6 1916.3 11066.7
1966  1.214  1.191  0.067   9.57  0.661 1388.5  0.649  0.004  0.000  0.406  492.3 2401.2 10797.3
1967  1.315  1.252  0.086  10.25  0.751 1593.0  0.701  0.050  0.000  0.438  516.3 2279.1 11323.7
1968  1.135  1.131  0.037   8.95  0.728 1459.9  0.628  0.100  0.000  0.404  502.7 2087.3 11026.1
1969  1.324  1.241  0.140   9.92  0.845 1544.9  0.664  0.181  0.000  0.449  505.7 2297.6 11090.7
1970  1.303  1.267  0.101   9.95  0.785 1473.5  0.661  0.124  0.000  0.431  494.8 2236.2 10852.8
1971  1.082  1.038  0.061   9.87  0.737 1466.0  0.656  0.081  0.000  0.397  501.6 2335.6 10999.9
1972  1.196  1.231  0.008  10.58  0.720 1574.6  0.705  0.000  0.000  0.376  515.9 2333.0 11314.4
1973  1.361  1.270  0.152  10.16  0.867 1587.5  0.687  0.180  0.000  0.447  514.4 2406.9 11281.5
1974  1.359  1.288  0.122  10.30  0.807 1580.9  0.676  0.131  0.000  0.429  510.3 2464.8 11192.2
1975  1.106  1.075  0.047   9.90  0.685 1467.0  0.675  0.000  0.000  0.392  501.4 2218.0 10996.7
1976  0.400  0.139  0.000  11.44  0.447 1756.6  0.447  0.000  0.000  0.311  542.9 2646.9 11907.0
1977  1.341  1.279  0.094  10.63  0.837 1554.7  0.698  0.137  0.000  0.435  510.6 2378.0 11198.2
1978  0.883  0.792  0.024   9.42  0.645 1629.8  0.618  0.027  0.000  0.381  522.4 2264.2 11456.1
1979  0.900  0.795  0.035   9.32  0.741 1481.1  0.608  0.132  0.000  0.409  497.5 2089.7 10910.9
1980  1.256  1.141  0.141   9.45  0.989 1319.5  0.648  0.341  0.000  0.451  484.7 2215.6 10630.0
1981  0.903  0.816  0.019  10.20  0.695 1468.4  0.643  0.051  0.000  0.384  500.3 2238.0 10973.4
1982  0.913  0.827  0.028  10.14  0.753 1530.7  0.670  0.082  0.000  0.382  514.0 2491.6 11272.1
1983  0.988  0.914  0.033   9.97  0.736 1496.6  0.660  0.076  0.000  0.407  500.5 2347.7 10977.6
1984  0.573  0.413  0.002   9.93  0.644 1735.3  0.644  0.000  0.000  0.336  536.7 2286.3 11769.6
1985  1.308  1.245  0.104   9.55  0.814 1608.1  0.633  0.182  0.000  0.443  517.8 2375.0 11355.5
1986  1.353  1.335  0.081  10.06  0.813 1547.5  0.669  0.144  0.000  0.433  507.2 2468.5 11123.9
1987  1.237  1.216  0.041  10.27  0.714 1581.1  0.692  0.000  0.000  0.399  510.8 2191.6 11203.8
1988  1.367  1.294  0.094  10.49  0.868 1437.6  0.683  0.185  0.000  0.439  499.1 2379.9 10946.1
1989  1.203  1.147  0.067   9.35  0.793 1536.8  0.632  0.161  0.000  0.434  510.2 2220.4 11190.6
1990  1.277  1.180  0.112  10.21  0.908 1417.4  0.648  0.261  0.000  0.441  488.2 2239.9 10706.6
1991  1.122  0.969  0.134   8.99  0.872 1302.1  0.605  0.267  0.000  0.450  471.7 1856.8 10345.0
1992  1.383  1.298  0.128  10.43  0.865 1605.5  0.697  0.168  0.000  0.446  516.7 2445.4 11332.3
1993  1.376  1.312  0.109  10.39  0.882 1425.3  0.674  0.208  0.000  0.439  497.0 2502.4 10899.0
1994  1.268  1.147  0.155   9.66  0.861 1453.4  0.645  0.215  0.000  0.450  494.1 2221.7 10837.5
1995  1.187  1.162  0.055  10.03  0.725 1582.5  0.695  0.027  0.000  0.392  514.6 2321.5 11286.5
1996  1.161  1.160  0.043   9.33  0.783 1533.2  0.674  0.108  0.000  0.426  512.1 2138.7 11230.7
1997  1.252  1.168  0.103   9.76  0.720 1585.3  0.673  0.020  0.000  0.421  511.5 2175.4 11217.3
1998  1.273  1.199  0.090  10.07  0.803 1562.0  0.700  0.104  0.000  0.435  514.7 2244.0 11287.6
1999  1.277  1.137  0.174  10.06  1.086 1353.4  0.638  0.448  0.000  0.455  476.6 2100.8 10452.9
2000  1.331  1.180  0.192  10.06  1.062 1442.2  0.665  0.397  0.000  0.457  491.8 2320.0 10786.1
2001  1.407  1.319  0.138  10.42  0.926 1600.9  0.695  0.230  0.000  0.443  515.2 2472.4 11299.0
2002  1.186  1.181  0.030  11.48  0.789 1598.1  0.718  0.070  0.000  0.405  515.1 2544.9 11297.4
2003  1.272  1.229  0.086   9.85  0.779 1439.4  0.674  0.105  0.000  0.431  499.8 2242.4 10962.3
2004  0.506  0.348  0.003   8.91  0.601 1437.7  0.601  0.000  0.000  0.331  499.0 2135.8 10944.4
2005  1.089  1.017  0.055   9.09  0.852 1460.4  0.626  0.226  0.000  0.426  498.6 2199.7 10935.0
2006  1.352  1.211  0.172  10.47  0.841 1398.8  0.651  0.190  0.000  0.454  485.8 2387.2 10654.4
2007  0.780  0.645  0.021   9.72  0.589 1635.2  0.575  0.015  0.000  0.359  526.2 2543.6 11540.6
2008  0.528  0.333  0.008  10.33  0.606 1686.0  0.606  0.000  0.000  0.337  538.2 2429.5 11803.8
2009  1.370  1.392  0.032  10.35  0.769 1604.8  0.690  0.079  0.000  0.419  521.0 2503.5 11426.6
2010  1.263  1.178  0.096   9.84  0.798 1565.5  0.687  0.111  0.000  0.444  512.2 2155.8 11234.1
2011  0.629  0.500  0.000  10.54  0.666 1614.6  0.666  0.000  0.000  0.336  519.3 2383.3 11388.6
2012  0.572  0.446  0.002   9.22  0.618 1708.4  0.618  0.000  0.000  0.343  535.3 2122.7 11740.0
2013  0.964  0.829  0.028  10.89  0.687 1562.2  0.620  0.067  0.000  0.394  513.9 2570.4 11270.1
2014  0.628  0.462  0.002  10.25  0.599 1676.0  0.599  0.000  0.000  0.345  528.4 2338.5 11588.0
2015  1.312  1.161  0.180  10.12  0.922 1595.4  0.688  0.234  0.000  0.455  514.3 2257.2 11279.2
2016  0.825  0.676  0.035   9.85  0.799 1606.8  0.697  0.101  0.000  0.401  524.5 2216.2 11503.9
2017  1.259  1.286  0.042  10.88  0.788 1570.3  0.711  0.077  0.000  0.413  512.9 2501.5 11247.8
2018  1.038  1.085  0.020   9.37  0.750 1560.7  0.668  0.082  0.000  0.403  513.8 2200.8 11269.1
2019  0.914  0.828  0.028  10.16  0.735 1599.4  0.687  0.048  0.000  0.395  516.0 2277.2 11316.6
2020  1.193  1.183  0.033  10.20  0.739 1688.3  0.697  0.042  0.000  0.401  525.5 2280.0 11524.9
2021  0.462  0.266  0.000  10.64  0.557 1597.7  0.557  0.000  0.000  0.313  515.3 2354.3 11302.0
2022  1.068  1.073  0.025   9.75  0.748 1594.4  0.680  0.068  0.000  0.408  513.4 2331.6 11260.4
2023  0.774  0.643  0.014  10.03  0.561 1458.9  0.561  0.000  0.000  0.354  503.7 2320.5 11046.0
2024  1.326  1.335  0.036  10.41  0.837 1465.7  0.678  0.159  0.000  0.423  502.6 2416.5 11022.7
2025  1.179  1.220  0.028  10.09  0.673 1393.2  0.650  0.005  0.000  0.391  488.1 2377.1 10704.8
2026  1.048  1.068  0.015   9.65  0.721 1639.6  0.682  0.039  0.000  0.404  521.8 2196.3 11443.8
2027  1.355  1.317  0.067  10.67  0.894 1538.6  0.709  0.185  0.000  0.431  513.9 2355.8 11269.9
2028  1.252  1.164  0.127   9.38  0.754 1438.8  0.650  0.104  0.000  0.443  494.5 2181.5 10845.7
2029  1.289  1.179  0.102  10.25  0.872 1718.8  0.697  0.175  0.000  0.438  526.7 2194.1 11550.4
2030  1.404  1.300  0.102  10.99  0.843 1680.7  0.721  0.122  0.000  0.437  529.2 2467.2 11606.3
2031  1.363  1.263  0.131  10.58  0.910 1243.0  0.662  0.248  0.000  0.447  472.7 2352.5 10366.1
2032  1.322  1.294  0.066  10.38  0.826 1556.9  0.687  0.139  0.000  0.432  509.3 2429.9 11170.9
2033  1.385  1.264  0.156  10.41  0.860 1531.2  0.689  0.170  0.000  0.450  511.2 2495.5 11211.4
2034  1.345  1.324  0.055  10.79  0.777 1562.2  0.689  0.088  0.000  0.421  510.7 2495.1 11201.5
2035  1.246  1.201  0.047  10.76  0.758 1587.8  0.693  0.065  0.000  0.410  513.4 2523.2 11260.8
2036  0.782  0.659  0.029   8.83  0.678 1533.4  0.596  0.082  0.000  0.371  511.2 2191.8 11210.6
2037  1.257  1.160  0.101  10.09  0.809 1385.4  0.663  0.146  0.000  0.438  489.1 2147.8 10727.9
2038  1.391  1.406  0.075  10.60  0.841 1506.9  0.692  0.149  0.000  0.436  508.4 2509.9 11149.6
2039  1.146  1.091  0.050  10.66  0.745 1630.7  0.715  0.030  0.000  0.411  521.3 2288.7 11433.6
2040  1.280  1.299  0.032   9.84  0.798 1556.3  0.692  0.105  0.000  0.415  516.1 2334.4 11320.0
2041  1.220  1.129  0.105   9.32  0.803 1422.2  0.628  0.175  0.000  0.446  491.0 2088.8 10768.2
2042  1.335  1.328  0.051  10.25  0.719 1419.5  0.669  0.014  0.000  0.416  495.5 2328.1 10867.7
2043  0.700  0.617  0.000  10.28  0.645 1464.0  0.645  0.000  0.000  0.348  499.6 2317.4 10956.3
2044  0.912  0.865  0.030  10.05  0.714 1510.0  0.648  0.066  0.000  0.379  506.8 2434.5 11114.9
2045  1.006  0.896  0.056  10.33  0.756 1513.5  0.663  0.092  0.000  0.410  508.3 2268.4 11148.7
2046  1.353  1.213  0.171  10.32  0.849 1582.1  0.685  0.163  0.000  0.452  513.7 2359.2 11266.9
2047  1.375  1.321  0.083  10.46  0.800 1662.2  0.701  0.099  0.000  0.425  526.2 2452.8 11540.6
2048  0.960  0.894  0.040   9.29  0.677 1548.9  0.657  0.016  0.000  0.375  510.7 2188.9 11200.0
2049  1.291  1.132  0.170   9.99  0.807 1287.4  0.623  0.184  0.000  0.455  470.3 2276.2 10314.5
2050  1.217  1.225  0.038   9.56  0.710 1509.3  0.650  0.060  0.000  0.400  505.0 2306.4 11075.9
2051  0.361  0.140  0.000   9.90  0.531 1547.0  0.531  0.000  0.000  0.310  514.1 2193.9 11275.4
2052  1.259  1.220  0.064   9.67  0.858 1568.5  0.670  0.189  0.000  0.434  513.4 2314.2 11259.0
2053  1.185  1.165  0.047  10.16  0.776 1803.9  0.716  0.060  0.000  0.409  541.7 2219.7 11879.5
2054  1.268  1.240  0.076   9.55  0.774 1516.6  0.661  0.113  0.000  0.419  507.3 2268.0 11125.0
2055  1.327  1.256  0.123  10.01  0.750 1531.5  0.684  0.048  0.000  0.427  509.9 2321.3 11183.0
2056  0.882  0.836  0.024   9.14  0.766 1395.0  0.642  0.124  0.000  0.409  488.2 1995.2 10707.4
2057  1.029  0.918  0.075  11.06  0.724 1769.4  0.656  0.067  0.000  0.375  543.5 2608.3 11920.4
2058  1.057  1.094  0.010  10.54  0.708 1776.1  0.707  0.000  0.000  0.362  535.5 2438.6 11743.4
2059  1.424  1.408  0.063  11.02  0.702 1445.1  0.655  0.000  0.000  0.419  490.7 2505.3 10762.8
2060  1.160  1.165  0.041  10.36  0.766 1429.8  0.671  0.095  0.000  0.407  493.1 2316.1 10814.7
2061  1.324  1.241  0.112   9.84  0.828 1578.1  0.676  0.151  0.000  0.444  513.4 2358.1 11259.8
2062  0.602  0.443  0.008   9.54  0.579 1638.4  0.579  0.000  0.000  0.348  523.1 2376.9 11471.5
2063  1.308  1.251  0.099  10.15  0.788 1545.3  0.691  0.097  0.000  0.429  510.3 2348.5 11191.1
2064  1.065  0.995  0.037  10.84  0.811 1573.1  0.717  0.094  0.000  0.408  514.9 2500.5 11293.3
2065  0.981  0.935  0.033   9.77  0.814 1435.9  0.642  0.172  0.000  0.381  493.7 2264.7 10827.6
2066  1.340  1.266  0.106  10.00  0.714 1435.7  0.658  0.026  0.000  0.420  493.1 2387.1 10813.6
2067  1.093  1.026  0.045  10.69  0.795 1539.7  0.691  0.104  0.000  0.408  513.2 2513.4 11256.3
2068  1.460  1.391  0.119  11.02  0.853 1474.3  0.675  0.178  0.000  0.441  500.7 2618.9 10981.3
2069  1.316  1.290  0.072  10.30  0.847 1392.8  0.676  0.171  0.000  0.431  491.8 2152.9 10785.6
2070  1.244  1.238  0.072   9.85  0.898 1329.2  0.635  0.264  0.000  0.427  480.9 2236.5 10547.8
2071  1.059  0.993  0.060  10.22  0.701 1524.5  0.667  0.033  0.000  0.378  505.9 2299.6 11096.2
2072  1.302  1.263  0.080   9.94  0.848 1582.9  0.662  0.186  0.000  0.435  512.0 2357.0 11228.9
2073  1.351  1.269  0.107  10.47  0.950 1595.3  0.698  0.251  0.000  0.442  512.3 2340.7 11236.5
2074  0.763  0.671  0.001  10.94  0.615 1555.5  0.615  0.000  0.000  0.352  512.6 2516.9 11243.2
2075  0.934  0.949  0.004   9.49  0.631 1383.0  0.630  0.000  0.000  0.339  488.0 2325.6 10703.2
2076  1.210  1.082  0.113   9.61  0.812 1423.4  0.643  0.169  0.000  0.446  489.1 2061.2 10726.6
2077  1.300  1.246  0.095   9.92  0.881 1309.9  0.635  0.246  0.000  0.439  480.2 2326.9 10531.9
2078  0.633  0.470  0.016   9.69  0.602 1618.1  0.576  0.026  0.000  0.367  522.6 2084.2 11460.5
2079  1.272  1.159  0.134   9.94  0.880 1508.3  0.677  0.203  0.000  0.445  504.9 2151.6 11074.3
2080  0.986  0.951  0.013  10.02  0.649 1482.2  0.649  0.000  0.000  0.358  506.3 2439.9 11104.6
2081  1.359  1.185  0.161  10.94  0.872 1470.6  0.676  0.196  0.000  0.453  495.5 2308.4 10866.3
2082  1.325  1.175  0.165  10.31  0.891 1331.7  0.647  0.243  0.000  0.451  478.3 2294.0 10490.8
2083  1.277  1.237  0.061  10.20  0.711 1385.5  0.639  0.072  0.000  0.429  483.7 2387.2 10607.3
2084  1.304  1.157  0.169   9.99  0.879 1323.4  0.630  0.249  0.000  0.454  477.2 2285.5 10464.8
2085  1.160  1.133  0.038   9.83  0.816 1614.0  0.680  0.136  0.000  0.418  522.0 2294.2 11447.3
2086  1.341  1.252  0.116  10.04  0.854 1505.7  0.669  0.186  0.000  0.442  509.4 2386.8 11171.0
2087  1.135  1.158  0.025  10.28  0.687 1383.8  0.663  0.000  0.000  0.395  487.4 2204.6 10690.2
2088  0.761  0.651  0.005   9.92  0.641 1464.2  0.641  0.000  0.000  0.363  500.9 2330.7 10986.4
2089  0.406  0.199  0.000  10.17  0.594 1543.3  0.594  0.000  0.000  0.318  507.0 2315.0 11120.2
2090  1.349  1.301  0.078  10.64  0.976 1519.3  0.684  0.291  0.000  0.437  504.7 2361.1 11069.8
2091  1.363  1.309  0.097  10.81  0.815 1850.2  0.731  0.084  0.000  0.425  546.9 2509.9 11995.4
2092  1.264  1.146  0.122   9.82  0.863 1415.6  0.653  0.209  0.000  0.447  493.2 2212.4 10816.4
2093  1.247  1.130  0.139   9.77  1.109 1331.6  0.632  0.477  0.000  0.453  475.5 2103.8 10428.4
2094  1.281  1.189  0.103  10.26  0.897 1453.7  0.674  0.222  0.000  0.440  496.6 2133.4 10890.8
2095  1.151  1.083  0.088   9.72  0.790 1323.7  0.647  0.143  0.000  0.427  482.2 2229.8 10574.8
2096  1.065  1.088  0.017   9.66  0.743 1511.5  0.680  0.063  0.000  0.402  512.4 2312.5 11237.5
2097  1.390  1.266  0.180  10.14  0.885 1352.2  0.648  0.238  0.000  0.451  485.9 2517.7 10656.6
2098  1.359  1.216  0.156  10.61  0.779 1437.8  0.671  0.108  0.000  0.443  491.1 2367.4 10770.4
2099  0.899  0.864  0.009  10.46  0.645 1548.9  0.645  0.000  0.000  0.361  510.1 2394.5 11186.9
