# Supplementary material for: Climate and air pollution impacts on habitat suitability of Austrian forest ecosystems
Source: PLoS One. 2017 Sep 12;12(9):e0184194. doi: 10.1371/journal.pone.0184194 (PMC5595319; doi:10.1371/journal.pone.0184194)
Supplement: S1 File — (ZIP) [file pone.0184194.s004.zip › Climate_Data/IF_AT07_ECHAM5A1B.dat]

!Made by:  Methyd.exe
!Using:  in.txt
! AT07
! Location (Lon-Lat):  16.130  47.640
! Temperature file:   Z:/Modell_VSDp/VSD_Input/Climate_Scen/AT07_GrimsteECHAM5A1B.txt;#3
! Precipitation file: Z:/Modell_VSDp/VSD_Input/Climate_Scen/AT07_GrimsteECHAM5A1B.txt;#4
! Sunshine file:      Z:/Modell_VSDp/VSD_Input/Climate_Scen/AT07_GrimsteECHAM5A1B.txt/E;#5
! ThetaSat= 0.613; ThetaFC= 0.462; Theta1bar= 0.389; ThetaWP= 0.289
! bulkdens= 0.796 g/cm3
! GDDlim=     5.0 oC
!    11.13 = av. annual mean TempC (oC)
!   0.7646 = av. annual Precip (m/yr)
!  1471.41 = av. annual sunshine hours (h)
!   0.6417 = av. annual AET (m/yr)
!   0.1218 = av. annual percol (m/yr)
!   0.0000 = av. annual Qickfl (m/yr)
!   0.4006 = av. annual mean Theta (m/m)
!    1.137 = av. annual mean rf_miR
!    1.031 = av. annual mean rf_denit
!    0.070 = av. annual mean rf_den
!    500.6 = av. annual PAR (umol/m2/s)
!   2590.3 = av. annual GDD (deg.days)
! ... averages over  150 years.
!Year rf_miR rf_nit rf_denit TempC Precip Sunhrs  AET percol Qickfl  Theta   PAR    GDD kJ/m2/d
1950  1.264  1.243  0.096   9.74  0.750 1429.2  0.654  0.096  0.000  0.425  492.2 2363.4 10795.9
1951  1.279  1.224  0.099  10.39  0.761 1466.8  0.679  0.082  0.000  0.419  500.7 2323.3 10980.2
1952  1.293  1.237  0.122  10.14  0.730 1454.3  0.665  0.064  0.000  0.431  492.6 2387.1 10802.7
1953  0.815  0.749  0.008  10.76  0.636 1568.9  0.636  0.000  0.000  0.352  518.6 2446.5 11374.1
1954  1.321  1.235  0.101  10.38  0.851 1469.8  0.678  0.174  0.000  0.442  499.8 2260.9 10962.2
1955  1.311  1.206  0.128  10.02  0.815 1507.3  0.668  0.147  0.000  0.443  504.2 2299.8 11058.5
1956  1.395  1.326  0.095  10.99  0.804 1654.6  0.718  0.086  0.000  0.431  522.7 2415.6 11464.6
1957  0.869  0.809  0.002  10.25  0.665 1508.2  0.665  0.000  0.000  0.359  501.6 2292.6 11000.0
1958  1.219  1.230  0.025  10.43  0.720 1608.0  0.699  0.000  0.000  0.382  514.7 2353.8 11287.5
1959  1.290  1.202  0.120   9.97  0.871 1446.6  0.670  0.202  0.000  0.448  493.9 2193.8 10831.4
1960  1.057  1.053  0.013  10.08  0.709 1629.6  0.693  0.016  0.000  0.391  521.2 2320.6 11431.6
1961  1.217  1.216  0.047   9.95  0.705 1501.4  0.674  0.004  0.000  0.406  502.3 2181.8 11016.5
1962  1.347  1.188  0.174  10.30  0.845 1489.7  0.679  0.165  0.000  0.448  503.3 2398.9 11039.0
1963  1.303  1.231  0.099   9.98  0.898 1418.7  0.653  0.245  0.000  0.443  496.8 2238.4 10895.0
1964  0.607  0.489  0.000  10.42  0.682 1468.9  0.681  0.000  0.000  0.328  500.1 2386.4 10967.8
1965  1.141  1.064  0.085   9.03  0.916 1513.6  0.648  0.268  0.000  0.440  504.6 1916.3 11066.7
1966  1.214  1.191  0.067   9.57  0.661 1388.5  0.649  0.004  0.000  0.406  492.3 2401.2 10797.3
1967  1.315  1.252  0.086  10.25  0.751 1593.0  0.701  0.050  0.000  0.438  516.3 2279.1 11323.7
1968  1.135  1.131  0.037   8.95  0.728 1459.9  0.628  0.100  0.000  0.404  502.7 2087.3 11026.1
1969  1.324  1.241  0.140   9.92  0.845 1544.9  0.664  0.181  0.000  0.449  505.7 2297.6 11090.7
1970  1.303  1.267  0.101   9.95  0.785 1473.5  0.661  0.124  0.000  0.431  494.8 2236.2 10852.8
1971  1.082  1.038  0.061   9.87  0.737 1466.0  0.656  0.081  0.000  0.397  501.6 2335.6 10999.9
1972  1.196  1.231  0.008  10.58  0.720 1574.6  0.705  0.000  0.000  0.376  515.9 2333.0 11314.4
1973  1.361  1.270  0.152  10.16  0.867 1587.5  0.687  0.180  0.000  0.447  514.4 2406.9 11281.5
1974  1.359  1.288  0.122  10.30  0.807 1580.9  0.676  0.131  0.000  0.429  510.3 2464.8 11192.2
1975  1.106  1.075  0.047   9.90  0.685 1467.0  0.675  0.000  0.000  0.392  501.4 2218.0 10996.7
1976  0.400  0.139  0.000  11.44  0.447 1756.6  0.447  0.000  0.000  0.311  542.9 2646.9 11907.0
1977  1.341  1.279  0.094  10.63  0.837 1554.7  0.698  0.137  0.000  0.435  510.6 2378.0 11198.2
1978  0.883  0.792  0.024   9.42  0.645 1629.8  0.618  0.027  0.000  0.381  522.4 2264.2 11456.1
1979  0.900  0.795  0.035   9.32  0.741 1481.1  0.608  0.132  0.000  0.409  497.5 2089.7 10910.9
1980  1.256  1.141  0.141   9.45  0.989 1319.5  0.648  0.341  0.000  0.451  484.7 2215.6 10630.0
1981  0.903  0.816  0.019  10.20  0.695 1468.4  0.643  0.051  0.000  0.384  500.3 2238.0 10973.4
1982  0.913  0.827  0.028  10.14  0.753 1530.7  0.670  0.082  0.000  0.382  514.0 2491.6 11272.1
1983  0.988  0.914  0.033   9.97  0.736 1496.6  0.660  0.076  0.000  0.407  500.5 2347.7 10977.6
1984  0.573  0.413  0.002   9.93  0.644 1735.3  0.644  0.000  0.000  0.336  536.7 2286.3 11769.6
1985  1.308  1.245  0.104   9.55  0.814 1608.1  0.633  0.182  0.000  0.443  517.8 2375.0 11355.5
1986  1.353  1.335  0.081  10.06  0.813 1547.5  0.669  0.144  0.000  0.433  507.2 2468.5 11123.9
1987  1.237  1.216  0.041  10.27  0.714 1581.1  0.692  0.000  0.000  0.399  510.8 2191.6 11203.8
1988  1.367  1.294  0.094  10.49  0.868 1437.6  0.683  0.185  0.000  0.439  499.1 2379.9 10946.1
1989  1.203  1.147  0.067   9.35  0.793 1536.8  0.632  0.161  0.000  0.434  510.2 2220.4 11190.6
1990  1.277  1.180  0.112  10.21  0.908 1417.4  0.648  0.261  0.000  0.441  488.2 2239.9 10706.6
1991  1.122  0.969  0.134   8.99  0.872 1302.1  0.605  0.267  0.000  0.450  471.7 1856.8 10345.0
1992  1.383  1.298  0.128  10.43  0.865 1605.5  0.697  0.168  0.000  0.446  516.7 2445.4 11332.3
1993  1.376  1.312  0.109  10.39  0.882 1425.3  0.674  0.208  0.000  0.439  497.0 2502.4 10899.0
1994  1.268  1.147  0.155   9.66  0.861 1453.4  0.645  0.215  0.000  0.450  494.1 2221.7 10837.5
1995  1.187  1.162  0.055  10.03  0.725 1582.5  0.695  0.027  0.000  0.392  514.6 2321.5 11286.5
1996  1.161  1.160  0.043   9.33  0.783 1533.2  0.674  0.108  0.000  0.426  512.1 2138.7 11230.7
1997  1.252  1.168  0.103   9.76  0.720 1585.3  0.673  0.020  0.000  0.421  511.5 2175.4 11217.3
1998  1.273  1.199  0.090  10.07  0.803 1562.0  0.700  0.104  0.000  0.435  514.7 2244.0 11287.6
1999  1.277  1.137  0.174  10.06  1.086 1353.4  0.638  0.448  0.000  0.455  476.6 2100.8 10452.9
2000  1.331  1.180  0.192  10.06  1.062 1442.2  0.665  0.397  0.000  0.457  491.8 2320.0 10786.1
2001  1.407  1.319  0.138  10.42  0.926 1600.9  0.695  0.230  0.000  0.443  515.2 2472.4 11299.0
2002  1.186  1.181  0.030  11.48  0.789 1598.1  0.718  0.070  0.000  0.405  515.1 2544.9 11297.4
2003  1.272  1.229  0.086   9.85  0.779 1439.4  0.674  0.105  0.000  0.431  499.8 2242.4 10962.3
2004  0.506  0.348  0.003   8.91  0.601 1437.7  0.601  0.000  0.000  0.331  499.0 2135.8 10944.4
2005  1.089  1.017  0.055   9.09  0.852 1460.4  0.626  0.226  0.000  0.426  498.6 2199.7 10935.0
2006  1.352  1.211  0.172  10.47  0.841 1398.8  0.651  0.190  0.000  0.454  485.8 2387.2 10654.4
2007  0.780  0.645  0.021   9.72  0.589 1635.2  0.575  0.015  0.000  0.359  526.2 2543.6 11540.6
2008  0.528  0.333  0.008  10.33  0.606 1686.0  0.606  0.000  0.000  0.337  538.2 2429.5 11803.8
2009  1.370  1.392  0.032  10.35  0.769 1604.8  0.690  0.079  0.000  0.419  521.0 2503.5 11426.6
2010  1.263  1.178  0.096   9.84  0.798 1565.5  0.687  0.111  0.000  0.444  512.2 2155.8 11234.1
2011  0.629  0.500  0.000  10.54  0.666 1614.6  0.666  0.000  0.000  0.336  519.3 2383.3 11388.6
2012  0.572  0.446  0.002   9.22  0.618 1708.4  0.618  0.000  0.000  0.343  535.3 2122.7 11740.0
2013  0.964  0.829  0.028  10.89  0.687 1562.2  0.620  0.067  0.000  0.394  513.9 2570.4 11270.1
2014  0.628  0.462  0.002  10.25  0.599 1676.0  0.599  0.000  0.000  0.345  528.4 2338.5 11588.0
2015  1.312  1.161  0.180  10.12  0.922 1595.4  0.688  0.234  0.000  0.455  514.3 2257.2 11279.2
2016  1.205  1.061  0.112   9.92  0.914 1270.4  0.634  0.280  0.000  0.441  474.6 2053.3 10408.1
2017  1.434  1.338  0.120  11.60  0.907 1362.5  0.687  0.220  0.000  0.438  486.4 2556.5 10668.5
2018  1.468  1.451  0.093  10.75  0.913 1577.0  0.703  0.210  0.000  0.432  515.7 2692.3 11309.3
2019  1.046  0.887  0.044  11.26  0.806 1745.4  0.612  0.194  0.000  0.405  541.3 2578.3 11871.6
2020  1.047  0.922  0.081   9.04  1.000 1444.4  0.626  0.374  0.000  0.429  489.5 1995.0 10735.2
2021  0.403  0.171  0.000  10.86  0.569 1654.1  0.569  0.000  0.000  0.304  522.4 2393.0 11456.3
2022  1.313  1.225  0.110   9.64  0.830 1476.9  0.656  0.174  0.000  0.440  494.3 2358.9 10839.8
2023  0.382  0.137  0.000  10.70  0.428 1587.0  0.428  0.000  0.000  0.305  516.4 2547.2 11325.9
2024  1.406  1.283  0.178  10.47  0.991 1071.4  0.583  0.408  0.000  0.454  447.4 2544.2  9811.9
2025  0.736  0.623  0.008  10.70  0.639 1387.1  0.639  0.000  0.000  0.344  487.8 2430.1 10698.6
2026  1.281  1.227  0.061  10.37  0.731 1541.1  0.678  0.053  0.000  0.410  503.6 2382.9 11045.8
2027  1.309  1.263  0.067  10.28  0.908 1426.9  0.681  0.227  0.000  0.428  497.8 2302.5 10918.2
2028  1.217  1.265  0.052   9.84  0.672 1416.2  0.661  0.003  0.000  0.391  491.6 2362.9 10782.3
2029  1.279  1.095  0.138  10.45  1.078 1519.7  0.654  0.424  0.000  0.448  497.6 2197.1 10914.2
2030  1.305  1.146  0.152  10.45  0.995 1426.1  0.681  0.314  0.000  0.453  497.7 2217.9 10915.8
2031  1.371  1.234  0.167  10.62  1.139  996.5  0.615  0.524  0.000  0.453  435.2 2358.8  9545.5
2032  1.506  1.475  0.101  11.21  0.883 1454.1  0.687  0.196  0.000  0.435  492.1 2722.4 10792.3
2033  1.378  1.204  0.175  10.82  1.102 1179.2  0.632  0.470  0.000  0.454  460.0 2435.5 10089.6
2034  1.366  1.277  0.090  11.06  0.865 1376.5  0.672  0.193  0.000  0.429  484.8 2586.9 10631.5
2035  0.958  0.789  0.041  11.93  0.789 1533.7  0.695  0.093  0.000  0.388  510.0 2784.0 11185.7
2036  0.612  0.412  0.019  10.01  0.524 1464.7  0.501  0.023  0.000  0.356  501.9 2483.7 11006.9
2037  0.886  0.863  0.000  11.02  0.634 1365.3  0.634  0.000  0.000  0.348  482.5 2419.5 10582.3
2038  1.467  1.376  0.160  11.06  0.868 1342.1  0.673  0.195  0.000  0.450  484.0 2563.7 10615.4
2039  1.072  0.880  0.039  13.43  0.629 1563.0  0.621  0.008  0.000  0.374  515.3 3145.8 11301.9
2040  1.443  1.455  0.062  11.14  0.816 1341.5  0.673  0.143  0.000  0.408  485.2 2657.4 10641.7
2041  1.235  1.213  0.056  10.11  0.693 1419.7  0.656  0.011  0.000  0.409  491.9 2230.2 10788.6
2042  1.470  1.343  0.144  11.40  0.764 1377.4  0.688  0.076  0.000  0.444  492.4 2593.9 10800.0
2043  1.273  1.127  0.091  11.33  0.776 1355.9  0.652  0.124  0.000  0.421  485.9 2473.3 10657.4
2044  0.898  0.773  0.040  10.96  0.753 1250.1  0.607  0.146  0.000  0.378  465.4 2493.5 10207.8
2045  0.767  0.538  0.018  12.18  0.507 1624.4  0.504  0.003  0.000  0.369  526.1 2855.6 11538.9
2046  1.600  1.574  0.102  11.92  0.803 1555.7  0.712  0.091  0.000  0.435  511.2 2899.4 11211.0
2047  1.590  1.482  0.162  12.23  0.967 1410.2  0.713  0.254  0.000  0.448  494.4 2837.8 10842.6
2048  0.398  0.166  0.000  10.54  0.559 1304.4  0.559  0.000  0.000  0.308  478.5 2391.7 10495.2
2049  1.469  1.467  0.064  11.84  0.710 1241.2  0.648  0.061  0.000  0.422  464.0 2679.9 10175.6
2050  1.170  1.075  0.082  10.68  0.772 1268.2  0.647  0.125  0.000  0.391  474.0 2464.3 10395.5
2051  0.494  0.210  0.000  12.48  0.540 1547.3  0.540  0.000  0.000  0.313  518.3 2968.2 11366.6
2052  1.477  1.454  0.086  11.46  0.908 1675.3  0.737  0.171  0.000  0.431  527.9 2697.7 11578.4
2053  1.147  1.011  0.068  12.44  0.872 1878.1  0.614  0.258  0.000  0.386  553.5 3026.6 12139.7
2054  1.377  1.344  0.088  11.54  0.746 1437.9  0.693  0.053  0.000  0.389  495.7 2709.7 10872.1
2055  1.557  1.543  0.129  12.20  0.780 1285.4  0.688  0.092  0.000  0.420  476.9 2728.7 10458.4
2056  1.102  1.078  0.043  10.18  0.808 1158.5  0.627  0.181  0.000  0.420  455.6 2116.7  9992.0
2057  0.961  0.794  0.029  12.69  0.648 1797.6  0.596  0.052  0.000  0.358  549.1 2932.2 12041.7
2058  0.971  0.798  0.057  12.10  0.702 1638.8  0.573  0.129  0.000  0.379  519.9 2865.3 11402.6
2059  0.964  0.726  0.026  13.84  0.676 1581.2  0.661  0.014  0.000  0.371  519.8 3319.1 11400.3
2060  1.017  0.890  0.040  12.32  0.788 1408.6  0.708  0.080  0.000  0.380  491.7 2839.7 10784.2
2061  0.898  0.752  0.054  10.41  0.700 1373.4  0.567  0.132  0.000  0.376  483.4 2553.7 10602.2
2062  0.851  0.707  0.021  11.46  0.622 1650.5  0.597  0.024  0.000  0.366  527.6 2823.6 11570.3
2063  1.450  1.391  0.112  12.25  0.862 1393.7  0.711  0.152  0.000  0.422  492.5 2768.8 10801.4
2064  1.243  1.111  0.094  12.03  0.971 1556.2  0.700  0.271  0.000  0.422  513.7 2795.4 11267.2
2065  0.537  0.259  0.000  12.63  0.435 1509.4  0.435  0.000  0.000  0.320  504.4 3132.0 11063.0
2066  0.690  0.494  0.001  11.83  0.584 1472.6  0.584  0.000  0.000  0.326  498.7 2949.2 10936.3
2067  1.285  1.200  0.063  13.17  0.749 1568.4  0.669  0.080  0.000  0.403  521.1 3251.2 11427.6
2068  0.741  0.481  0.012  13.06  0.539 1598.6  0.539  0.000  0.000  0.354  517.3 3258.4 11345.7
2069  1.318  1.271  0.091  12.24  0.969 1274.0  0.653  0.317  0.000  0.386  476.2 2782.3 10442.9
2070  1.032  0.930  0.024  13.07  0.691 1326.4  0.691  0.000  0.000  0.345  479.7 3023.7 10519.5
2071  0.580  0.272  0.000  13.71  0.423 1840.0  0.423  0.000  0.000  0.321  558.1 3432.7 12240.3
2072  1.730  1.759  0.112  13.19  0.959 1578.5  0.758  0.200  0.000  0.420  515.0 3227.4 11295.5
2073  1.229  0.995  0.079  13.17  0.864 1548.1  0.684  0.180  0.000  0.410  510.0 3106.2 11184.9
2074  0.895  0.664  0.002  15.18  0.493 1567.4  0.493  0.000  0.000  0.328  520.0 3769.8 11403.4
2075  0.445  0.089  0.000  13.66  0.418 1694.4  0.418  0.000  0.000  0.298  536.8 3423.9 11772.6
2076  1.285  1.151  0.084  12.52  0.891 1202.4  0.608  0.283  0.000  0.417  462.4 2899.3 10141.5
2077  1.174  1.030  0.055  13.13  0.828 1118.7  0.658  0.170  0.000  0.400  457.1 3120.5 10024.5
2078  0.795  0.606  0.028  11.37  0.664 1303.0  0.576  0.088  0.000  0.380  481.7 2650.2 10565.1
2079  0.762  0.487  0.015  13.60  0.617 1803.5  0.605  0.012  0.000  0.360  555.0 3363.0 12172.7
2080  0.481  0.176  0.000  13.09  0.427 1502.8  0.427  0.000  0.000  0.310  513.2 3246.9 11255.1
2081  1.701  1.512  0.218  13.23  0.899 1056.4  0.633  0.266  0.000  0.452  436.4 3085.5  9570.5
2082  1.325  1.267  0.042  14.44  0.731 1481.1  0.649  0.082  0.000  0.391  512.3 3454.7 11234.5
2083  1.504  1.492  0.083  12.85  0.791 1279.0  0.687  0.104  0.000  0.424  471.8 2987.5 10346.6
2084  1.202  1.201  0.028  12.21  0.641 1024.2  0.622  0.018  0.000  0.360  436.0 2901.1  9561.9
2085  1.600  1.619  0.073  12.83  0.807 1475.2  0.750  0.057  0.000  0.414  507.4 3017.4 11127.0
2086  1.652  1.659  0.069  13.29  0.824 1212.3  0.688  0.135  0.000  0.412  467.8 3085.7 10260.0
2087  1.236  1.050  0.098  13.46  0.787 1157.2  0.604  0.183  0.000  0.400  459.2 3158.1 10071.9
2088  0.647  0.396  0.001  12.74  0.591 1430.3  0.591  0.000  0.000  0.324  500.5 3117.5 10977.5
2089  0.629  0.404  0.000  13.19  0.569 1321.0  0.569  0.000  0.000  0.325  478.8 3087.3 10500.2
2090  1.637  1.616  0.100  13.06  0.835 1448.7  0.720  0.116  0.000  0.429  494.5 3090.9 10844.9
2091  1.701  1.723  0.065  13.33  0.878 1496.9  0.733  0.145  0.000  0.420  505.8 3214.3 11092.7
2092  1.518  1.349  0.202  11.96  1.108  960.3  0.625  0.483  0.000  0.457  433.1 2672.2  9499.0
2093  1.463  1.402  0.094  12.70  0.919 1199.7  0.664  0.255  0.000  0.427  460.7 3059.3 10103.1
2094  1.144  0.993  0.044  14.02  0.674 1635.4  0.600  0.074  0.000  0.383  527.6 3316.0 11572.0
2095  1.339  1.146  0.082  13.68  0.777 1429.2  0.616  0.160  0.000  0.406  497.9 3330.3 10919.2
2096  0.713  0.423  0.017  13.39  0.524 1634.3  0.524  0.000  0.000  0.348  533.9 3267.7 11708.3
2097  1.381  1.384  0.051  13.12  0.736 1198.4  0.694  0.042  0.000  0.391  463.3 3226.5 10161.6
2098  1.500  1.483  0.074  14.02  0.819 1302.0  0.704  0.115  0.000  0.376  477.2 3328.3 10466.1
2099  0.899  0.864  0.009  10.46  0.645 1548.9  0.645  0.000  0.000  0.361  510.1 2394.5 11186.9
