# Supplementary material for: Climate and air pollution impacts on habitat suitability of Austrian forest ecosystems
Source: PLoS One. 2017 Sep 12;12(9):e0184194. doi: 10.1371/journal.pone.0184194 (PMC5595319; doi:10.1371/journal.pone.0184194)
Supplement: S1 File — (ZIP) [file pone.0184194.s004.zip › Climate_Data/IF_AT07_ECHAM5A2x.dat]

!Made by:  Methyd.exe
!Using:  in.txt
! AT07
! Location (Lon-Lat):  16.130  47.640
! Temperature file:   Z:/Modell_VSDp/VSD_Input/Climate_Scen/AT07_GrimsteECHAM5A2x.txt;#3
! Precipitation file: Z:/Modell_VSDp/VSD_Input/Climate_Scen/AT07_GrimsteECHAM5A2x.txt;#4
! Sunshine file:      Z:/Modell_VSDp/VSD_Input/Climate_Scen/AT07_GrimsteECHAM5A2x.txt/E;#5
! ThetaSat= 0.613; ThetaFC= 0.462; Theta1bar= 0.389; ThetaWP= 0.289
! bulkdens= 0.796 g/cm3
! GDDlim=     5.0 oC
!    11.07 = av. annual mean TempC (oC)
!   0.7336 = av. annual Precip (m/yr)
!  1500.93 = av. annual sunshine hours (h)
!   0.6370 = av. annual AET (m/yr)
!   0.0951 = av. annual percol (m/yr)
!   0.0000 = av. annual Qickfl (m/yr)
!   0.3936 = av. annual mean Theta (m/m)
!    1.093 = av. annual mean rf_miR
!    0.991 = av. annual mean rf_denit
!    0.059 = av. annual mean rf_den
!    504.9 = av. annual PAR (umol/m2/s)
!   2610.8 = av. annual GDD (deg.days)
! ... averages over  150 years.
!Year rf_miR rf_nit rf_denit TempC Precip Sunhrs  AET percol Qickfl  Theta   PAR    GDD kJ/m2/d
1950  1.264  1.243  0.096   9.74  0.750 1429.2  0.654  0.096  0.000  0.425  492.2 2363.4 10795.9
1951  1.279  1.224  0.099  10.39  0.761 1466.8  0.679  0.082  0.000  0.419  500.7 2323.3 10980.2
1952  1.293  1.237  0.122  10.14  0.730 1454.3  0.665  0.064  0.000  0.431  492.6 2387.1 10802.7
1953  0.815  0.749  0.008  10.76  0.636 1568.9  0.636  0.000  0.000  0.352  518.6 2446.5 11374.1
1954  1.321  1.235  0.101  10.38  0.851 1469.8  0.678  0.174  0.000  0.442  499.8 2260.9 10962.2
1955  1.311  1.206  0.128  10.02  0.815 1507.3  0.668  0.147  0.000  0.443  504.2 2299.8 11058.5
1956  1.395  1.326  0.095  10.99  0.804 1654.6  0.718  0.086  0.000  0.431  522.7 2415.6 11464.6
1957  0.869  0.809  0.002  10.25  0.665 1508.2  0.665  0.000  0.000  0.359  501.6 2292.6 11000.0
1958  1.219  1.230  0.025  10.43  0.720 1608.0  0.699  0.000  0.000  0.382  514.7 2353.8 11287.5
1959  1.290  1.202  0.120   9.97  0.871 1446.6  0.670  0.202  0.000  0.448  493.9 2193.8 10831.4
1960  1.057  1.053  0.013  10.08  0.709 1629.6  0.693  0.016  0.000  0.391  521.2 2320.6 11431.6
1961  1.217  1.216  0.047   9.95  0.705 1501.4  0.674  0.004  0.000  0.406  502.3 2181.8 11016.5
1962  1.347  1.188  0.174  10.30  0.845 1489.7  0.679  0.165  0.000  0.448  503.3 2398.9 11039.0
1963  1.303  1.231  0.099   9.98  0.898 1418.7  0.653  0.245  0.000  0.443  496.8 2238.4 10895.0
1964  0.607  0.489  0.000  10.42  0.682 1468.9  0.681  0.000  0.000  0.328  500.1 2386.4 10967.8
1965  1.141  1.064  0.085   9.03  0.916 1513.6  0.648  0.268  0.000  0.440  504.6 1916.3 11066.7
1966  1.214  1.191  0.067   9.57  0.661 1388.5  0.649  0.004  0.000  0.406  492.3 2401.2 10797.3
1967  1.315  1.252  0.086  10.25  0.751 1593.0  0.701  0.050  0.000  0.438  516.3 2279.1 11323.7
1968  1.135  1.131  0.037   8.95  0.728 1459.9  0.628  0.100  0.000  0.404  502.7 2087.3 11026.1
1969  1.324  1.241  0.140   9.92  0.845 1544.9  0.664  0.181  0.000  0.449  505.7 2297.6 11090.7
1970  1.303  1.267  0.101   9.95  0.785 1473.5  0.661  0.124  0.000  0.431  494.8 2236.2 10852.8
1971  1.082  1.038  0.061   9.87  0.737 1466.0  0.656  0.081  0.000  0.397  501.6 2335.6 10999.9
1972  1.196  1.231  0.008  10.58  0.720 1574.6  0.705  0.000  0.000  0.376  515.9 2333.0 11314.4
1973  1.361  1.270  0.152  10.16  0.867 1587.5  0.687  0.180  0.000  0.447  514.4 2406.9 11281.5
1974  1.359  1.288  0.122  10.30  0.807 1580.9  0.676  0.131  0.000  0.429  510.3 2464.8 11192.2
1975  1.106  1.075  0.047   9.90  0.685 1467.0  0.675  0.000  0.000  0.392  501.4 2218.0 10996.7
1976  0.400  0.139  0.000  11.44  0.447 1756.6  0.447  0.000  0.000  0.311  542.9 2646.9 11907.0
1977  1.341  1.279  0.094  10.63  0.837 1554.7  0.698  0.137  0.000  0.435  510.6 2378.0 11198.2
1978  0.883  0.792  0.024   9.42  0.645 1629.8  0.618  0.027  0.000  0.381  522.4 2264.2 11456.1
1979  0.900  0.795  0.035   9.32  0.741 1481.1  0.608  0.132  0.000  0.409  497.5 2089.7 10910.9
1980  1.256  1.141  0.141   9.45  0.989 1319.5  0.648  0.341  0.000  0.451  484.7 2215.6 10630.0
1981  0.903  0.816  0.019  10.20  0.695 1468.4  0.643  0.051  0.000  0.384  500.3 2238.0 10973.4
1982  0.913  0.827  0.028  10.14  0.753 1530.7  0.670  0.082  0.000  0.382  514.0 2491.6 11272.1
1983  0.988  0.914  0.033   9.97  0.736 1496.6  0.660  0.076  0.000  0.407  500.5 2347.7 10977.6
1984  0.573  0.413  0.002   9.93  0.644 1735.3  0.644  0.000  0.000  0.336  536.7 2286.3 11769.6
1985  1.308  1.245  0.104   9.55  0.814 1608.1  0.633  0.182  0.000  0.443  517.8 2375.0 11355.5
1986  1.353  1.335  0.081  10.06  0.813 1547.5  0.669  0.144  0.000  0.433  507.2 2468.5 11123.9
1987  1.237  1.216  0.041  10.27  0.714 1581.1  0.692  0.000  0.000  0.399  510.8 2191.6 11203.8
1988  1.367  1.294  0.094  10.49  0.868 1437.6  0.683  0.185  0.000  0.439  499.1 2379.9 10946.1
1989  1.203  1.147  0.067   9.35  0.793 1536.8  0.632  0.161  0.000  0.434  510.2 2220.4 11190.6
1990  1.277  1.180  0.112  10.21  0.908 1417.4  0.648  0.261  0.000  0.441  488.2 2239.9 10706.6
1991  1.122  0.969  0.134   8.99  0.872 1302.1  0.605  0.267  0.000  0.450  471.7 1856.8 10345.0
1992  1.383  1.298  0.128  10.43  0.865 1605.5  0.697  0.168  0.000  0.446  516.7 2445.4 11332.3
1993  1.376  1.312  0.109  10.39  0.882 1425.3  0.674  0.208  0.000  0.439  497.0 2502.4 10899.0
1994  1.268  1.147  0.155   9.66  0.861 1453.4  0.645  0.215  0.000  0.450  494.1 2221.7 10837.5
1995  1.187  1.162  0.055  10.03  0.725 1582.5  0.695  0.027  0.000  0.392  514.6 2321.5 11286.5
1996  1.161  1.160  0.043   9.33  0.783 1533.2  0.674  0.108  0.000  0.426  512.1 2138.7 11230.7
1997  1.252  1.168  0.103   9.76  0.720 1585.3  0.673  0.020  0.000  0.421  511.5 2175.4 11217.3
1998  1.273  1.199  0.090  10.07  0.803 1562.0  0.700  0.104  0.000  0.435  514.7 2244.0 11287.6
1999  1.277  1.137  0.174  10.06  1.086 1353.4  0.638  0.448  0.000  0.455  476.6 2100.8 10452.9
2000  1.331  1.180  0.192  10.06  1.062 1442.2  0.665  0.397  0.000  0.457  491.8 2320.0 10786.1
2001  1.407  1.319  0.138  10.42  0.926 1600.9  0.695  0.230  0.000  0.443  515.2 2472.4 11299.0
2002  1.186  1.181  0.030  11.48  0.789 1598.1  0.718  0.070  0.000  0.405  515.1 2544.9 11297.4
2003  1.272  1.229  0.086   9.85  0.779 1439.4  0.674  0.105  0.000  0.431  499.8 2242.4 10962.3
2004  0.506  0.348  0.003   8.91  0.601 1437.7  0.601  0.000  0.000  0.331  499.0 2135.8 10944.4
2005  1.089  1.017  0.055   9.09  0.852 1460.4  0.626  0.226  0.000  0.426  498.6 2199.7 10935.0
2006  1.352  1.211  0.172  10.47  0.841 1398.8  0.651  0.190  0.000  0.454  485.8 2387.2 10654.4
2007  0.780  0.645  0.021   9.72  0.589 1635.2  0.575  0.015  0.000  0.359  526.2 2543.6 11540.6
2008  0.528  0.333  0.008  10.33  0.606 1686.0  0.606  0.000  0.000  0.337  538.2 2429.5 11803.8
2009  1.370  1.392  0.032  10.35  0.769 1604.8  0.690  0.079  0.000  0.419  521.0 2503.5 11426.6
2010  1.263  1.178  0.096   9.84  0.798 1565.5  0.687  0.111  0.000  0.444  512.2 2155.8 11234.1
2011  0.629  0.500  0.000  10.54  0.666 1614.6  0.666  0.000  0.000  0.336  519.3 2383.3 11388.6
2012  0.572  0.446  0.002   9.22  0.618 1708.4  0.618  0.000  0.000  0.343  535.3 2122.7 11740.0
2013  0.964  0.829  0.028  10.89  0.687 1562.2  0.620  0.067  0.000  0.394  513.9 2570.4 11270.1
2014  0.628  0.462  0.002  10.25  0.599 1676.0  0.599  0.000  0.000  0.345  528.4 2338.5 11588.0
2015  1.312  1.161  0.180  10.12  0.922 1595.4  0.688  0.234  0.000  0.455  514.3 2257.2 11279.2
2016  0.988  0.942  0.015   9.87  0.732 1780.4  0.725  0.000  0.000  0.380  547.8 2247.6 12014.7
2017  0.935  0.766  0.040  11.49  0.824 1534.6  0.624  0.200  0.000  0.395  511.6 2746.5 11220.5
2018  0.705  0.534  0.015  10.25  0.572 1590.0  0.567  0.005  0.000  0.359  522.8 2519.1 11466.1
2019  0.720  0.497  0.009  11.82  0.522 1965.8  0.522  0.000  0.000  0.355  567.1 2730.2 12438.5
2020  0.946  0.875  0.022  11.05  0.740 1866.2  0.740  0.000  0.000  0.345  553.2 2415.3 12131.9
2021  0.482  0.309  0.000   9.52  0.473 1660.8  0.473  0.000  0.000  0.329  521.9 2240.5 11446.7
2022  1.290  1.170  0.144   9.43  1.097 1289.4  0.608  0.489  0.000  0.446  464.5 2298.8 10187.5
2023  0.974  1.027  0.002   9.57  0.630 1226.1  0.611  0.000  0.000  0.363  465.9 2258.8 10217.0
2024  1.408  1.355  0.103  10.42  0.958 1436.8  0.667  0.291  0.000  0.442  497.9 2537.5 10918.8
2025  1.027  0.884  0.070  11.07  0.678 1271.1  0.646  0.032  0.000  0.376  478.1 2613.0 10486.3
2026  1.108  1.108  0.033   8.49  0.794 1559.7  0.628  0.165  0.000  0.424  508.8 2124.0 11158.9
2027  0.574  0.354  0.004  10.57  0.608 1681.3  0.608  0.000  0.000  0.337  529.8 2609.0 11620.4
2028  1.319  1.279  0.129   9.57  0.743 1343.1  0.638  0.106  0.000  0.443  481.0 2308.9 10550.0
2029  1.299  1.214  0.116  10.93  0.876 1844.5  0.746  0.131  0.000  0.425  545.3 2405.7 11958.6
2030  1.433  1.384  0.071  10.93  0.763 1649.3  0.701  0.042  0.000  0.425  520.8 2566.0 11421.7
2031  1.144  1.028  0.077  10.34  0.771 1282.5  0.634  0.136  0.000  0.417  481.0 2536.8 10550.0
2032  1.260  1.188  0.096   9.68  0.813 1426.8  0.619  0.194  0.000  0.436  489.7 2393.9 10739.7
2033  1.118  1.051  0.073   9.99  0.710 1309.5  0.649  0.061  0.000  0.395  480.0 2407.0 10526.8
2034  1.228  1.175  0.036  11.71  0.757 1505.6  0.688  0.069  0.000  0.402  508.6 2732.1 11154.6
2035  0.893  0.750  0.024  11.30  0.731 1753.1  0.664  0.066  0.000  0.381  540.1 2733.0 11845.7
2036  0.835  0.714  0.033   8.92  0.798 1421.9  0.598  0.200  0.000  0.408  499.2 2282.1 10947.3
2037  0.939  0.747  0.059  10.59  0.745 1352.2  0.620  0.124  0.000  0.411  488.2 2271.9 10706.5
2038  1.439  1.354  0.132  10.89  0.915 1207.5  0.638  0.277  0.000  0.445  465.8 2503.1 10216.1
2039  1.228  1.134  0.084  10.73  0.877 1489.0  0.690  0.187  0.000  0.433  500.7 2363.6 10980.8
2040  1.103  1.103  0.036   9.49  0.777 1257.3  0.644  0.133  0.000  0.404  477.2 2222.9 10466.9
2041  1.099  1.133  0.023   9.62  0.759 1445.4  0.660  0.099  0.000  0.413  498.2 2142.9 10927.0
2042  1.318  1.346  0.064  10.45  0.655 1380.8  0.633  0.013  0.000  0.399  487.9 2644.2 10700.6
2043  0.748  0.633  0.026   9.93  0.545 1269.6  0.545  0.000  0.000  0.324  471.5 2178.4 10339.9
2044  0.874  0.779  0.010  11.42  0.666 1457.2  0.666  0.000  0.000  0.357  498.1 2683.0 10924.9
2045  0.960  0.750  0.045  11.95  0.763 1644.3  0.557  0.206  0.000  0.401  531.5 2739.9 11657.7
2046  1.343  1.423  0.028  10.95  0.736 1508.1  0.698  0.022  0.000  0.408  507.7 2644.7 11135.7
2047  1.376  1.333  0.083  11.10  0.748 1557.1  0.689  0.059  0.000  0.395  507.6 2712.1 11132.8
2048  0.832  0.667  0.018  10.83  0.590 1565.3  0.590  0.000  0.000  0.357  514.0 2578.3 11272.9
2049  1.129  1.082  0.024  12.02  0.628 1425.9  0.628  0.000  0.000  0.360  490.0 2962.3 10745.6
2050  1.254  1.205  0.086  10.14  0.820 1205.7  0.604  0.217  0.000  0.407  456.7 2440.5 10015.5
2051  0.463  0.283  0.000  10.45  0.571 1235.5  0.571  0.000  0.000  0.316  470.6 2301.4 10321.7
2052  1.132  1.091  0.034  10.85  0.738 1502.6  0.668  0.070  0.000  0.389  505.5 2718.9 11086.0
2053  0.546  0.353  0.000  11.44  0.606 1934.9  0.606  0.000  0.000  0.322  558.5 2609.8 12249.2
2054  1.154  1.118  0.077  10.88  0.817 1503.7  0.675  0.142  0.000  0.379  508.7 2666.2 11155.9
2055  0.846  0.677  0.004  13.09  0.565 1844.5  0.565  0.000  0.000  0.330  552.3 3358.7 12112.9
2056  0.633  0.417  0.015  10.95  0.639 1519.3  0.587  0.052  0.000  0.371  507.1 2443.8 11122.2
2057  0.994  0.803  0.070  11.50  0.657 1791.2  0.584  0.074  0.000  0.367  548.4 2823.7 12028.4
2058  0.571  0.331  0.000  11.93  0.476 1615.6  0.476  0.000  0.000  0.326  511.5 2861.2 11217.4
2059  1.428  1.412  0.102  11.83  0.820 1059.9  0.608  0.212  0.000  0.431  437.4 2714.3  9593.0
2060  1.023  0.919  0.027  11.33  0.624 1183.5  0.624  0.000  0.000  0.388  456.2 2438.6 10004.3
2061  1.487  1.493  0.077  11.38  0.816 1560.8  0.722  0.094  0.000  0.413  514.2 2828.3 11278.0
2062  0.809  0.567  0.024  12.30  0.522 1658.8  0.470  0.052  0.000  0.377  531.6 3070.2 11658.3
2063  0.929  0.770  0.035  12.77  0.795 1661.2  0.724  0.070  0.000  0.327  530.7 2998.3 11639.5
2064  0.487  0.212  0.000  13.34  0.494 1645.0  0.494  0.000  0.000  0.298  522.2 3198.0 11453.6
2065  1.184  1.100  0.043  11.01  0.792 1173.7  0.608  0.183  0.000  0.406  458.1 2581.3 10046.5
2066  0.784  0.672  0.000  11.85  0.547 1511.4  0.547  0.000  0.000  0.329  506.3 3028.0 11103.4
2067  0.946  0.778  0.033  12.69  0.682 1463.2  0.659  0.023  0.000  0.361  509.8 3077.5 11181.3
2068  1.442  1.397  0.073  13.52  0.800 1321.6  0.650  0.150  0.000  0.404  487.6 3406.5 10693.8
2069  1.376  1.367  0.089  11.10  0.910 1135.9  0.648  0.262  0.000  0.433  458.6 2303.5 10058.6
2070  1.445  1.473  0.072  11.83  0.917 1261.5  0.670  0.247  0.000  0.408  473.4 2786.8 10382.4
2071  0.824  0.657  0.002  12.96  0.571 1593.3  0.571  0.000  0.000  0.335  523.8 3087.4 11488.8
2072  1.145  1.106  0.025  12.16  0.776 1293.4  0.634  0.142  0.000  0.390  478.4 2878.8 10491.1
2073  1.464  1.282  0.100  13.75  0.878 1482.1  0.672  0.206  0.000  0.419  501.9 3286.9 11008.4
2074  0.564  0.249  0.000  14.16  0.423 1652.3  0.423  0.000  0.000  0.308  524.6 3436.4 11506.2
2075  0.707  0.532  0.001  11.28  0.547 1363.1  0.547  0.000  0.000  0.339  492.0 3054.0 10791.0
2076  1.297  1.201  0.068  12.03  0.696 1364.9  0.664  0.032  0.000  0.410  483.6 2735.0 10606.8
2077  1.065  0.891  0.074  12.66  0.707 1395.8  0.612  0.095  0.000  0.395  498.1 3157.9 10924.9
2078  0.574  0.234  0.001  14.04  0.457 1789.5  0.457  0.000  0.000  0.320  557.5 3401.1 12227.4
2079  1.539  1.589  0.045  13.00  0.829 1518.8  0.742  0.087  0.000  0.410  507.2 3048.7 11124.7
2080  0.645  0.327  0.000  14.26  0.473 1612.3  0.473  0.000  0.000  0.328  529.0 3525.8 11602.0
2081  1.526  1.265  0.111  16.23  0.748 1669.6  0.709  0.039  0.000  0.401  530.6 4100.0 11636.9
2082  0.900  0.727  0.000  14.90  0.605 1617.3  0.605  0.000  0.000  0.330  525.2 3634.3 11518.4
2083  1.131  0.997  0.039  12.74  0.617 1151.6  0.609  0.007  0.000  0.374  455.7 3032.9  9995.3
2084  1.465  1.465  0.045  14.04  0.715 1357.8  0.689  0.026  0.000  0.397  481.7 3431.5 10565.1
2085  0.615  0.354  0.000  13.50  0.620 1574.1  0.620  0.000  0.000  0.313  519.6 3206.5 11395.9
2086  1.666  1.688  0.089  12.31  0.852 1052.5  0.629  0.223  0.000  0.432  444.9 3014.2  9758.5
2087  1.105  0.881  0.039  13.91  0.617 1240.0  0.609  0.008  0.000  0.377  469.4 3312.2 10294.5
2088  1.091  0.825  0.067  13.12  0.683 1573.1  0.568  0.115  0.000  0.399  516.1 3368.1 11319.7
2089  0.574  0.307  0.000  13.77  0.576 1441.7  0.576  0.000  0.000  0.306  501.4 3323.7 10995.9
2090  1.764  1.816  0.072  14.63  0.782 1276.2  0.712  0.069  0.000  0.417  470.0 3564.4 10308.7
2091  1.038  0.838  0.020  14.22  0.634 1718.5  0.634  0.000  0.000  0.361  533.2 3500.1 11693.0
2092  1.136  1.057  0.032  13.92  0.665 1386.7  0.648  0.017  0.000  0.345  495.1 3391.2 10858.9
2093  1.352  1.211  0.068  15.00  0.734 1625.8  0.710  0.024  0.000  0.356  522.6 3740.3 11460.5
2094  1.711  1.591  0.201  13.13  1.125 1282.5  0.685  0.440  0.000  0.451  471.4 3008.6 10338.1
2095  0.888  0.536  0.021  15.59  0.443 1818.5  0.439  0.004  0.000  0.362  562.3 4071.4 12331.3
2096  0.708  0.352  0.005  15.18  0.534 1905.8  0.534  0.000  0.000  0.333  575.1 3845.5 12613.8
2097  1.972  2.102  0.117  14.71  0.829 1163.7  0.715  0.114  0.000  0.423  457.5 3703.1 10033.8
2098  1.064  0.974  0.004  13.18  0.618 1120.6  0.617  0.000  0.000  0.348  449.4 3066.5  9855.8
2099  0.899  0.864  0.009  10.46  0.645 1548.9  0.645  0.000  0.000  0.361  510.1 2394.5 11186.9
