# Supplementary material for: Climate and air pollution impacts on habitat suitability of Austrian forest ecosystems
Source: PLoS One. 2017 Sep 12;12(9):e0184194. doi: 10.1371/journal.pone.0184194 (PMC5595319; doi:10.1371/journal.pone.0184194)
Supplement: S1 File — (ZIP) [file pone.0184194.s004.zip › Climate_Data/IF_AT07_ECHAM5B1x.dat]

!Made by:  Methyd.exe
!Using:  in.txt
! AT07
! Location (Lon-Lat):  16.130  47.640
! Temperature file:   Z:/Modell_VSDp/VSD_Input/Climate_Scen/AT07_GrimsteECHAM5B1x.txt;#3
! Precipitation file: Z:/Modell_VSDp/VSD_Input/Climate_Scen/AT07_GrimsteECHAM5B1x.txt;#4
! Sunshine file:      Z:/Modell_VSDp/VSD_Input/Climate_Scen/AT07_GrimsteECHAM5B1x.txt/E;#5
! ThetaSat= 0.613; ThetaFC= 0.462; Theta1bar= 0.389; ThetaWP= 0.289
! bulkdens= 0.796 g/cm3
! GDDlim=     5.0 oC
!    10.72 = av. annual mean TempC (oC)
!   0.8009 = av. annual Precip (m/yr)
!  1489.29 = av. annual sunshine hours (h)
!   0.6453 = av. annual AET (m/yr)
!   0.1547 = av. annual percol (m/yr)
!   0.0000 = av. annual Qickfl (m/yr)
!   0.4040 = av. annual mean Theta (m/m)
!    1.114 = av. annual mean rf_miR
!    1.008 = av. annual mean rf_denit
!    0.073 = av. annual mean rf_den
!    503.0 = av. annual PAR (umol/m2/s)
!   2489.4 = av. annual GDD (deg.days)
! ... averages over  150 years.
!Year rf_miR rf_nit rf_denit TempC Precip Sunhrs  AET percol Qickfl  Theta   PAR    GDD kJ/m2/d
1950  1.264  1.243  0.096   9.74  0.750 1429.2  0.654  0.096  0.000  0.425  492.2 2363.4 10795.9
1951  1.279  1.224  0.099  10.39  0.761 1466.8  0.679  0.082  0.000  0.419  500.7 2323.3 10980.2
1952  1.293  1.237  0.122  10.14  0.730 1454.3  0.665  0.064  0.000  0.431  492.6 2387.1 10802.7
1953  0.815  0.749  0.008  10.76  0.636 1568.9  0.636  0.000  0.000  0.352  518.6 2446.5 11374.1
1954  1.321  1.235  0.101  10.38  0.851 1469.8  0.678  0.174  0.000  0.442  499.8 2260.9 10962.2
1955  1.311  1.206  0.128  10.02  0.815 1507.3  0.668  0.147  0.000  0.443  504.2 2299.8 11058.5
1956  1.395  1.326  0.095  10.99  0.804 1654.6  0.718  0.086  0.000  0.431  522.7 2415.6 11464.6
1957  0.869  0.809  0.002  10.25  0.665 1508.2  0.665  0.000  0.000  0.359  501.6 2292.6 11000.0
1958  1.219  1.230  0.025  10.43  0.720 1608.0  0.699  0.000  0.000  0.382  514.7 2353.8 11287.5
1959  1.290  1.202  0.120   9.97  0.871 1446.6  0.670  0.202  0.000  0.448  493.9 2193.8 10831.4
1960  1.057  1.053  0.013  10.08  0.709 1629.6  0.693  0.016  0.000  0.391  521.2 2320.6 11431.6
1961  1.217  1.216  0.047   9.95  0.705 1501.4  0.674  0.004  0.000  0.406  502.3 2181.8 11016.5
1962  1.347  1.188  0.174  10.30  0.845 1489.7  0.679  0.165  0.000  0.448  503.3 2398.9 11039.0
1963  1.303  1.231  0.099   9.98  0.898 1418.7  0.653  0.245  0.000  0.443  496.8 2238.4 10895.0
1964  0.607  0.489  0.000  10.42  0.682 1468.9  0.681  0.000  0.000  0.328  500.1 2386.4 10967.8
1965  1.141  1.064  0.085   9.03  0.916 1513.6  0.648  0.268  0.000  0.440  504.6 1916.3 11066.7
1966  1.214  1.191  0.067   9.57  0.661 1388.5  0.649  0.004  0.000  0.406  492.3 2401.2 10797.3
1967  1.315  1.252  0.086  10.25  0.751 1593.0  0.701  0.050  0.000  0.438  516.3 2279.1 11323.7
1968  1.135  1.131  0.037   8.95  0.728 1459.9  0.628  0.100  0.000  0.404  502.7 2087.3 11026.1
1969  1.324  1.241  0.140   9.92  0.845 1544.9  0.664  0.181  0.000  0.449  505.7 2297.6 11090.7
1970  1.303  1.267  0.101   9.95  0.785 1473.5  0.661  0.124  0.000  0.431  494.8 2236.2 10852.8
1971  1.082  1.038  0.061   9.87  0.737 1466.0  0.656  0.081  0.000  0.397  501.6 2335.6 10999.9
1972  1.196  1.231  0.008  10.58  0.720 1574.6  0.705  0.000  0.000  0.376  515.9 2333.0 11314.4
1973  1.361  1.270  0.152  10.16  0.867 1587.5  0.687  0.180  0.000  0.447  514.4 2406.9 11281.5
1974  1.359  1.288  0.122  10.30  0.807 1580.9  0.676  0.131  0.000  0.429  510.3 2464.8 11192.2
1975  1.106  1.075  0.047   9.90  0.685 1467.0  0.675  0.000  0.000  0.392  501.4 2218.0 10996.7
1976  0.400  0.139  0.000  11.44  0.447 1756.6  0.447  0.000  0.000  0.311  542.9 2646.9 11907.0
1977  1.341  1.279  0.094  10.63  0.837 1554.7  0.698  0.137  0.000  0.435  510.6 2378.0 11198.2
1978  0.883  0.792  0.024   9.42  0.645 1629.8  0.618  0.027  0.000  0.381  522.4 2264.2 11456.1
1979  0.900  0.795  0.035   9.32  0.741 1481.1  0.608  0.132  0.000  0.409  497.5 2089.7 10910.9
1980  1.256  1.141  0.141   9.45  0.989 1319.5  0.648  0.341  0.000  0.451  484.7 2215.6 10630.0
1981  0.903  0.816  0.019  10.20  0.695 1468.4  0.643  0.051  0.000  0.384  500.3 2238.0 10973.4
1982  0.913  0.827  0.028  10.14  0.753 1530.7  0.670  0.082  0.000  0.382  514.0 2491.6 11272.1
1983  0.988  0.914  0.033   9.97  0.736 1496.6  0.660  0.076  0.000  0.407  500.5 2347.7 10977.6
1984  0.573  0.413  0.002   9.93  0.644 1735.3  0.644  0.000  0.000  0.336  536.7 2286.3 11769.6
1985  1.308  1.245  0.104   9.55  0.814 1608.1  0.633  0.182  0.000  0.443  517.8 2375.0 11355.5
1986  1.353  1.335  0.081  10.06  0.813 1547.5  0.669  0.144  0.000  0.433  507.2 2468.5 11123.9
1987  1.237  1.216  0.041  10.27  0.714 1581.1  0.692  0.000  0.000  0.399  510.8 2191.6 11203.8
1988  1.367  1.294  0.094  10.49  0.868 1437.6  0.683  0.185  0.000  0.439  499.1 2379.9 10946.1
1989  1.203  1.147  0.067   9.35  0.793 1536.8  0.632  0.161  0.000  0.434  510.2 2220.4 11190.6
1990  1.277  1.180  0.112  10.21  0.908 1417.4  0.648  0.261  0.000  0.441  488.2 2239.9 10706.6
1991  1.122  0.969  0.134   8.99  0.872 1302.1  0.605  0.267  0.000  0.450  471.7 1856.8 10345.0
1992  1.383  1.298  0.128  10.43  0.865 1605.5  0.697  0.168  0.000  0.446  516.7 2445.4 11332.3
1993  1.376  1.312  0.109  10.39  0.882 1425.3  0.674  0.208  0.000  0.439  497.0 2502.4 10899.0
1994  1.268  1.147  0.155   9.66  0.861 1453.4  0.645  0.215  0.000  0.450  494.1 2221.7 10837.5
1995  1.187  1.162  0.055  10.03  0.725 1582.5  0.695  0.027  0.000  0.392  514.6 2321.5 11286.5
1996  1.161  1.160  0.043   9.33  0.783 1533.2  0.674  0.108  0.000  0.426  512.1 2138.7 11230.7
1997  1.252  1.168  0.103   9.76  0.720 1585.3  0.673  0.020  0.000  0.421  511.5 2175.4 11217.3
1998  1.273  1.199  0.090  10.07  0.803 1562.0  0.700  0.104  0.000  0.435  514.7 2244.0 11287.6
1999  1.277  1.137  0.174  10.06  1.086 1353.4  0.638  0.448  0.000  0.455  476.6 2100.8 10452.9
2000  1.331  1.180  0.192  10.06  1.062 1442.2  0.665  0.397  0.000  0.457  491.8 2320.0 10786.1
2001  1.407  1.319  0.138  10.42  0.926 1600.9  0.695  0.230  0.000  0.443  515.2 2472.4 11299.0
2002  1.186  1.181  0.030  11.48  0.789 1598.1  0.718  0.070  0.000  0.405  515.1 2544.9 11297.4
2003  1.272  1.229  0.086   9.85  0.779 1439.4  0.674  0.105  0.000  0.431  499.8 2242.4 10962.3
2004  0.506  0.348  0.003   8.91  0.601 1437.7  0.601  0.000  0.000  0.331  499.0 2135.8 10944.4
2005  1.089  1.017  0.055   9.09  0.852 1460.4  0.626  0.226  0.000  0.426  498.6 2199.7 10935.0
2006  1.352  1.211  0.172  10.47  0.841 1398.8  0.651  0.190  0.000  0.454  485.8 2387.2 10654.4
2007  0.780  0.645  0.021   9.72  0.589 1635.2  0.575  0.015  0.000  0.359  526.2 2543.6 11540.6
2008  0.528  0.333  0.008  10.33  0.606 1686.0  0.606  0.000  0.000  0.337  538.2 2429.5 11803.8
2009  1.370  1.392  0.032  10.35  0.769 1604.8  0.690  0.079  0.000  0.419  521.0 2503.5 11426.6
2010  1.263  1.178  0.096   9.84  0.798 1565.5  0.687  0.111  0.000  0.444  512.2 2155.8 11234.1
2011  0.629  0.500  0.000  10.54  0.666 1614.6  0.666  0.000  0.000  0.336  519.3 2383.3 11388.6
2012  0.572  0.446  0.002   9.22  0.618 1708.4  0.618  0.000  0.000  0.343  535.3 2122.7 11740.0
2013  0.964  0.829  0.028  10.89  0.687 1562.2  0.620  0.067  0.000  0.394  513.9 2570.4 11270.1
2014  0.628  0.462  0.002  10.25  0.599 1676.0  0.599  0.000  0.000  0.345  528.4 2338.5 11588.0
2015  1.312  1.161  0.180  10.12  0.922 1595.4  0.688  0.234  0.000  0.455  514.3 2257.2 11279.2
2016  0.943  0.753  0.085  10.21  1.146 1600.9  0.640  0.506  0.000  0.414  521.5 2236.8 11436.6
2017  1.241  1.105  0.157   8.83  0.931 1334.4  0.547  0.384  0.000  0.454  474.0 2240.0 10396.2
2018  0.696  0.517  0.025  10.52  0.667 1641.6  0.568  0.099  0.000  0.376  528.6 2464.4 11593.6
2019  0.880  0.729  0.026  11.21  0.814 1647.6  0.644  0.169  0.000  0.392  523.9 2704.0 11490.2
2020  0.908  0.795  0.018  10.69  0.688 1677.6  0.684  0.004  0.000  0.376  521.8 2236.1 11444.0
2021  0.432  0.180  0.000  11.53  0.489 1766.9  0.489  0.000  0.000  0.303  537.8 2708.2 11795.9
2022  1.132  1.045  0.060  10.99  0.997 1436.9  0.676  0.321  0.000  0.407  492.8 2625.4 10807.0
2023  1.183  1.104  0.098  10.41  0.748 1211.5  0.639  0.109  0.000  0.408  468.9 2418.6 10283.3
2024  0.799  0.572  0.029  11.31  0.839 1622.4  0.639  0.200  0.000  0.390  531.2 2783.8 11649.3
2025  1.246  1.268  0.029  10.23  0.707 1341.8  0.634  0.073  0.000  0.410  482.6 2373.0 10584.0
2026  1.310  1.190  0.142  10.36  1.076 1254.8  0.629  0.447  0.000  0.448  467.0 2253.0 10242.9
2027  1.157  1.035  0.085  10.44  1.080 1321.3  0.656  0.424  0.000  0.427  481.2 2362.9 10552.8
2028  0.418  0.227  0.000  10.13  0.489 1620.7  0.489  0.000  0.000  0.309  522.2 2439.3 11453.6
2029  1.333  1.277  0.068  10.95  0.866 1665.9  0.707  0.159  0.000  0.427  524.9 2406.9 11512.5
2030  1.399  1.305  0.100  11.06  0.975 1712.8  0.734  0.241  0.000  0.439  535.5 2404.9 11743.6
2031  1.339  1.248  0.138  10.39  1.089 1110.9  0.634  0.455  0.000  0.450  451.9 2311.4  9911.4
2032  1.448  1.345  0.133  10.99  0.861 1554.8  0.686  0.175  0.000  0.444  506.0 2609.7 11096.5
2033  0.742  0.483  0.023  11.93  0.634 1758.4  0.596  0.038  0.000  0.375  546.9 3008.3 11995.3
2034  1.305  1.222  0.092  10.09  0.957 1434.9  0.635  0.322  0.000  0.435  488.1 2300.2 10704.8
2035  1.350  1.266  0.114  10.83  0.807 1370.9  0.639  0.167  0.000  0.438  476.1 2539.0 10441.5
2036  0.928  0.800  0.071   9.77  0.839 1395.3  0.606  0.233  0.000  0.387  488.7 2443.7 10717.5
2037  0.496  0.271  0.000  12.05  0.519 1678.2  0.519  0.000  0.000  0.303  532.4 2599.7 11675.4
2038  1.125  1.051  0.037  11.64  0.717 1592.3  0.661  0.056  0.000  0.406  526.9 2818.0 11555.0
2039  1.341  1.242  0.085  10.79  0.869 1607.7  0.714  0.155  0.000  0.431  520.7 2327.4 11419.0
2040  1.257  1.160  0.079  10.70  0.865 1502.1  0.693  0.173  0.000  0.409  510.0 2519.7 11185.8
2041  0.828  0.614  0.031  11.72  0.628 1453.4  0.604  0.024  0.000  0.384  502.9 2630.1 11029.4
2042  1.387  1.330  0.106  10.95  0.819 1469.3  0.690  0.129  0.000  0.436  503.5 2523.9 11041.6
2043  1.194  1.135  0.043  11.08  0.699 1510.5  0.680  0.018  0.000  0.412  507.6 2507.4 11131.9
2044  0.728  0.508  0.024  11.29  0.644 1666.0  0.601  0.042  0.000  0.366  530.5 2761.9 11634.9
2045  1.259  1.175  0.078  11.14  0.927 1376.3  0.677  0.250  0.000  0.428  491.7 2353.3 10784.4
2046  1.450  1.353  0.130  11.36  0.783 1267.9  0.659  0.123  0.000  0.445  473.7 2499.8 10388.0
2047  1.405  1.315  0.131  10.41  0.918 1585.6  0.679  0.239  0.000  0.430  513.2 2593.0 11255.3
2048  0.850  0.751  0.041   8.99  0.723 1579.7  0.653  0.070  0.000  0.379  518.9 2265.2 11379.8
2049  1.510  1.364  0.186  11.61  0.925 1129.6  0.619  0.306  0.000  0.450  444.6 2664.1  9751.4
2050  1.385  1.318  0.102  10.18  0.887 1554.2  0.679  0.208  0.000  0.436  509.0 2555.6 11163.7
2051  0.361  0.106  0.000  11.07  0.502 1521.7  0.502  0.000  0.000  0.302  512.1 2357.2 11230.3
2052  1.239  1.128  0.137   8.58  1.188 1416.3  0.595  0.593  0.000  0.451  489.6 2262.1 10737.3
2053  1.251  1.114  0.128  10.04  1.040 1423.8  0.646  0.393  0.000  0.449  486.2 2127.4 10663.9
2054  1.397  1.402  0.071  10.63  0.793 1511.0  0.710  0.082  0.000  0.427  510.4 2492.4 11193.9
2055  0.848  0.793  0.004  11.02  0.692 1596.3  0.692  0.000  0.000  0.329  518.9 2479.9 11380.1
2056  1.240  1.172  0.112   9.47  0.900 1372.5  0.633  0.267  0.000  0.438  480.3 2111.0 10534.9
2057  1.140  1.042  0.059  12.40  0.810 1638.3  0.622  0.188  0.000  0.379  528.8 2992.0 11598.0
2058  0.469  0.246  0.000  11.39  0.590 1770.5  0.590  0.000  0.000  0.316  532.2 2486.6 11672.5
2059  1.395  1.213  0.204  11.08  1.054 1026.0  0.591  0.463  0.000  0.457  432.3 2434.6  9480.6
2060  0.772  0.581  0.032  11.16  0.786 1257.6  0.630  0.156  0.000  0.374  472.5 2462.7 10362.4
2061  1.277  1.120  0.125  10.98  1.332 1242.9  0.660  0.672  0.000  0.438  469.2 2534.8 10291.3
2062  0.480  0.193  0.000  11.48  0.394 1955.8  0.394  0.000  0.000  0.315  570.8 3049.5 12517.8
2063  1.148  1.122  0.066  10.30  0.774 1387.9  0.678  0.096  0.000  0.379  490.1 2435.4 10747.7
2064  1.584  1.546  0.123  11.30  0.902 1436.9  0.668  0.234  0.000  0.427  494.0 2843.3 10834.2
2065  1.422  1.291  0.146  11.21  0.998 1079.1  0.611  0.387  0.000  0.447  441.9 2495.4  9692.7
2066  0.601  0.422  0.002  10.61  0.565 1383.8  0.565  0.000  0.000  0.331  486.0 2563.0 10659.7
2067  1.031  0.882  0.041  12.00  0.778 1573.4  0.712  0.067  0.000  0.388  522.9 3074.2 11468.0
2068  1.700  1.687  0.101  12.80  0.796 1499.0  0.720  0.076  0.000  0.431  507.3 3111.2 11125.0
2069  1.322  1.281  0.084  10.84  0.847 1153.5  0.643  0.204  0.000  0.434  457.2 2373.8 10028.2
2070  0.979  0.880  0.068  10.73  1.209 1158.0  0.623  0.586  0.000  0.405  459.8 2380.2 10084.2
2071  1.381  1.320  0.085  12.69  0.808 1442.3  0.729  0.079  0.000  0.389  496.2 3003.5 10882.9
2072  1.328  1.196  0.122  12.39  1.285 1700.9  0.733  0.551  0.000  0.414  530.0 3040.3 11623.4
2073  0.861  0.679  0.018  12.60  0.726 1615.5  0.712  0.014  0.000  0.367  521.6 2994.7 11440.0
2074  0.620  0.382  0.000  12.84  0.534 1474.8  0.534  0.000  0.000  0.328  504.0 2962.3 11053.1
2075  0.492  0.246  0.000  11.92  0.562 1592.4  0.562  0.000  0.000  0.302  518.5 2990.1 11371.2
2076  1.337  1.250  0.088  10.51  0.897 1169.8  0.626  0.271  0.000  0.440  455.8 2314.4  9995.5
2077  0.925  0.773  0.029  12.32  0.797 1388.5  0.600  0.197  0.000  0.380  497.0 2959.4 10899.7
2078  0.897  0.650  0.045  12.46  0.719 1815.2  0.641  0.077  0.000  0.390  562.8 2882.2 12343.7
2079  1.397  1.224  0.200  10.97  1.226 1164.9  0.627  0.598  0.000  0.456  456.4 2377.8 10010.2
2080  0.602  0.385  0.001  11.88  0.548 1408.3  0.548  0.000  0.000  0.337  501.5 2829.8 10998.5
2081  1.050  0.907  0.023  13.35  0.722 1560.1  0.669  0.054  0.000  0.362  512.7 3141.9 11244.9
2082  1.535  1.414  0.116  12.11  0.754 1309.1  0.684  0.069  0.000  0.432  479.2 2812.7 10510.0
2083  1.190  1.090  0.031  11.77  0.674 1555.3  0.649  0.025  0.000  0.392  512.8 3169.5 11247.6
2084  1.563  1.476  0.143  12.12  1.253 1115.8  0.638  0.615  0.000  0.440  449.6 2762.0  9859.7
2085  1.383  1.288  0.108  10.53  1.037 1367.5  0.663  0.374  0.000  0.441  488.4 2573.6 10712.2
2086  0.540  0.268  0.000  12.55  0.591 1487.8  0.591  0.000  0.000  0.315  509.8 3028.2 11179.7
2087  0.884  0.722  0.009  12.45  0.613 1303.0  0.613  0.000  0.000  0.358  481.5 2807.0 10561.1
2088  0.979  0.851  0.017  12.18  0.579 1596.8  0.579  0.000  0.000  0.373  524.3 3060.8 11499.6
2089  1.389  1.356  0.086  10.89  0.677 1219.9  0.634  0.043  0.000  0.433  462.4 2468.7 10141.8
2090  1.620  1.469  0.227  12.43  1.205 1334.5  0.686  0.519  0.000  0.456  479.8 2863.5 10523.1
2091  0.886  0.629  0.020  14.13  0.677 2100.2  0.647  0.030  0.000  0.356  590.4 3537.1 12949.3
2092  1.093  1.028  0.018  12.50  0.683 1426.8  0.673  0.010  0.000  0.366  497.6 2882.8 10912.3
2093  1.592  1.549  0.144  12.28  1.082 1328.6  0.694  0.388  0.000  0.447  481.2 2788.8 10552.6
2094  1.373  1.281  0.077  11.43  0.866 1209.7  0.635  0.231  0.000  0.431  459.1 2363.4 10068.6
2095  1.076  1.048  0.031  11.22  0.679 1198.1  0.574  0.105  0.000  0.391  461.7 2741.4 10126.6
2096  1.393  1.336  0.093  12.54  0.840 1560.5  0.772  0.068  0.000  0.413  523.0 3013.5 11469.7
2097  1.577  1.470  0.170  11.63  1.302 1301.3  0.678  0.624  0.000  0.442  476.3 2901.9 10446.4
2098  0.698  0.568  0.000  12.38  0.546 1436.7  0.546  0.000  0.000  0.311  493.6 2898.2 10825.4
2099  0.899  0.864  0.009  10.46  0.645 1548.9  0.645  0.000  0.000  0.361  510.1 2394.5 11186.9
