# Supplementary material for: Climate and air pollution impacts on habitat suitability of Austrian forest ecosystems
Source: PLoS One. 2017 Sep 12;12(9):e0184194. doi: 10.1371/journal.pone.0184194 (PMC5595319; doi:10.1371/journal.pone.0184194)
Supplement: S1 File — (ZIP) [file pone.0184194.s004.zip › Climate_Data/IF_AT07_HADCM3A1B.dat]

!Made by:  Methyd.exe
!Using:  in.txt
! AT07
! Location (Lon-Lat):  16.130  47.640
! Temperature file:   Z:/Modell_VSDp/VSD_Input/Climate_Scen/AT07_GrimsteHADCM3A1B.txt;#3
! Precipitation file: Z:/Modell_VSDp/VSD_Input/Climate_Scen/AT07_GrimsteHADCM3A1B.txt;#4
! Sunshine file:      Z:/Modell_VSDp/VSD_Input/Climate_Scen/AT07_GrimsteHADCM3A1B.txt/E;#5
! ThetaSat= 0.613; ThetaFC= 0.462; Theta1bar= 0.389; ThetaWP= 0.289
! bulkdens= 0.796 g/cm3
! GDDlim=     5.0 oC
!    11.43 = av. annual mean TempC (oC)
!   0.7341 = av. annual Precip (m/yr)
!  1517.72 = av. annual sunshine hours (h)
!   0.6310 = av. annual AET (m/yr)
!   0.1022 = av. annual percol (m/yr)
!   0.0000 = av. annual Qickfl (m/yr)
!   0.3900 = av. annual mean Theta (m/m)
!    1.103 = av. annual mean rf_miR
!    0.988 = av. annual mean rf_denit
!    0.063 = av. annual mean rf_den
!    507.6 = av. annual PAR (umol/m2/s)
!   2696.1 = av. annual GDD (deg.days)
! ... averages over  150 years.
!Year rf_miR rf_nit rf_denit TempC Precip Sunhrs  AET percol Qickfl  Theta   PAR    GDD kJ/m2/d
1950  1.264  1.243  0.096   9.74  0.750 1429.2  0.654  0.096  0.000  0.425  492.2 2363.4 10795.9
1951  1.279  1.224  0.099  10.39  0.761 1466.8  0.679  0.082  0.000  0.419  500.7 2323.3 10980.2
1952  1.293  1.237  0.122  10.14  0.730 1454.3  0.665  0.064  0.000  0.431  492.6 2387.1 10802.7
1953  0.815  0.749  0.008  10.76  0.636 1568.9  0.636  0.000  0.000  0.352  518.6 2446.5 11374.1
1954  1.321  1.235  0.101  10.38  0.851 1469.8  0.678  0.174  0.000  0.442  499.8 2260.9 10962.2
1955  1.311  1.206  0.128  10.02  0.815 1507.3  0.668  0.147  0.000  0.443  504.2 2299.8 11058.5
1956  1.395  1.326  0.095  10.99  0.804 1654.6  0.718  0.086  0.000  0.431  522.7 2415.6 11464.6
1957  0.869  0.809  0.002  10.25  0.665 1508.2  0.665  0.000  0.000  0.359  501.6 2292.6 11000.0
1958  1.219  1.230  0.025  10.43  0.720 1608.0  0.699  0.000  0.000  0.382  514.7 2353.8 11287.5
1959  1.290  1.202  0.120   9.97  0.871 1446.6  0.670  0.202  0.000  0.448  493.9 2193.8 10831.4
1960  1.057  1.053  0.013  10.08  0.709 1629.6  0.693  0.016  0.000  0.391  521.2 2320.6 11431.6
1961  1.217  1.216  0.047   9.95  0.705 1501.4  0.674  0.004  0.000  0.406  502.3 2181.8 11016.5
1962  1.347  1.188  0.174  10.30  0.845 1489.7  0.679  0.165  0.000  0.448  503.3 2398.9 11039.0
1963  1.303  1.231  0.099   9.98  0.898 1418.7  0.653  0.245  0.000  0.443  496.8 2238.4 10895.0
1964  0.607  0.489  0.000  10.42  0.682 1468.9  0.681  0.000  0.000  0.328  500.1 2386.4 10967.8
1965  1.141  1.064  0.085   9.03  0.916 1513.6  0.648  0.268  0.000  0.440  504.6 1916.3 11066.7
1966  1.214  1.191  0.067   9.57  0.661 1388.5  0.649  0.004  0.000  0.406  492.3 2401.2 10797.3
1967  1.315  1.252  0.086  10.25  0.751 1593.0  0.701  0.050  0.000  0.438  516.3 2279.1 11323.7
1968  1.135  1.131  0.037   8.95  0.728 1459.9  0.628  0.100  0.000  0.404  502.7 2087.3 11026.1
1969  1.324  1.241  0.140   9.92  0.845 1544.9  0.664  0.181  0.000  0.449  505.7 2297.6 11090.7
1970  1.303  1.267  0.101   9.95  0.785 1473.5  0.661  0.124  0.000  0.431  494.8 2236.2 10852.8
1971  1.082  1.038  0.061   9.87  0.737 1466.0  0.656  0.081  0.000  0.397  501.6 2335.6 10999.9
1972  1.196  1.231  0.008  10.58  0.720 1574.6  0.705  0.000  0.000  0.376  515.9 2333.0 11314.4
1973  1.361  1.270  0.152  10.16  0.867 1587.5  0.687  0.180  0.000  0.447  514.4 2406.9 11281.5
1974  1.359  1.288  0.122  10.30  0.807 1580.9  0.676  0.131  0.000  0.429  510.3 2464.8 11192.2
1975  1.106  1.075  0.047   9.90  0.685 1467.0  0.675  0.000  0.000  0.392  501.4 2218.0 10996.7
1976  0.400  0.139  0.000  11.44  0.447 1756.6  0.447  0.000  0.000  0.311  542.9 2646.9 11907.0
1977  1.341  1.279  0.094  10.63  0.837 1554.7  0.698  0.137  0.000  0.435  510.6 2378.0 11198.2
1978  0.883  0.792  0.024   9.42  0.645 1629.8  0.618  0.027  0.000  0.381  522.4 2264.2 11456.1
1979  0.900  0.795  0.035   9.32  0.741 1481.1  0.608  0.132  0.000  0.409  497.5 2089.7 10910.9
1980  1.256  1.141  0.141   9.45  0.989 1319.5  0.648  0.341  0.000  0.451  484.7 2215.6 10630.0
1981  0.903  0.816  0.019  10.20  0.695 1468.4  0.643  0.051  0.000  0.384  500.3 2238.0 10973.4
1982  0.913  0.827  0.028  10.14  0.753 1530.7  0.670  0.082  0.000  0.382  514.0 2491.6 11272.1
1983  0.988  0.914  0.033   9.97  0.736 1496.6  0.660  0.076  0.000  0.407  500.5 2347.7 10977.6
1984  0.573  0.413  0.002   9.93  0.644 1735.3  0.644  0.000  0.000  0.336  536.7 2286.3 11769.6
1985  1.308  1.245  0.104   9.55  0.814 1608.1  0.633  0.182  0.000  0.443  517.8 2375.0 11355.5
1986  1.353  1.335  0.081  10.06  0.813 1547.5  0.669  0.144  0.000  0.433  507.2 2468.5 11123.9
1987  1.237  1.216  0.041  10.27  0.714 1581.1  0.692  0.000  0.000  0.399  510.8 2191.6 11203.8
1988  1.367  1.294  0.094  10.49  0.868 1437.6  0.683  0.185  0.000  0.439  499.1 2379.9 10946.1
1989  1.203  1.147  0.067   9.35  0.793 1536.8  0.632  0.161  0.000  0.434  510.2 2220.4 11190.6
1990  1.277  1.180  0.112  10.21  0.908 1417.4  0.648  0.261  0.000  0.441  488.2 2239.9 10706.6
1991  1.122  0.969  0.134   8.99  0.872 1302.1  0.605  0.267  0.000  0.450  471.7 1856.8 10345.0
1992  1.383  1.298  0.128  10.43  0.865 1605.5  0.697  0.168  0.000  0.446  516.7 2445.4 11332.3
1993  1.376  1.312  0.109  10.39  0.882 1425.3  0.674  0.208  0.000  0.439  497.0 2502.4 10899.0
1994  1.268  1.147  0.155   9.66  0.861 1453.4  0.645  0.215  0.000  0.450  494.1 2221.7 10837.5
1995  1.187  1.162  0.055  10.03  0.725 1582.5  0.695  0.027  0.000  0.392  514.6 2321.5 11286.5
1996  1.161  1.160  0.043   9.33  0.783 1533.2  0.674  0.108  0.000  0.426  512.1 2138.7 11230.7
1997  1.252  1.168  0.103   9.76  0.720 1585.3  0.673  0.020  0.000  0.421  511.5 2175.4 11217.3
1998  1.273  1.199  0.090  10.07  0.803 1562.0  0.700  0.104  0.000  0.435  514.7 2244.0 11287.6
1999  1.277  1.137  0.174  10.06  1.086 1353.4  0.638  0.448  0.000  0.455  476.6 2100.8 10452.9
2000  1.331  1.180  0.192  10.06  1.062 1442.2  0.665  0.397  0.000  0.457  491.8 2320.0 10786.1
2001  1.407  1.319  0.138  10.42  0.926 1600.9  0.695  0.230  0.000  0.443  515.2 2472.4 11299.0
2002  1.186  1.181  0.030  11.48  0.789 1598.1  0.718  0.070  0.000  0.405  515.1 2544.9 11297.4
2003  1.272  1.229  0.086   9.85  0.779 1439.4  0.674  0.105  0.000  0.431  499.8 2242.4 10962.3
2004  0.506  0.348  0.003   8.91  0.601 1437.7  0.601  0.000  0.000  0.331  499.0 2135.8 10944.4
2005  1.089  1.017  0.055   9.09  0.852 1460.4  0.626  0.226  0.000  0.426  498.6 2199.7 10935.0
2006  1.352  1.211  0.172  10.47  0.841 1398.8  0.651  0.190  0.000  0.454  485.8 2387.2 10654.4
2007  0.780  0.645  0.021   9.72  0.589 1635.2  0.575  0.015  0.000  0.359  526.2 2543.6 11540.6
2008  0.528  0.333  0.008  10.33  0.606 1686.0  0.606  0.000  0.000  0.337  538.2 2429.5 11803.8
2009  1.370  1.392  0.032  10.35  0.769 1604.8  0.690  0.079  0.000  0.419  521.0 2503.5 11426.6
2010  1.263  1.178  0.096   9.84  0.798 1565.5  0.687  0.111  0.000  0.444  512.2 2155.8 11234.1
2011  0.629  0.500  0.000  10.54  0.666 1614.6  0.666  0.000  0.000  0.336  519.3 2383.3 11388.6
2012  0.572  0.446  0.002   9.22  0.618 1708.4  0.618  0.000  0.000  0.343  535.3 2122.7 11740.0
2013  0.964  0.829  0.028  10.89  0.687 1562.2  0.620  0.067  0.000  0.394  513.9 2570.4 11270.1
2014  0.628  0.462  0.002  10.25  0.599 1676.0  0.599  0.000  0.000  0.345  528.4 2338.5 11588.0
2015  1.312  1.161  0.180  10.12  0.922 1595.4  0.688  0.234  0.000  0.455  514.3 2257.2 11279.2
2016  0.493  0.267  0.001  10.61  0.528 1795.8  0.528  0.000  0.000  0.325  552.5 2483.9 12118.0
2017  1.246  1.082  0.085  12.72  0.938 1564.9  0.658  0.279  0.000  0.409  513.7 2869.1 11267.0
2018  0.946  0.797  0.054  11.14  0.712 1519.3  0.677  0.034  0.000  0.350  509.4 2545.3 11172.2
2019  0.948  0.875  0.039  10.22  0.668 1443.6  0.662  0.006  0.000  0.381  491.7 2287.8 10783.9
2020  1.361  1.294  0.070  10.59  0.873 1489.1  0.675  0.198  0.000  0.426  503.3 2464.0 11038.6
2021  0.844  0.762  0.000  12.50  0.576 1553.3  0.576  0.000  0.000  0.332  515.5 2816.1 11305.5
2022  0.505  0.319  0.000  10.80  0.562 1448.7  0.562  0.000  0.000  0.312  495.7 2459.3 10872.0
2023  0.736  0.571  0.002  11.71  0.489 1518.0  0.489  0.000  0.000  0.345  514.3 2717.8 11279.3
2024  1.356  1.236  0.079  13.13  0.769 1493.6  0.746  0.023  0.000  0.394  506.2 3104.4 11101.9
2025  0.990  0.958  0.020  10.81  0.672 1543.1  0.573  0.100  0.000  0.371  506.5 2739.8 11108.6
2026  1.331  1.210  0.153  10.21  0.971 1489.4  0.669  0.302  0.000  0.446  504.6 2365.1 11066.2
2027  1.385  1.291  0.160  10.53  0.927 1260.2  0.612  0.315  0.000  0.450  469.4 2429.5 10294.8
2028  0.688  0.625  0.002   9.95  0.589 1721.1  0.589  0.000  0.000  0.336  539.0 2454.8 11820.1
2029  1.485  1.335  0.169  11.67  0.811 1727.0  0.717  0.095  0.000  0.446  526.0 2626.9 11536.2
2030  1.135  0.953  0.062  12.96  0.733 1871.9  0.665  0.068  0.000  0.360  561.1 3142.0 12305.4
2031  1.275  1.152  0.077  11.62  0.809 1455.3  0.643  0.166  0.000  0.414  503.9 2881.7 11050.7
2032  1.126  1.023  0.050  12.70  0.746 1574.3  0.689  0.056  0.000  0.393  516.1 2952.3 11318.8
2033  1.151  1.051  0.043  12.55  0.851 1765.7  0.758  0.093  0.000  0.399  555.2 2962.0 12176.7
2034  1.090  0.965  0.037  12.23  0.682 1419.8  0.681  0.000  0.000  0.374  494.3 2812.1 10840.0
2035  0.858  0.717  0.018  11.36  0.634 1386.2  0.634  0.000  0.000  0.364  490.9 2468.0 10766.1
2036  1.165  1.186  0.063   9.61  0.755 1492.5  0.648  0.107  0.000  0.407  506.4 2394.0 11106.1
2037  0.425  0.167  0.000  11.48  0.458 1561.3  0.458  0.000  0.000  0.310  514.6 2696.4 11285.8
2038  0.813  0.703  0.001  11.97  0.668 1454.3  0.668  0.000  0.000  0.337  500.9 3029.6 10986.1
2039  0.672  0.442  0.000  13.09  0.567 1892.4  0.567  0.000  0.000  0.327  561.5 2959.9 12314.2
2040  0.589  0.338  0.000  12.74  0.581 1718.2  0.581  0.000  0.000  0.315  539.2 3189.7 11825.0
2041  1.135  0.980  0.062  11.94  0.676 1509.0  0.610  0.066  0.000  0.412  507.8 2922.4 11137.1
2042  0.448  0.107  0.000  13.55  0.384 1828.1  0.384  0.000  0.000  0.301  556.4 3283.6 12202.1
2043  0.605  0.332  0.000  13.56  0.480 1620.8  0.480  0.000  0.000  0.322  524.9 3321.2 11511.2
2044  1.356  1.356  0.072  11.28  0.837 1221.6  0.658  0.179  0.000  0.418  467.7 2572.7 10258.0
2045  1.106  0.914  0.088  12.10  0.757 1417.6  0.631  0.126  0.000  0.406  496.1 2697.3 10879.8
2046  1.618  1.480  0.202  12.35  1.002 1387.4  0.694  0.309  0.000  0.449  488.9 2900.6 10722.0
2047  1.423  1.325  0.140  10.87  0.941 1537.9  0.690  0.252  0.000  0.444  508.2 2507.4 11146.6
2048  0.478  0.251  0.000  11.21  0.573 1616.0  0.573  0.000  0.000  0.318  527.1 2628.7 11560.8
2049  1.617  1.526  0.162  12.21  1.050 1091.5  0.638  0.412  0.000  0.446  444.9 2913.2  9757.8
2050  0.499  0.254  0.011   9.84  0.503 1527.0  0.473  0.030  0.000  0.323  512.7 2633.9 11243.3
2051  1.011  0.988  0.007  10.49  0.643 1294.0  0.643  0.000  0.000  0.354  475.5 2372.6 10427.8
2052  0.976  0.796  0.063  11.77  0.749 1365.5  0.597  0.152  0.000  0.385  491.4 2865.8 10777.8
2053  0.776  0.626  0.000  12.36  0.632 1985.6  0.632  0.000  0.000  0.336  569.3 3034.5 12486.2
2054  1.511  1.403  0.174  11.98  1.000 1353.8  0.685  0.315  0.000  0.434  487.6 2779.2 10694.0
2055  1.454  1.339  0.196  10.94  0.974 1051.3  0.625  0.349  0.000  0.455  443.0 2577.1  9715.2
2056  1.298  1.185  0.132  10.26  1.106  978.3  0.563  0.543  0.000  0.446  429.2 2202.5  9412.6
2057  1.043  0.851  0.014  15.67  0.641 2219.8  0.631  0.010  0.000  0.337  614.9 3924.2 13485.8
2058  1.131  0.937  0.048  13.34  0.610 1832.3  0.591  0.019  0.000  0.364  543.9 3268.5 11929.6
2059  1.696  1.682  0.105  13.14  0.824 1216.9  0.662  0.162  0.000  0.422  463.8 3113.7 10172.6
2060  0.689  0.484  0.000  13.18  0.598 1372.5  0.598  0.000  0.000  0.319  485.1 2993.6 10638.7
2061  1.004  0.858  0.031  12.97  0.707 1665.2  0.661  0.046  0.000  0.359  535.4 3011.8 11742.8
2062  0.736  0.466  0.018  12.62  0.499 1657.8  0.497  0.002  0.000  0.354  533.6 3228.3 11702.7
2063  1.222  1.042  0.089  13.98  0.777 1753.6  0.685  0.092  0.000  0.364  545.1 3330.5 11954.1
2064  1.566  1.466  0.152  11.91  1.114 1349.1  0.675  0.439  0.000  0.437  477.1 2802.4 10463.9
2065  0.778  0.614  0.000  12.42  0.547 1466.4  0.547  0.000  0.000  0.335  503.8 2964.3 11048.9
2066  1.242  1.207  0.049  11.83  0.664 1247.6  0.657  0.007  0.000  0.374  468.8 2894.1 10281.2
2067  1.163  1.040  0.012  13.34  0.652 1298.4  0.652  0.000  0.000  0.365  478.3 3093.6 10488.9
2068  1.259  1.149  0.049  14.22  0.630 1536.8  0.577  0.053  0.000  0.368  508.5 3646.2 11151.5
2069  1.482  1.506  0.059  13.13  0.848 1591.1  0.778  0.070  0.000  0.365  527.2 2967.2 11561.9
2070  0.916  0.745  0.029  12.82  0.686 1430.0  0.608  0.078  0.000  0.362  497.1 3084.1 10901.9
2071  0.539  0.186  0.000  14.66  0.392 1904.8  0.392  0.000  0.000  0.305  565.1 3758.3 12393.4
2072  1.620  1.566  0.123  12.47  0.854 1381.6  0.702  0.153  0.000  0.440  490.0 2926.0 10746.0
2073  1.706  1.699  0.135  12.80  0.821 1530.4  0.713  0.108  0.000  0.436  497.2 3044.9 10904.8
2074  0.679  0.478  0.000  13.25  0.480 1593.5  0.480  0.000  0.000  0.318  519.2 3301.8 11386.1
2075  0.424  0.058  0.000  13.41  0.355 1745.5  0.355  0.000  0.000  0.294  543.5 3482.0 11919.4
2076  1.208  1.066  0.069  12.07  0.771 1278.6  0.611  0.159  0.000  0.394  470.3 2652.1 10314.3
2077  1.757  1.742  0.111  13.08  0.885 1393.6  0.734  0.151  0.000  0.434  494.6 3188.7 10846.9
2078  0.854  0.611  0.041  11.40  0.724 1397.2  0.471  0.254  0.000  0.400  496.5 2772.4 10889.0
2079  1.369  1.425  0.037  11.85  0.782 1559.2  0.679  0.103  0.000  0.395  512.2 2762.0 11233.6
2080  0.660  0.332  0.000  14.71  0.320 1768.1  0.320  0.000  0.000  0.318  551.4 3876.5 12092.7
2081  1.124  1.029  0.010  13.69  0.648 1497.9  0.648  0.000  0.000  0.340  496.9 3170.6 10898.9
2082  1.063  0.803  0.057  14.65  0.601 1438.5  0.557  0.043  0.000  0.353  495.2 3644.1 10860.8
2083  1.169  1.055  0.011  14.41  0.554 1448.5  0.554  0.000  0.000  0.367  499.5 3639.6 10955.5
2084  1.042  0.844  0.021  14.60  0.625 1607.8  0.573  0.053  0.000  0.344  522.7 3550.3 11464.3
2085  0.976  0.778  0.021  13.11  0.536 1402.6  0.536  0.000  0.000  0.347  489.3 3383.4 10731.4
2086  0.760  0.566  0.000  13.81  0.640 1467.5  0.640  0.000  0.000  0.326  507.3 3327.9 11125.3
2087  1.088  0.979  0.002  14.65  0.599 1343.6  0.599  0.000  0.000  0.340  488.2 3540.3 10707.3
2088  1.043  0.946  0.008  12.50  0.595 1357.1  0.595  0.000  0.000  0.356  483.0 3118.8 10593.2
2089  1.382  1.384  0.034  14.27  0.684 1521.3  0.683  0.000  0.000  0.352  509.5 3569.9 11173.4
2090  1.632  1.520  0.115  14.88  1.002 1350.7  0.702  0.300  0.000  0.426  484.2 3668.1 10619.2
2091  1.266  1.136  0.027  14.60  0.698 1965.1  0.689  0.008  0.000  0.352  565.8 3610.4 12409.9
2092  1.209  1.045  0.068  13.25  0.747 1368.1  0.620  0.128  0.000  0.376  492.0 3128.7 10789.8
2093  1.210  1.033  0.070  14.11  0.748 1516.1  0.623  0.125  0.000  0.371  503.3 3375.2 11037.3
2094  0.888  0.567  0.020  15.49  0.448 1787.7  0.448  0.000  0.000  0.346  551.3 3846.5 12091.0
2095  1.155  0.967  0.099  12.00  0.691 1135.6  0.543  0.149  0.000  0.407  455.3 2829.0  9985.9
2096  1.251  1.127  0.079  13.11  0.655 1389.4  0.630  0.025  0.000  0.388  499.1 3280.4 10946.4
2097  1.861  1.791  0.237  13.61  1.242 1156.4  0.698  0.544  0.000  0.448  459.8 3344.3 10083.1
2098  1.243  1.226  0.021  14.47  0.661 1420.3  0.661  0.000  0.000  0.341  493.6 3555.0 10824.9
2099  0.899  0.864  0.009  10.46  0.645 1548.9  0.645  0.000  0.000  0.361  510.1 2394.5 11186.9
