# Supplementary material for: Climate and air pollution impacts on habitat suitability of Austrian forest ecosystems
Source: PLoS One. 2017 Sep 12;12(9):e0184194. doi: 10.1371/journal.pone.0184194 (PMC5595319; doi:10.1371/journal.pone.0184194)
Supplement: S1 File — (ZIP) [file pone.0184194.s004.zip › Climate_Data/IF_AT08_BASELINEx.dat]

!Made by:  Methyd.exe
!Using:  in.txt
! AT08
! Location (Lon-Lat):  15.190  48.920
! Temperature file:   Z:/Modell_VSDp/VSD_Input/Climate_Scen/AT08_Dobberg_Baseline.txt;#3
! Precipitation file: Z:/Modell_VSDp/VSD_Input/Climate_Scen/AT08_Dobberg_Baseline.txt;#4
! Sunshine file:      Z:/Modell_VSDp/VSD_Input/Climate_Scen/AT08_Dobberg_Baseline.txt/E;#5
! ThetaSat= 0.511; ThetaFC= 0.247; Theta1bar= 0.131; ThetaWP= 0.048
! bulkdens= 1.097 g/cm3
! GDDlim=     5.0 oC
!     7.80 = av. annual mean TempC (oC)
!   0.7467 = av. annual Precip (m/yr)
!  1371.93 = av. annual sunshine hours (h)
!   0.5755 = av. annual AET (m/yr)
!   0.1712 = av. annual percol (m/yr)
!   0.0000 = av. annual Qickfl (m/yr)
!   0.2142 = av. annual mean Theta (m/m)
!    1.031 = av. annual mean rf_miR
!    1.013 = av. annual mean rf_denit
!    0.000 = av. annual mean rf_den
!    481.9 = av. annual PAR (umol/m2/s)
!   1772.8 = av. annual GDD (deg.days)
! ... averages over  150 years.
!Year rf_miR rf_nit rf_denit TempC Precip Sunhrs  AET percol Qickfl  Theta   PAR    GDD kJ/m2/d
1950  1.002  1.002  0.000   7.15  0.916 1338.6  0.554  0.362  0.000  0.244  478.5 1742.5 10497.2
1951  1.128  1.156  0.000   7.93  0.758 1362.5  0.576  0.182  0.000  0.219  483.2 1977.4 10600.8
1952  0.998  0.980  0.000   7.72  0.779 1340.5  0.590  0.189  0.000  0.212  476.1 1577.8 10444.6
1953  0.973  0.903  0.000   7.09  0.639 1588.1  0.592  0.048  0.000  0.183  508.5 1673.5 11156.1
1954  1.041  1.063  0.000   7.66  0.721 1497.6  0.571  0.152  0.000  0.216  497.9 1774.4 10922.3
1955  0.933  0.864  0.000   7.61  0.715 1384.0  0.584  0.131  0.000  0.192  487.4 1494.3 10693.2
1956  1.043  1.040  0.000   7.97  0.955 1390.6  0.600  0.355  0.000  0.242  489.0 1759.2 10726.3
1957  1.050  1.051  0.000   7.72  0.783 1276.7  0.575  0.208  0.000  0.241  467.5 1816.3 10255.0
1958  1.036  1.019  0.000   7.81  0.674 1407.8  0.570  0.104  0.000  0.225  481.1 1791.2 10554.8
1959  1.107  1.122  0.000   8.08  0.694 1366.9  0.597  0.097  0.000  0.209  483.1 1914.5 10597.6
1960  0.988  0.965  0.000   7.64  0.919 1308.4  0.554  0.364  0.000  0.241  467.8 1652.0 10262.3
1961  1.149  1.154  0.000   8.78  0.780 1310.6  0.580  0.200  0.000  0.220  471.0 1959.9 10333.1
1962  0.978  0.968  0.000   7.44  0.722 1541.3  0.614  0.108  0.000  0.205  508.4 1610.4 11153.7
1963  0.999  0.981  0.000   7.48  0.908 1283.8  0.552  0.356  0.000  0.241  468.6 1736.4 10280.7
1964  1.002  0.989  0.000   7.80  0.781 1446.2  0.586  0.195  0.000  0.230  488.7 1670.6 10720.6
1965  1.047  1.028  0.000   7.70  0.708 1420.0  0.575  0.134  0.000  0.207  493.2 1800.7 10818.4
1966  1.143  1.146  0.000   8.67  0.855 1376.5  0.627  0.228  0.000  0.236  482.1 1975.6 10576.0
1967  1.079  1.059  0.000   8.19  0.755 1350.9  0.604  0.150  0.000  0.241  478.3 1853.6 10493.6
1968  1.083  1.080  0.000   7.91  0.773 1286.4  0.580  0.193  0.000  0.233  470.8 1904.9 10328.3
1969  1.046  1.049  0.000   7.54  0.736 1490.2  0.588  0.147  0.000  0.216  498.1 1807.4 10927.7
1970  1.044  1.049  0.000   7.38  0.887 1279.1  0.555  0.332  0.000  0.238  465.4 1825.1 10209.0
1971  1.010  0.978  0.000   7.55  0.668 1304.6  0.564  0.104  0.000  0.204  474.1 1714.6 10400.0
1972  0.970  0.942  0.000   7.76  0.910 1357.0  0.567  0.344  0.000  0.237  478.5 1618.8 10496.4
1973  0.936  0.914  0.000   7.05  0.773 1215.5  0.523  0.250  0.000  0.240  457.5 1565.0 10035.3
1974  1.177  1.175  0.000   8.77  0.719 1467.9  0.610  0.110  0.000  0.201  491.5 2073.1 10783.2
1975  0.976  0.960  0.000   7.58  0.654 1425.9  0.573  0.080  0.000  0.211  484.2 1605.9 10621.0
1976  1.052  1.054  0.000   7.77  0.767 1231.1  0.570  0.197  0.000  0.229  464.1 1783.7 10181.4
1977  1.025  1.033  0.000   7.52  0.719 1314.4  0.589  0.130  0.000  0.213  473.1 1725.5 10379.5
1978  0.920  0.904  0.000   7.15  0.796 1341.3  0.556  0.240  0.000  0.224  478.7 1480.5 10500.7
1979  1.048  0.977  0.000   8.75  0.695 1445.4  0.592  0.103  0.000  0.208  492.3 1782.8 10798.7
1980  1.106  1.091  0.000   8.59  0.795 1443.3  0.602  0.193  0.000  0.211  492.2 1907.9 10797.0
1981  1.027  0.998  0.000   7.87  0.657 1281.1  0.574  0.082  0.000  0.197  472.5 1747.3 10366.4
1982  1.116  1.113  0.000   7.75  0.668 1323.7  0.577  0.090  0.000  0.202  477.9 1955.0 10484.1
1983  1.056  1.041  0.000   7.96  0.795 1426.1  0.600  0.195  0.000  0.237  487.7 1818.8 10699.2
1984  0.989  0.979  0.000   7.36  0.727 1209.4  0.557  0.170  0.000  0.225  461.3 1699.0 10118.9
1985  1.114  1.090  0.000   8.34  0.747 1666.1  0.617  0.130  0.000  0.214  523.2 1946.9 11476.7
1986  1.036  1.013  0.000   8.07  0.809 1279.2  0.589  0.220  0.000  0.231  469.5 1740.2 10300.6
1987  1.035  1.026  0.000   7.75  0.794 1264.4  0.557  0.237  0.000  0.241  462.4 1752.7 10143.7
1988  1.025  1.000  0.000   8.15  0.679 1431.4  0.616  0.063  0.000  0.209  490.0 1710.9 10749.4
1989  0.981  0.956  0.000   7.93  0.703 1488.0  0.607  0.096  0.000  0.216  497.3 1576.9 10910.1
1990  0.980  0.962  0.000   7.18  0.728 1353.2  0.572  0.155  0.000  0.235  479.9 1701.1 10528.2
1991  0.991  0.971  0.000   7.36  0.822 1167.9  0.548  0.275  0.000  0.233  452.6 1643.0  9928.3
1992  1.016  0.982  0.000   7.88  0.670 1430.7  0.566  0.104  0.000  0.204  487.7 1650.7 10698.1
1993  0.992  0.998  0.000   7.44  0.722 1311.5  0.571  0.151  0.000  0.228  469.8 1632.7 10306.3
1994  1.026  0.994  0.000   7.60  0.591 1433.2  0.552  0.039  0.000  0.181  491.9 1749.2 10789.9
1995  1.141  1.170  0.000   8.21  0.840 1252.4  0.583  0.257  0.000  0.236  463.1 1978.6 10159.5
1996  0.935  0.929  0.000   6.67  0.655 1285.7  0.533  0.122  0.000  0.227  467.5 1626.8 10256.3
1997  1.039  1.025  0.000   7.95  0.967 1143.6  0.559  0.408  0.000  0.243  446.7 1769.3  9799.4
1998  1.047  1.051  0.000   7.73  0.964 1376.1  0.572  0.392  0.000  0.240  485.0 1865.9 10639.9
1999  1.052  1.060  0.000   7.67  0.766 1336.5  0.537  0.230  0.000  0.218  479.4 1839.2 10516.0
2000  1.031  1.047  0.000   7.64  0.859 1440.8  0.607  0.252  0.000  0.243  491.1 1765.4 10774.3
2001  1.141  1.173  0.000   8.33  0.751 1424.0  0.617  0.134  0.000  0.230  490.6 1976.0 10762.5
2002  1.142  1.064  0.000   8.87  0.629 1371.2  0.582  0.047  0.000  0.158  486.0 2140.4 10661.0
2003  1.065  1.030  0.000   8.14  0.687 1343.8  0.581  0.106  0.000  0.213  484.3 1766.7 10624.8
2004  0.932  0.931  0.000   6.42  0.695 1282.3  0.546  0.149  0.000  0.200  475.9 1574.8 10439.0
2005  0.941  0.799  0.000   8.47  0.729 1510.5  0.530  0.199  0.000  0.183  504.2 1815.8 11061.3
2006  1.008  0.997  0.000   7.83  0.661 1413.0  0.591  0.071  0.000  0.197  487.1 1677.2 10685.8
2007  1.025  1.015  0.000   7.71  0.970 1362.9  0.580  0.389  0.000  0.242  480.5 1774.8 10540.4
2008  0.918  0.904  0.000   6.77  0.740 1178.9  0.495  0.245  0.000  0.219  452.3 1531.6  9921.3
2009  1.128  1.057  0.000   8.55  0.740 1382.2  0.563  0.176  0.000  0.204  485.6 2020.5 10652.7
2010  1.071  1.093  0.000   7.79  0.700 1379.2  0.572  0.128  0.000  0.217  486.0 1848.3 10661.3
2011  1.085  1.088  0.000   7.83  0.772 1276.5  0.572  0.200  0.000  0.229  475.1 1922.2 10423.0
2012  1.017  1.004  0.000   7.58  0.720 1388.1  0.565  0.156  0.000  0.219  484.4 1783.1 10626.4
2013  0.934  0.915  0.000   7.33  0.875 1327.3  0.565  0.310  0.000  0.241  476.1 1537.3 10443.7
2014  0.868  0.748  0.000   6.82  0.526 1348.2  0.527  0.000  0.000  0.155  479.3 1532.2 10515.6
2015  1.025  1.009  0.000   7.50  0.676 1421.1  0.591  0.085  0.000  0.186  486.7 1777.1 10677.8
2016  1.058  1.035  0.000   7.95  0.682 1440.9  0.630  0.052  0.000  0.199  493.7 1764.3 10831.5
2017  1.047  1.025  0.000   8.09  0.756 1296.6  0.590  0.166  0.000  0.219  470.7 1759.0 10325.8
2018  0.949  0.941  0.000   7.36  0.822 1204.8  0.557  0.265  0.000  0.235  458.7 1544.7 10062.5
2019  1.083  1.079  0.000   7.81  0.760 1459.9  0.602  0.158  0.000  0.221  496.1 1907.7 10883.6
2020  1.002  0.945  0.000   7.02  0.590 1433.8  0.542  0.048  0.000  0.163  488.5 1829.9 10716.6
2021  1.090  1.077  0.000   8.38  0.697 1479.3  0.633  0.064  0.000  0.217  495.4 1833.4 10866.9
2022  1.103  1.122  0.000   8.05  0.729 1379.3  0.586  0.143  0.000  0.220  483.1 1907.9 10597.6
2023  1.179  1.182  0.000   8.88  0.713 1353.5  0.590  0.123  0.000  0.200  481.4 2092.3 10561.3
2024  0.914  0.875  0.000   6.85  0.627 1245.8  0.559  0.068  0.000  0.188  466.5 1494.3 10234.0
2025  0.911  0.907  0.000   6.69  0.800 1333.0  0.545  0.255  0.000  0.230  476.9 1519.1 10462.5
2026  0.940  0.916  0.000   7.27  0.891 1375.1  0.565  0.327  0.000  0.226  480.1 1567.8 10532.6
2027  1.102  1.098  0.000   8.28  0.752 1451.0  0.586  0.166  0.000  0.204  493.1 1867.3 10817.0
2028  1.062  1.018  0.000   8.10  0.700 1464.5  0.594  0.105  0.000  0.191  496.4 1862.0 10889.5
2029  1.131  1.134  0.000   8.76  0.801 1393.9  0.596  0.205  0.000  0.215  486.4 1928.6 10671.4
2030  1.027  1.024  0.000   7.13  0.714 1268.9  0.550  0.163  0.000  0.213  467.1 1823.7 10246.1
2031  1.076  1.066  0.000   7.95  0.845 1293.5  0.546  0.298  0.000  0.214  478.4 1859.9 10494.8
2032  1.091  1.086  0.000   8.50  0.787 1422.2  0.620  0.168  0.000  0.223  487.5 1850.0 10695.4
2033  1.005  0.996  0.000   7.29  0.809 1317.8  0.574  0.234  0.000  0.222  473.8 1731.3 10394.1
2034  1.004  1.015  0.000   7.31  0.657 1290.9  0.526  0.132  0.000  0.206  469.0 1718.9 10288.3
2035  1.001  0.994  0.000   7.15  0.785 1414.2  0.550  0.235  0.000  0.235  481.0 1741.6 10551.9
2036  1.058  1.047  0.000   7.97  0.759 1494.4  0.593  0.167  0.000  0.218  500.7 1850.5 10983.1
2037  1.060  0.961  0.000   8.04  0.591 1538.5  0.546  0.045  0.000  0.163  506.6 2025.3 11112.9
2038  1.127  1.134  0.000   8.16  0.707 1354.7  0.570  0.136  0.000  0.222  474.1 1993.2 10400.7
2039  1.027  1.024  0.000   7.81  0.975 1257.4  0.555  0.420  0.000  0.243  463.2 1736.0 10161.5
2040  0.955  0.924  0.000   7.60  0.843 1352.9  0.567  0.276  0.000  0.237  474.1 1618.1 10400.5
2041  0.989  0.971  0.000   7.36  0.748 1407.2  0.580  0.169  0.000  0.231  485.8 1681.7 10656.1
2042  0.940  0.925  0.000   6.91  0.956 1224.2  0.543  0.413  0.000  0.239  460.2 1536.3 10095.7
2043  1.197  1.208  0.000   9.19  1.001 1389.5  0.626  0.376  0.000  0.243  480.7 2060.9 10544.5
2044  1.042  1.028  0.000   8.16  0.885 1404.2  0.611  0.274  0.000  0.238  482.7 1782.5 10589.7
2045  0.916  0.754  0.000   8.15  0.578 1400.3  0.534  0.044  0.000  0.165  490.7 1753.5 10765.5
2046  1.150  1.150  0.000   8.79  0.759 1430.9  0.627  0.132  0.000  0.226  486.7 1990.9 10677.2
2047  1.171  1.151  0.000   9.00  0.751 1407.1  0.616  0.135  0.000  0.194  489.4 1983.9 10736.6
2048  0.990  0.903  0.000   7.74  0.627 1491.5  0.569  0.058  0.000  0.192  496.4 1735.4 10889.0
2049  0.992  0.974  0.000   7.60  0.855 1291.2  0.593  0.262  0.000  0.229  472.3 1627.0 10359.9
2050  1.046  1.045  0.000   8.06  0.621 1383.3  0.586  0.035  0.000  0.200  478.8 1772.3 10502.5
2051  1.116  1.112  0.000   7.92  0.881 1244.0  0.569  0.311  0.000  0.236  462.4 1977.4 10143.8
2052  1.000  0.989  0.000   7.44  0.764 1461.4  0.583  0.181  0.000  0.231  491.3 1698.6 10777.2
2053  0.965  0.954  0.000   7.30  0.716 1372.3  0.535  0.181  0.000  0.217  482.8 1615.9 10591.2
2054  0.955  0.922  0.000   7.48  0.584 1323.4  0.570  0.014  0.000  0.180  471.1 1560.7 10334.4
2055  1.018  0.994  0.000   7.75  0.618 1382.7  0.566  0.052  0.000  0.168  484.2 1837.9 10622.8
2056  1.162  1.175  0.000   8.65  0.763 1329.0  0.607  0.156  0.000  0.208  479.4 2023.2 10517.0
2057  1.010  1.012  0.000   7.76  0.829 1282.0  0.574  0.254  0.000  0.232  470.7 1654.6 10326.7
2058  1.062  1.064  0.000   8.18  0.772 1315.4  0.589  0.183  0.000  0.225  476.5 1780.3 10453.0
2059  1.038  1.041  0.000   7.57  0.752 1438.9  0.576  0.176  0.000  0.233  486.5 1810.8 10671.8
2060  0.943  0.939  0.000   7.02  0.698 1360.8  0.569  0.129  0.000  0.232  482.2 1579.8 10578.2
2061  1.040  0.980  0.000   8.39  0.613 1389.0  0.601  0.011  0.000  0.172  487.5 1771.7 10694.3
2062  0.992  0.990  0.000   7.34  0.750 1452.9  0.580  0.170  0.000  0.216  496.6 1657.0 10893.8
2063  0.931  0.930  0.000   6.78  0.713 1255.8  0.538  0.174  0.000  0.224  469.4 1582.6 10297.7
2064  1.052  1.055  0.000   7.80  0.753 1472.9  0.595  0.158  0.000  0.203  498.7 1795.6 10939.4
2065  1.047  1.063  0.000   7.68  0.724 1252.4  0.546  0.178  0.000  0.221  467.5 1737.2 10255.0
2066  1.143  1.146  0.000   8.53  0.743 1353.9  0.571  0.172  0.000  0.217  480.0 2035.2 10530.9
2067  0.793  0.650  0.000   8.07  0.500 1435.5  0.500  0.000  0.000  0.114  492.5 1887.3 10803.4
2068  1.074  1.071  0.000   8.09  0.723 1343.4  0.596  0.126  0.000  0.214  473.0 1841.5 10375.8
2069  1.038  1.038  0.000   7.66  0.726 1460.6  0.593  0.133  0.000  0.213  491.1 1796.1 10773.6
2070  0.916  0.888  0.000   7.32  0.694 1345.8  0.593  0.101  0.000  0.203  480.0 1438.6 10530.7
2071  1.109  1.085  0.000   8.90  0.800 1308.5  0.600  0.201  0.000  0.238  470.5 1877.1 10320.6
2072  1.080  1.064  0.000   7.92  0.727 1376.7  0.559  0.168  0.000  0.204  485.4 1893.9 10649.2
2073  1.094  1.088  0.000   8.19  0.723 1372.8  0.583  0.141  0.000  0.222  480.6 1916.6 10543.9
2074  0.961  0.825  0.000   8.80  0.561 1381.4  0.562  0.000  0.000  0.129  484.8 1773.9 10634.6
2075  0.986  0.991  0.000   7.16  0.802 1473.7  0.579  0.223  0.000  0.228  497.1 1672.9 10905.8
2076  0.969  0.972  0.000   6.83  0.691 1291.8  0.534  0.157  0.000  0.219  472.9 1628.6 10375.0
2077  0.953  0.937  0.000   7.32  0.678 1359.2  0.556  0.122  0.000  0.226  475.7 1610.5 10434.7
2078  1.014  0.949  0.000   8.02  0.617 1457.3  0.564  0.053  0.000  0.167  495.1 1928.0 10861.6
2079  1.023  1.013  0.000   7.90  0.796 1279.4  0.563  0.234  0.000  0.237  464.2 1694.4 10184.1
2080  0.959  0.916  0.000   6.92  0.716 1238.3  0.524  0.191  0.000  0.218  466.5 1660.2 10232.7
2081  1.058  1.063  0.000   8.12  0.704 1459.2  0.620  0.084  0.000  0.229  492.3 1766.6 10798.9
2082  1.081  1.095  0.000   8.06  0.867 1461.9  0.588  0.278  0.000  0.218  493.1 1848.6 10817.5
2083  1.081  1.080  0.000   8.45  0.756 1539.5  0.623  0.133  0.000  0.210  507.3 1803.5 11129.1
2084  0.907  0.767  0.000   7.50  0.557 1331.5  0.519  0.038  0.000  0.157  476.7 1642.2 10457.8
2085  1.093  1.117  0.000   7.88  0.793 1304.7  0.587  0.207  0.000  0.233  476.5 1896.6 10453.5
2086  1.040  1.003  0.000   7.94  0.610 1548.8  0.613  0.000  0.000  0.173  506.7 1718.4 11116.1
2087  1.047  1.005  0.000   7.95  0.639 1484.3  0.559  0.080  0.000  0.183  499.7 1825.2 10962.0
2088  1.069  1.086  0.000   7.73  0.860 1317.8  0.565  0.295  0.000  0.236  473.2 1846.5 10381.3
2089  1.090  1.086  0.000   8.01  0.796 1412.6  0.611  0.185  0.000  0.235  491.6 1941.3 10784.7
2090  0.980  0.972  0.000   7.67  0.674 1273.5  0.557  0.117  0.000  0.223  469.9 1631.0 10307.8
2091  1.036  1.038  0.000   7.79  0.979 1345.0  0.561  0.418  0.000  0.236  474.8 1766.9 10416.7
2092  1.051  1.006  0.000   7.74  0.702 1369.3  0.550  0.152  0.000  0.190  484.5 1836.2 10628.3
2093  1.123  1.110  0.000   8.66  0.786 1426.2  0.622  0.163  0.000  0.218  491.1 1936.0 10773.8
2094  1.042  1.026  0.000   8.09  0.775 1348.0  0.557  0.217  0.000  0.219  479.5 1773.0 10519.8
2095  0.895  0.779  0.000   7.31  0.572 1682.4  0.571  0.001  0.000  0.150  524.7 1615.1 11509.7
2096  1.089  1.103  0.000   7.96  0.789 1372.2  0.591  0.198  0.000  0.235  483.2 1877.0 10601.2
2097  1.057  1.049  0.000   7.64  0.671 1433.0  0.574  0.097  0.000  0.202  489.5 1886.6 10739.1
2098  1.029  1.020  0.000   7.93  0.823 1477.3  0.624  0.199  0.000  0.233  496.6 1723.7 10894.2
2099  0.979  0.980  0.000   7.30  0.668 1341.0  0.565  0.102  0.000  0.206  473.5 1667.5 10386.2
