# Supplementary material for: Climate and air pollution impacts on habitat suitability of Austrian forest ecosystems
Source: PLoS One. 2017 Sep 12;12(9):e0184194. doi: 10.1371/journal.pone.0184194 (PMC5595319; doi:10.1371/journal.pone.0184194)
Supplement: S1 File — (ZIP) [file pone.0184194.s004.zip › Climate_Data/IF_AT08_ECHAM5A1B.dat]

!Made by:  Methyd.exe
!Using:  in.txt
! AT08
! Location (Lon-Lat):  15.190  48.920
! Temperature file:   Z:/Modell_VSDp/VSD_Input/Climate_Scen/AT08_DobbergECHAM5A1B.txt;#3
! Precipitation file: Z:/Modell_VSDp/VSD_Input/Climate_Scen/AT08_DobbergECHAM5A1B.txt;#4
! Sunshine file:      Z:/Modell_VSDp/VSD_Input/Climate_Scen/AT08_DobbergECHAM5A1B.txt/E;#5
! ThetaSat= 0.511; ThetaFC= 0.247; Theta1bar= 0.131; ThetaWP= 0.048
! bulkdens= 1.097 g/cm3
! GDDlim=     5.0 oC
!     8.80 = av. annual mean TempC (oC)
!   0.7492 = av. annual Precip (m/yr)
!  1329.93 = av. annual sunshine hours (h)
!   0.5747 = av. annual AET (m/yr)
!   0.1747 = av. annual percol (m/yr)
!   0.0000 = av. annual Qickfl (m/yr)
!   0.2028 = av. annual mean Theta (m/m)
!    1.108 = av. annual mean rf_miR
!    1.072 = av. annual mean rf_denit
!    0.000 = av. annual mean rf_den
!    476.7 = av. annual PAR (umol/m2/s)
!   1990.5 = av. annual GDD (deg.days)
! ... averages over  150 years.
!Year rf_miR rf_nit rf_denit TempC Precip Sunhrs  AET percol Qickfl  Theta   PAR    GDD kJ/m2/d
1950  1.002  1.002  0.000   7.15  0.916 1338.6  0.554  0.362  0.000  0.244  478.5 1742.5 10497.2
1951  1.128  1.156  0.000   7.93  0.758 1362.5  0.576  0.182  0.000  0.219  483.2 1977.4 10600.8
1952  0.998  0.980  0.000   7.72  0.779 1340.5  0.590  0.189  0.000  0.212  476.1 1577.8 10444.6
1953  0.973  0.903  0.000   7.09  0.639 1588.1  0.592  0.048  0.000  0.183  508.5 1673.5 11156.1
1954  1.041  1.063  0.000   7.66  0.721 1497.6  0.571  0.152  0.000  0.216  497.9 1774.4 10922.3
1955  0.933  0.864  0.000   7.61  0.715 1384.0  0.584  0.131  0.000  0.192  487.4 1494.3 10693.2
1956  1.043  1.040  0.000   7.97  0.955 1390.6  0.600  0.355  0.000  0.242  489.0 1759.2 10726.3
1957  1.050  1.051  0.000   7.72  0.783 1276.7  0.575  0.208  0.000  0.241  467.5 1816.3 10255.0
1958  1.036  1.019  0.000   7.81  0.674 1407.8  0.570  0.104  0.000  0.225  481.1 1791.2 10554.8
1959  1.107  1.122  0.000   8.08  0.694 1366.9  0.597  0.097  0.000  0.209  483.1 1914.5 10597.6
1960  0.988  0.965  0.000   7.64  0.919 1308.4  0.554  0.364  0.000  0.241  467.8 1652.0 10262.3
1961  1.149  1.154  0.000   8.78  0.780 1310.6  0.580  0.200  0.000  0.220  471.0 1959.9 10333.1
1962  0.978  0.968  0.000   7.44  0.722 1541.3  0.614  0.108  0.000  0.205  508.4 1610.4 11153.7
1963  0.999  0.981  0.000   7.48  0.908 1283.8  0.552  0.356  0.000  0.241  468.6 1736.4 10280.7
1964  1.002  0.989  0.000   7.80  0.781 1446.2  0.586  0.195  0.000  0.230  488.7 1670.6 10720.6
1965  1.047  1.028  0.000   7.70  0.708 1420.0  0.575  0.134  0.000  0.207  493.2 1800.7 10818.4
1966  1.143  1.146  0.000   8.67  0.855 1376.5  0.627  0.228  0.000  0.236  482.1 1975.6 10576.0
1967  1.079  1.059  0.000   8.19  0.755 1350.9  0.604  0.150  0.000  0.241  478.3 1853.6 10493.6
1968  1.083  1.080  0.000   7.91  0.773 1286.4  0.580  0.193  0.000  0.233  470.8 1904.9 10328.3
1969  1.046  1.049  0.000   7.54  0.736 1490.2  0.588  0.147  0.000  0.216  498.1 1807.4 10927.7
1970  1.044  1.049  0.000   7.38  0.887 1279.1  0.555  0.332  0.000  0.238  465.4 1825.1 10209.0
1971  1.010  0.978  0.000   7.55  0.668 1304.6  0.564  0.104  0.000  0.204  474.1 1714.6 10400.0
1972  0.970  0.942  0.000   7.76  0.910 1357.0  0.567  0.344  0.000  0.237  478.5 1618.8 10496.4
1973  0.936  0.914  0.000   7.05  0.773 1215.5  0.523  0.250  0.000  0.240  457.5 1565.0 10035.3
1974  1.177  1.175  0.000   8.77  0.719 1467.9  0.610  0.110  0.000  0.201  491.5 2073.1 10783.2
1975  0.976  0.960  0.000   7.58  0.654 1425.9  0.573  0.080  0.000  0.211  484.2 1605.9 10621.0
1976  1.052  1.054  0.000   7.77  0.767 1231.1  0.570  0.197  0.000  0.229  464.1 1783.7 10181.4
1977  1.025  1.033  0.000   7.52  0.719 1314.4  0.589  0.130  0.000  0.213  473.1 1725.5 10379.5
1978  0.920  0.904  0.000   7.15  0.796 1341.3  0.556  0.240  0.000  0.224  478.7 1480.5 10500.7
1979  1.048  0.977  0.000   8.75  0.695 1445.4  0.592  0.103  0.000  0.208  492.3 1782.8 10798.7
1980  1.106  1.091  0.000   8.59  0.795 1443.3  0.602  0.193  0.000  0.211  492.2 1907.9 10797.0
1981  1.027  0.998  0.000   7.87  0.657 1281.1  0.574  0.082  0.000  0.197  472.5 1747.3 10366.4
1982  1.116  1.113  0.000   7.75  0.668 1323.7  0.577  0.090  0.000  0.202  477.9 1955.0 10484.1
1983  1.056  1.041  0.000   7.96  0.795 1426.1  0.600  0.195  0.000  0.237  487.7 1818.8 10699.2
1984  0.989  0.979  0.000   7.36  0.727 1209.4  0.557  0.170  0.000  0.225  461.3 1699.0 10118.9
1985  1.114  1.090  0.000   8.34  0.747 1666.1  0.617  0.130  0.000  0.214  523.2 1946.9 11476.7
1986  1.036  1.013  0.000   8.07  0.809 1279.2  0.589  0.220  0.000  0.231  469.5 1740.2 10300.6
1987  1.035  1.026  0.000   7.75  0.794 1264.4  0.557  0.237  0.000  0.241  462.4 1752.7 10143.7
1988  1.025  1.000  0.000   8.15  0.679 1431.4  0.616  0.063  0.000  0.209  490.0 1710.9 10749.4
1989  0.981  0.956  0.000   7.93  0.703 1488.0  0.607  0.096  0.000  0.216  497.3 1576.9 10910.1
1990  0.980  0.962  0.000   7.18  0.728 1353.2  0.572  0.155  0.000  0.235  479.9 1701.1 10528.2
1991  0.991  0.971  0.000   7.36  0.822 1167.9  0.548  0.275  0.000  0.233  452.6 1643.0  9928.3
1992  1.016  0.982  0.000   7.88  0.670 1430.7  0.566  0.104  0.000  0.204  487.7 1650.7 10698.1
1993  0.992  0.998  0.000   7.44  0.722 1311.5  0.571  0.151  0.000  0.228  469.8 1632.7 10306.3
1994  1.026  0.994  0.000   7.60  0.591 1433.2  0.552  0.039  0.000  0.181  491.9 1749.2 10789.9
1995  1.141  1.170  0.000   8.21  0.840 1252.4  0.583  0.257  0.000  0.236  463.1 1978.6 10159.5
1996  0.935  0.929  0.000   6.67  0.655 1285.7  0.533  0.122  0.000  0.227  467.5 1626.8 10256.3
1997  1.039  1.025  0.000   7.95  0.967 1143.6  0.559  0.408  0.000  0.243  446.7 1769.3  9799.4
1998  1.047  1.051  0.000   7.73  0.964 1376.1  0.572  0.392  0.000  0.240  485.0 1865.9 10639.9
1999  1.052  1.060  0.000   7.67  0.766 1336.5  0.537  0.230  0.000  0.218  479.4 1839.2 10516.0
2000  1.031  1.047  0.000   7.64  0.859 1440.8  0.607  0.252  0.000  0.243  491.1 1765.4 10774.3
2001  1.141  1.173  0.000   8.33  0.751 1424.0  0.617  0.134  0.000  0.230  490.6 1976.0 10762.5
2002  1.142  1.064  0.000   8.87  0.629 1371.2  0.582  0.047  0.000  0.158  486.0 2140.4 10661.0
2003  1.065  1.030  0.000   8.14  0.687 1343.8  0.581  0.106  0.000  0.213  484.3 1766.7 10624.8
2004  0.932  0.931  0.000   6.42  0.695 1282.3  0.546  0.149  0.000  0.200  475.9 1574.8 10439.0
2005  0.941  0.799  0.000   8.47  0.729 1510.5  0.530  0.199  0.000  0.183  504.2 1815.8 11061.3
2006  1.008  0.997  0.000   7.83  0.661 1413.0  0.591  0.071  0.000  0.197  487.1 1677.2 10685.8
2007  1.025  1.015  0.000   7.71  0.970 1362.9  0.580  0.389  0.000  0.242  480.5 1774.8 10540.4
2008  0.918  0.904  0.000   6.77  0.740 1178.9  0.495  0.245  0.000  0.219  452.3 1531.6  9921.3
2009  1.128  1.057  0.000   8.55  0.740 1382.2  0.563  0.176  0.000  0.204  485.6 2020.5 10652.7
2010  1.071  1.093  0.000   7.79  0.700 1379.2  0.572  0.128  0.000  0.217  486.0 1848.3 10661.3
2011  1.085  1.088  0.000   7.83  0.772 1276.5  0.572  0.200  0.000  0.229  475.1 1922.2 10423.0
2012  1.017  1.004  0.000   7.58  0.720 1388.1  0.565  0.156  0.000  0.219  484.4 1783.1 10626.4
2013  0.934  0.915  0.000   7.33  0.875 1327.3  0.565  0.310  0.000  0.241  476.1 1537.3 10443.7
2014  0.868  0.748  0.000   6.82  0.526 1348.2  0.527  0.000  0.000  0.155  479.3 1532.2 10515.6
2015  1.025  1.009  0.000   7.50  0.676 1421.1  0.591  0.085  0.000  0.186  486.7 1777.1 10677.8
2016  1.023  0.993  0.000   8.29  0.678 1111.3  0.567  0.112  0.000  0.218  445.1 1638.2  9763.6
2017  1.100  1.060  0.000   8.97  0.927 1029.1  0.577  0.352  0.000  0.230  437.2 1796.5  9590.2
2018  1.158  1.162  0.000   8.90  0.809 1271.4  0.602  0.208  0.000  0.209  470.7 2022.2 10326.6
2019  1.137  1.136  0.000   8.51  0.856 1382.5  0.624  0.232  0.000  0.229  488.9 1956.7 10724.4
2020  0.923  0.907  0.000   5.94  0.597 1135.6  0.481  0.116  0.000  0.187  446.1 1644.2  9786.9
2021  1.148  1.132  0.000   8.68  0.681 1490.1  0.643  0.038  0.000  0.211  494.8 1962.6 10854.0
2022  1.095  1.079  0.000   8.07  0.640 1321.5  0.576  0.064  0.000  0.174  475.5 1950.6 10431.5
2023  1.237  1.208  0.000   9.35  0.689 1515.8  0.591  0.098  0.000  0.187  502.2 2235.4 11017.2
2024  0.937  0.908  0.000   6.89  0.720 1091.9  0.496  0.225  0.000  0.210  441.0 1601.0  9674.9
2025  0.952  0.959  0.000   7.31  0.894 1397.8  0.593  0.301  0.000  0.217  483.2 1569.6 10599.7
2026  1.025  0.986  0.000   8.00  0.819 1320.2  0.578  0.241  0.000  0.184  470.5 1721.7 10320.8
2027  1.022  1.009  0.000   7.66  0.852 1151.5  0.541  0.311  0.000  0.226  453.3 1738.4  9944.8
2028  0.943  0.828  0.000   8.60  0.638 1465.4  0.530  0.107  0.000  0.157  499.6 2039.0 10959.0
2029  1.128  1.101  0.000   9.15  0.831 1085.9  0.576  0.255  0.000  0.235  440.3 1888.7  9660.0
2030  0.932  0.923  0.000   6.54  0.867 1033.1  0.510  0.357  0.000  0.228  433.9 1604.0  9518.7
2031  1.082  1.088  0.000   8.09  1.045 1085.3  0.539  0.506  0.000  0.231  441.0 1858.2  9673.6
2032  1.217  1.225  0.000   9.39  0.831 1284.5  0.598  0.233  0.000  0.197  466.3 2114.1 10229.0
2033  0.985  0.960  0.000   7.66  0.941 1032.8  0.537  0.405  0.000  0.235  433.5 1628.5  9509.7
2034  1.046  1.008  0.000   7.64  0.590 1084.3  0.516  0.074  0.000  0.188  440.3 1785.1  9659.8
2035  1.139  1.138  0.000   8.48  0.800 1318.2  0.570  0.229  0.000  0.223  475.8 1997.3 10437.0
2036  0.945  0.806  0.000   9.21  0.614 1455.7  0.538  0.076  0.000  0.149  500.4 2138.5 10977.2
2037  1.028  0.908  0.000   8.97  0.534 1610.7  0.535  0.000  0.000  0.119  513.7 2279.1 11268.7
2038  1.168  1.176  0.000   8.82  0.783 1184.4  0.550  0.233  0.000  0.228  452.2 2041.7  9920.8
2039  1.296  1.279  0.000  10.57  0.926 1210.9  0.613  0.314  0.000  0.187  460.4 2400.2 10100.5
2040  1.162  1.138  0.000   9.34  0.728 1181.6  0.598  0.129  0.000  0.210  452.6 1974.5  9928.5
2041  1.012  0.976  0.000   8.03  0.906 1256.7  0.577  0.329  0.000  0.232  467.2 1671.2 10250.1
2042  1.018  1.000  0.000   8.18  0.950 1168.8  0.577  0.372  0.000  0.230  450.0 1660.7  9871.2
2043  1.255  1.235  0.000  10.19  1.126 1063.2  0.585  0.541  0.000  0.243  435.7 2123.1  9558.0
2044  1.069  1.031  0.000   8.91  1.043  981.1  0.553  0.489  0.000  0.241  424.7 1732.0  9315.9
2045  0.846  0.651  0.000   9.69  0.509 1609.5  0.506  0.003  0.000  0.129  520.8 2213.6 11424.0
2046  1.366  1.351  0.000  10.41  0.880 1484.6  0.643  0.237  0.000  0.197  489.3 2432.2 10734.7
2047  1.385  1.351  0.000  10.81  0.751 1131.3  0.613  0.138  0.000  0.201  451.0 2384.3  9893.1
2048  0.926  0.778  0.000   9.36  0.518 1352.4  0.517  0.000  0.000  0.162  481.2 2031.7 10556.0
2049  1.183  1.167  0.000   9.54  0.931 1264.4  0.610  0.322  0.000  0.217  464.1 1959.6 10181.7
2050  1.149  1.114  0.000   9.31  0.624 1148.5  0.595  0.029  0.000  0.202  449.7 1922.8  9865.3
2051  1.469  1.554  0.000  10.52  0.858 1385.1  0.631  0.227  0.000  0.209  479.8 2671.3 10526.3
2052  1.063  0.901  0.000   9.52  0.601 1610.5  0.569  0.031  0.000  0.159  513.3 2072.3 11260.9
2053  1.185  1.150  0.000   9.56  0.586 1567.6  0.576  0.010  0.000  0.151  511.6 2336.3 11223.3
2054  0.935  0.824  0.000   9.64  0.569 1292.8  0.571  0.000  0.000  0.122  468.8 1989.1 10285.1
2055  1.288  1.331  0.000  10.08  0.727 1067.3  0.607  0.119  0.000  0.210  440.2 2159.6  9656.5
2056  1.265  1.291  0.000   9.84  0.894 1100.2  0.618  0.276  0.000  0.231  448.6 2123.2  9842.1
2057  1.119  1.116  0.000   8.97  0.890 1229.2  0.600  0.290  0.000  0.228  466.4 1813.8 10230.9
2058  1.224  1.161  0.000   9.52  0.732 1350.1  0.552  0.180  0.000  0.189  482.7 2178.4 10589.5
2059  1.190  1.115  0.000  10.10  0.665 1515.5  0.586  0.079  0.000  0.174  503.8 2423.2 11051.6
2060  1.071  0.940  0.000   9.18  0.579 1486.9  0.579  0.000  0.000  0.155  502.2 1990.3 11016.3
2061  1.106  1.061  0.000   8.69  0.770  953.4  0.520  0.250  0.000  0.204  421.3 1855.6  9241.7
2062  1.064  1.017  0.000   9.39  0.546 1443.0  0.541  0.004  0.000  0.140  497.8 2139.6 10919.6
2063  1.139  1.145  0.000   9.06  0.726 1197.8  0.596  0.130  0.000  0.213  463.7 1911.5 10172.9
2064  1.096  1.055  0.000   9.00  0.799 1334.4  0.581  0.218  0.000  0.185  479.1 2004.6 10510.0
2065  1.322  1.279  0.000  10.11  0.585 1360.2  0.587  0.000  0.000  0.170  480.3 2359.7 10536.5
2066  1.202  1.067  0.000  10.26  0.599 1474.8  0.532  0.067  0.000  0.170  501.4 2539.6 10998.4
2067  0.900  0.705  0.000  10.45  0.489 1457.2  0.489  0.000  0.000  0.115  498.3 2520.6 10930.7
2068  1.153  1.122  0.000   9.63  0.608 1463.2  0.609  0.000  0.000  0.144  486.3 2245.8 10668.9
2069  1.224  1.240  0.000   9.33  0.701 1338.7  0.618  0.083  0.000  0.205  471.5 2079.3 10344.3
2070  1.305  1.198  0.000  10.50  0.609 1392.1  0.596  0.013  0.000  0.175  483.0 2289.1 10596.7
2071  1.520  1.469  0.000  12.17  0.681 1719.3  0.682  0.000  0.000  0.151  530.7 2853.6 11643.1
2072  1.287  1.168  0.000  11.24  0.701 1407.5  0.566  0.134  0.000  0.160  493.8 2719.0 10832.2
2073  1.366  1.295  0.000  10.87  0.661 1425.1  0.588  0.073  0.000  0.196  491.6 2503.0 10784.0
2074  0.878  0.604  0.000  12.92  0.406 1501.6  0.406  0.000  0.000  0.109  503.5 2910.4 11045.2
2075  1.243  1.100  0.000  10.92  0.642 1816.6  0.606  0.035  0.000  0.160  548.4 2540.3 12029.9
2076  1.327  1.313  0.000   9.81  0.763 1161.4  0.554  0.210  0.000  0.189  456.5 2348.2 10013.4
2077  1.249  1.178  0.000  10.47  0.680 1089.2  0.572  0.108  0.000  0.205  443.8 2198.9  9736.1
2078  1.271  1.200  0.000   9.95  0.710 1196.8  0.530  0.180  0.000  0.178  465.4 2472.7 10210.3
2079  1.418  1.314  0.000  10.96  0.731 1600.9  0.586  0.144  0.000  0.185  518.4 2700.9 11372.2
2080  1.240  1.259  0.000   9.39  0.750 1144.8  0.605  0.145  0.000  0.224  454.9 2185.6  9980.3
2081  1.304  1.322  0.000  10.35  0.945 1050.7  0.590  0.356  0.000  0.234  431.5 2220.9  9466.2
2082  1.186  0.995  0.000  12.14  0.861 1868.4  0.544  0.318  0.000  0.183  567.2 2823.7 12442.4
2083  1.375  1.348  0.000  11.00  0.878 1403.1  0.643  0.235  0.000  0.219  488.3 2384.5 10710.9
2084  1.043  0.919  0.000   9.65  0.567 1047.7  0.518  0.049  0.000  0.156  440.8 2024.3  9671.0
2085  1.334  1.280  0.000  10.81  0.886 1187.4  0.571  0.315  0.000  0.181  457.1 2361.6 10027.2
2086  1.379  1.358  0.000  11.05  0.681 1064.5  0.595  0.085  0.000  0.206  439.5 2344.3  9641.8
2087  1.372  1.313  0.000  11.20  0.721 1228.8  0.613  0.108  0.000  0.182  465.9 2469.3 10221.0
2088  1.340  1.372  0.000  10.29  1.080 1074.3  0.613  0.467  0.000  0.232  440.6 2358.1  9666.3
2089  1.425  1.452  0.000  10.96  0.783 1162.5  0.637  0.146  0.000  0.200  456.7 2521.3 10018.2
2090  1.172  1.029  0.000   9.95  0.561 1328.9  0.562  0.000  0.000  0.148  478.8 2228.5 10504.3
2091  1.318  1.323  0.000  10.25  0.954 1124.3  0.596  0.358  0.000  0.230  448.7 2264.2  9842.5
2092  1.245  1.261  0.000   9.75  0.856  959.0  0.591  0.265  0.000  0.215  428.0 2064.3  9388.9
2093  1.503  1.498  0.000  11.43  0.765 1376.6  0.624  0.141  0.000  0.187  488.1 2622.1 10708.5
2094  1.185  1.013  0.000  11.40  0.645 1413.5  0.574  0.071  0.000  0.143  490.8 2594.7 10766.7
2095  1.078  0.927  0.000  11.05  0.664 1843.6  0.568  0.096  0.000  0.144  552.2 2565.4 12113.5
2096  1.148  0.985  0.000  11.64  0.569 1622.2  0.555  0.014  0.000  0.142  520.2 2778.8 11412.1
2097  1.185  1.101  0.000  10.68  0.610 1264.5  0.575  0.035  0.000  0.157  467.4 2523.3 10252.8
2098  1.400  1.383  0.000  11.09  0.925 1429.7  0.621  0.305  0.000  0.206  492.8 2480.2 10810.8
2099  0.979  0.980  0.000   7.30  0.668 1341.0  0.565  0.102  0.000  0.206  473.5 1667.5 10386.2
