# Supplementary material for: Climate and air pollution impacts on habitat suitability of Austrian forest ecosystems
Source: PLoS One. 2017 Sep 12;12(9):e0184194. doi: 10.1371/journal.pone.0184194 (PMC5595319; doi:10.1371/journal.pone.0184194)
Supplement: S1 File — (ZIP) [file pone.0184194.s004.zip › Climate_Data/IF_AT08_ECHAM5A2x.dat]

!Made by:  Methyd.exe
!Using:  in.txt
! AT08
! Location (Lon-Lat):  15.190  48.920
! Temperature file:   Z:/Modell_VSDp/VSD_Input/Climate_Scen/AT08_DobbergECHAM5A2x.txt;#3
! Precipitation file: Z:/Modell_VSDp/VSD_Input/Climate_Scen/AT08_DobbergECHAM5A2x.txt;#4
! Sunshine file:      Z:/Modell_VSDp/VSD_Input/Climate_Scen/AT08_DobbergECHAM5A2x.txt/E;#5
! ThetaSat= 0.511; ThetaFC= 0.247; Theta1bar= 0.131; ThetaWP= 0.048
! bulkdens= 1.097 g/cm3
! GDDlim=     5.0 oC
!     8.73 = av. annual mean TempC (oC)
!   0.7253 = av. annual Precip (m/yr)
!  1368.50 = av. annual sunshine hours (h)
!   0.5649 = av. annual AET (m/yr)
!   0.1605 = av. annual percol (m/yr)
!   0.0000 = av. annual Qickfl (m/yr)
!   0.1995 = av. annual mean Theta (m/m)
!    1.086 = av. annual mean rf_miR
!    1.043 = av. annual mean rf_denit
!    0.000 = av. annual mean rf_den
!    482.5 = av. annual PAR (umol/m2/s)
!   2011.6 = av. annual GDD (deg.days)
! ... averages over  150 years.
!Year rf_miR rf_nit rf_denit TempC Precip Sunhrs  AET percol Qickfl  Theta   PAR    GDD kJ/m2/d
1950  1.002  1.002  0.000   7.15  0.916 1338.6  0.554  0.362  0.000  0.244  478.5 1742.5 10497.2
1951  1.128  1.156  0.000   7.93  0.758 1362.5  0.576  0.182  0.000  0.219  483.2 1977.4 10600.8
1952  0.998  0.980  0.000   7.72  0.779 1340.5  0.590  0.189  0.000  0.212  476.1 1577.8 10444.6
1953  0.973  0.903  0.000   7.09  0.639 1588.1  0.592  0.048  0.000  0.183  508.5 1673.5 11156.1
1954  1.041  1.063  0.000   7.66  0.721 1497.6  0.571  0.152  0.000  0.216  497.9 1774.4 10922.3
1955  0.933  0.864  0.000   7.61  0.715 1384.0  0.584  0.131  0.000  0.192  487.4 1494.3 10693.2
1956  1.043  1.040  0.000   7.97  0.955 1390.6  0.600  0.355  0.000  0.242  489.0 1759.2 10726.3
1957  1.050  1.051  0.000   7.72  0.783 1276.7  0.575  0.208  0.000  0.241  467.5 1816.3 10255.0
1958  1.036  1.019  0.000   7.81  0.674 1407.8  0.570  0.104  0.000  0.225  481.1 1791.2 10554.8
1959  1.107  1.122  0.000   8.08  0.694 1366.9  0.597  0.097  0.000  0.209  483.1 1914.5 10597.6
1960  0.988  0.965  0.000   7.64  0.919 1308.4  0.554  0.364  0.000  0.241  467.8 1652.0 10262.3
1961  1.149  1.154  0.000   8.78  0.780 1310.6  0.580  0.200  0.000  0.220  471.0 1959.9 10333.1
1962  0.978  0.968  0.000   7.44  0.722 1541.3  0.614  0.108  0.000  0.205  508.4 1610.4 11153.7
1963  0.999  0.981  0.000   7.48  0.908 1283.8  0.552  0.356  0.000  0.241  468.6 1736.4 10280.7
1964  1.002  0.989  0.000   7.80  0.781 1446.2  0.586  0.195  0.000  0.230  488.7 1670.6 10720.6
1965  1.047  1.028  0.000   7.70  0.708 1420.0  0.575  0.134  0.000  0.207  493.2 1800.7 10818.4
1966  1.143  1.146  0.000   8.67  0.855 1376.5  0.627  0.228  0.000  0.236  482.1 1975.6 10576.0
1967  1.079  1.059  0.000   8.19  0.755 1350.9  0.604  0.150  0.000  0.241  478.3 1853.6 10493.6
1968  1.083  1.080  0.000   7.91  0.773 1286.4  0.580  0.193  0.000  0.233  470.8 1904.9 10328.3
1969  1.046  1.049  0.000   7.54  0.736 1490.2  0.588  0.147  0.000  0.216  498.1 1807.4 10927.7
1970  1.044  1.049  0.000   7.38  0.887 1279.1  0.555  0.332  0.000  0.238  465.4 1825.1 10209.0
1971  1.010  0.978  0.000   7.55  0.668 1304.6  0.564  0.104  0.000  0.204  474.1 1714.6 10400.0
1972  0.970  0.942  0.000   7.76  0.910 1357.0  0.567  0.344  0.000  0.237  478.5 1618.8 10496.4
1973  0.936  0.914  0.000   7.05  0.773 1215.5  0.523  0.250  0.000  0.240  457.5 1565.0 10035.3
1974  1.177  1.175  0.000   8.77  0.719 1467.9  0.610  0.110  0.000  0.201  491.5 2073.1 10783.2
1975  0.976  0.960  0.000   7.58  0.654 1425.9  0.573  0.080  0.000  0.211  484.2 1605.9 10621.0
1976  1.052  1.054  0.000   7.77  0.767 1231.1  0.570  0.197  0.000  0.229  464.1 1783.7 10181.4
1977  1.025  1.033  0.000   7.52  0.719 1314.4  0.589  0.130  0.000  0.213  473.1 1725.5 10379.5
1978  0.920  0.904  0.000   7.15  0.796 1341.3  0.556  0.240  0.000  0.224  478.7 1480.5 10500.7
1979  1.048  0.977  0.000   8.75  0.695 1445.4  0.592  0.103  0.000  0.208  492.3 1782.8 10798.7
1980  1.106  1.091  0.000   8.59  0.795 1443.3  0.602  0.193  0.000  0.211  492.2 1907.9 10797.0
1981  1.027  0.998  0.000   7.87  0.657 1281.1  0.574  0.082  0.000  0.197  472.5 1747.3 10366.4
1982  1.116  1.113  0.000   7.75  0.668 1323.7  0.577  0.090  0.000  0.202  477.9 1955.0 10484.1
1983  1.056  1.041  0.000   7.96  0.795 1426.1  0.600  0.195  0.000  0.237  487.7 1818.8 10699.2
1984  0.989  0.979  0.000   7.36  0.727 1209.4  0.557  0.170  0.000  0.225  461.3 1699.0 10118.9
1985  1.114  1.090  0.000   8.34  0.747 1666.1  0.617  0.130  0.000  0.214  523.2 1946.9 11476.7
1986  1.036  1.013  0.000   8.07  0.809 1279.2  0.589  0.220  0.000  0.231  469.5 1740.2 10300.6
1987  1.035  1.026  0.000   7.75  0.794 1264.4  0.557  0.237  0.000  0.241  462.4 1752.7 10143.7
1988  1.025  1.000  0.000   8.15  0.679 1431.4  0.616  0.063  0.000  0.209  490.0 1710.9 10749.4
1989  0.981  0.956  0.000   7.93  0.703 1488.0  0.607  0.096  0.000  0.216  497.3 1576.9 10910.1
1990  0.980  0.962  0.000   7.18  0.728 1353.2  0.572  0.155  0.000  0.235  479.9 1701.1 10528.2
1991  0.991  0.971  0.000   7.36  0.822 1167.9  0.548  0.275  0.000  0.233  452.6 1643.0  9928.3
1992  1.016  0.982  0.000   7.88  0.670 1430.7  0.566  0.104  0.000  0.204  487.7 1650.7 10698.1
1993  0.992  0.998  0.000   7.44  0.722 1311.5  0.571  0.151  0.000  0.228  469.8 1632.7 10306.3
1994  1.026  0.994  0.000   7.60  0.591 1433.2  0.552  0.039  0.000  0.181  491.9 1749.2 10789.9
1995  1.141  1.170  0.000   8.21  0.840 1252.4  0.583  0.257  0.000  0.236  463.1 1978.6 10159.5
1996  0.935  0.929  0.000   6.67  0.655 1285.7  0.533  0.122  0.000  0.227  467.5 1626.8 10256.3
1997  1.039  1.025  0.000   7.95  0.967 1143.6  0.559  0.408  0.000  0.243  446.7 1769.3  9799.4
1998  1.047  1.051  0.000   7.73  0.964 1376.1  0.572  0.392  0.000  0.240  485.0 1865.9 10639.9
1999  1.052  1.060  0.000   7.67  0.766 1336.5  0.537  0.230  0.000  0.218  479.4 1839.2 10516.0
2000  1.031  1.047  0.000   7.64  0.859 1440.8  0.607  0.252  0.000  0.243  491.1 1765.4 10774.3
2001  1.141  1.173  0.000   8.33  0.751 1424.0  0.617  0.134  0.000  0.230  490.6 1976.0 10762.5
2002  1.142  1.064  0.000   8.87  0.629 1371.2  0.582  0.047  0.000  0.158  486.0 2140.4 10661.0
2003  1.065  1.030  0.000   8.14  0.687 1343.8  0.581  0.106  0.000  0.213  484.3 1766.7 10624.8
2004  0.932  0.931  0.000   6.42  0.695 1282.3  0.546  0.149  0.000  0.200  475.9 1574.8 10439.0
2005  0.941  0.799  0.000   8.47  0.729 1510.5  0.530  0.199  0.000  0.183  504.2 1815.8 11061.3
2006  1.008  0.997  0.000   7.83  0.661 1413.0  0.591  0.071  0.000  0.197  487.1 1677.2 10685.8
2007  1.025  1.015  0.000   7.71  0.970 1362.9  0.580  0.389  0.000  0.242  480.5 1774.8 10540.4
2008  0.918  0.904  0.000   6.77  0.740 1178.9  0.495  0.245  0.000  0.219  452.3 1531.6  9921.3
2009  1.128  1.057  0.000   8.55  0.740 1382.2  0.563  0.176  0.000  0.204  485.6 2020.5 10652.7
2010  1.071  1.093  0.000   7.79  0.700 1379.2  0.572  0.128  0.000  0.217  486.0 1848.3 10661.3
2011  1.085  1.088  0.000   7.83  0.772 1276.5  0.572  0.200  0.000  0.229  475.1 1922.2 10423.0
2012  1.017  1.004  0.000   7.58  0.720 1388.1  0.565  0.156  0.000  0.219  484.4 1783.1 10626.4
2013  0.934  0.915  0.000   7.33  0.875 1327.3  0.565  0.310  0.000  0.241  476.1 1537.3 10443.7
2014  0.868  0.748  0.000   6.82  0.526 1348.2  0.527  0.000  0.000  0.155  479.3 1532.2 10515.6
2015  1.025  1.009  0.000   7.50  0.676 1421.1  0.591  0.085  0.000  0.186  486.7 1777.1 10677.8
2016  1.077  1.049  0.000   7.86  0.692 1518.0  0.609  0.083  0.000  0.189  505.9 1799.1 11098.3
2017  0.943  0.800  0.000   8.73  0.611 1447.5  0.522  0.089  0.000  0.158  496.8 1995.6 10898.7
2018  0.797  0.672  0.000   8.45  0.502 1448.4  0.502  0.000  0.000  0.132  498.0 1936.0 10925.8
2019  1.267  1.186  0.000   9.42  0.643 1788.4  0.641  0.002  0.000  0.179  553.3 2264.1 12138.5
2020  1.081  1.097  0.000   7.81  0.677 1539.7  0.574  0.103  0.000  0.180  505.4 1868.5 11087.4
2021  0.992  0.963  0.000   7.14  0.684 1567.5  0.587  0.097  0.000  0.204  504.5 1732.4 11067.5
2022  1.130  1.164  0.000   8.04  0.905  993.0  0.527  0.378  0.000  0.232  426.7 1942.6  9361.6
2023  1.138  1.127  0.000   8.33  0.861 1153.7  0.549  0.312  0.000  0.228  451.0 2031.8  9894.3
2024  0.954  0.931  0.000   6.95  0.667 1215.7  0.550  0.117  0.000  0.201  459.0 1628.2 10068.2
2025  1.025  1.024  0.000   7.70  0.848 1319.5  0.549  0.299  0.000  0.208  478.8 1716.0 10503.7
2026  0.874  0.848  0.000   5.99  0.988 1199.0  0.510  0.477  0.000  0.239  451.0 1493.5  9894.7
2027  1.136  0.999  0.000   7.98  0.621 1833.1  0.576  0.045  0.000  0.155  541.0 2031.8 11868.3
2028  0.956  0.833  0.000   8.45  0.595 1447.2  0.513  0.082  0.000  0.165  496.8 2029.8 10897.4
2029  1.121  0.971  0.000   9.76  0.739 1637.9  0.535  0.203  0.000  0.177  524.3 2304.7 11502.4
2030  1.080  1.081  0.000   7.13  0.658 1250.3  0.535  0.123  0.000  0.197  460.7 1990.3 10106.6
2031  1.119  1.118  0.000   7.42  0.772 1380.6  0.574  0.198  0.000  0.214  492.5 1976.0 10804.9
2032  1.059  1.014  0.000   7.98  0.564 1249.3  0.549  0.016  0.000  0.193  465.4 1825.8 10210.5
2033  0.969  0.971  0.000   6.81  0.850 1133.9  0.543  0.306  0.000  0.215  449.1 1603.6  9852.6
2034  1.045  0.961  0.000   8.05  0.590 1176.1  0.506  0.084  0.000  0.174  458.8 1855.4 10065.1
2035  1.070  1.058  0.000   7.41  0.745 1483.2  0.572  0.173  0.000  0.208  495.6 1913.5 10872.4
2036  1.080  1.079  0.000   8.06  0.882 1338.7  0.560  0.322  0.000  0.222  480.6 1900.0 10543.8
2037  0.822  0.643  0.000   8.56  0.534 1532.0  0.449  0.085  0.000  0.156  512.3 2157.1 11238.0
2038  1.161  1.110  0.000   8.78  0.762 1173.3  0.525  0.237  0.000  0.210  448.8 2101.8  9846.2
2039  1.114  1.148  0.000   8.15  0.917 1176.8  0.570  0.346  0.000  0.224  454.4 1873.2  9968.3
2040  0.908  0.888  0.000   7.05  0.993 1026.8  0.509  0.484  0.000  0.244  432.6 1528.3  9490.2
2041  0.997  0.966  0.000   7.67  0.750 1549.6  0.574  0.176  0.000  0.220  508.5 1682.1 11154.0
2042  1.089  1.097  0.000   7.08  0.810 1261.3  0.535  0.275  0.000  0.231  465.1 1893.5 10203.1
2043  1.116  1.103  0.000   8.71  1.078 1193.8  0.582  0.496  0.000  0.244  450.6 1873.6  9885.6
2044  1.174  1.157  0.000   9.52  0.976 1329.1  0.621  0.355  0.000  0.235  469.8 1959.8 10306.9
2045  0.688  0.454  0.000   9.76  0.431 1684.7  0.431  0.000  0.000  0.119  536.0 2214.7 11759.0
2046  1.238  1.188  0.000   9.41  0.643 1467.5  0.592  0.050  0.000  0.172  497.1 2300.2 10905.6
2047  1.234  1.214  0.000   9.38  0.717 1202.9  0.579  0.139  0.000  0.201  452.0 2149.8  9914.9
2048  0.936  0.786  0.000   9.07  0.542 1450.5  0.544  0.000  0.000  0.148  495.3 2026.9 10865.4
2049  1.233  1.206  0.000   9.58  0.822 1585.0  0.671  0.151  0.000  0.186  514.0 2231.6 11276.1
2050  1.087  1.077  0.000   8.68  0.713  968.8  0.542  0.171  0.000  0.233  418.7 1838.4  9184.3
2051  1.164  1.164  0.000   8.53  0.969  931.7  0.537  0.432  0.000  0.241  416.1 2050.7  9128.6
2052  1.135  1.131  0.000   8.47  0.745 1350.5  0.572  0.174  0.000  0.220  477.1 1973.7 10465.8
2053  1.090  1.023  0.000   8.53  0.623 1454.5  0.575  0.048  0.000  0.180  490.0 1858.1 10748.3
2054  0.634  0.433  0.000   9.11  0.414 1417.1  0.414  0.000  0.000  0.092  489.9 2015.3 10747.4
2055  1.179  1.126  0.000  10.45  0.665 1740.0  0.601  0.064  0.000  0.146  532.6 2581.8 11684.7
2056  1.352  1.392  0.000  10.30  0.777 1395.1  0.622  0.155  0.000  0.178  488.1 2422.9 10707.4
2057  1.090  1.075  0.000   8.09  0.813 1189.2  0.559  0.254  0.000  0.213  453.6 1823.6  9950.9
2058  1.201  1.165  0.000   9.52  0.779 1231.2  0.580  0.200  0.000  0.208  466.0 2111.1 10221.9
2059  1.114  1.125  0.000   8.47  0.799  932.6  0.526  0.273  0.000  0.228  413.4 1884.8  9068.8
2060  1.006  1.003  0.000   7.98  0.682  894.5  0.529  0.152  0.000  0.225  416.6 1631.8  9140.0
2061  1.162  1.101  0.000   9.84  0.637 1425.1  0.587  0.050  0.000  0.176  497.9 2197.1 10922.0
2062  1.274  1.222  0.000   9.91  0.619 1408.2  0.581  0.038  0.000  0.172  494.4 2252.9 10845.8
2063  1.221  1.231  0.000   9.37  0.618 1444.7  0.617  0.000  0.000  0.188  495.6 2103.4 10872.5
2064  1.237  1.190  0.000  10.10  0.731 1526.6  0.632  0.098  0.000  0.190  500.3 2282.3 10975.3
2065  1.179  1.143  0.000   8.92  0.805  975.3  0.516  0.290  0.000  0.215  426.6 1973.9  9359.4
2066  1.393  1.400  0.000  10.14  0.770 1563.0  0.585  0.185  0.000  0.196  514.2 2570.1 11280.4
2067  0.865  0.686  0.000   9.81  0.497 1422.3  0.497  0.000  0.000  0.103  497.1 2299.1 10906.1
2068  1.321  1.317  0.000  10.59  0.697 1285.7  0.598  0.100  0.000  0.183  467.9 2459.3 10264.5
2069  1.119  1.131  0.000   8.65  0.777 1086.3  0.571  0.206  0.000  0.236  440.8 1842.6  9670.6
2070  1.096  0.991  0.000   9.19  0.638 1299.4  0.598  0.040  0.000  0.175  473.5 1869.9 10386.2
2071  1.223  1.120  0.000  11.61  0.592 1393.8  0.593  0.000  0.000  0.146  486.8 2612.0 10679.0
2072  1.263  1.154  0.000   9.97  0.682 1108.0  0.560  0.121  0.000  0.182  444.7 2248.6  9755.2
2073  1.518  1.567  0.000  11.37  0.816 1294.0  0.617  0.199  0.000  0.218  477.6 2734.3 10477.1
2074  0.590  0.316  0.000  11.78  0.396 1405.8  0.396  0.000  0.000  0.066  486.8 2636.1 10678.0
2075  1.099  1.028  0.000   8.69  0.813 1560.6  0.556  0.257  0.000  0.198  515.2 2261.3 11301.1
2076  0.945  0.821  0.000   9.28  0.529 1438.5  0.499  0.029  0.000  0.144  496.5 2203.6 10891.6
2077  1.019  0.880  0.000   9.89  0.512 1414.8  0.511  0.000  0.000  0.145  492.3 2304.1 10800.0
2078  0.909  0.649  0.000  12.53  0.420 1794.9  0.414  0.006  0.000  0.117  549.6 3244.7 12056.5
2079  1.385  1.396  0.000  10.79  0.823 1363.9  0.644  0.179  0.000  0.222  473.6 2409.5 10390.4
2080  1.145  0.965  0.000  10.76  0.583 1352.0  0.553  0.030  0.000  0.165  481.2 2519.9 10557.0
2081  1.091  0.828  0.000  13.47  0.493 1849.4  0.493  0.000  0.000  0.125  558.1 3241.4 12242.7
2082  1.428  1.342  0.000  11.89  0.855 1629.7  0.596  0.259  0.000  0.193  525.9 2825.1 11537.1
2083  1.297  1.260  0.000  10.89  0.843 1258.5  0.606  0.237  0.000  0.201  468.2 2302.8 10272.0
2084  0.830  0.574  0.000  11.42  0.464 1490.9  0.464  0.000  0.000  0.115  501.2 2534.4 10994.5
2085  1.429  1.459  0.000  11.25  0.612 1306.6  0.613  0.000  0.000  0.152  477.4 2473.3 10472.6
2086  1.328  1.342  0.000  10.23  0.615 1144.9  0.605  0.010  0.000  0.200  454.8 2254.8  9977.0
2087  1.421  1.384  0.000  11.24  0.809 1343.7  0.616  0.193  0.000  0.196  480.1 2471.2 10531.7
2088  1.447  1.512  0.000  10.76  0.755 1482.2  0.644  0.111  0.000  0.201  497.4 2562.3 10912.1
2089  1.341  1.263  0.000  11.52  0.643 1437.5  0.607  0.035  0.000  0.159  500.4 2707.6 10978.4
2090  1.421  1.414  0.000  11.61  0.657 1050.5  0.587  0.070  0.000  0.179  436.6 2528.4  9577.8
2091  1.482  1.454  0.000  11.40  0.816 1293.0  0.619  0.197  0.000  0.206  477.2 2623.0 10468.0
2092  1.292  1.142  0.000  11.72  0.599 1509.7  0.573  0.026  0.000  0.159  510.5 2660.0 11198.9
2093  1.069  0.790  0.000  13.71  0.497 1781.7  0.497  0.000  0.000  0.134  550.1 3427.2 12067.2
2094  1.400  1.424  0.000  10.87  1.024 1082.6  0.589  0.435  0.000  0.232  440.2 2442.8  9656.1
2095  0.684  0.334  0.000  13.01  0.354 2441.3  0.353  0.000  0.000  0.081  647.7 3293.1 14208.9
2096  1.659  1.596  0.000  13.16  0.652 1851.4  0.652  0.000  0.000  0.141  556.5 3211.8 12209.1
2097  1.347  1.202  0.000  11.95  0.578 1254.7  0.578  0.000  0.000  0.141  466.7 2854.7 10237.5
2098  1.295  1.315  0.000  10.12  0.884 1000.5  0.588  0.296  0.000  0.235  427.7 2191.7  9382.8
2099  0.979  0.980  0.000   7.30  0.668 1341.0  0.565  0.102  0.000  0.206  473.5 1667.5 10386.2
