# Supplementary material for: Climate and air pollution impacts on habitat suitability of Austrian forest ecosystems
Source: PLoS One. 2017 Sep 12;12(9):e0184194. doi: 10.1371/journal.pone.0184194 (PMC5595319; doi:10.1371/journal.pone.0184194)
Supplement: S1 File — (ZIP) [file pone.0184194.s004.zip › Climate_Data/IF_AT08_ECHAM5B1x.dat]

!Made by:  Methyd.exe
!Using:  in.txt
! AT08
! Location (Lon-Lat):  15.190  48.920
! Temperature file:   Z:/Modell_VSDp/VSD_Input/Climate_Scen/AT08_DobbergECHAM5B1x.txt;#3
! Precipitation file: Z:/Modell_VSDp/VSD_Input/Climate_Scen/AT08_DobbergECHAM5B1x.txt;#4
! Sunshine file:      Z:/Modell_VSDp/VSD_Input/Climate_Scen/AT08_DobbergECHAM5B1x.txt/E;#5
! ThetaSat= 0.511; ThetaFC= 0.247; Theta1bar= 0.131; ThetaWP= 0.048
! bulkdens= 1.097 g/cm3
! GDDlim=     5.0 oC
!     8.40 = av. annual mean TempC (oC)
!   0.7633 = av. annual Precip (m/yr)
!  1347.99 = av. annual sunshine hours (h)
!   0.5696 = av. annual AET (m/yr)
!   0.1938 = av. annual percol (m/yr)
!   0.0000 = av. annual Qickfl (m/yr)
!   0.2085 = av. annual mean Theta (m/m)
!    1.083 = av. annual mean rf_miR
!    1.053 = av. annual mean rf_denit
!    0.000 = av. annual mean rf_den
!    478.8 = av. annual PAR (umol/m2/s)
!   1908.0 = av. annual GDD (deg.days)
! ... averages over  150 years.
!Year rf_miR rf_nit rf_denit TempC Precip Sunhrs  AET percol Qickfl  Theta   PAR    GDD kJ/m2/d
1950  1.002  1.002  0.000   7.15  0.916 1338.6  0.554  0.362  0.000  0.244  478.5 1742.5 10497.2
1951  1.128  1.156  0.000   7.93  0.758 1362.5  0.576  0.182  0.000  0.219  483.2 1977.4 10600.8
1952  0.998  0.980  0.000   7.72  0.779 1340.5  0.590  0.189  0.000  0.212  476.1 1577.8 10444.6
1953  0.973  0.903  0.000   7.09  0.639 1588.1  0.592  0.048  0.000  0.183  508.5 1673.5 11156.1
1954  1.041  1.063  0.000   7.66  0.721 1497.6  0.571  0.152  0.000  0.216  497.9 1774.4 10922.3
1955  0.933  0.864  0.000   7.61  0.715 1384.0  0.584  0.131  0.000  0.192  487.4 1494.3 10693.2
1956  1.043  1.040  0.000   7.97  0.955 1390.6  0.600  0.355  0.000  0.242  489.0 1759.2 10726.3
1957  1.050  1.051  0.000   7.72  0.783 1276.7  0.575  0.208  0.000  0.241  467.5 1816.3 10255.0
1958  1.036  1.019  0.000   7.81  0.674 1407.8  0.570  0.104  0.000  0.225  481.1 1791.2 10554.8
1959  1.107  1.122  0.000   8.08  0.694 1366.9  0.597  0.097  0.000  0.209  483.1 1914.5 10597.6
1960  0.988  0.965  0.000   7.64  0.919 1308.4  0.554  0.364  0.000  0.241  467.8 1652.0 10262.3
1961  1.149  1.154  0.000   8.78  0.780 1310.6  0.580  0.200  0.000  0.220  471.0 1959.9 10333.1
1962  0.978  0.968  0.000   7.44  0.722 1541.3  0.614  0.108  0.000  0.205  508.4 1610.4 11153.7
1963  0.999  0.981  0.000   7.48  0.908 1283.8  0.552  0.356  0.000  0.241  468.6 1736.4 10280.7
1964  1.002  0.989  0.000   7.80  0.781 1446.2  0.586  0.195  0.000  0.230  488.7 1670.6 10720.6
1965  1.047  1.028  0.000   7.70  0.708 1420.0  0.575  0.134  0.000  0.207  493.2 1800.7 10818.4
1966  1.143  1.146  0.000   8.67  0.855 1376.5  0.627  0.228  0.000  0.236  482.1 1975.6 10576.0
1967  1.079  1.059  0.000   8.19  0.755 1350.9  0.604  0.150  0.000  0.241  478.3 1853.6 10493.6
1968  1.083  1.080  0.000   7.91  0.773 1286.4  0.580  0.193  0.000  0.233  470.8 1904.9 10328.3
1969  1.046  1.049  0.000   7.54  0.736 1490.2  0.588  0.147  0.000  0.216  498.1 1807.4 10927.7
1970  1.044  1.049  0.000   7.38  0.887 1279.1  0.555  0.332  0.000  0.238  465.4 1825.1 10209.0
1971  1.010  0.978  0.000   7.55  0.668 1304.6  0.564  0.104  0.000  0.204  474.1 1714.6 10400.0
1972  0.970  0.942  0.000   7.76  0.910 1357.0  0.567  0.344  0.000  0.237  478.5 1618.8 10496.4
1973  0.936  0.914  0.000   7.05  0.773 1215.5  0.523  0.250  0.000  0.240  457.5 1565.0 10035.3
1974  1.177  1.175  0.000   8.77  0.719 1467.9  0.610  0.110  0.000  0.201  491.5 2073.1 10783.2
1975  0.976  0.960  0.000   7.58  0.654 1425.9  0.573  0.080  0.000  0.211  484.2 1605.9 10621.0
1976  1.052  1.054  0.000   7.77  0.767 1231.1  0.570  0.197  0.000  0.229  464.1 1783.7 10181.4
1977  1.025  1.033  0.000   7.52  0.719 1314.4  0.589  0.130  0.000  0.213  473.1 1725.5 10379.5
1978  0.920  0.904  0.000   7.15  0.796 1341.3  0.556  0.240  0.000  0.224  478.7 1480.5 10500.7
1979  1.048  0.977  0.000   8.75  0.695 1445.4  0.592  0.103  0.000  0.208  492.3 1782.8 10798.7
1980  1.106  1.091  0.000   8.59  0.795 1443.3  0.602  0.193  0.000  0.211  492.2 1907.9 10797.0
1981  1.027  0.998  0.000   7.87  0.657 1281.1  0.574  0.082  0.000  0.197  472.5 1747.3 10366.4
1982  1.116  1.113  0.000   7.75  0.668 1323.7  0.577  0.090  0.000  0.202  477.9 1955.0 10484.1
1983  1.056  1.041  0.000   7.96  0.795 1426.1  0.600  0.195  0.000  0.237  487.7 1818.8 10699.2
1984  0.989  0.979  0.000   7.36  0.727 1209.4  0.557  0.170  0.000  0.225  461.3 1699.0 10118.9
1985  1.114  1.090  0.000   8.34  0.747 1666.1  0.617  0.130  0.000  0.214  523.2 1946.9 11476.7
1986  1.036  1.013  0.000   8.07  0.809 1279.2  0.589  0.220  0.000  0.231  469.5 1740.2 10300.6
1987  1.035  1.026  0.000   7.75  0.794 1264.4  0.557  0.237  0.000  0.241  462.4 1752.7 10143.7
1988  1.025  1.000  0.000   8.15  0.679 1431.4  0.616  0.063  0.000  0.209  490.0 1710.9 10749.4
1989  0.981  0.956  0.000   7.93  0.703 1488.0  0.607  0.096  0.000  0.216  497.3 1576.9 10910.1
1990  0.980  0.962  0.000   7.18  0.728 1353.2  0.572  0.155  0.000  0.235  479.9 1701.1 10528.2
1991  0.991  0.971  0.000   7.36  0.822 1167.9  0.548  0.275  0.000  0.233  452.6 1643.0  9928.3
1992  1.016  0.982  0.000   7.88  0.670 1430.7  0.566  0.104  0.000  0.204  487.7 1650.7 10698.1
1993  0.992  0.998  0.000   7.44  0.722 1311.5  0.571  0.151  0.000  0.228  469.8 1632.7 10306.3
1994  1.026  0.994  0.000   7.60  0.591 1433.2  0.552  0.039  0.000  0.181  491.9 1749.2 10789.9
1995  1.141  1.170  0.000   8.21  0.840 1252.4  0.583  0.257  0.000  0.236  463.1 1978.6 10159.5
1996  0.935  0.929  0.000   6.67  0.655 1285.7  0.533  0.122  0.000  0.227  467.5 1626.8 10256.3
1997  1.039  1.025  0.000   7.95  0.967 1143.6  0.559  0.408  0.000  0.243  446.7 1769.3  9799.4
1998  1.047  1.051  0.000   7.73  0.964 1376.1  0.572  0.392  0.000  0.240  485.0 1865.9 10639.9
1999  1.052  1.060  0.000   7.67  0.766 1336.5  0.537  0.230  0.000  0.218  479.4 1839.2 10516.0
2000  1.031  1.047  0.000   7.64  0.859 1440.8  0.607  0.252  0.000  0.243  491.1 1765.4 10774.3
2001  1.141  1.173  0.000   8.33  0.751 1424.0  0.617  0.134  0.000  0.230  490.6 1976.0 10762.5
2002  1.142  1.064  0.000   8.87  0.629 1371.2  0.582  0.047  0.000  0.158  486.0 2140.4 10661.0
2003  1.065  1.030  0.000   8.14  0.687 1343.8  0.581  0.106  0.000  0.213  484.3 1766.7 10624.8
2004  0.932  0.931  0.000   6.42  0.695 1282.3  0.546  0.149  0.000  0.200  475.9 1574.8 10439.0
2005  0.941  0.799  0.000   8.47  0.729 1510.5  0.530  0.199  0.000  0.183  504.2 1815.8 11061.3
2006  1.008  0.997  0.000   7.83  0.661 1413.0  0.591  0.071  0.000  0.197  487.1 1677.2 10685.8
2007  1.025  1.015  0.000   7.71  0.970 1362.9  0.580  0.389  0.000  0.242  480.5 1774.8 10540.4
2008  0.918  0.904  0.000   6.77  0.740 1178.9  0.495  0.245  0.000  0.219  452.3 1531.6  9921.3
2009  1.128  1.057  0.000   8.55  0.740 1382.2  0.563  0.176  0.000  0.204  485.6 2020.5 10652.7
2010  1.071  1.093  0.000   7.79  0.700 1379.2  0.572  0.128  0.000  0.217  486.0 1848.3 10661.3
2011  1.085  1.088  0.000   7.83  0.772 1276.5  0.572  0.200  0.000  0.229  475.1 1922.2 10423.0
2012  1.017  1.004  0.000   7.58  0.720 1388.1  0.565  0.156  0.000  0.219  484.4 1783.1 10626.4
2013  0.934  0.915  0.000   7.33  0.875 1327.3  0.565  0.310  0.000  0.241  476.1 1537.3 10443.7
2014  0.868  0.748  0.000   6.82  0.526 1348.2  0.527  0.000  0.000  0.155  479.3 1532.2 10515.6
2015  1.025  1.009  0.000   7.50  0.676 1421.1  0.591  0.085  0.000  0.186  486.7 1777.1 10677.8
2016  1.051  1.014  0.000   8.22  0.761 1310.0  0.588  0.174  0.000  0.215  471.8 1690.9 10349.5
2017  0.883  0.859  0.000   5.94  0.769 1107.7  0.456  0.313  0.000  0.239  433.1 1500.0  9501.3
2018  0.988  0.920  0.000   8.48  0.719 1323.9  0.584  0.135  0.000  0.175  474.6 1777.1 10411.2
2019  1.248  1.276  0.000   8.77  0.870 1451.8  0.606  0.264  0.000  0.213  492.8 2296.2 10810.2
2020  1.008  0.954  0.000   7.63  0.626 1347.7  0.540  0.086  0.000  0.199  477.1 1696.4 10466.8
2021  1.076  0.899  0.000   9.24  0.562 1723.6  0.564  0.000  0.000  0.142  526.6 2118.6 11551.7
2022  1.248  1.229  0.000   9.47  0.813 1224.5  0.596  0.217  0.000  0.206  465.0 2140.5 10201.0
2023  1.253  1.237  0.000   9.42  0.797 1206.6  0.567  0.230  0.000  0.200  462.2 2189.1 10140.0
2024  0.878  0.713  0.000   7.77  0.564 1376.6  0.488  0.076  0.000  0.159  488.9 1821.2 10724.9
2025  0.939  0.932  0.000   6.99  0.696 1359.4  0.519  0.178  0.000  0.227  481.5 1571.7 10562.9
2026  1.001  0.973  0.000   8.22  1.069  969.2  0.542  0.527  0.000  0.231  419.3 1596.6  9199.3
2027  1.080  1.038  0.000   7.71  0.852 1295.8  0.536  0.318  0.000  0.210  470.6 1819.0 10323.6
2028  0.845  0.677  0.000   8.63  0.522 1730.0  0.522  0.000  0.000  0.125  534.3 2011.0 11720.8
2029  1.196  1.154  0.000   9.53  0.964 1472.7  0.617  0.347  0.000  0.214  500.2 2051.2 10972.6
2030  1.031  1.036  0.000   7.16  0.919 1282.7  0.517  0.402  0.000  0.227  465.8 1848.6 10218.2
2031  1.016  0.927  0.000   7.98  0.821 1274.0  0.502  0.319  0.000  0.186  474.3 1901.8 10405.2
2032  1.138  1.130  0.000   9.01  0.747 1464.2  0.629  0.117  0.000  0.224  489.9 1925.6 10746.9
2033  0.844  0.699  0.000   8.75  0.553 1659.3  0.504  0.049  0.000  0.128  526.4 2193.0 11548.0
2034  0.898  0.902  0.000   6.48  1.110 1059.8  0.468  0.642  0.000  0.239  432.4 1488.6  9484.7
2035  0.990  0.983  0.000   7.15  0.850 1226.9  0.515  0.335  0.000  0.238  450.4 1699.5  9879.5
2036  1.215  1.189  0.000   9.04  0.745 1341.5  0.593  0.152  0.000  0.199  483.8 2131.7 10612.8
2037  1.196  1.100  0.000   9.77  0.568 1846.4  0.569  0.000  0.000  0.156  558.6 2341.9 12255.0
2038  1.245  1.209  0.000   9.09  0.695 1539.8  0.569  0.126  0.000  0.218  507.4 2257.7 11131.0
2039  1.004  0.976  0.000   7.78  1.288 1146.1  0.528  0.760  0.000  0.238  445.1 1712.4  9764.1
2040  1.028  0.987  0.000   8.48  0.954 1246.2  0.590  0.364  0.000  0.227  460.2 1718.3 10094.5
2041  1.167  1.063  0.000   9.67  0.767 1453.7  0.561  0.206  0.000  0.196  502.0 2106.8 11013.2
2042  1.058  1.057  0.000   7.46  0.955 1278.0  0.567  0.388  0.000  0.240  467.3 1763.0 10251.0
2043  1.292  1.336  0.000  10.05  1.136 1353.7  0.637  0.498  0.000  0.240  477.4 2196.8 10472.7
2044  1.209  1.234  0.000   9.27  0.781 1481.6  0.651  0.130  0.000  0.220  497.2 2074.2 10906.4
2045  1.026  0.873  0.000   9.25  0.562 1370.6  0.546  0.016  0.000  0.173  485.4 1864.8 10648.9
2046  1.210  1.195  0.000   9.79  1.032 1020.3  0.589  0.444  0.000  0.243  429.2 2027.5  9414.5
2047  1.202  1.133  0.000   8.96  0.660 1334.5  0.583  0.076  0.000  0.181  477.1 2137.3 10466.1
2048  0.992  0.911  0.000   7.26  0.705 1609.2  0.556  0.150  0.000  0.206  513.6 1820.8 11266.5
2049  1.186  1.178  0.000   9.29  0.729 1146.3  0.590  0.139  0.000  0.224  449.2 2002.6  9854.6
2050  1.133  1.148  0.000   8.43  0.714 1300.6  0.581  0.133  0.000  0.231  460.0 1927.1 10090.1
2051  1.164  1.159  0.000   8.86  0.916 1061.1  0.577  0.339  0.000  0.239  434.5 1996.2  9531.5
2052  0.992  0.998  0.000   6.53  0.757 1433.1  0.550  0.207  0.000  0.242  482.1 1712.5 10577.1
2053  0.906  0.882  0.000   7.22  0.895  826.8  0.483  0.413  0.000  0.239  400.3 1425.7  8781.9
2054  0.832  0.671  0.000   8.85  0.489 1298.4  0.490  0.000  0.000  0.111  474.4 1832.4 10406.6
2055  1.107  1.096  0.000   8.63  0.696 1373.8  0.580  0.116  0.000  0.186  477.2 1897.6 10468.7
2056  1.182  1.181  0.000   8.91  0.819 1270.4  0.597  0.222  0.000  0.167  468.4 2107.6 10275.7
2057  1.201  1.219  0.000   9.15  0.903 1250.1  0.581  0.323  0.000  0.217  472.8 1990.4 10372.6
2058  1.094  1.086  0.000   8.88  0.798 1211.9  0.583  0.215  0.000  0.229  459.6 1758.4 10083.2
2059  1.007  0.996  0.000   7.69  1.158  982.0  0.505  0.653  0.000  0.244  420.5 1707.3  9223.6
2060  1.018  1.022  0.000   7.98  0.728 1179.3  0.585  0.143  0.000  0.236  455.7 1666.3  9996.1
2061  1.190  1.150  0.000   9.56  0.717 1035.2  0.561  0.156  0.000  0.213  443.0 1958.1  9718.5
2062  1.181  1.088  0.000   9.13  0.593 1746.1  0.570  0.023  0.000  0.141  540.6 2244.3 11859.1
2063  0.935  0.933  0.000   6.75  0.704 1086.6  0.502  0.202  0.000  0.234  441.5 1611.4  9684.2
2064  1.088  1.066  0.000   8.41  0.743 1608.7  0.528  0.214  0.000  0.163  512.2 2180.8 11235.5
2065  1.199  1.205  0.000   9.43  0.747  948.0  0.547  0.200  0.000  0.227  424.2 1901.3  9306.1
2066  1.172  1.178  0.000   8.96  0.827 1205.3  0.547  0.281  0.000  0.223  456.1 2062.9 10004.9
2067  0.820  0.700  0.000   9.42  0.446 1621.7  0.446  0.000  0.000  0.114  523.3 2460.9 11480.1
2068  1.281  1.293  0.000   9.99  0.747 1331.5  0.653  0.095  0.000  0.218  471.2 2221.6 10336.8
2069  1.096  1.046  0.000   8.24  0.641 1273.9  0.548  0.093  0.000  0.180  464.0 1955.3 10177.9
2070  0.998  0.968  0.000   8.15  0.813 1066.3  0.555  0.258  0.000  0.220  433.7 1575.9  9515.1
2071  1.489  1.470  0.000  11.55  0.662 1464.6  0.659  0.003  0.000  0.180  495.9 2626.1 10878.3
2072  1.391  1.395  0.000  10.46  0.689 1533.3  0.641  0.048  0.000  0.186  507.5 2508.7 11133.5
2073  1.336  1.273  0.000   9.81  0.669 1471.2  0.579  0.090  0.000  0.190  496.9 2440.6 10900.8
2074  1.316  1.230  0.000  10.53  0.588 1344.8  0.589  0.000  0.000  0.161  479.3 2201.3 10514.5
2075  1.249  1.177  0.000   9.58  0.648 1675.5  0.606  0.042  0.000  0.190  529.5 2211.0 11616.5
2076  1.070  1.091  0.000   7.73  0.682 1203.9  0.535  0.147  0.000  0.201  460.8 1810.6 10109.0
2077  1.179  1.111  0.000   9.40  0.637 1335.8  0.592  0.045  0.000  0.169  479.1 2157.5 10509.4
2078  1.137  0.983  0.000  10.59  0.614 1685.0  0.532  0.083  0.000  0.174  537.2 2520.8 11784.1
2079  1.127  1.112  0.000   8.97  1.082  856.6  0.528  0.554  0.000  0.245  407.5 1879.6  8939.4
2080  1.031  0.925  0.000   8.75  0.696 1230.5  0.520  0.177  0.000  0.210  466.7 1972.3 10237.5
2081  1.258  1.240  0.000  10.18  0.612 1515.8  0.613  0.000  0.000  0.148  500.7 2301.3 10984.2
2082  1.248  1.220  0.000   9.30  1.029 1341.9  0.574  0.454  0.000  0.228  481.9 2154.2 10571.0
2083  1.198  1.161  0.000   9.70  0.759 1926.9  0.607  0.152  0.000  0.189  566.3 2485.8 12424.1
2084  1.165  1.124  0.000   9.43  0.717 1122.9  0.589  0.127  0.000  0.195  442.7 1933.6  9711.8
2085  1.192  1.242  0.000   8.59  1.057 1049.7  0.562  0.494  0.000  0.233  444.7 1971.4  9754.5
2086  1.245  1.117  0.000  10.00  0.592 1471.1  0.594  0.000  0.000  0.139  497.1 2191.1 10905.5
2087  1.141  1.037  0.000   9.90  0.723 1253.0  0.550  0.173  0.000  0.206  469.8 2087.4 10305.6
2088  1.427  1.435  0.000  10.27  0.811 1582.9  0.643  0.168  0.000  0.191  516.0 2574.8 11320.6
2089  1.176  1.182  0.000   8.88  0.789 1120.0  0.592  0.198  0.000  0.241  447.4 2078.6  9814.9
2090  1.221  1.244  0.000   9.50  0.799 1122.6  0.581  0.219  0.000  0.217  447.3 2064.2  9812.9
2091  1.444  1.435  0.000  11.01  0.881 1614.3  0.672  0.209  0.000  0.219  522.8 2568.2 11468.1
2092  1.262  1.143  0.000  10.24  0.708 1324.3  0.592  0.116  0.000  0.177  477.4 2304.8 10473.0
2093  1.390  1.288  0.000  11.26  0.732 1405.2  0.615  0.117  0.000  0.189  493.9 2488.9 10834.1
2094  1.129  1.099  0.000   9.25  1.027 1052.5  0.566  0.461  0.000  0.227  435.0 1831.1  9541.7
2095  0.615  0.402  0.000   9.20  0.378 1734.2  0.378  0.000  0.000  0.103  534.1 2152.3 11716.8
2096  1.432  1.510  0.000  10.76  0.822 1451.6  0.687  0.135  0.000  0.202  495.3 2517.3 10865.5
2097  1.252  1.258  0.000   9.16  0.814 1413.5  0.598  0.217  0.000  0.218  487.1 2300.0 10686.3
2098  1.124  1.081  0.000   9.29  0.614 1505.1  0.584  0.029  0.000  0.184  499.9 2086.8 10966.2
2099  0.979  0.980  0.000   7.30  0.668 1341.0  0.565  0.102  0.000  0.206  473.5 1667.5 10386.2
