# Supplementary material for: Climate and air pollution impacts on habitat suitability of Austrian forest ecosystems
Source: PLoS One. 2017 Sep 12;12(9):e0184194. doi: 10.1371/journal.pone.0184194 (PMC5595319; doi:10.1371/journal.pone.0184194)
Supplement: S1 File — (ZIP) [file pone.0184194.s004.zip › Climate_Data/IF_AT08_HADCM3A1B.dat]

!Made by:  Methyd.exe
!Using:  in.txt
! AT08
! Location (Lon-Lat):  15.190  48.920
! Temperature file:   Z:/Modell_VSDp/VSD_Input/Climate_Scen/AT08_DobbergHADCM3A1B.txt;#3
! Precipitation file: Z:/Modell_VSDp/VSD_Input/Climate_Scen/AT08_DobbergHADCM3A1B.txt;#4
! Sunshine file:      Z:/Modell_VSDp/VSD_Input/Climate_Scen/AT08_DobbergHADCM3A1B.txt/E;#5
! ThetaSat= 0.511; ThetaFC= 0.247; Theta1bar= 0.131; ThetaWP= 0.048
! bulkdens= 1.097 g/cm3
! GDDlim=     5.0 oC
!     9.10 = av. annual mean TempC (oC)
!   0.7278 = av. annual Precip (m/yr)
!  1379.51 = av. annual sunshine hours (h)
!   0.5759 = av. annual AET (m/yr)
!   0.1520 = av. annual percol (m/yr)
!   0.0000 = av. annual Qickfl (m/yr)
!   0.1940 = av. annual mean Theta (m/m)
!    1.121 = av. annual mean rf_miR
!    1.080 = av. annual mean rf_denit
!    0.000 = av. annual mean rf_den
!    483.5 = av. annual PAR (umol/m2/s)
!   2081.0 = av. annual GDD (deg.days)
! ... averages over  150 years.
!Year rf_miR rf_nit rf_denit TempC Precip Sunhrs  AET percol Qickfl  Theta   PAR    GDD kJ/m2/d
1950  1.002  1.002  0.000   7.15  0.916 1338.6  0.554  0.362  0.000  0.244  478.5 1742.5 10497.2
1951  1.128  1.156  0.000   7.93  0.758 1362.5  0.576  0.182  0.000  0.219  483.2 1977.4 10600.8
1952  0.998  0.980  0.000   7.72  0.779 1340.5  0.590  0.189  0.000  0.212  476.1 1577.8 10444.6
1953  0.973  0.903  0.000   7.09  0.639 1588.1  0.592  0.048  0.000  0.183  508.5 1673.5 11156.1
1954  1.041  1.063  0.000   7.66  0.721 1497.6  0.571  0.152  0.000  0.216  497.9 1774.4 10922.3
1955  0.933  0.864  0.000   7.61  0.715 1384.0  0.584  0.131  0.000  0.192  487.4 1494.3 10693.2
1956  1.043  1.040  0.000   7.97  0.955 1390.6  0.600  0.355  0.000  0.242  489.0 1759.2 10726.3
1957  1.050  1.051  0.000   7.72  0.783 1276.7  0.575  0.208  0.000  0.241  467.5 1816.3 10255.0
1958  1.036  1.019  0.000   7.81  0.674 1407.8  0.570  0.104  0.000  0.225  481.1 1791.2 10554.8
1959  1.107  1.122  0.000   8.08  0.694 1366.9  0.597  0.097  0.000  0.209  483.1 1914.5 10597.6
1960  0.988  0.965  0.000   7.64  0.919 1308.4  0.554  0.364  0.000  0.241  467.8 1652.0 10262.3
1961  1.149  1.154  0.000   8.78  0.780 1310.6  0.580  0.200  0.000  0.220  471.0 1959.9 10333.1
1962  0.978  0.968  0.000   7.44  0.722 1541.3  0.614  0.108  0.000  0.205  508.4 1610.4 11153.7
1963  0.999  0.981  0.000   7.48  0.908 1283.8  0.552  0.356  0.000  0.241  468.6 1736.4 10280.7
1964  1.002  0.989  0.000   7.80  0.781 1446.2  0.586  0.195  0.000  0.230  488.7 1670.6 10720.6
1965  1.047  1.028  0.000   7.70  0.708 1420.0  0.575  0.134  0.000  0.207  493.2 1800.7 10818.4
1966  1.143  1.146  0.000   8.67  0.855 1376.5  0.627  0.228  0.000  0.236  482.1 1975.6 10576.0
1967  1.079  1.059  0.000   8.19  0.755 1350.9  0.604  0.150  0.000  0.241  478.3 1853.6 10493.6
1968  1.083  1.080  0.000   7.91  0.773 1286.4  0.580  0.193  0.000  0.233  470.8 1904.9 10328.3
1969  1.046  1.049  0.000   7.54  0.736 1490.2  0.588  0.147  0.000  0.216  498.1 1807.4 10927.7
1970  1.044  1.049  0.000   7.38  0.887 1279.1  0.555  0.332  0.000  0.238  465.4 1825.1 10209.0
1971  1.010  0.978  0.000   7.55  0.668 1304.6  0.564  0.104  0.000  0.204  474.1 1714.6 10400.0
1972  0.970  0.942  0.000   7.76  0.910 1357.0  0.567  0.344  0.000  0.237  478.5 1618.8 10496.4
1973  0.936  0.914  0.000   7.05  0.773 1215.5  0.523  0.250  0.000  0.240  457.5 1565.0 10035.3
1974  1.177  1.175  0.000   8.77  0.719 1467.9  0.610  0.110  0.000  0.201  491.5 2073.1 10783.2
1975  0.976  0.960  0.000   7.58  0.654 1425.9  0.573  0.080  0.000  0.211  484.2 1605.9 10621.0
1976  1.052  1.054  0.000   7.77  0.767 1231.1  0.570  0.197  0.000  0.229  464.1 1783.7 10181.4
1977  1.025  1.033  0.000   7.52  0.719 1314.4  0.589  0.130  0.000  0.213  473.1 1725.5 10379.5
1978  0.920  0.904  0.000   7.15  0.796 1341.3  0.556  0.240  0.000  0.224  478.7 1480.5 10500.7
1979  1.048  0.977  0.000   8.75  0.695 1445.4  0.592  0.103  0.000  0.208  492.3 1782.8 10798.7
1980  1.106  1.091  0.000   8.59  0.795 1443.3  0.602  0.193  0.000  0.211  492.2 1907.9 10797.0
1981  1.027  0.998  0.000   7.87  0.657 1281.1  0.574  0.082  0.000  0.197  472.5 1747.3 10366.4
1982  1.116  1.113  0.000   7.75  0.668 1323.7  0.577  0.090  0.000  0.202  477.9 1955.0 10484.1
1983  1.056  1.041  0.000   7.96  0.795 1426.1  0.600  0.195  0.000  0.237  487.7 1818.8 10699.2
1984  0.989  0.979  0.000   7.36  0.727 1209.4  0.557  0.170  0.000  0.225  461.3 1699.0 10118.9
1985  1.114  1.090  0.000   8.34  0.747 1666.1  0.617  0.130  0.000  0.214  523.2 1946.9 11476.7
1986  1.036  1.013  0.000   8.07  0.809 1279.2  0.589  0.220  0.000  0.231  469.5 1740.2 10300.6
1987  1.035  1.026  0.000   7.75  0.794 1264.4  0.557  0.237  0.000  0.241  462.4 1752.7 10143.7
1988  1.025  1.000  0.000   8.15  0.679 1431.4  0.616  0.063  0.000  0.209  490.0 1710.9 10749.4
1989  0.981  0.956  0.000   7.93  0.703 1488.0  0.607  0.096  0.000  0.216  497.3 1576.9 10910.1
1990  0.980  0.962  0.000   7.18  0.728 1353.2  0.572  0.155  0.000  0.235  479.9 1701.1 10528.2
1991  0.991  0.971  0.000   7.36  0.822 1167.9  0.548  0.275  0.000  0.233  452.6 1643.0  9928.3
1992  1.016  0.982  0.000   7.88  0.670 1430.7  0.566  0.104  0.000  0.204  487.7 1650.7 10698.1
1993  0.992  0.998  0.000   7.44  0.722 1311.5  0.571  0.151  0.000  0.228  469.8 1632.7 10306.3
1994  1.026  0.994  0.000   7.60  0.591 1433.2  0.552  0.039  0.000  0.181  491.9 1749.2 10789.9
1995  1.141  1.170  0.000   8.21  0.840 1252.4  0.583  0.257  0.000  0.236  463.1 1978.6 10159.5
1996  0.935  0.929  0.000   6.67  0.655 1285.7  0.533  0.122  0.000  0.227  467.5 1626.8 10256.3
1997  1.039  1.025  0.000   7.95  0.967 1143.6  0.559  0.408  0.000  0.243  446.7 1769.3  9799.4
1998  1.047  1.051  0.000   7.73  0.964 1376.1  0.572  0.392  0.000  0.240  485.0 1865.9 10639.9
1999  1.052  1.060  0.000   7.67  0.766 1336.5  0.537  0.230  0.000  0.218  479.4 1839.2 10516.0
2000  1.031  1.047  0.000   7.64  0.859 1440.8  0.607  0.252  0.000  0.243  491.1 1765.4 10774.3
2001  1.141  1.173  0.000   8.33  0.751 1424.0  0.617  0.134  0.000  0.230  490.6 1976.0 10762.5
2002  1.142  1.064  0.000   8.87  0.629 1371.2  0.582  0.047  0.000  0.158  486.0 2140.4 10661.0
2003  1.065  1.030  0.000   8.14  0.687 1343.8  0.581  0.106  0.000  0.213  484.3 1766.7 10624.8
2004  0.932  0.931  0.000   6.42  0.695 1282.3  0.546  0.149  0.000  0.200  475.9 1574.8 10439.0
2005  0.941  0.799  0.000   8.47  0.729 1510.5  0.530  0.199  0.000  0.183  504.2 1815.8 11061.3
2006  1.008  0.997  0.000   7.83  0.661 1413.0  0.591  0.071  0.000  0.197  487.1 1677.2 10685.8
2007  1.025  1.015  0.000   7.71  0.970 1362.9  0.580  0.389  0.000  0.242  480.5 1774.8 10540.4
2008  0.918  0.904  0.000   6.77  0.740 1178.9  0.495  0.245  0.000  0.219  452.3 1531.6  9921.3
2009  1.128  1.057  0.000   8.55  0.740 1382.2  0.563  0.176  0.000  0.204  485.6 2020.5 10652.7
2010  1.071  1.093  0.000   7.79  0.700 1379.2  0.572  0.128  0.000  0.217  486.0 1848.3 10661.3
2011  1.085  1.088  0.000   7.83  0.772 1276.5  0.572  0.200  0.000  0.229  475.1 1922.2 10423.0
2012  1.017  1.004  0.000   7.58  0.720 1388.1  0.565  0.156  0.000  0.219  484.4 1783.1 10626.4
2013  0.934  0.915  0.000   7.33  0.875 1327.3  0.565  0.310  0.000  0.241  476.1 1537.3 10443.7
2014  0.868  0.748  0.000   6.82  0.526 1348.2  0.527  0.000  0.000  0.155  479.3 1532.2 10515.6
2015  1.025  1.009  0.000   7.50  0.676 1421.1  0.591  0.085  0.000  0.186  486.7 1777.1 10677.8
2016  1.068  1.011  0.000   8.68  0.836 1734.6  0.651  0.185  0.000  0.150  536.2 1956.8 11763.0
2017  1.230  1.209  0.000   9.91  0.788 1308.6  0.616  0.172  0.000  0.197  474.9 1995.4 10418.7
2018  1.142  1.150  0.000   9.20  0.902 1161.0  0.570  0.332  0.000  0.228  452.1 1838.5  9918.7
2019  1.081  1.087  0.000   7.94  0.642 1342.3  0.594  0.048  0.000  0.195  480.3 1875.4 10535.8
2020  0.980  0.890  0.000   7.60  0.583 1358.9  0.525  0.058  0.000  0.158  477.9 2001.5 10483.3
2021  1.053  0.888  0.000  10.54  0.539 1540.4  0.535  0.005  0.000  0.155  513.2 2256.1 11259.2
2022  0.983  0.854  0.000   9.23  0.558 1361.4  0.559  0.000  0.000  0.126  479.7 1952.9 10524.2
2023  1.311  1.313  0.000  10.40  0.879 1341.4  0.623  0.256  0.000  0.226  482.5 2285.4 10585.0
2024  1.110  1.033  0.000   9.40  0.606 1264.8  0.590  0.017  0.000  0.149  470.6 2039.3 10324.4
2025  0.888  0.775  0.000   7.59  0.529 1673.9  0.484  0.045  0.000  0.132  523.8 1960.0 11490.9
2026  1.030  1.020  0.000   7.84  0.947 1333.9  0.572  0.375  0.000  0.226  475.1 1757.9 10422.9
2027  1.079  1.016  0.000   8.04  0.619 1241.1  0.488  0.131  0.000  0.166  460.4 2014.8 10100.1
2028  1.042  0.916  0.000   8.37  0.626 1848.5  0.533  0.093  0.000  0.163  553.8 2098.4 12148.3
2029  1.344  1.312  0.000  10.51  0.661 1525.3  0.624  0.036  0.000  0.175  502.4 2342.0 11022.3
2030  1.071  0.967  0.000   9.06  0.558 1473.7  0.505  0.053  0.000  0.132  497.3 2437.6 10909.5
2031  1.138  1.037  0.000   8.93  0.751 1454.2  0.543  0.208  0.000  0.194  502.7 2306.3 11027.5
2032  1.318  1.223  0.000  11.02  0.616 1627.6  0.617  0.000  0.000  0.152  522.1 2367.2 11453.1
2033  1.090  0.951  0.000   9.66  0.638 1720.7  0.569  0.069  0.000  0.157  539.2 2237.9 11828.0
2034  1.041  0.924  0.000   8.98  0.580 1227.7  0.514  0.067  0.000  0.168  463.4 1888.0 10166.8
2035  0.932  0.902  0.000   7.60  0.932 1177.8  0.546  0.386  0.000  0.236  454.8 1471.5  9977.0
2036  1.124  1.121  0.000   8.50  0.866 1285.0  0.563  0.303  0.000  0.233  471.7 1990.5 10346.9
2037  1.060  0.865  0.000   9.12  0.536 1699.7  0.537  0.000  0.000  0.111  527.8 2335.5 11578.6
2038  1.241  1.229  0.000   9.51  0.586 1201.8  0.569  0.016  0.000  0.153  452.0 2454.3  9915.6
2039  1.308  1.360  0.000  10.30  0.888 1469.9  0.678  0.210  0.000  0.204  498.5 2155.9 10934.9
2040  0.983  0.780  0.000  10.32  0.506 1481.4  0.506  0.000  0.000  0.120  495.0 2368.7 10857.9
2041  1.099  0.992  0.000  10.25  0.581 1580.8  0.536  0.045  0.000  0.155  516.5 2524.5 11331.3
2042  1.405  1.440  0.000  10.08  0.746 1715.6  0.628  0.118  0.000  0.197  534.3 2497.2 11720.8
2043  1.567  1.609  0.000  12.18  1.026 1505.0  0.714  0.313  0.000  0.242  500.8 2770.8 10985.8
2044  1.162  1.138  0.000   9.45  0.814 1179.9  0.556  0.258  0.000  0.236  452.2 1956.1  9919.2
2045  1.096  0.981  0.000   9.83  0.575 1255.4  0.535  0.040  0.000  0.182  467.0 2047.7 10245.4
2046  1.411  1.388  0.000  10.92  0.830 1317.9  0.615  0.214  0.000  0.188  469.2 2594.5 10293.6
2047  1.252  1.273  0.000   9.57  0.825 1187.0  0.601  0.224  0.000  0.221  457.1 2161.3 10027.2
2048  0.988  0.854  0.000   9.83  0.561 1527.9  0.560  0.000  0.000  0.157  507.3 2166.5 11128.0
2049  1.256  1.254  0.000   9.88  0.892 1054.7  0.595  0.297  0.000  0.238  436.0 2177.2  9563.8
2050  1.063  1.017  0.000   8.01  0.678 1391.2  0.520  0.157  0.000  0.200  481.4 1977.5 10560.8
2051  1.165  1.168  0.000   8.35  1.322  908.5  0.503  0.819  0.000  0.243  411.1 2094.7  9017.5
2052  1.208  1.171  0.000   9.70  0.661 1241.4  0.607  0.054  0.000  0.175  465.3 2183.6 10207.2
2053  1.287  1.339  0.000   9.37  0.809 1566.2  0.612  0.198  0.000  0.222  512.2 2297.2 11237.2
2054  1.186  1.131  0.000   9.95  0.646 1102.3  0.578  0.068  0.000  0.180  439.2 2047.6  9634.0
2055  1.193  1.216  0.000   8.82  0.663  991.3  0.538  0.125  0.000  0.196  423.5 2065.0  9290.1
2056  1.304  1.301  0.000   9.85  0.808 1146.4  0.589  0.219  0.000  0.187  449.6 2323.2  9863.3
2057  1.163  0.969  0.000  12.22  0.587 1635.4  0.552  0.034  0.000  0.165  526.0 2702.5 11539.6
2058  1.214  1.063  0.000  11.24  0.568 1490.9  0.568  0.000  0.000  0.121  499.0 2578.5 10947.6
2059  1.233  1.203  0.000   9.76  0.877 1379.6  0.614  0.264  0.000  0.199  477.6 2129.6 10477.7
2060  1.248  1.248  0.000  10.00  0.703 1274.3  0.628  0.075  0.000  0.202  470.8 2101.3 10328.0
2061  1.084  0.932  0.000  11.67  0.550 1505.3  0.551  0.000  0.000  0.144  505.9 2513.8 11097.3
2062  1.354  1.379  0.000  10.39  0.812 1488.9  0.648  0.164  0.000  0.204  503.1 2315.9 11036.7
2063  1.307  1.281  0.000  10.78  0.623 1584.1  0.623  0.000  0.000  0.144  513.5 2432.0 11264.8
2064  1.160  1.167  0.000   8.99  0.916 1285.1  0.614  0.302  0.000  0.216  465.9 1924.8 10220.9
2065  1.302  1.320  0.000   9.97  0.765 1311.3  0.600  0.165  0.000  0.215  476.0 2184.5 10442.3
2066  1.351  1.308  0.000  10.19  0.740 1304.8  0.608  0.131  0.000  0.212  471.6 2382.5 10346.6
2067  0.865  0.632  0.000  10.77  0.473 1134.1  0.473  0.000  0.000  0.097  448.1 2288.3  9830.3
2068  1.221  1.233  0.000  11.07  0.608 1363.4  0.595  0.013  0.000  0.126  475.6 2486.5 10433.0
2069  1.266  1.245  0.000  10.00  0.862 1624.5  0.676  0.186  0.000  0.165  517.8 2209.2 11358.5
2070  1.238  1.199  0.000  10.09  0.881 1439.9  0.636  0.245  0.000  0.222  492.4 2083.7 10802.8
2071  1.196  0.952  0.000  13.13  0.547 1630.5  0.547  0.000  0.000  0.091  519.7 3212.3 11400.4
2072  1.323  1.319  0.000  10.50  0.810 1157.9  0.594  0.216  0.000  0.209  455.0 2226.2  9982.5
2073  1.404  1.470  0.000  10.35  0.693 1331.5  0.623  0.070  0.000  0.217  471.2 2543.9 10336.4
2074  1.044  0.909  0.000  11.02  0.545 1390.9  0.545  0.000  0.000  0.106  485.0 2557.9 10639.9
2075  0.715  0.452  0.000  10.80  0.441 1767.5  0.441  0.000  0.000  0.092  540.7 2617.5 11860.4
2076  1.055  0.977  0.000   9.24  0.690 1205.5  0.511  0.179  0.000  0.158  460.1 2116.5 10094.0
2077  0.623  0.350  0.000  11.02  0.409 1572.7  0.409  0.000  0.000  0.091  512.7 2476.7 11247.0
2078  1.254  1.237  0.000   9.22  0.683 1338.4  0.522  0.158  0.000  0.190  476.9 2475.7 10462.8
2079  1.148  1.097  0.000   9.63  0.881 1317.4  0.588  0.293  0.000  0.176  469.0 2100.9 10287.7
2080  0.873  0.665  0.000  11.38  0.422 1515.6  0.422  0.000  0.000  0.110  508.0 2903.5 11144.9
2081  1.342  1.306  0.000  10.94  0.726 1364.6  0.644  0.082  0.000  0.182  472.2 2348.2 10359.5
2082  1.330  1.315  0.000  12.17  0.796 1583.4  0.590  0.206  0.000  0.166  514.9 2905.6 11296.2
2083  1.369  1.261  0.000  12.35  0.763 1570.5  0.602  0.161  0.000  0.172  512.0 2853.5 11231.5
2084  1.200  1.061  0.000  11.73  0.604 1635.5  0.604  0.000  0.000  0.139  519.2 2528.8 11388.8
2085  1.502  1.577  0.000  11.03  0.688 1140.8  0.605  0.083  0.000  0.180  446.7 2766.8  9798.7
2086  1.422  1.365  0.000  11.58  0.621 1468.8  0.622  0.000  0.000  0.156  497.2 2491.0 10907.8
2087  1.210  1.053  0.000  12.25  0.577 1374.5  0.578  0.000  0.000  0.129  482.1 2684.5 10576.7
2088  1.361  1.405  0.000  10.14  1.145 1076.0  0.585  0.560  0.000  0.231  434.4 2448.6  9529.3
2089  1.481  1.495  0.000  12.23  0.733 1413.7  0.646  0.087  0.000  0.149  494.8 3030.0 10853.7
2090  1.389  1.345  0.000  11.74  0.714 1054.5  0.555  0.159  0.000  0.214  443.6 2613.6  9730.8
2091  1.457  1.431  0.000  11.37  0.722 1431.0  0.662  0.060  0.000  0.172  488.0 2577.9 10706.5
2092  1.269  1.206  0.000  11.00  0.598 1238.4  0.585  0.013  0.000  0.151  469.2 2584.7 10292.1
2093  1.563  1.540  0.000  12.90  0.763 1594.0  0.713  0.051  0.000  0.181  516.5 3103.5 11330.8
2094  0.855  0.559  0.000  13.25  0.449 1743.7  0.449  0.000  0.000  0.099  545.3 3196.1 11963.1
2095  1.167  1.163  0.000   9.14  0.752 1324.2  0.576  0.176  0.000  0.206  472.2 1962.2 10359.6
2096  1.353  1.343  0.000  11.24  0.682 1233.9  0.582  0.100  0.000  0.155  462.6 2711.3 10148.6
2097  1.481  1.537  0.000  11.10  0.754 1338.4  0.657  0.097  0.000  0.202  477.2 2665.3 10469.0
2098  1.474  1.425  0.000  11.85  0.746 1519.9  0.641  0.105  0.000  0.195  508.2 2757.7 11147.6
2099  0.979  0.980  0.000   7.30  0.668 1341.0  0.565  0.102  0.000  0.206  473.5 1667.5 10386.2
