# Supplementary material for: Climate and air pollution impacts on habitat suitability of Austrian forest ecosystems
Source: PLoS One. 2017 Sep 12;12(9):e0184194. doi: 10.1371/journal.pone.0184194 (PMC5595319; doi:10.1371/journal.pone.0184194)
Supplement: S1 File — (ZIP) [file pone.0184194.s004.zip › Climate_Data/IF_AT09_BASELINEx.dat]

!Made by:  Methyd.exe
!Using:  in.txt
! AT09
! Location (Lon-Lat):  16.050  48.120
! Temperature file:   Z:/Modell_VSDp/VSD_Input/Climate_Scen/AT09_Klaleod_Baseline.txt;#3
! Precipitation file: Z:/Modell_VSDp/VSD_Input/Climate_Scen/AT09_Klaleod_Baseline.txt;#4
! Sunshine file:      Z:/Modell_VSDp/VSD_Input/Climate_Scen/AT09_Klaleod_Baseline.txt/E;#5
! ThetaSat= 0.546; ThetaFC= 0.437; Theta1bar= 0.354; ThetaWP= 0.243
! bulkdens= 1.099 g/cm3
! GDDlim=     5.0 oC
!     8.67 = av. annual mean TempC (oC)
!   0.7235 = av. annual Precip (m/yr)
!   277.84 = av. annual sunshine hours (h)
!   0.4377 = av. annual AET (m/yr)
!   0.2856 = av. annual percol (m/yr)
!   0.0000 = av. annual Qickfl (m/yr)
!   0.4218 = av. annual mean Theta (m/m)
!    1.120 = av. annual mean rf_miR
!    0.910 = av. annual mean rf_denit
!    0.215 = av. annual mean rf_den
!    302.6 = av. annual PAR (umol/m2/s)
!   1929.1 = av. annual GDD (deg.days)
! ... averages over  150 years.
!Year rf_miR rf_nit rf_denit TempC Precip Sunhrs  AET percol Qickfl  Theta   PAR    GDD kJ/m2/d
1950  1.084  0.811  0.264   8.45  0.767  159.5  0.397  0.370  0.000  0.433  281.9 1830.2  6183.9
1951  1.245  1.000  0.298   8.78  0.880  223.8  0.425  0.455  0.000  0.432  294.5 2222.8  6458.8
1952  1.065  0.807  0.240   8.49  0.754  241.5  0.431  0.324  0.000  0.430  301.6 1748.1  6615.3
1953  1.148  1.046  0.116   8.51  0.705  398.6  0.453  0.252  0.000  0.412  319.5 2023.6  7008.0
1954  1.156  0.901  0.276   8.87  0.922  277.3  0.434  0.488  0.000  0.432  308.4 1936.8  6764.3
1955  1.216  0.952  0.267   9.27  0.894  329.1  0.446  0.448  0.000  0.428  311.3 2124.5  6827.3
1956  1.116  1.015  0.126   8.66  0.530  321.3  0.453  0.073  0.000  0.381  317.8 2032.6  6971.0
1957  1.191  0.895  0.297   9.13  1.013  255.1  0.449  0.564  0.000  0.433  295.7 2075.5  6485.3
1958  1.229  0.964  0.289   9.25  0.723  287.5  0.447  0.276  0.000  0.431  307.0 2095.4  6733.7
1959  1.088  0.811  0.271   8.29  0.849  242.1  0.422  0.427  0.000  0.434  297.5 1888.2  6524.5
1960  0.990  0.765  0.209   7.56  0.904  321.6  0.412  0.492  0.000  0.430  308.5 1692.2  6766.7
1961  1.079  0.872  0.206   8.46  0.691  202.3  0.422  0.269  0.000  0.425  292.4 1755.9  6414.3
1962  1.120  0.860  0.266   8.31  0.698  248.0  0.407  0.290  0.000  0.431  297.5 1970.8  6524.8
1963  1.121  0.850  0.272   8.65  0.689  241.1  0.428  0.261  0.000  0.432  293.0 1912.8  6427.7
1964  1.170  0.988  0.210   8.73  0.665  391.9  0.467  0.199  0.000  0.413  321.3 2022.3  7047.5
1965  1.192  0.961  0.273   9.01  0.803  356.3  0.463  0.339  0.000  0.429  312.8 2012.9  6861.2
1966  1.189  0.970  0.223   9.45  0.677  315.4  0.473  0.204  0.000  0.423  303.0 2006.1  6645.8
1967  1.124  0.963  0.182   8.08  0.674  304.3  0.431  0.243  0.000  0.423  296.8 1954.9  6510.0
1968  1.161  0.998  0.189   8.65  0.707  345.4  0.437  0.270  0.000  0.419  312.2 2018.2  6848.7
1969  1.147  0.892  0.238   9.04  0.733  327.5  0.454  0.279  0.000  0.429  315.1 1984.7  6912.3
1970  1.038  0.823  0.203   7.95  0.670  262.3  0.418  0.252  0.000  0.428  291.9 1737.7  6402.0
1971  1.086  0.856  0.231   8.26  0.820  365.2  0.435  0.385  0.000  0.429  319.8 1853.6  7014.9
1972  1.073  0.855  0.214   7.99  0.662  276.2  0.409  0.253  0.000  0.427  298.0 1896.0  6535.3
1973  1.105  0.846  0.269   8.64  0.782  263.6  0.435  0.347  0.000  0.431  304.1 1859.4  6669.5
1974  1.121  0.831  0.287   8.45  0.790   85.7  0.398  0.392  0.000  0.434  261.7 1957.8  5739.1
1975  1.152  0.914  0.244   8.66  0.741  384.9  0.461  0.280  0.000  0.429  320.9 2010.2  7039.5
1976  1.075  0.807  0.264   8.14  0.687  260.8  0.410  0.277  0.000  0.433  300.6 1868.1  6593.9
1977  1.099  0.801  0.277   8.88  0.779  296.7  0.451  0.328  0.000  0.434  305.1 1831.1  6692.4
1978  1.054  0.776  0.260   8.37  0.738  283.3  0.442  0.295  0.000  0.433  303.9 1760.6  6666.0
1979  1.056  0.879  0.167   7.79  0.697  227.5  0.407  0.289  0.000  0.421  292.4 1821.7  6413.8
1980  1.092  0.902  0.195   8.47  0.605  253.2  0.419  0.185  0.000  0.424  294.2 1817.2  6452.8
1981  1.127  0.865  0.271   8.18  0.735  240.4  0.425  0.309  0.000  0.431  298.1 1959.3  6539.3
1982  1.147  1.063  0.112   9.03  0.717  331.8  0.456  0.261  0.000  0.404  309.8 2025.4  6794.2
1983  1.157  0.902  0.258   8.89  0.725  275.8  0.441  0.284  0.000  0.429  300.1 2008.8  6583.3
1984  1.164  0.962  0.207   9.04  0.820  275.9  0.452  0.368  0.000  0.425  295.7 1961.5  6484.8
1985  1.106  0.915  0.188   8.61  0.679  282.7  0.439  0.240  0.000  0.419  307.8 1883.7  6751.7
1986  1.103  0.848  0.252   8.52  0.663  268.5  0.430  0.232  0.000  0.431  301.2 1887.2  6605.9
1987  1.123  0.927  0.185   8.79  0.655  308.4  0.449  0.207  0.000  0.420  312.1 1919.1  6844.8
1988  1.035  0.769  0.250   7.86  0.852  261.2  0.404  0.448  0.000  0.433  293.3 1785.1  6432.8
1989  1.227  1.006  0.231   9.34  0.691  248.4  0.449  0.241  0.000  0.425  295.0 2128.8  6470.3
1990  1.216  0.934  0.274   9.61  0.721  319.7  0.464  0.256  0.000  0.430  305.6 2111.4  6701.9
1991  0.838  0.750  0.050   8.90  0.553  285.5  0.451  0.102  0.000  0.365  307.0 1899.9  6734.3
1992  1.165  0.926  0.257   8.78  0.719  361.3  0.455  0.264  0.000  0.429  318.4 2023.4  6983.5
1993  1.094  0.818  0.274   8.31  0.919  252.7  0.432  0.487  0.000  0.434  293.5 1849.1  6436.9
1994  1.093  1.095  0.058   9.10  0.534  359.2  0.450  0.085  0.000  0.373  321.9 2048.7  7061.2
1995  1.096  0.910  0.183   8.38  0.657  329.2  0.428  0.229  0.000  0.423  310.4 1854.6  6807.6
1996  1.054  1.020  0.060   8.34  0.564  385.1  0.456  0.108  0.000  0.398  314.6 1831.5  6899.9
1997  1.006  0.986  0.070   8.09  0.527  339.8  0.455  0.073  0.000  0.385  310.0 1866.6  6799.1
1998  1.121  1.004  0.149   8.60  0.661  307.9  0.434  0.227  0.000  0.398  304.2 2012.4  6671.6
1999  1.116  0.909  0.220   8.78  0.744  274.6  0.452  0.292  0.000  0.425  301.5 1815.2  6613.8
2000  1.100  0.823  0.277   8.30  0.830  176.8  0.398  0.432  0.000  0.434  282.8 1891.0  6203.9
2001  1.153  0.909  0.252   8.90  0.699  326.0  0.463  0.235  0.000  0.429  313.6 1943.3  6877.7
2002  1.246  0.952  0.325   9.17  0.783  219.3  0.426  0.357  0.000  0.434  292.4 2210.7  6414.3
2003  1.194  1.118  0.097   9.11  0.586  321.1  0.457  0.128  0.000  0.406  302.0 2071.1  6624.3
2004  1.088  0.853  0.236   8.44  0.734  243.5  0.430  0.304  0.000  0.430  290.7 1807.8  6375.2
2005  1.122  0.870  0.248   8.85  0.725  249.5  0.441  0.284  0.000  0.429  306.2 1849.0  6715.2
2006  1.053  0.967  0.102   8.14  0.613  366.5  0.445  0.168  0.000  0.401  318.2 1829.1  6979.8
2007  1.110  0.897  0.227   8.50  0.717  228.5  0.429  0.288  0.000  0.427  299.1 1875.4  6560.1
2008  1.216  1.031  0.192   9.37  0.697  390.8  0.487  0.210  0.000  0.420  325.9 2109.6  7148.9
2009  1.005  0.747  0.231   7.81  0.807  200.4  0.400  0.406  0.000  0.431  292.0 1709.4  6404.6
2010  0.964  0.975  0.028   8.74  0.515  349.2  0.453  0.062  0.000  0.357  316.9 2022.3  6950.3
2011  1.136  1.062  0.127   9.16  0.585  308.7  0.460  0.124  0.000  0.392  303.5 1979.3  6657.0
2012  1.177  0.904  0.271   9.12  0.705  219.3  0.436  0.269  0.000  0.430  295.6 2043.0  6483.2
2013  1.040  0.806  0.233   7.92  0.853  246.8  0.419  0.434  0.000  0.432  302.9 1702.9  6643.4
2014  1.117  0.988  0.145   8.23  0.545  239.3  0.418  0.126  0.000  0.401  298.6 1927.1  6548.6
2015  1.070  0.827  0.236   8.13  0.773  230.6  0.418  0.355  0.000  0.430  289.2 1791.1  6342.5
2016  0.997  0.908  0.108   7.44  0.751  349.4  0.433  0.318  0.000  0.411  306.7 1756.5  6727.9
2017  1.214  0.945  0.281   9.04  0.759  297.2  0.453  0.305  0.000  0.431  315.0 2154.5  6908.4
2018  1.065  1.016  0.066   9.23  0.484  293.9  0.458  0.007  0.000  0.366  310.4 2114.7  6808.5
2019  1.059  0.833  0.224   8.03  0.624  236.1  0.418  0.206  0.000  0.429  296.1 1797.5  6494.7
2020  1.175  0.988  0.175   9.21  0.648  214.0  0.430  0.218  0.000  0.415  288.5 2011.8  6327.0
2021  1.110  0.866  0.246   8.34  0.790  293.3  0.442  0.348  0.000  0.430  296.4 1891.6  6500.2
2022  1.128  0.837  0.283   8.89  0.777  220.9  0.436  0.341  0.000  0.434  293.8 1930.2  6443.4
2023  1.150  1.096  0.072  10.25  0.544  298.9  0.474  0.071  0.000  0.371  312.0 2234.8  6842.3
2024  1.156  0.893  0.292   8.64  0.864  320.4  0.437  0.427  0.000  0.434  305.9 1978.0  6709.6
2025  1.222  0.954  0.309   9.12  0.832  256.0  0.437  0.395  0.000  0.433  300.6 2150.6  6593.1
2026  1.080  0.888  0.186   8.36  0.748  260.1  0.426  0.322  0.000  0.424  300.4 1830.3  6589.7
2027  1.047  0.779  0.260   8.17  0.765  254.6  0.429  0.336  0.000  0.434  300.5 1722.3  6591.3
2028  1.083  0.847  0.206   8.68  0.699  164.3  0.417  0.282  0.000  0.425  288.5 1798.4  6328.3
2029  1.107  0.821  0.277   8.66  0.798  265.7  0.435  0.363  0.000  0.434  303.2 1886.2  6651.0
2030  1.133  1.033  0.099   8.23  0.598  361.5  0.456  0.142  0.000  0.402  310.9 1964.2  6818.5
2031  1.145  0.868  0.292   8.54  0.844  253.1  0.442  0.403  0.000  0.434  299.7 1974.9  6574.3
2032  1.171  0.897  0.277   9.20  0.810  206.2  0.443  0.367  0.000  0.431  287.6 1994.8  6307.5
2033  1.211  0.909  0.304   9.64  0.879  333.5  0.472  0.407  0.000  0.433  319.0 2024.7  6995.8
2034  1.092  0.863  0.203   8.80  0.677  270.6  0.446  0.231  0.000  0.425  307.8 1810.7  6750.9
2035  1.182  0.893  0.285   9.05  0.875  342.2  0.438  0.437  0.000  0.432  313.8 2103.3  6883.1
2036  1.146  1.009  0.146   9.12  0.645  309.7  0.455  0.190  0.000  0.409  312.0 1858.9  6843.7
2037  1.136  0.907  0.210   8.67  0.718  292.5  0.438  0.280  0.000  0.424  314.1 2016.9  6889.0
2038  1.141  0.913  0.227   8.43  0.574  265.2  0.408  0.166  0.000  0.426  304.1 2039.2  6671.1
2039  1.037  0.911  0.108   8.35  0.568  292.8  0.447  0.121  0.000  0.407  308.1 1647.4  6757.9
2040  1.083  0.869  0.206   8.44  0.798  245.6  0.435  0.362  0.000  0.415  298.9 1842.5  6556.1
2041  1.109  0.890  0.211   8.54  0.611  321.9  0.455  0.156  0.000  0.424  312.4 1862.8  6852.0
2042  1.052  0.774  0.272   8.12  0.844  164.7  0.392  0.452  0.000  0.435  283.1 1772.9  6210.0
2043  1.250  1.051  0.213   9.83  0.745  279.9  0.461  0.284  0.000  0.419  306.7 2138.6  6727.0
2044  1.255  0.988  0.269   9.87  0.771  281.6  0.466  0.304  0.000  0.429  308.9 2167.2  6775.7
2045  1.119  1.033  0.089   8.54  0.609  293.1  0.428  0.181  0.000  0.402  307.7 1949.8  6748.1
2046  1.092  0.920  0.176   8.34  0.697  271.3  0.424  0.272  0.000  0.413  304.8 1880.4  6685.1
2047  1.126  0.843  0.274   8.67  0.851  327.2  0.454  0.397  0.000  0.433  310.3 1920.0  6805.0
2048  1.071  0.917  0.137   8.42  0.599  308.8  0.450  0.149  0.000  0.413  305.8 1748.2  6706.4
2049  1.041  0.792  0.257   7.55  0.642  255.5  0.420  0.222  0.000  0.432  306.1 1725.6  6713.1
2050  1.139  0.959  0.192   8.70  0.600  259.8  0.430  0.170  0.000  0.422  301.9 1925.5  6621.1
2051  1.166  0.868  0.287   9.24  0.780  185.9  0.432  0.348  0.000  0.434  281.9 1965.1  6184.1
2052  1.124  0.989  0.146   8.62  0.572  323.9  0.456  0.116  0.000  0.414  309.5 1931.3  6787.5
2053  1.086  0.831  0.276   7.95  0.723  307.8  0.430  0.293  0.000  0.434  308.4 1882.7  6763.8
2054  1.158  0.854  0.290   9.16  0.869  189.6  0.427  0.442  0.000  0.434  285.0 1963.7  6252.1
2055  1.129  0.971  0.152   8.64  0.662  302.7  0.455  0.206  0.000  0.417  310.0 1934.9  6799.7
2056  1.181  0.971  0.213   9.25  0.668  237.8  0.455  0.213  0.000  0.424  291.6 2030.4  6396.7
2057  1.183  0.889  0.281   9.37  0.761  241.7  0.448  0.313  0.000  0.432  295.7 1989.8  6486.2
2058  1.208  1.041  0.187   9.08  0.719  321.2  0.467  0.252  0.000  0.421  311.2 2057.7  6826.0
2059  1.058  0.844  0.213   7.73  0.805  221.2  0.410  0.394  0.000  0.428  285.7 1800.4  6265.5
2060  1.024  0.871  0.155   7.84  0.618  320.4  0.439  0.178  0.000  0.419  306.2 1703.5  6715.9
2061  1.081  0.826  0.251   8.22  0.761  356.3  0.439  0.322  0.000  0.431  314.5 1862.6  6898.6
2062  1.119  0.874  0.258   8.65  0.737  283.3  0.451  0.286  0.000  0.431  301.8 1824.1  6619.2
2063  1.121  1.066  0.075   9.02  0.648  327.8  0.449  0.198  0.000  0.398  308.9 2039.2  6775.4
2064  1.149  0.951  0.191   8.97  0.630  357.7  0.463  0.168  0.000  0.423  315.2 1924.5  6912.6
2065  1.085  0.860  0.232   8.29  0.705  282.3  0.430  0.275  0.000  0.428  310.6 1838.4  6811.6
2066  1.048  0.846  0.201   8.23  0.641  241.2  0.420  0.221  0.000  0.424  302.0 1718.5  6625.0
2067  1.041  0.789  0.237   7.98  0.877  215.3  0.411  0.466  0.000  0.432  294.9 1761.1  6467.2
2068  1.116  0.856  0.252   8.58  0.739  249.7  0.431  0.308  0.000  0.430  295.1 1921.0  6472.7
2069  1.135  0.869  0.262   8.77  0.632  339.6  0.449  0.182  0.000  0.432  314.8 1928.3  6904.3
2070  1.088  1.012  0.100   9.28  0.587  297.5  0.441  0.146  0.000  0.376  306.5 2089.4  6723.2
2071  1.137  0.964  0.186   8.45  0.826  300.6  0.427  0.398  0.000  0.422  306.3 1993.1  6719.0
2072  1.144  0.977  0.167   9.17  0.676  238.9  0.452  0.223  0.000  0.417  295.1 1914.9  6473.7
2073  1.196  0.962  0.243   9.33  0.818  258.3  0.448  0.370  0.000  0.429  299.0 2029.4  6558.9
2074  1.026  0.814  0.199   8.05  0.749  264.7  0.421  0.329  0.000  0.425  296.3 1698.3  6499.7
2075  1.161  0.866  0.299   9.11  0.991  130.2  0.428  0.563  0.000  0.434  282.5 1960.0  6195.6
2076  1.079  1.012  0.089   8.98  0.661  245.8  0.430  0.231  0.000  0.389  298.6 1977.7  6549.7
2077  1.255  1.094  0.196   9.24  0.613  318.4  0.461  0.152  0.000  0.420  311.9 2204.4  6841.4
2078  1.092  0.832  0.263   8.46  0.872  161.9  0.412  0.460  0.000  0.433  276.1 1818.3  6055.4
2079  1.263  1.008  0.269   9.53  0.770  299.6  0.451  0.318  0.000  0.427  305.9 2211.9  6709.7
2080  1.053  0.777  0.262   8.30  0.853  271.7  0.433  0.420  0.000  0.434  302.7 1759.4  6639.2
2081  1.172  0.891  0.304   8.93  0.745  216.3  0.430  0.315  0.000  0.433  293.6 2016.7  6440.4
2082  1.087  0.885  0.210   8.30  0.709  209.0  0.417  0.293  0.000  0.428  281.3 1807.9  6169.6
2083  1.176  0.889  0.310   8.56  0.866  258.0  0.423  0.443  0.000  0.435  300.1 2107.4  6583.3
2084  1.175  0.886  0.291   9.01  0.914  168.8  0.423  0.490  0.000  0.434  274.1 2016.9  6012.3
2085  1.153  0.932  0.225   8.78  0.869  368.8  0.449  0.420  0.000  0.427  307.0 1993.4  6733.2
2086  1.014  0.802  0.213   7.74  0.731  221.2  0.400  0.331  0.000  0.429  299.2 1703.1  6562.9
2087  1.154  1.012  0.149   8.96  0.673  348.4  0.474  0.199  0.000  0.416  310.0 1965.8  6800.3
2088  1.100  0.985  0.119   8.57  0.551  291.3  0.438  0.113  0.000  0.409  307.9 1832.7  6752.8
2089  1.125  0.862  0.262   8.72  0.841  301.4  0.442  0.399  0.000  0.432  307.6 1946.5  6747.2
2090  1.134  0.971  0.147   9.01  0.577  374.6  0.468  0.109  0.000  0.406  316.6 1890.9  6943.9
2091  1.173  0.888  0.298   9.14  0.827  232.6  0.435  0.392  0.000  0.433  298.9 1991.9  6555.5
2092  1.151  0.988  0.163   8.95  0.621  238.6  0.431  0.190  0.000  0.417  297.7 1967.8  6529.9
2093  1.017  0.787  0.223   7.79  0.879  295.0  0.404  0.475  0.000  0.430  303.3 1719.8  6652.8
2094  1.248  1.103  0.156   9.42  0.635  315.4  0.462  0.173  0.000  0.399  308.1 2201.7  6757.6
2095  1.119  0.899  0.210   8.70  0.685  192.4  0.430  0.255  0.000  0.425  290.1 1880.2  6363.1
2096  1.087  0.832  0.248   8.55  0.810  192.4  0.420  0.390  0.000  0.431  293.7 1852.6  6441.6
2097  1.148  0.869  0.275   8.95  0.852  378.1  0.459  0.393  0.000  0.433  322.2 1950.4  7067.4
2098  1.080  0.901  0.178   8.19  0.605  243.9  0.415  0.191  0.000  0.423  297.2 1870.6  6519.6
2099  1.147  0.893  0.251   9.10  0.592  301.4  0.455  0.137  0.000  0.429  308.8 1935.5  6774.1
