# Supplementary material for: Climate and air pollution impacts on habitat suitability of Austrian forest ecosystems
Source: PLoS One. 2017 Sep 12;12(9):e0184194. doi: 10.1371/journal.pone.0184194 (PMC5595319; doi:10.1371/journal.pone.0184194)
Supplement: S1 File — (ZIP) [file pone.0184194.s004.zip › Climate_Data/IF_AT09_ECHAM5A1B.dat]

!Made by:  Methyd.exe
!Using:  in.txt
! AT09
! Location (Lon-Lat):  16.050  48.120
! Temperature file:   Z:/Modell_VSDp/VSD_Input/Climate_Scen/AT09_KlaleodECHAM5A1B.txt;#3
! Precipitation file: Z:/Modell_VSDp/VSD_Input/Climate_Scen/AT09_KlaleodECHAM5A1B.txt;#4
! Sunshine file:      Z:/Modell_VSDp/VSD_Input/Climate_Scen/AT09_KlaleodECHAM5A1B.txt/E;#5
! ThetaSat= 0.546; ThetaFC= 0.437; Theta1bar= 0.354; ThetaWP= 0.243
! bulkdens= 1.099 g/cm3
! GDDlim=     5.0 oC
!     9.66 = av. annual mean TempC (oC)
!   0.7223 = av. annual Precip (m/yr)
!   285.93 = av. annual sunshine hours (h)
!   0.4520 = av. annual AET (m/yr)
!   0.2696 = av. annual percol (m/yr)
!   0.0000 = av. annual Qickfl (m/yr)
!   0.4073 = av. annual mean Theta (m/m)
!    1.169 = av. annual mean rf_miR
!    0.979 = av. annual mean rf_denit
!    0.196 = av. annual mean rf_den
!    300.5 = av. annual PAR (umol/m2/s)
!   2170.9 = av. annual GDD (deg.days)
! ... averages over  150 years.
!Year rf_miR rf_nit rf_denit TempC Precip Sunhrs  AET percol Qickfl  Theta   PAR    GDD kJ/m2/d
1950  1.084  0.811  0.264   8.45  0.767  159.5  0.397  0.370  0.000  0.433  281.9 1830.2  6183.9
1951  1.245  1.000  0.298   8.78  0.880  223.8  0.425  0.455  0.000  0.432  294.5 2222.8  6458.8
1952  1.065  0.807  0.240   8.49  0.754  241.5  0.431  0.324  0.000  0.430  301.6 1748.1  6615.3
1953  1.148  1.046  0.116   8.51  0.705  398.6  0.453  0.252  0.000  0.412  319.5 2023.6  7008.0
1954  1.156  0.901  0.276   8.87  0.922  277.3  0.434  0.488  0.000  0.432  308.4 1936.8  6764.3
1955  1.216  0.952  0.267   9.27  0.894  329.1  0.446  0.448  0.000  0.428  311.3 2124.5  6827.3
1956  1.116  1.015  0.126   8.66  0.530  321.3  0.453  0.073  0.000  0.381  317.8 2032.6  6971.0
1957  1.191  0.895  0.297   9.13  1.013  255.1  0.449  0.564  0.000  0.433  295.7 2075.5  6485.3
1958  1.229  0.964  0.289   9.25  0.723  287.5  0.447  0.276  0.000  0.431  307.0 2095.4  6733.7
1959  1.088  0.811  0.271   8.29  0.849  242.1  0.422  0.427  0.000  0.434  297.5 1888.2  6524.5
1960  0.990  0.765  0.209   7.56  0.904  321.6  0.412  0.492  0.000  0.430  308.5 1692.2  6766.7
1961  1.079  0.872  0.206   8.46  0.691  202.3  0.422  0.269  0.000  0.425  292.4 1755.9  6414.3
1962  1.120  0.860  0.266   8.31  0.698  248.0  0.407  0.290  0.000  0.431  297.5 1970.8  6524.8
1963  1.121  0.850  0.272   8.65  0.689  241.1  0.428  0.261  0.000  0.432  293.0 1912.8  6427.7
1964  1.170  0.988  0.210   8.73  0.665  391.9  0.467  0.199  0.000  0.413  321.3 2022.3  7047.5
1965  1.192  0.961  0.273   9.01  0.803  356.3  0.463  0.339  0.000  0.429  312.8 2012.9  6861.2
1966  1.189  0.970  0.223   9.45  0.677  315.4  0.473  0.204  0.000  0.423  303.0 2006.1  6645.8
1967  1.124  0.963  0.182   8.08  0.674  304.3  0.431  0.243  0.000  0.423  296.8 1954.9  6510.0
1968  1.161  0.998  0.189   8.65  0.707  345.4  0.437  0.270  0.000  0.419  312.2 2018.2  6848.7
1969  1.147  0.892  0.238   9.04  0.733  327.5  0.454  0.279  0.000  0.429  315.1 1984.7  6912.3
1970  1.038  0.823  0.203   7.95  0.670  262.3  0.418  0.252  0.000  0.428  291.9 1737.7  6402.0
1971  1.086  0.856  0.231   8.26  0.820  365.2  0.435  0.385  0.000  0.429  319.8 1853.6  7014.9
1972  1.073  0.855  0.214   7.99  0.662  276.2  0.409  0.253  0.000  0.427  298.0 1896.0  6535.3
1973  1.105  0.846  0.269   8.64  0.782  263.6  0.435  0.347  0.000  0.431  304.1 1859.4  6669.5
1974  1.121  0.831  0.287   8.45  0.790   85.7  0.398  0.392  0.000  0.434  261.7 1957.8  5739.1
1975  1.152  0.914  0.244   8.66  0.741  384.9  0.461  0.280  0.000  0.429  320.9 2010.2  7039.5
1976  1.075  0.807  0.264   8.14  0.687  260.8  0.410  0.277  0.000  0.433  300.6 1868.1  6593.9
1977  1.099  0.801  0.277   8.88  0.779  296.7  0.451  0.328  0.000  0.434  305.1 1831.1  6692.4
1978  1.054  0.776  0.260   8.37  0.738  283.3  0.442  0.295  0.000  0.433  303.9 1760.6  6666.0
1979  1.056  0.879  0.167   7.79  0.697  227.5  0.407  0.289  0.000  0.421  292.4 1821.7  6413.8
1980  1.092  0.902  0.195   8.47  0.605  253.2  0.419  0.185  0.000  0.424  294.2 1817.2  6452.8
1981  1.127  0.865  0.271   8.18  0.735  240.4  0.425  0.309  0.000  0.431  298.1 1959.3  6539.3
1982  1.147  1.063  0.112   9.03  0.717  331.8  0.456  0.261  0.000  0.404  309.8 2025.4  6794.2
1983  1.157  0.902  0.258   8.89  0.725  275.8  0.441  0.284  0.000  0.429  300.1 2008.8  6583.3
1984  1.164  0.962  0.207   9.04  0.820  275.9  0.452  0.368  0.000  0.425  295.7 1961.5  6484.8
1985  1.106  0.915  0.188   8.61  0.679  282.7  0.439  0.240  0.000  0.419  307.8 1883.7  6751.7
1986  1.103  0.848  0.252   8.52  0.663  268.5  0.430  0.232  0.000  0.431  301.2 1887.2  6605.9
1987  1.123  0.927  0.185   8.79  0.655  308.4  0.449  0.207  0.000  0.420  312.1 1919.1  6844.8
1988  1.035  0.769  0.250   7.86  0.852  261.2  0.404  0.448  0.000  0.433  293.3 1785.1  6432.8
1989  1.227  1.006  0.231   9.34  0.691  248.4  0.449  0.241  0.000  0.425  295.0 2128.8  6470.3
1990  1.216  0.934  0.274   9.61  0.721  319.7  0.464  0.256  0.000  0.430  305.6 2111.4  6701.9
1991  0.838  0.750  0.050   8.90  0.553  285.5  0.451  0.102  0.000  0.365  307.0 1899.9  6734.3
1992  1.165  0.926  0.257   8.78  0.719  361.3  0.455  0.264  0.000  0.429  318.4 2023.4  6983.5
1993  1.094  0.818  0.274   8.31  0.919  252.7  0.432  0.487  0.000  0.434  293.5 1849.1  6436.9
1994  1.093  1.095  0.058   9.10  0.534  359.2  0.450  0.085  0.000  0.373  321.9 2048.7  7061.2
1995  1.096  0.910  0.183   8.38  0.657  329.2  0.428  0.229  0.000  0.423  310.4 1854.6  6807.6
1996  1.054  1.020  0.060   8.34  0.564  385.1  0.456  0.108  0.000  0.398  314.6 1831.5  6899.9
1997  1.006  0.986  0.070   8.09  0.527  339.8  0.455  0.073  0.000  0.385  310.0 1866.6  6799.1
1998  1.121  1.004  0.149   8.60  0.661  307.9  0.434  0.227  0.000  0.398  304.2 2012.4  6671.6
1999  1.116  0.909  0.220   8.78  0.744  274.6  0.452  0.292  0.000  0.425  301.5 1815.2  6613.8
2000  1.100  0.823  0.277   8.30  0.830  176.8  0.398  0.432  0.000  0.434  282.8 1891.0  6203.9
2001  1.153  0.909  0.252   8.90  0.699  326.0  0.463  0.235  0.000  0.429  313.6 1943.3  6877.7
2002  1.246  0.952  0.325   9.17  0.783  219.3  0.426  0.357  0.000  0.434  292.4 2210.7  6414.3
2003  1.194  1.118  0.097   9.11  0.586  321.1  0.457  0.128  0.000  0.406  302.0 2071.1  6624.3
2004  1.088  0.853  0.236   8.44  0.734  243.5  0.430  0.304  0.000  0.430  290.7 1807.8  6375.2
2005  1.122  0.870  0.248   8.85  0.725  249.5  0.441  0.284  0.000  0.429  306.2 1849.0  6715.2
2006  1.053  0.967  0.102   8.14  0.613  366.5  0.445  0.168  0.000  0.401  318.2 1829.1  6979.8
2007  1.110  0.897  0.227   8.50  0.717  228.5  0.429  0.288  0.000  0.427  299.1 1875.4  6560.1
2008  1.216  1.031  0.192   9.37  0.697  390.8  0.487  0.210  0.000  0.420  325.9 2109.6  7148.9
2009  1.005  0.747  0.231   7.81  0.807  200.4  0.400  0.406  0.000  0.431  292.0 1709.4  6404.6
2010  0.964  0.975  0.028   8.74  0.515  349.2  0.453  0.062  0.000  0.357  316.9 2022.3  6950.3
2011  1.136  1.062  0.127   9.16  0.585  308.7  0.460  0.124  0.000  0.392  303.5 1979.3  6657.0
2012  1.177  0.904  0.271   9.12  0.705  219.3  0.436  0.269  0.000  0.430  295.6 2043.0  6483.2
2013  1.040  0.806  0.233   7.92  0.853  246.8  0.419  0.434  0.000  0.432  302.9 1702.9  6643.4
2014  1.117  0.988  0.145   8.23  0.545  239.3  0.418  0.126  0.000  0.401  298.6 1927.1  6548.6
2015  1.070  0.827  0.236   8.13  0.773  230.6  0.418  0.355  0.000  0.430  289.2 1791.1  6342.5
2016  0.963  0.750  0.190   7.50  0.885  232.6  0.399  0.485  0.000  0.426  278.6 1570.6  6111.4
2017  1.254  0.996  0.263   9.78  0.921  268.5  0.466  0.455  0.000  0.427  292.2 2171.1  6408.7
2018  1.059  0.990  0.051  10.61  0.491  339.7  0.477  0.013  0.000  0.348  315.7 2573.7  6923.5
2019  1.173  1.017  0.170   9.09  0.689  347.2  0.467  0.222  0.000  0.415  312.7 1989.0  6858.5
2020  1.021  0.768  0.217   7.97  0.706  151.3  0.407  0.298  0.000  0.429  262.2 1733.8  5750.5
2021  1.155  0.965  0.196   8.62  0.711  328.3  0.461  0.250  0.000  0.423  300.4 1950.2  6588.4
2022  1.115  0.829  0.276   8.71  0.819  158.5  0.409  0.409  0.000  0.433  281.6 1921.5  6177.5
2023  1.265  1.184  0.102  10.85  0.530  360.1  0.489  0.014  0.000  0.378  322.2 2443.4  7067.6
2024  1.213  0.966  0.291   8.73  1.035  248.4  0.409  0.626  0.000  0.432  281.6 2114.1  6177.2
2025  1.281  1.044  0.291   9.85  0.688  334.3  0.470  0.218  0.000  0.427  310.4 2204.2  6807.5
2026  1.145  0.973  0.182   9.13  0.724  246.5  0.452  0.272  0.000  0.419  294.4 1987.5  6457.7
2027  1.005  0.746  0.241   7.74  0.805  248.8  0.416  0.389  0.000  0.432  288.1 1677.0  6318.8
2028  1.024  0.930  0.100   9.13  0.620  197.2  0.431  0.189  0.000  0.377  288.7 1995.7  6332.5
2029  1.090  0.800  0.255   9.00  0.961  187.7  0.427  0.534  0.000  0.432  286.2 1770.0  6278.5
2030  1.026  0.860  0.163   7.62  0.698  340.2  0.433  0.265  0.000  0.423  297.6 1715.6  6527.7
2031  1.139  0.855  0.297   8.53  0.909  242.2  0.419  0.490  0.000  0.435  284.9 1964.1  6250.0
2032  1.295  1.071  0.243   9.98  0.820  123.9  0.409  0.411  0.000  0.417  271.2 2253.8  5948.9
2033  1.198  0.878  0.295   9.93  1.159  193.0  0.442  0.717  0.000  0.433  290.6 1903.8  6373.3
2034  1.137  0.960  0.142   9.08  0.600  233.7  0.440  0.160  0.000  0.414  295.2 1939.2  6474.7
2035  1.335  1.125  0.220  10.27  0.874  369.4  0.488  0.386  0.000  0.420  312.2 2344.8  6848.8
2036  0.856  0.761  0.047  10.35  0.634  342.1  0.486  0.148  0.000  0.334  311.8 2175.9  6839.5
2037  1.239  1.155  0.105   9.71  0.504  373.6  0.454  0.029  0.000  0.368  321.8 2318.9  7059.0
2038  1.205  1.077  0.132   9.15  0.558  218.1  0.424  0.134  0.000  0.410  291.4 2135.7  6392.3
2039  0.946  0.802  0.051  11.19  0.449  365.2  0.432  0.017  0.000  0.342  315.7 2443.0  6924.8
2040  1.207  1.028  0.204   9.76  1.104  232.8  0.457  0.646  0.000  0.404  288.5 2086.9  6326.9
2041  1.156  0.967  0.159   9.35  0.605  366.8  0.469  0.135  0.000  0.412  315.6 1945.7  6922.1
2042  1.174  0.911  0.265   9.41  0.768  226.5  0.451  0.318  0.000  0.430  288.0 1967.8  6316.4
2043  1.312  1.044  0.247  10.76  0.922  212.9  0.457  0.465  0.000  0.422  288.5 2204.1  6327.5
2044  1.295  0.955  0.320  10.55  0.971  137.7  0.439  0.532  0.000  0.433  280.8 2199.5  6159.5
2045  0.908  0.832  0.047  10.25  0.512  368.0  0.488  0.024  0.000  0.328  321.7 2431.2  7055.1
2046  1.299  1.132  0.193  10.01  0.751  297.1  0.450  0.301  0.000  0.411  311.1 2318.1  6823.6
2047  1.322  0.992  0.329  10.35  0.864  275.5  0.471  0.393  0.000  0.433  293.0 2309.8  6426.3
2048  0.538  0.396  0.000   9.84  0.434  251.1  0.434  0.000  0.000  0.286  292.8 2011.3  6423.0
2049  1.215  0.941  0.288   9.44  0.653  214.7  0.440  0.213  0.000  0.430  301.4 2011.6  6610.6
2050  1.261  1.180  0.104   9.80  0.527  259.7  0.447  0.052  0.000  0.398  289.8 2134.3  6356.3
2051  1.542  1.380  0.241  11.84  0.722  195.9  0.474  0.248  0.000  0.419  284.1 2687.4  6231.5
2052  1.129  1.071  0.047  10.54  0.522  396.8  0.502  0.000  0.000  0.359  323.0 2318.9  7084.1
2053  1.334  1.247  0.219  10.16  0.706  433.1  0.494  0.212  0.000  0.382  323.9 2581.4  7103.8
2054  1.428  1.205  0.224  11.32  0.752  210.3  0.465  0.287  0.000  0.419  284.6 2497.7  6241.5
2055  1.352  1.076  0.290  10.70  0.863  226.7  0.462  0.401  0.000  0.427  289.3 2323.9  6344.5
2056  1.291  1.119  0.183  10.29  0.727  216.4  0.459  0.268  0.000  0.417  277.6 2147.7  6089.8
2057  1.347  1.115  0.230  10.74  0.811  275.4  0.478  0.334  0.000  0.421  299.4 2275.9  6567.5
2058  0.937  0.827  0.088  10.60  0.911  405.6  0.503  0.407  0.000  0.344  309.9 2477.9  6796.6
2059  1.393  1.198  0.254  10.28  0.816  351.7  0.489  0.327  0.000  0.422  302.8 2469.3  6641.5
2060  1.135  1.060  0.126   9.85  0.560  367.3  0.486  0.074  0.000  0.385  312.5 2150.2  6854.2
2061  1.142  0.940  0.209   8.69  0.760  248.9  0.422  0.338  0.000  0.425  291.0 1952.7  6382.2
2062  1.353  1.296  0.158  10.61  0.655  372.6  0.495  0.159  0.000  0.401  308.0 2349.1  6756.4
2063  0.989  0.899  0.046  11.27  0.516  324.9  0.494  0.022  0.000  0.339  304.8 2516.9  6686.3
2064  1.272  1.103  0.187  10.12  0.690  337.4  0.483  0.208  0.000  0.420  308.6 2094.4  6769.3
2065  1.394  1.385  0.103  10.94  0.556  340.1  0.494  0.057  0.000  0.390  319.6 2556.2  7010.9
2066  0.814  0.723  0.019  10.03  0.458  268.8  0.458  0.000  0.000  0.332  307.0 2280.6  6732.8
2067  1.340  1.244  0.155  10.39  0.852  264.7  0.463  0.389  0.000  0.410  301.2 2454.0  6605.7
2068  1.324  1.288  0.116  10.49  0.589  353.5  0.487  0.102  0.000  0.379  308.1 2460.5  6756.8
2069  1.304  1.202  0.168  10.59  0.620  327.2  0.469  0.150  0.000  0.381  304.7 2401.7  6682.7
2070  1.209  1.120  0.070  12.46  0.553  324.6  0.511  0.042  0.000  0.346  305.3 2878.1  6696.9
2071  0.920  0.706  0.072  12.04  0.554  499.3  0.441  0.113  0.000  0.346  339.4 3072.5  7443.8
2072  1.464  1.375  0.189  12.42  0.619  340.8  0.513  0.107  0.000  0.389  301.8 2910.5  6619.4
2073  1.220  1.066  0.124  11.88  0.762  329.4  0.511  0.251  0.000  0.385  301.6 2712.7  6614.2
2074  1.122  0.835  0.129  12.08  0.680  394.6  0.490  0.190  0.000  0.385  305.7 2756.1  6705.6
2075  1.690  1.597  0.220  13.06  0.783  343.1  0.522  0.261  0.000  0.411  316.8 2980.8  6948.1
2076  1.109  0.981  0.101  11.89  0.707  235.4  0.482  0.225  0.000  0.358  286.3 2779.7  6279.2
2077  1.265  1.166  0.090  12.28  0.546  232.7  0.483  0.064  0.000  0.365  292.9 2878.3  6424.1
2078  1.366  1.127  0.307  10.27  1.118  185.6  0.442  0.675  0.000  0.429  259.7 2368.1  5695.9
2079  0.935  0.688  0.066  12.91  0.628  526.5  0.485  0.143  0.000  0.351  336.0 3382.9  7370.0
2080  1.431  1.207  0.282  11.05  0.714  275.3  0.485  0.229  0.000  0.422  303.4 2460.6  6654.8
2081  1.418  1.094  0.367  10.95  0.971   36.7  0.426  0.545  0.000  0.432  255.3 2464.5  5600.5
2082  0.969  0.699  0.097  12.37  0.651  464.9  0.476  0.175  0.000  0.369  316.7 2847.2  6945.5
2083  1.472  1.192  0.353  11.11  0.934  227.7  0.461  0.472  0.000  0.430  289.9 2609.1  6359.2
2084  1.383  1.315  0.137  11.15  0.820  182.1  0.455  0.365  0.000  0.396  257.9 2575.9  5656.7
2085  1.420  1.370  0.161  11.64  0.843  382.5  0.524  0.319  0.000  0.403  302.2 2570.0  6628.6
2086  1.342  1.062  0.277  10.79  0.809  146.6  0.439  0.370  0.000  0.425  269.3 2307.5  5907.4
2087  1.498  1.368  0.186  12.06  0.727  273.8  0.493  0.234  0.000  0.396  292.9 2701.8  6425.3
2088  1.401  1.084  0.322  11.09  0.677  211.2  0.452  0.225  0.000  0.429  292.4 2473.7  6412.5
2089  1.507  1.328  0.229  11.63  0.940  293.2  0.489  0.451  0.000  0.417  295.8 2647.3  6488.3
2090  0.491  0.275  0.000  11.29  0.441  388.6  0.441  0.000  0.000  0.269  314.3 2527.3  6893.5
2091  1.464  1.140  0.358  11.56  0.943  184.1  0.464  0.478  0.000  0.431  285.0 2538.7  6251.9
2092  1.359  1.026  0.341  10.77  0.874  132.8  0.442  0.432  0.000  0.433  269.8 2395.1  5916.9
2093  1.383  1.271  0.199  10.39  1.022  319.9  0.461  0.561  0.000  0.418  298.2 2384.9  6539.7
2094  1.035  0.835  0.098  12.78  0.550  405.8  0.465  0.085  0.000  0.332  321.0 3087.0  7040.7
2095  1.373  1.268  0.137  12.46  0.557  295.1  0.497  0.060  0.000  0.374  295.2 2989.5  6475.6
2096  0.887  0.777  0.014  12.31  0.474  358.9  0.474  0.000  0.000  0.301  314.9 2828.8  6906.7
2097  1.385  1.339  0.129  11.86  0.723  372.3  0.515  0.208  0.000  0.387  313.7 2640.1  6880.4
2098  1.469  1.371  0.188  11.38  0.605  240.4  0.477  0.127  0.000  0.405  289.5 2659.8  6350.8
2099  1.147  0.893  0.251   9.10  0.592  301.4  0.455  0.137  0.000  0.429  308.8 1935.5  6774.1
