# Supplementary material for: Climate and air pollution impacts on habitat suitability of Austrian forest ecosystems
Source: PLoS One. 2017 Sep 12;12(9):e0184194. doi: 10.1371/journal.pone.0184194 (PMC5595319; doi:10.1371/journal.pone.0184194)
Supplement: S1 File — (ZIP) [file pone.0184194.s004.zip › Climate_Data/IF_AT09_ECHAM5A2x.dat]

!Made by:  Methyd.exe
!Using:  in.txt
! AT09
! Location (Lon-Lat):  16.050  48.120
! Temperature file:   Z:/Modell_VSDp/VSD_Input/Climate_Scen/AT09_KlaleodECHAM5A2x.txt;#3
! Precipitation file: Z:/Modell_VSDp/VSD_Input/Climate_Scen/AT09_KlaleodECHAM5A2x.txt;#4
! Sunshine file:      Z:/Modell_VSDp/VSD_Input/Climate_Scen/AT09_KlaleodECHAM5A2x.txt/E;#5
! ThetaSat= 0.546; ThetaFC= 0.437; Theta1bar= 0.354; ThetaWP= 0.243
! bulkdens= 1.099 g/cm3
! GDDlim=     5.0 oC
!     9.61 = av. annual mean TempC (oC)
!   0.7035 = av. annual Precip (m/yr)
!   299.21 = av. annual sunshine hours (h)
!   0.4523 = av. annual AET (m/yr)
!   0.2507 = av. annual percol (m/yr)
!   0.0000 = av. annual Qickfl (m/yr)
!   0.4069 = av. annual mean Theta (m/m)
!    1.177 = av. annual mean rf_miR
!    1.000 = av. annual mean rf_denit
!    0.190 = av. annual mean rf_den
!    303.1 = av. annual PAR (umol/m2/s)
!   2196.9 = av. annual GDD (deg.days)
! ... averages over  150 years.
!Year rf_miR rf_nit rf_denit TempC Precip Sunhrs  AET percol Qickfl  Theta   PAR    GDD kJ/m2/d
1950  1.084  0.811  0.264   8.45  0.767  159.5  0.397  0.370  0.000  0.433  281.9 1830.2  6183.9
1951  1.245  1.000  0.298   8.78  0.880  223.8  0.425  0.455  0.000  0.432  294.5 2222.8  6458.8
1952  1.065  0.807  0.240   8.49  0.754  241.5  0.431  0.324  0.000  0.430  301.6 1748.1  6615.3
1953  1.148  1.046  0.116   8.51  0.705  398.6  0.453  0.252  0.000  0.412  319.5 2023.6  7008.0
1954  1.156  0.901  0.276   8.87  0.922  277.3  0.434  0.488  0.000  0.432  308.4 1936.8  6764.3
1955  1.216  0.952  0.267   9.27  0.894  329.1  0.446  0.448  0.000  0.428  311.3 2124.5  6827.3
1956  1.116  1.015  0.126   8.66  0.530  321.3  0.453  0.073  0.000  0.381  317.8 2032.6  6971.0
1957  1.191  0.895  0.297   9.13  1.013  255.1  0.449  0.564  0.000  0.433  295.7 2075.5  6485.3
1958  1.229  0.964  0.289   9.25  0.723  287.5  0.447  0.276  0.000  0.431  307.0 2095.4  6733.7
1959  1.088  0.811  0.271   8.29  0.849  242.1  0.422  0.427  0.000  0.434  297.5 1888.2  6524.5
1960  0.990  0.765  0.209   7.56  0.904  321.6  0.412  0.492  0.000  0.430  308.5 1692.2  6766.7
1961  1.079  0.872  0.206   8.46  0.691  202.3  0.422  0.269  0.000  0.425  292.4 1755.9  6414.3
1962  1.120  0.860  0.266   8.31  0.698  248.0  0.407  0.290  0.000  0.431  297.5 1970.8  6524.8
1963  1.121  0.850  0.272   8.65  0.689  241.1  0.428  0.261  0.000  0.432  293.0 1912.8  6427.7
1964  1.170  0.988  0.210   8.73  0.665  391.9  0.467  0.199  0.000  0.413  321.3 2022.3  7047.5
1965  1.192  0.961  0.273   9.01  0.803  356.3  0.463  0.339  0.000  0.429  312.8 2012.9  6861.2
1966  1.189  0.970  0.223   9.45  0.677  315.4  0.473  0.204  0.000  0.423  303.0 2006.1  6645.8
1967  1.124  0.963  0.182   8.08  0.674  304.3  0.431  0.243  0.000  0.423  296.8 1954.9  6510.0
1968  1.161  0.998  0.189   8.65  0.707  345.4  0.437  0.270  0.000  0.419  312.2 2018.2  6848.7
1969  1.147  0.892  0.238   9.04  0.733  327.5  0.454  0.279  0.000  0.429  315.1 1984.7  6912.3
1970  1.038  0.823  0.203   7.95  0.670  262.3  0.418  0.252  0.000  0.428  291.9 1737.7  6402.0
1971  1.086  0.856  0.231   8.26  0.820  365.2  0.435  0.385  0.000  0.429  319.8 1853.6  7014.9
1972  1.073  0.855  0.214   7.99  0.662  276.2  0.409  0.253  0.000  0.427  298.0 1896.0  6535.3
1973  1.105  0.846  0.269   8.64  0.782  263.6  0.435  0.347  0.000  0.431  304.1 1859.4  6669.5
1974  1.121  0.831  0.287   8.45  0.790   85.7  0.398  0.392  0.000  0.434  261.7 1957.8  5739.1
1975  1.152  0.914  0.244   8.66  0.741  384.9  0.461  0.280  0.000  0.429  320.9 2010.2  7039.5
1976  1.075  0.807  0.264   8.14  0.687  260.8  0.410  0.277  0.000  0.433  300.6 1868.1  6593.9
1977  1.099  0.801  0.277   8.88  0.779  296.7  0.451  0.328  0.000  0.434  305.1 1831.1  6692.4
1978  1.054  0.776  0.260   8.37  0.738  283.3  0.442  0.295  0.000  0.433  303.9 1760.6  6666.0
1979  1.056  0.879  0.167   7.79  0.697  227.5  0.407  0.289  0.000  0.421  292.4 1821.7  6413.8
1980  1.092  0.902  0.195   8.47  0.605  253.2  0.419  0.185  0.000  0.424  294.2 1817.2  6452.8
1981  1.127  0.865  0.271   8.18  0.735  240.4  0.425  0.309  0.000  0.431  298.1 1959.3  6539.3
1982  1.147  1.063  0.112   9.03  0.717  331.8  0.456  0.261  0.000  0.404  309.8 2025.4  6794.2
1983  1.157  0.902  0.258   8.89  0.725  275.8  0.441  0.284  0.000  0.429  300.1 2008.8  6583.3
1984  1.164  0.962  0.207   9.04  0.820  275.9  0.452  0.368  0.000  0.425  295.7 1961.5  6484.8
1985  1.106  0.915  0.188   8.61  0.679  282.7  0.439  0.240  0.000  0.419  307.8 1883.7  6751.7
1986  1.103  0.848  0.252   8.52  0.663  268.5  0.430  0.232  0.000  0.431  301.2 1887.2  6605.9
1987  1.123  0.927  0.185   8.79  0.655  308.4  0.449  0.207  0.000  0.420  312.1 1919.1  6844.8
1988  1.035  0.769  0.250   7.86  0.852  261.2  0.404  0.448  0.000  0.433  293.3 1785.1  6432.8
1989  1.227  1.006  0.231   9.34  0.691  248.4  0.449  0.241  0.000  0.425  295.0 2128.8  6470.3
1990  1.216  0.934  0.274   9.61  0.721  319.7  0.464  0.256  0.000  0.430  305.6 2111.4  6701.9
1991  0.838  0.750  0.050   8.90  0.553  285.5  0.451  0.102  0.000  0.365  307.0 1899.9  6734.3
1992  1.165  0.926  0.257   8.78  0.719  361.3  0.455  0.264  0.000  0.429  318.4 2023.4  6983.5
1993  1.094  0.818  0.274   8.31  0.919  252.7  0.432  0.487  0.000  0.434  293.5 1849.1  6436.9
1994  1.093  1.095  0.058   9.10  0.534  359.2  0.450  0.085  0.000  0.373  321.9 2048.7  7061.2
1995  1.096  0.910  0.183   8.38  0.657  329.2  0.428  0.229  0.000  0.423  310.4 1854.6  6807.6
1996  1.054  1.020  0.060   8.34  0.564  385.1  0.456  0.108  0.000  0.398  314.6 1831.5  6899.9
1997  1.006  0.986  0.070   8.09  0.527  339.8  0.455  0.073  0.000  0.385  310.0 1866.6  6799.1
1998  1.121  1.004  0.149   8.60  0.661  307.9  0.434  0.227  0.000  0.398  304.2 2012.4  6671.6
1999  1.116  0.909  0.220   8.78  0.744  274.6  0.452  0.292  0.000  0.425  301.5 1815.2  6613.8
2000  1.100  0.823  0.277   8.30  0.830  176.8  0.398  0.432  0.000  0.434  282.8 1891.0  6203.9
2001  1.153  0.909  0.252   8.90  0.699  326.0  0.463  0.235  0.000  0.429  313.6 1943.3  6877.7
2002  1.246  0.952  0.325   9.17  0.783  219.3  0.426  0.357  0.000  0.434  292.4 2210.7  6414.3
2003  1.194  1.118  0.097   9.11  0.586  321.1  0.457  0.128  0.000  0.406  302.0 2071.1  6624.3
2004  1.088  0.853  0.236   8.44  0.734  243.5  0.430  0.304  0.000  0.430  290.7 1807.8  6375.2
2005  1.122  0.870  0.248   8.85  0.725  249.5  0.441  0.284  0.000  0.429  306.2 1849.0  6715.2
2006  1.053  0.967  0.102   8.14  0.613  366.5  0.445  0.168  0.000  0.401  318.2 1829.1  6979.8
2007  1.110  0.897  0.227   8.50  0.717  228.5  0.429  0.288  0.000  0.427  299.1 1875.4  6560.1
2008  1.216  1.031  0.192   9.37  0.697  390.8  0.487  0.210  0.000  0.420  325.9 2109.6  7148.9
2009  1.005  0.747  0.231   7.81  0.807  200.4  0.400  0.406  0.000  0.431  292.0 1709.4  6404.6
2010  0.964  0.975  0.028   8.74  0.515  349.2  0.453  0.062  0.000  0.357  316.9 2022.3  6950.3
2011  1.136  1.062  0.127   9.16  0.585  308.7  0.460  0.124  0.000  0.392  303.5 1979.3  6657.0
2012  1.177  0.904  0.271   9.12  0.705  219.3  0.436  0.269  0.000  0.430  295.6 2043.0  6483.2
2013  1.040  0.806  0.233   7.92  0.853  246.8  0.419  0.434  0.000  0.432  302.9 1702.9  6643.4
2014  1.117  0.988  0.145   8.23  0.545  239.3  0.418  0.126  0.000  0.401  298.6 1927.1  6548.6
2015  1.070  0.827  0.236   8.13  0.773  230.6  0.418  0.355  0.000  0.430  289.2 1791.1  6342.5
2016  1.045  1.016  0.069   7.48  0.649  391.7  0.410  0.239  0.000  0.403  316.1 1888.0  6934.3
2017  1.309  1.074  0.271   9.58  0.744  363.0  0.452  0.291  0.000  0.426  320.4 2388.5  7028.6
2018  0.656  0.470  0.017  10.20  0.391  411.0  0.391  0.000  0.000  0.304  325.0 2447.5  7127.4
2019  1.222  1.116  0.122   9.59  0.557  431.2  0.495  0.053  0.000  0.405  330.9 2153.1  7256.9
2020  1.247  1.055  0.190  10.00  0.591  320.0  0.470  0.121  0.000  0.414  302.0 2104.4  6624.2
2021  1.072  0.910  0.193   7.31  0.735  307.3  0.441  0.294  0.000  0.422  298.4 1824.3  6545.6
2022  1.102  0.812  0.279   8.60  1.070   74.2  0.391  0.679  0.000  0.434  264.5 1888.8  5802.5
2023  1.241  1.035  0.190   9.70  0.564  202.5  0.436  0.128  0.000  0.418  291.4 2181.7  6392.4
2024  1.200  0.958  0.279   8.70  1.047  349.4  0.445  0.602  0.000  0.432  306.8 2086.8  6728.3
2025  1.355  1.160  0.266  10.13  0.679  359.0  0.480  0.198  0.000  0.426  309.8 2406.2  6794.7
2026  0.977  0.765  0.200   7.05  0.960  179.9  0.385  0.574  0.000  0.428  285.4 1666.9  6259.5
2027  1.115  0.889  0.233   7.98  0.700  313.3  0.446  0.255  0.000  0.429  315.4 1890.7  6917.0
2028  1.096  0.987  0.135   8.97  0.698  204.0  0.438  0.260  0.000  0.393  280.5 1940.7  6152.9
2029  1.251  1.087  0.218   9.48  0.777  405.0  0.472  0.305  0.000  0.422  320.4 2129.1  7028.2
2030  1.168  1.071  0.100   8.12  0.549  299.1  0.423  0.127  0.000  0.399  303.6 2113.5  6659.8
2031  1.172  1.078  0.147   8.23  0.631  348.3  0.438  0.193  0.000  0.411  310.7 2145.4  6814.1
2032  1.144  0.915  0.240   8.62  0.700  149.6  0.393  0.307  0.000  0.428  270.8 1996.6  5938.9
2033  1.152  0.916  0.256   9.05  0.769  249.9  0.444  0.325  0.000  0.430  298.0 1890.5  6535.5
2034  1.193  0.940  0.241   9.60  0.817  320.4  0.470  0.347  0.000  0.427  307.5 1995.6  6744.6
2035  1.280  1.048  0.255   9.43  0.827  459.2  0.470  0.357  0.000  0.423  327.6 2304.9  7185.4
2036  1.114  1.037  0.123   9.08  0.723  273.5  0.439  0.284  0.000  0.408  299.7 1941.8  6574.1
2037  1.187  1.080  0.115   9.14  0.596  391.1  0.467  0.130  0.000  0.399  318.3 2134.5  6982.1
2038  1.164  0.931  0.221   8.82  0.609  223.9  0.399  0.209  0.000  0.424  285.8 2085.5  6268.5
2039  1.068  0.912  0.158   8.42  0.722  299.6  0.457  0.264  0.000  0.419  296.6 1732.3  6506.6
2040  1.029  0.832  0.200   7.97  1.055  188.8  0.406  0.649  0.000  0.420  274.8 1732.8  6028.4
2041  0.927  0.957  0.008   8.91  0.515  427.5  0.489  0.000  0.000  0.339  325.2 1879.0  7132.0
2042  1.184  0.906  0.301   8.22  0.928  197.5  0.388  0.540  0.000  0.433  280.8 2106.5  6159.3
2043  1.196  1.012  0.176   9.48  0.682  217.2  0.437  0.244  0.000  0.409  292.3 2047.2  6411.0
2044  1.399  1.064  0.333  11.15  0.740  235.1  0.470  0.270  0.000  0.431  303.3 2436.8  6651.5
2045  0.735  0.561  0.044  10.22  0.481  393.6  0.481  0.000  0.000  0.324  323.0 2386.9  7083.5
2046  1.192  1.074  0.158   9.05  0.762  366.9  0.438  0.324  0.000  0.406  309.1 2214.7  6779.0
2047  1.182  0.884  0.284   9.05  0.919  234.8  0.429  0.490  0.000  0.432  295.5 2070.1  6481.5
2048  1.205  1.159  0.086   9.79  0.563  374.9  0.479  0.078  0.000  0.388  314.7 2113.2  6902.3
2049  1.126  1.031  0.136   9.60  0.573  343.5  0.468  0.105  0.000  0.341  318.6 2346.0  6988.6
2050  1.167  0.887  0.283   9.21  0.687  111.6  0.411  0.275  0.000  0.430  269.8 1941.7  5917.5
2051  1.223  0.899  0.313   9.80  0.794   81.2  0.415  0.379  0.000  0.435  254.4 2083.7  5580.9
2052  1.156  1.041  0.108   9.70  0.492  316.4  0.464  0.026  0.000  0.384  305.5 2261.8  6701.2
2053  1.206  0.924  0.305   9.08  0.690  267.5  0.440  0.250  0.000  0.433  306.2 2121.2  6715.1
2054  1.355  1.197  0.193  10.51  0.803  252.3  0.461  0.342  0.000  0.413  292.6 2383.8  6417.2
2055  0.981  0.848  0.050  11.49  0.491  455.8  0.489  0.002  0.000  0.330  335.8 2829.7  7364.8
2056  1.353  1.306  0.137  11.02  0.654  292.6  0.490  0.164  0.000  0.402  299.5 2473.2  6569.4
2057  1.262  0.975  0.294   9.64  0.818  252.8  0.454  0.365  0.000  0.430  290.1 2183.3  6363.6
2058  1.385  1.242  0.206  10.41  0.827  346.5  0.491  0.336  0.000  0.420  307.1 2416.1  6735.7
2059  1.099  0.820  0.272   8.50  1.041  144.5  0.413  0.627  0.000  0.433  255.4 1820.9  5601.5
2060  1.088  0.946  0.144   8.74  0.548  189.0  0.431  0.116  0.000  0.415  277.8 1718.5  6093.1
2061  1.297  1.187  0.170   9.68  0.642  445.5  0.495  0.147  0.000  0.416  324.4 2252.0  7116.0
2062  1.324  1.225  0.174  11.33  0.714  316.7  0.507  0.207  0.000  0.405  302.0 2529.9  6623.2
2063  1.266  1.346  0.016  11.58  0.550  411.9  0.525  0.000  0.000  0.348  321.0 2619.9  7040.5
2064  0.662  0.488  0.002  11.45  0.426  397.9  0.426  0.000  0.000  0.289  318.6 2628.4  6988.7
2065  1.236  0.993  0.280   9.57  0.787  192.0  0.454  0.333  0.000  0.429  288.6 2094.1  6330.8
2066  1.173  1.154  0.083  10.17  0.527  342.8  0.483  0.041  0.000  0.374  317.5 2359.1  6963.3
2067  1.298  1.161  0.160   9.92  0.799  299.5  0.466  0.333  0.000  0.413  302.4 2291.1  6632.7
2068  1.409  1.367  0.124  11.13  0.717  342.9  0.497  0.220  0.000  0.395  296.2 2626.1  6496.7
2069  1.200  0.958  0.251   9.54  0.816  267.6  0.464  0.353  0.000  0.429  294.8 1990.6  6466.8
2070  1.168  1.099  0.104  11.11  0.725  356.5  0.480  0.245  0.000  0.354  312.3 2628.6  6850.8
2071  1.221  1.087  0.146  11.21  0.769  450.7  0.511  0.257  0.000  0.389  322.1 2759.7  7064.4
2072  1.396  1.264  0.179  11.21  0.685  197.1  0.461  0.224  0.000  0.411  274.0 2383.9  6010.5
2073  1.566  1.380  0.229  12.60  0.808  323.8  0.522  0.287  0.000  0.413  304.6 2892.4  6680.5
2074  1.211  1.135  0.062  11.07  0.513  319.1  0.489  0.012  0.000  0.366  298.9 2533.1  6556.5
2075  1.488  1.246  0.344  10.88  1.098  179.8  0.449  0.649  0.000  0.429  281.7 2683.2  6179.5
2076  0.977  0.814  0.084  11.32  0.623  319.7  0.445  0.178  0.000  0.351  306.4 2619.0  6719.5
2077  1.094  1.044  0.048  11.94  0.526  465.3  0.526  0.000  0.000  0.327  330.4 2994.3  7246.0
2078  0.988  0.904  0.006  13.10  0.504  350.0  0.504  0.000  0.000  0.306  303.7 3247.2  6661.9
2079  1.639  1.480  0.266  12.52  0.949  358.2  0.510  0.439  0.000  0.413  307.3 3004.6  6741.3
2080  1.620  1.487  0.225  12.37  0.669  343.3  0.517  0.152  0.000  0.412  314.1 2820.6  6889.3
2081  0.926  0.762  0.003  14.22  0.477  475.1  0.477  0.000  0.000  0.289  327.5 3500.8  7183.5
2082  1.105  0.919  0.120  12.48  0.540  384.1  0.524  0.016  0.000  0.354  311.8 3007.3  6839.9
2083  1.408  1.334  0.182  11.02  0.772  260.3  0.473  0.299  0.000  0.413  287.4 2543.8  6303.8
2084  1.693  1.647  0.182  13.08  0.725  201.7  0.490  0.235  0.000  0.402  280.4 3144.7  6151.2
2085  1.132  1.054  0.066  12.40  0.581  399.5  0.531  0.050  0.000  0.334  309.2 2822.9  6781.0
2086  1.327  1.176  0.220  10.07  0.695  119.6  0.415  0.281  0.000  0.423  268.3 2303.8  5883.8
2087  1.561  1.509  0.172  12.42  0.689  317.7  0.510  0.179  0.000  0.402  300.6 2830.8  6593.3
2088  1.364  1.277  0.144  11.59  0.558  365.4  0.504  0.054  0.000  0.397  315.6 2730.4  6922.7
2089  1.577  1.494  0.226  12.18  0.759  399.4  0.525  0.235  0.000  0.413  308.8 2808.8  6774.0
2090  1.567  1.500  0.158  12.83  0.626  316.0  0.506  0.120  0.000  0.382  295.5 2927.4  6482.1
2091  1.602  1.618  0.135  12.77  0.686  282.5  0.507  0.179  0.000  0.394  304.0 2983.6  6666.9
2092  1.209  1.088  0.091  13.04  0.509  315.3  0.485  0.024  0.000  0.351  306.7 3094.8  6727.9
2093  1.089  0.916  0.104  12.94  0.612  519.7  0.494  0.119  0.000  0.345  340.9 3253.2  7477.7
2094  1.626  1.483  0.228  12.15  0.793  235.0  0.483  0.310  0.000  0.408  285.0 2878.4  6251.3
2095  0.835  0.570  0.012  14.49  0.387  578.7  0.387  0.000  0.000  0.291  350.0 3686.6  7677.3
2096  1.458  1.418  0.108  13.95  0.624  469.5  0.556  0.068  0.000  0.349  333.4 3361.2  7313.1
2097  1.753  1.450  0.385  13.38  0.674  323.4  0.518  0.156  0.000  0.426  304.6 3106.2  6681.6
2098  1.371  1.250  0.167  10.45  0.673  146.1  0.440  0.233  0.000  0.412  272.0 2399.5  5965.5
2099  1.147  0.893  0.251   9.10  0.592  301.4  0.455  0.137  0.000  0.429  308.8 1935.5  6774.1
