# Supplementary material for: Climate and air pollution impacts on habitat suitability of Austrian forest ecosystems
Source: PLoS One. 2017 Sep 12;12(9):e0184194. doi: 10.1371/journal.pone.0184194 (PMC5595319; doi:10.1371/journal.pone.0184194)
Supplement: S1 File — (ZIP) [file pone.0184194.s004.zip › Climate_Data/IF_AT09_ECHAM5B1x.dat]

!Made by:  Methyd.exe
!Using:  in.txt
! AT09
! Location (Lon-Lat):  16.050  48.120
! Temperature file:   Z:/Modell_VSDp/VSD_Input/Climate_Scen/AT09_KlaleodECHAM5B1x.txt;#3
! Precipitation file: Z:/Modell_VSDp/VSD_Input/Climate_Scen/AT09_KlaleodECHAM5B1x.txt;#4
! Sunshine file:      Z:/Modell_VSDp/VSD_Input/Climate_Scen/AT09_KlaleodECHAM5B1x.txt/E;#5
! ThetaSat= 0.546; ThetaFC= 0.437; Theta1bar= 0.354; ThetaWP= 0.243
! bulkdens= 1.099 g/cm3
! GDDlim=     5.0 oC
!     9.25 = av. annual mean TempC (oC)
!   0.7434 = av. annual Precip (m/yr)
!   283.24 = av. annual sunshine hours (h)
!   0.4480 = av. annual AET (m/yr)
!   0.2953 = av. annual percol (m/yr)
!   0.0000 = av. annual Qickfl (m/yr)
!   0.4118 = av. annual mean Theta (m/m)
!    1.152 = av. annual mean rf_miR
!    0.964 = av. annual mean rf_denit
!    0.197 = av. annual mean rf_den
!    300.8 = av. annual PAR (umol/m2/s)
!   2076.5 = av. annual GDD (deg.days)
! ... averages over  150 years.
!Year rf_miR rf_nit rf_denit TempC Precip Sunhrs  AET percol Qickfl  Theta   PAR    GDD kJ/m2/d
1950  1.084  0.811  0.264   8.45  0.767  159.5  0.397  0.370  0.000  0.433  281.9 1830.2  6183.9
1951  1.245  1.000  0.298   8.78  0.880  223.8  0.425  0.455  0.000  0.432  294.5 2222.8  6458.8
1952  1.065  0.807  0.240   8.49  0.754  241.5  0.431  0.324  0.000  0.430  301.6 1748.1  6615.3
1953  1.148  1.046  0.116   8.51  0.705  398.6  0.453  0.252  0.000  0.412  319.5 2023.6  7008.0
1954  1.156  0.901  0.276   8.87  0.922  277.3  0.434  0.488  0.000  0.432  308.4 1936.8  6764.3
1955  1.216  0.952  0.267   9.27  0.894  329.1  0.446  0.448  0.000  0.428  311.3 2124.5  6827.3
1956  1.116  1.015  0.126   8.66  0.530  321.3  0.453  0.073  0.000  0.381  317.8 2032.6  6971.0
1957  1.191  0.895  0.297   9.13  1.013  255.1  0.449  0.564  0.000  0.433  295.7 2075.5  6485.3
1958  1.229  0.964  0.289   9.25  0.723  287.5  0.447  0.276  0.000  0.431  307.0 2095.4  6733.7
1959  1.088  0.811  0.271   8.29  0.849  242.1  0.422  0.427  0.000  0.434  297.5 1888.2  6524.5
1960  0.990  0.765  0.209   7.56  0.904  321.6  0.412  0.492  0.000  0.430  308.5 1692.2  6766.7
1961  1.079  0.872  0.206   8.46  0.691  202.3  0.422  0.269  0.000  0.425  292.4 1755.9  6414.3
1962  1.120  0.860  0.266   8.31  0.698  248.0  0.407  0.290  0.000  0.431  297.5 1970.8  6524.8
1963  1.121  0.850  0.272   8.65  0.689  241.1  0.428  0.261  0.000  0.432  293.0 1912.8  6427.7
1964  1.170  0.988  0.210   8.73  0.665  391.9  0.467  0.199  0.000  0.413  321.3 2022.3  7047.5
1965  1.192  0.961  0.273   9.01  0.803  356.3  0.463  0.339  0.000  0.429  312.8 2012.9  6861.2
1966  1.189  0.970  0.223   9.45  0.677  315.4  0.473  0.204  0.000  0.423  303.0 2006.1  6645.8
1967  1.124  0.963  0.182   8.08  0.674  304.3  0.431  0.243  0.000  0.423  296.8 1954.9  6510.0
1968  1.161  0.998  0.189   8.65  0.707  345.4  0.437  0.270  0.000  0.419  312.2 2018.2  6848.7
1969  1.147  0.892  0.238   9.04  0.733  327.5  0.454  0.279  0.000  0.429  315.1 1984.7  6912.3
1970  1.038  0.823  0.203   7.95  0.670  262.3  0.418  0.252  0.000  0.428  291.9 1737.7  6402.0
1971  1.086  0.856  0.231   8.26  0.820  365.2  0.435  0.385  0.000  0.429  319.8 1853.6  7014.9
1972  1.073  0.855  0.214   7.99  0.662  276.2  0.409  0.253  0.000  0.427  298.0 1896.0  6535.3
1973  1.105  0.846  0.269   8.64  0.782  263.6  0.435  0.347  0.000  0.431  304.1 1859.4  6669.5
1974  1.121  0.831  0.287   8.45  0.790   85.7  0.398  0.392  0.000  0.434  261.7 1957.8  5739.1
1975  1.152  0.914  0.244   8.66  0.741  384.9  0.461  0.280  0.000  0.429  320.9 2010.2  7039.5
1976  1.075  0.807  0.264   8.14  0.687  260.8  0.410  0.277  0.000  0.433  300.6 1868.1  6593.9
1977  1.099  0.801  0.277   8.88  0.779  296.7  0.451  0.328  0.000  0.434  305.1 1831.1  6692.4
1978  1.054  0.776  0.260   8.37  0.738  283.3  0.442  0.295  0.000  0.433  303.9 1760.6  6666.0
1979  1.056  0.879  0.167   7.79  0.697  227.5  0.407  0.289  0.000  0.421  292.4 1821.7  6413.8
1980  1.092  0.902  0.195   8.47  0.605  253.2  0.419  0.185  0.000  0.424  294.2 1817.2  6452.8
1981  1.127  0.865  0.271   8.18  0.735  240.4  0.425  0.309  0.000  0.431  298.1 1959.3  6539.3
1982  1.147  1.063  0.112   9.03  0.717  331.8  0.456  0.261  0.000  0.404  309.8 2025.4  6794.2
1983  1.157  0.902  0.258   8.89  0.725  275.8  0.441  0.284  0.000  0.429  300.1 2008.8  6583.3
1984  1.164  0.962  0.207   9.04  0.820  275.9  0.452  0.368  0.000  0.425  295.7 1961.5  6484.8
1985  1.106  0.915  0.188   8.61  0.679  282.7  0.439  0.240  0.000  0.419  307.8 1883.7  6751.7
1986  1.103  0.848  0.252   8.52  0.663  268.5  0.430  0.232  0.000  0.431  301.2 1887.2  6605.9
1987  1.123  0.927  0.185   8.79  0.655  308.4  0.449  0.207  0.000  0.420  312.1 1919.1  6844.8
1988  1.035  0.769  0.250   7.86  0.852  261.2  0.404  0.448  0.000  0.433  293.3 1785.1  6432.8
1989  1.227  1.006  0.231   9.34  0.691  248.4  0.449  0.241  0.000  0.425  295.0 2128.8  6470.3
1990  1.216  0.934  0.274   9.61  0.721  319.7  0.464  0.256  0.000  0.430  305.6 2111.4  6701.9
1991  0.838  0.750  0.050   8.90  0.553  285.5  0.451  0.102  0.000  0.365  307.0 1899.9  6734.3
1992  1.165  0.926  0.257   8.78  0.719  361.3  0.455  0.264  0.000  0.429  318.4 2023.4  6983.5
1993  1.094  0.818  0.274   8.31  0.919  252.7  0.432  0.487  0.000  0.434  293.5 1849.1  6436.9
1994  1.093  1.095  0.058   9.10  0.534  359.2  0.450  0.085  0.000  0.373  321.9 2048.7  7061.2
1995  1.096  0.910  0.183   8.38  0.657  329.2  0.428  0.229  0.000  0.423  310.4 1854.6  6807.6
1996  1.054  1.020  0.060   8.34  0.564  385.1  0.456  0.108  0.000  0.398  314.6 1831.5  6899.9
1997  1.006  0.986  0.070   8.09  0.527  339.8  0.455  0.073  0.000  0.385  310.0 1866.6  6799.1
1998  1.121  1.004  0.149   8.60  0.661  307.9  0.434  0.227  0.000  0.398  304.2 2012.4  6671.6
1999  1.116  0.909  0.220   8.78  0.744  274.6  0.452  0.292  0.000  0.425  301.5 1815.2  6613.8
2000  1.100  0.823  0.277   8.30  0.830  176.8  0.398  0.432  0.000  0.434  282.8 1891.0  6203.9
2001  1.153  0.909  0.252   8.90  0.699  326.0  0.463  0.235  0.000  0.429  313.6 1943.3  6877.7
2002  1.246  0.952  0.325   9.17  0.783  219.3  0.426  0.357  0.000  0.434  292.4 2210.7  6414.3
2003  1.194  1.118  0.097   9.11  0.586  321.1  0.457  0.128  0.000  0.406  302.0 2071.1  6624.3
2004  1.088  0.853  0.236   8.44  0.734  243.5  0.430  0.304  0.000  0.430  290.7 1807.8  6375.2
2005  1.122  0.870  0.248   8.85  0.725  249.5  0.441  0.284  0.000  0.429  306.2 1849.0  6715.2
2006  1.053  0.967  0.102   8.14  0.613  366.5  0.445  0.168  0.000  0.401  318.2 1829.1  6979.8
2007  1.110  0.897  0.227   8.50  0.717  228.5  0.429  0.288  0.000  0.427  299.1 1875.4  6560.1
2008  1.216  1.031  0.192   9.37  0.697  390.8  0.487  0.210  0.000  0.420  325.9 2109.6  7148.9
2009  1.005  0.747  0.231   7.81  0.807  200.4  0.400  0.406  0.000  0.431  292.0 1709.4  6404.6
2010  0.964  0.975  0.028   8.74  0.515  349.2  0.453  0.062  0.000  0.357  316.9 2022.3  6950.3
2011  1.136  1.062  0.127   9.16  0.585  308.7  0.460  0.124  0.000  0.392  303.5 1979.3  6657.0
2012  1.177  0.904  0.271   9.12  0.705  219.3  0.436  0.269  0.000  0.430  295.6 2043.0  6483.2
2013  1.040  0.806  0.233   7.92  0.853  246.8  0.419  0.434  0.000  0.432  302.9 1702.9  6643.4
2014  1.117  0.988  0.145   8.23  0.545  239.3  0.418  0.126  0.000  0.401  298.6 1927.1  6548.6
2015  1.070  0.827  0.236   8.13  0.773  230.6  0.418  0.355  0.000  0.430  289.2 1791.1  6342.5
2016  0.968  0.815  0.131   7.69  0.811  361.7  0.445  0.366  0.000  0.409  304.4 1673.4  6675.9
2017  1.051  0.772  0.271   6.96  0.974  111.2  0.359  0.615  0.000  0.434  283.1 1891.4  6210.3
2018  0.750  0.554  0.034  10.43  0.407  438.0  0.406  0.000  0.000  0.312  325.9 2531.9  7147.7
2019  1.223  1.048  0.210   9.03  0.605  249.3  0.432  0.173  0.000  0.423  296.8 2189.6  6509.5
2020  1.177  0.947  0.203   9.71  0.641  193.7  0.441  0.200  0.000  0.421  278.0 1941.5  6096.6
2021  1.249  1.027  0.237   9.17  0.663  380.5  0.478  0.185  0.000  0.425  311.7 2199.9  6837.6
2022  1.269  0.951  0.304  10.19  0.905  194.2  0.452  0.452  0.000  0.431  279.8 2153.3  6137.2
2023  1.309  1.241  0.106  10.65  0.596  276.5  0.473  0.123  0.000  0.396  293.4 2348.7  6435.9
2024  1.208  1.127  0.131   9.73  0.785  511.5  0.516  0.269  0.000  0.409  328.4 2307.1  7203.2
2025  1.236  0.975  0.296   9.25  0.765  248.6  0.419  0.346  0.000  0.430  293.8 2156.6  6444.2
2026  1.120  0.862  0.245   9.00  0.934  121.5  0.404  0.530  0.000  0.430  264.7 1877.9  5805.7
2027  1.019  0.773  0.237   7.71  1.059  249.0  0.422  0.636  0.000  0.431  286.3 1645.6  6279.0
2028  1.150  1.031  0.096   9.28  0.541  259.0  0.444  0.097  0.000  0.398  306.5 1987.7  6721.9
2029  1.158  0.903  0.240   9.30  0.978  323.8  0.462  0.516  0.000  0.428  313.5 1936.1  6877.3
2030  1.112  0.987  0.141   8.24  0.743  371.5  0.431  0.312  0.000  0.416  313.0 1955.9  6864.8
2031  1.112  0.861  0.278   8.29  1.033  236.8  0.404  0.629  0.000  0.434  289.9 1912.2  6359.3
2032  1.233  1.013  0.225   9.75  0.798  207.0  0.445  0.353  0.000  0.412  286.7 2090.7  6287.5
2033  1.148  1.091  0.067  11.16  0.591  504.9  0.532  0.059  0.000  0.366  347.7 2568.1  7626.3
2034  0.971  0.709  0.225   7.94  0.786  216.2  0.418  0.368  0.000  0.431  289.8 1544.6  6355.5
2035  1.158  0.873  0.280   8.92  0.877  201.6  0.416  0.461  0.000  0.431  291.3 2062.6  6390.0
2036  1.272  1.143  0.164   9.96  0.797  254.0  0.459  0.338  0.000  0.408  300.1 2075.6  6581.7
2037  1.032  0.981  0.046  10.52  0.643  527.1  0.526  0.117  0.000  0.320  346.3 2409.7  7596.1
2038  0.782  0.694  0.019   9.47  0.443  387.1  0.443  0.000  0.000  0.313  321.2 2368.2  7044.5
2039  1.027  0.817  0.171   8.48  0.817  309.4  0.447  0.370  0.000  0.420  308.4 1658.3  6764.4
2040  1.144  0.901  0.220   9.22  0.842  210.6  0.439  0.403  0.000  0.417  290.4 1922.5  6368.8
2041  0.884  0.753  0.030  10.89  0.524  468.5  0.493  0.031  0.000  0.329  329.5 2365.0  7226.2
2042  1.162  0.909  0.266   8.72  0.771  208.3  0.419  0.352  0.000  0.431  286.9 1944.1  6292.0
2043  1.373  1.182  0.253  10.67  0.755  317.1  0.492  0.263  0.000  0.424  309.6 2339.5  6791.4
2044  1.268  1.185  0.123  11.07  0.544  362.4  0.499  0.045  0.000  0.389  321.1 2535.0  7044.0
2045  1.190  1.051  0.136   9.47  0.626  262.3  0.453  0.173  0.000  0.412  301.2 2034.2  6607.3
2046  1.150  0.933  0.212   9.26  0.653  151.3  0.416  0.237  0.000  0.423  275.9 1916.6  6051.9
2047  1.172  0.905  0.263   8.58  0.828  270.9  0.445  0.383  0.000  0.428  302.0 2060.5  6623.2
2048  0.903  0.827  0.073   8.05  0.656  402.5  0.467  0.190  0.000  0.389  312.2 1823.4  6846.9
2049  1.218  0.974  0.263   9.15  0.675  127.7  0.417  0.257  0.000  0.426  288.8 2092.4  6334.3
2050  1.218  1.110  0.160   9.25  0.734  300.7  0.450  0.283  0.000  0.412  304.2 2132.7  6671.5
2051  1.248  0.925  0.303  10.15  0.909  153.9  0.440  0.470  0.000  0.433  273.8 2112.3  6005.6
2052  1.106  0.984  0.157   7.63  0.638  333.6  0.451  0.186  0.000  0.420  304.2 1902.8  6673.1
2053  0.997  0.738  0.259   7.58  1.205  152.4  0.402  0.804  0.000  0.435  267.3 1662.5  5862.3
2054  1.277  0.979  0.296  10.20  0.836  189.1  0.452  0.384  0.000  0.431  280.8 2165.1  6158.4
2055  1.187  1.063  0.144   9.55  0.751  226.0  0.446  0.305  0.000  0.413  304.6 2046.1  6680.4
2056  1.232  0.988  0.266   9.55  0.767  176.2  0.441  0.326  0.000  0.428  282.1 2110.8  6187.4
2057  1.388  1.111  0.310  10.71  0.833  247.8  0.468  0.365  0.000  0.428  291.0 2385.6  6383.8
2058  1.151  1.027  0.150   9.77  0.790  319.1  0.479  0.311  0.000  0.410  301.3 2044.2  6608.3
2059  0.984  0.712  0.248   7.57  1.506   63.8  0.373  1.133  0.000  0.434  238.1 1602.8  5223.2
2060  1.094  0.913  0.196   8.57  0.715  238.8  0.439  0.276  0.000  0.426  288.9 1786.0  6335.8
2061  1.168  0.992  0.179   9.21  1.072  257.1  0.459  0.614  0.000  0.421  291.1 1951.6  6385.8
2062  0.521  0.334  0.000  10.67  0.447  512.8  0.447  0.000  0.000  0.276  337.5 2470.8  7403.0
2063  1.162  1.107  0.070   9.14  0.666  263.8  0.432  0.235  0.000  0.392  291.8 2073.4  6400.2
2064  1.300  1.222  0.146   9.49  0.644  340.8  0.464  0.180  0.000  0.393  311.0 2346.8  6822.5
2065  1.208  0.941  0.276   9.73  0.994  184.6  0.445  0.548  0.000  0.429  286.8 2008.9  6291.1
2066  1.089  0.907  0.177   8.72  0.568  165.6  0.423  0.146  0.000  0.422  287.4 1783.6  6303.7
2067  1.180  1.139  0.116   9.24  0.864  326.6  0.462  0.403  0.000  0.403  303.4 2289.1  6653.6
2068  1.318  1.011  0.320  10.31  0.726  251.7  0.467  0.259  0.000  0.431  294.1 2310.2  6451.3
2069  1.221  1.110  0.139   9.37  0.532  267.9  0.447  0.084  0.000  0.409  294.0 2117.1  6448.1
2070  0.981  0.856  0.096  10.04  0.695  210.5  0.452  0.243  0.000  0.358  287.5 2180.9  6305.0
2071  1.416  1.309  0.197  10.86  0.786  363.2  0.488  0.298  0.000  0.410  314.1 2690.0  6889.9
2072  1.432  1.341  0.116  11.67  0.569  341.0  0.500  0.069  0.000  0.395  311.6 2568.2  6833.8
2073  1.273  1.242  0.112  11.17  0.750  331.8  0.492  0.258  0.000  0.384  307.7 2621.8  6749.4
2074  1.051  0.856  0.144  10.00  0.811  344.3  0.480  0.331  0.000  0.402  297.3 2149.7  6519.8
2075  1.489  1.196  0.362  11.47  0.939  227.8  0.482  0.458  0.000  0.431  298.8 2588.0  6553.1
2076  1.067  1.011  0.084   9.80  0.795  206.9  0.446  0.349  0.000  0.383  284.9 2159.3  6249.5
2077  1.062  1.045  0.031  11.53  0.541  426.1  0.520  0.022  0.000  0.309  322.8 2846.8  7080.1
2078  1.437  1.271  0.222  11.16  0.936  356.4  0.507  0.429  0.000  0.420  298.3 2491.5  6543.3
2079  1.374  1.059  0.327  10.54  0.965  140.8  0.438  0.528  0.000  0.432  275.2 2422.9  6036.6
2080  1.240  0.973  0.273   9.87  1.004  286.7  0.470  0.535  0.000  0.428  298.7 2104.2  6552.2
2081  1.471  1.400  0.171  11.05  0.652  295.7  0.487  0.165  0.000  0.413  302.0 2548.9  6623.0
2082  1.260  1.109  0.154   9.85  0.695  256.0  0.461  0.233  0.000  0.412  279.1 2266.7  6121.5
2083  1.506  1.408  0.263   9.96  0.777  390.0  0.490  0.286  0.000  0.422  321.0 2801.5  7041.7
2084  1.402  1.097  0.313  11.05  1.208  126.4  0.441  0.767  0.000  0.428  260.8 2434.2  5720.9
2085  1.168  1.034  0.144   9.44  1.062  325.9  0.469  0.592  0.000  0.411  291.0 2180.5  6383.4
2086  1.253  1.177  0.114   9.88  0.547  255.1  0.453  0.093  0.000  0.395  299.5 2178.8  6568.5
2087  1.363  1.180  0.198  10.98  0.721  304.8  0.490  0.230  0.000  0.416  296.3 2342.8  6499.3
2088  0.924  0.800  0.046  10.85  0.484  426.2  0.484  0.000  0.000  0.331  326.2 2577.2  7154.2
2089  1.209  0.943  0.271   9.51  0.828  165.5  0.432  0.396  0.000  0.430  280.7 2046.5  6156.2
2090  1.204  1.134  0.103  10.70  0.737  306.8  0.482  0.255  0.000  0.381  303.1 2363.5  6648.9
2091  1.602  1.515  0.187  12.40  0.768  433.3  0.535  0.232  0.000  0.398  328.6 2903.6  7207.3
2092  1.406  1.363  0.096  11.49  0.593  293.9  0.492  0.101  0.000  0.390  302.8 2605.5  6642.5
2093  1.302  1.108  0.243  10.19  0.913  338.2  0.487  0.426  0.000  0.425  305.8 2216.2  6706.6
2094  1.345  1.078  0.267  10.43  0.694  252.6  0.466  0.229  0.000  0.427  291.9 2346.3  6403.0
2095  0.927  0.830  0.053  10.49  0.506  209.8  0.431  0.075  0.000  0.333  289.0 2490.8  6338.8
2096  1.461  1.325  0.217  11.29  0.739  307.0  0.489  0.250  0.000  0.405  305.0 2551.8  6689.1
2097  1.356  1.096  0.268  10.58  0.954  400.9  0.509  0.445  0.000  0.426  323.6 2397.5  7098.1
2098  0.905  0.872  0.008   9.74  0.441  199.6  0.439  0.000  0.000  0.319  291.7 2289.1  6397.4
2099  1.147  0.893  0.251   9.10  0.592  301.4  0.455  0.137  0.000  0.429  308.8 1935.5  6774.1
