# Supplementary material for: Climate and air pollution impacts on habitat suitability of Austrian forest ecosystems
Source: PLoS One. 2017 Sep 12;12(9):e0184194. doi: 10.1371/journal.pone.0184194 (PMC5595319; doi:10.1371/journal.pone.0184194)
Supplement: S1 File — (ZIP) [file pone.0184194.s004.zip › Climate_Data/IF_AT09_HADCM3A1B.dat]

!Made by:  Methyd.exe
!Using:  in.txt
! AT09
! Location (Lon-Lat):  16.050  48.120
! Temperature file:   Z:/Modell_VSDp/VSD_Input/Climate_Scen/AT09_KlaleodHADCM3A1B.txt;#3
! Precipitation file: Z:/Modell_VSDp/VSD_Input/Climate_Scen/AT09_KlaleodHADCM3A1B.txt;#4
! Sunshine file:      Z:/Modell_VSDp/VSD_Input/Climate_Scen/AT09_KlaleodHADCM3A1B.txt/E;#5
! ThetaSat= 0.546; ThetaFC= 0.437; Theta1bar= 0.354; ThetaWP= 0.243
! bulkdens= 1.099 g/cm3
! GDDlim=     5.0 oC
!     9.96 = av. annual mean TempC (oC)
!   0.6983 = av. annual Precip (m/yr)
!   302.68 = av. annual sunshine hours (h)
!   0.4563 = av. annual AET (m/yr)
!   0.2408 = av. annual percol (m/yr)
!   0.0000 = av. annual Qickfl (m/yr)
!   0.3976 = av. annual mean Theta (m/m)
!    1.175 = av. annual mean rf_miR
!    1.003 = av. annual mean rf_denit
!    0.183 = av. annual mean rf_den
!    304.2 = av. annual PAR (umol/m2/s)
!   2272.2 = av. annual GDD (deg.days)
! ... averages over  150 years.
!Year rf_miR rf_nit rf_denit TempC Precip Sunhrs  AET percol Qickfl  Theta   PAR    GDD kJ/m2/d
1950  1.084  0.811  0.264   8.45  0.767  159.5  0.397  0.370  0.000  0.433  281.9 1830.2  6183.9
1951  1.245  1.000  0.298   8.78  0.880  223.8  0.425  0.455  0.000  0.432  294.5 2222.8  6458.8
1952  1.065  0.807  0.240   8.49  0.754  241.5  0.431  0.324  0.000  0.430  301.6 1748.1  6615.3
1953  1.148  1.046  0.116   8.51  0.705  398.6  0.453  0.252  0.000  0.412  319.5 2023.6  7008.0
1954  1.156  0.901  0.276   8.87  0.922  277.3  0.434  0.488  0.000  0.432  308.4 1936.8  6764.3
1955  1.216  0.952  0.267   9.27  0.894  329.1  0.446  0.448  0.000  0.428  311.3 2124.5  6827.3
1956  1.116  1.015  0.126   8.66  0.530  321.3  0.453  0.073  0.000  0.381  317.8 2032.6  6971.0
1957  1.191  0.895  0.297   9.13  1.013  255.1  0.449  0.564  0.000  0.433  295.7 2075.5  6485.3
1958  1.229  0.964  0.289   9.25  0.723  287.5  0.447  0.276  0.000  0.431  307.0 2095.4  6733.7
1959  1.088  0.811  0.271   8.29  0.849  242.1  0.422  0.427  0.000  0.434  297.5 1888.2  6524.5
1960  0.990  0.765  0.209   7.56  0.904  321.6  0.412  0.492  0.000  0.430  308.5 1692.2  6766.7
1961  1.079  0.872  0.206   8.46  0.691  202.3  0.422  0.269  0.000  0.425  292.4 1755.9  6414.3
1962  1.120  0.860  0.266   8.31  0.698  248.0  0.407  0.290  0.000  0.431  297.5 1970.8  6524.8
1963  1.121  0.850  0.272   8.65  0.689  241.1  0.428  0.261  0.000  0.432  293.0 1912.8  6427.7
1964  1.170  0.988  0.210   8.73  0.665  391.9  0.467  0.199  0.000  0.413  321.3 2022.3  7047.5
1965  1.192  0.961  0.273   9.01  0.803  356.3  0.463  0.339  0.000  0.429  312.8 2012.9  6861.2
1966  1.189  0.970  0.223   9.45  0.677  315.4  0.473  0.204  0.000  0.423  303.0 2006.1  6645.8
1967  1.124  0.963  0.182   8.08  0.674  304.3  0.431  0.243  0.000  0.423  296.8 1954.9  6510.0
1968  1.161  0.998  0.189   8.65  0.707  345.4  0.437  0.270  0.000  0.419  312.2 2018.2  6848.7
1969  1.147  0.892  0.238   9.04  0.733  327.5  0.454  0.279  0.000  0.429  315.1 1984.7  6912.3
1970  1.038  0.823  0.203   7.95  0.670  262.3  0.418  0.252  0.000  0.428  291.9 1737.7  6402.0
1971  1.086  0.856  0.231   8.26  0.820  365.2  0.435  0.385  0.000  0.429  319.8 1853.6  7014.9
1972  1.073  0.855  0.214   7.99  0.662  276.2  0.409  0.253  0.000  0.427  298.0 1896.0  6535.3
1973  1.105  0.846  0.269   8.64  0.782  263.6  0.435  0.347  0.000  0.431  304.1 1859.4  6669.5
1974  1.121  0.831  0.287   8.45  0.790   85.7  0.398  0.392  0.000  0.434  261.7 1957.8  5739.1
1975  1.152  0.914  0.244   8.66  0.741  384.9  0.461  0.280  0.000  0.429  320.9 2010.2  7039.5
1976  1.075  0.807  0.264   8.14  0.687  260.8  0.410  0.277  0.000  0.433  300.6 1868.1  6593.9
1977  1.099  0.801  0.277   8.88  0.779  296.7  0.451  0.328  0.000  0.434  305.1 1831.1  6692.4
1978  1.054  0.776  0.260   8.37  0.738  283.3  0.442  0.295  0.000  0.433  303.9 1760.6  6666.0
1979  1.056  0.879  0.167   7.79  0.697  227.5  0.407  0.289  0.000  0.421  292.4 1821.7  6413.8
1980  1.092  0.902  0.195   8.47  0.605  253.2  0.419  0.185  0.000  0.424  294.2 1817.2  6452.8
1981  1.127  0.865  0.271   8.18  0.735  240.4  0.425  0.309  0.000  0.431  298.1 1959.3  6539.3
1982  1.147  1.063  0.112   9.03  0.717  331.8  0.456  0.261  0.000  0.404  309.8 2025.4  6794.2
1983  1.157  0.902  0.258   8.89  0.725  275.8  0.441  0.284  0.000  0.429  300.1 2008.8  6583.3
1984  1.164  0.962  0.207   9.04  0.820  275.9  0.452  0.368  0.000  0.425  295.7 1961.5  6484.8
1985  1.106  0.915  0.188   8.61  0.679  282.7  0.439  0.240  0.000  0.419  307.8 1883.7  6751.7
1986  1.103  0.848  0.252   8.52  0.663  268.5  0.430  0.232  0.000  0.431  301.2 1887.2  6605.9
1987  1.123  0.927  0.185   8.79  0.655  308.4  0.449  0.207  0.000  0.420  312.1 1919.1  6844.8
1988  1.035  0.769  0.250   7.86  0.852  261.2  0.404  0.448  0.000  0.433  293.3 1785.1  6432.8
1989  1.227  1.006  0.231   9.34  0.691  248.4  0.449  0.241  0.000  0.425  295.0 2128.8  6470.3
1990  1.216  0.934  0.274   9.61  0.721  319.7  0.464  0.256  0.000  0.430  305.6 2111.4  6701.9
1991  0.838  0.750  0.050   8.90  0.553  285.5  0.451  0.102  0.000  0.365  307.0 1899.9  6734.3
1992  1.165  0.926  0.257   8.78  0.719  361.3  0.455  0.264  0.000  0.429  318.4 2023.4  6983.5
1993  1.094  0.818  0.274   8.31  0.919  252.7  0.432  0.487  0.000  0.434  293.5 1849.1  6436.9
1994  1.093  1.095  0.058   9.10  0.534  359.2  0.450  0.085  0.000  0.373  321.9 2048.7  7061.2
1995  1.096  0.910  0.183   8.38  0.657  329.2  0.428  0.229  0.000  0.423  310.4 1854.6  6807.6
1996  1.054  1.020  0.060   8.34  0.564  385.1  0.456  0.108  0.000  0.398  314.6 1831.5  6899.9
1997  1.006  0.986  0.070   8.09  0.527  339.8  0.455  0.073  0.000  0.385  310.0 1866.6  6799.1
1998  1.121  1.004  0.149   8.60  0.661  307.9  0.434  0.227  0.000  0.398  304.2 2012.4  6671.6
1999  1.116  0.909  0.220   8.78  0.744  274.6  0.452  0.292  0.000  0.425  301.5 1815.2  6613.8
2000  1.100  0.823  0.277   8.30  0.830  176.8  0.398  0.432  0.000  0.434  282.8 1891.0  6203.9
2001  1.153  0.909  0.252   8.90  0.699  326.0  0.463  0.235  0.000  0.429  313.6 1943.3  6877.7
2002  1.246  0.952  0.325   9.17  0.783  219.3  0.426  0.357  0.000  0.434  292.4 2210.7  6414.3
2003  1.194  1.118  0.097   9.11  0.586  321.1  0.457  0.128  0.000  0.406  302.0 2071.1  6624.3
2004  1.088  0.853  0.236   8.44  0.734  243.5  0.430  0.304  0.000  0.430  290.7 1807.8  6375.2
2005  1.122  0.870  0.248   8.85  0.725  249.5  0.441  0.284  0.000  0.429  306.2 1849.0  6715.2
2006  1.053  0.967  0.102   8.14  0.613  366.5  0.445  0.168  0.000  0.401  318.2 1829.1  6979.8
2007  1.110  0.897  0.227   8.50  0.717  228.5  0.429  0.288  0.000  0.427  299.1 1875.4  6560.1
2008  1.216  1.031  0.192   9.37  0.697  390.8  0.487  0.210  0.000  0.420  325.9 2109.6  7148.9
2009  1.005  0.747  0.231   7.81  0.807  200.4  0.400  0.406  0.000  0.431  292.0 1709.4  6404.6
2010  0.964  0.975  0.028   8.74  0.515  349.2  0.453  0.062  0.000  0.357  316.9 2022.3  6950.3
2011  1.136  1.062  0.127   9.16  0.585  308.7  0.460  0.124  0.000  0.392  303.5 1979.3  6657.0
2012  1.177  0.904  0.271   9.12  0.705  219.3  0.436  0.269  0.000  0.430  295.6 2043.0  6483.2
2013  1.040  0.806  0.233   7.92  0.853  246.8  0.419  0.434  0.000  0.432  302.9 1702.9  6643.4
2014  1.117  0.988  0.145   8.23  0.545  239.3  0.418  0.126  0.000  0.401  298.6 1927.1  6548.6
2015  1.070  0.827  0.236   8.13  0.773  230.6  0.418  0.355  0.000  0.430  289.2 1791.1  6342.5
2016  0.818  0.770  0.036   8.34  0.515  445.1  0.469  0.046  0.000  0.341  330.7 1932.9  7252.7
2017  1.346  1.212  0.212  10.88  0.734  350.0  0.494  0.240  0.000  0.416  315.3 2439.9  6916.8
2018  1.330  1.245  0.125  10.91  0.523  300.0  0.485  0.014  0.000  0.375  310.0 2428.6  6799.6
2019  1.068  0.833  0.254   8.04  0.615  193.0  0.411  0.204  0.000  0.431  284.5 1787.1  6239.4
2020  1.248  0.994  0.239   9.64  0.823  177.9  0.425  0.397  0.000  0.425  277.5 2196.5  6087.3
2021  0.960  0.843  0.093  10.44  0.576  405.4  0.490  0.086  0.000  0.344  305.4 2280.4  6698.4
2022  1.223  1.074  0.133   9.93  0.596  234.9  0.457  0.139  0.000  0.397  289.4 2059.2  6347.7
2023  1.385  1.289  0.135  11.74  0.635  351.8  0.503  0.131  0.000  0.390  319.4 2583.5  7004.8
2024  1.450  1.294  0.239  11.19  0.751  360.6  0.511  0.240  0.000  0.407  310.9 2470.2  6819.1
2025  1.419  1.292  0.234   9.80  0.907  372.1  0.449  0.458  0.000  0.404  319.1 2575.1  6999.2
2026  1.176  0.940  0.241   9.05  0.826  271.1  0.431  0.395  0.000  0.425  294.2 2037.8  6453.3
2027  1.039  0.798  0.241   7.90  0.984  131.6  0.373  0.611  0.000  0.432  272.6 1787.9  5978.1
2028  0.890  0.821  0.046   9.32  0.502  346.6  0.465  0.037  0.000  0.352  318.3 2090.7  6982.0
2029  1.310  1.006  0.337  10.22  0.854  282.0  0.465  0.389  0.000  0.433  307.5 2237.9  6745.6
2030  0.766  0.595  0.041  10.31  0.449  502.0  0.427  0.022  0.000  0.331  334.9 2627.6  7346.0
2031  1.370  1.306  0.169   9.66  0.708  409.1  0.493  0.215  0.000  0.409  325.3 2474.9  7136.1
2032  1.480  1.235  0.291  11.57  0.684  319.7  0.498  0.187  0.000  0.422  304.2 2517.4  6671.2
2033  1.463  1.449  0.107  11.95  0.843  586.9  0.566  0.277  0.000  0.397  354.8 2662.5  7781.8
2034  1.224  0.966  0.219  10.19  0.746  279.3  0.465  0.281  0.000  0.424  304.9 2023.2  6688.5
2035  1.150  0.856  0.256   9.51  0.994  280.8  0.455  0.539  0.000  0.429  299.3 1920.7  6564.4
2036  1.234  1.016  0.216   9.75  0.727  251.2  0.431  0.296  0.000  0.416  299.6 2102.3  6570.9
2037  0.945  0.927  0.005   9.91  0.480  393.4  0.477  0.000  0.000  0.298  329.3 2455.7  7223.7
2038  1.342  1.313  0.112   9.81  0.490  206.4  0.442  0.007  0.000  0.370  291.2 2523.6  6387.0
2039  0.808  0.795  0.001  10.74  0.505  440.7  0.505  0.000  0.000  0.297  331.3 2228.8  7265.6
2040  1.001  0.908  0.063  11.49  0.515  318.6  0.462  0.053  0.000  0.309  313.5 2707.0  6876.5
2041  0.845  0.666  0.040  11.25  0.493  420.3  0.484  0.009  0.000  0.320  326.8 2674.2  7167.1
2042  1.207  1.144  0.121  11.37  0.543  392.9  0.491  0.052  0.000  0.347  323.0 2769.7  7084.3
2043  0.730  0.507  0.005  13.17  0.502  424.3  0.502  0.000  0.000  0.290  329.2 3139.1  7221.5
2044  1.388  1.068  0.316  11.22  0.827  213.1  0.461  0.365  0.000  0.430  289.5 2350.8  6350.6
2045  1.066  0.980  0.079  10.20  0.541  248.9  0.450  0.092  0.000  0.354  297.5 2254.6  6525.3
2046  1.311  1.175  0.169  10.33  0.808  284.7  0.447  0.362  0.000  0.396  296.9 2460.6  6513.0
2047  1.189  0.887  0.304   9.04  1.260  312.0  0.459  0.801  0.000  0.434  296.2 2054.4  6496.2
2048  1.311  1.155  0.150  10.43  0.605  432.2  0.509  0.096  0.000  0.405  322.2 2253.2  7067.1
2049  1.288  1.041  0.276   9.79  0.807  158.4  0.426  0.381  0.000  0.427  277.9 2222.6  6094.8
2050  0.858  0.842  0.016   8.77  0.460  350.5  0.452  0.008  0.000  0.339  308.9 2181.3  6775.7
2051  1.180  0.969  0.215   9.65  1.116  144.6  0.425  0.691  0.000  0.420  253.8 2130.0  5567.3
2052  1.123  1.055  0.096  10.83  0.513  312.1  0.484  0.029  0.000  0.345  298.2 2455.6  6541.0
2053  1.386  1.322  0.201  10.06  0.635  448.1  0.500  0.136  0.000  0.412  328.7 2548.9  7210.1
2054  1.440  1.200  0.235  11.48  1.043  133.6  0.441  0.602  0.000  0.416  272.1 2543.1  5967.3
2055  1.229  1.021  0.227   9.63  1.009  240.3  0.454  0.555  0.000  0.420  280.0 2188.7  6140.4
2056  1.302  0.997  0.304  10.15  0.848   79.5  0.392  0.456  0.000  0.431  259.0 2262.0  5681.0
2057  1.146  1.049  0.018  13.95  0.529  482.4  0.529  0.000  0.000  0.321  336.5 3322.6  7379.6
2058  0.955  0.789  0.067  11.95  0.607  426.2  0.457  0.150  0.000  0.318  319.2 2855.0  7000.9
2059  1.266  1.021  0.276   9.77  0.891  256.3  0.451  0.439  0.000  0.427  277.8 2160.5  6092.1
2060  1.114  1.023  0.103  10.59  0.573  338.7  0.489  0.085  0.000  0.357  304.9 2193.2  6687.4
2061  1.301  1.249  0.127  11.33  0.772  520.4  0.549  0.223  0.000  0.400  336.5 2521.8  7380.0
2062  1.469  1.405  0.175  11.61  0.612  372.5  0.509  0.103  0.000  0.408  309.1 2611.1  6780.2
2063  0.910  0.732  0.040  12.97  0.597  481.8  0.461  0.136  0.000  0.331  335.9 3123.9  7367.3
2064  1.239  0.916  0.310   9.87  0.879  184.2  0.448  0.431  0.000  0.431  289.1 2144.4  6342.1
2065  1.019  0.916  0.058  10.85  0.516  368.0  0.500  0.016  0.000  0.348  318.3 2520.1  6980.9
2066  1.124  1.084  0.054  10.03  0.478  211.1  0.450  0.022  0.000  0.364  287.2 2229.9  6299.6
2067  1.314  1.135  0.194  10.51  0.893  146.7  0.441  0.452  0.000  0.419  267.8 2201.6  5873.9
2068  1.282  1.184  0.159  11.50  0.642  278.6  0.489  0.153  0.000  0.354  297.6 2650.6  6527.7
2069  0.780  0.708  0.000  11.40  0.534  485.9  0.531  0.000  0.000  0.294  336.8 2619.6  7388.2
2070  0.853  0.638  0.059  12.21  0.465  348.8  0.410  0.055  0.000  0.326  318.6 2925.5  6988.4
2071  1.286  1.178  0.127  12.74  0.611  483.5  0.503  0.108  0.000  0.357  341.3 3346.7  7485.4
2072  1.391  1.183  0.223  11.69  0.820  243.0  0.475  0.345  0.000  0.416  283.2 2462.0  6210.8
2073  1.539  1.412  0.220  11.64  0.613  200.0  0.464  0.149  0.000  0.410  290.7 2751.5  6375.7
2074  1.198  1.146  0.123  10.31  0.512  267.8  0.458  0.055  0.000  0.369  297.2 2341.3  6518.4
2075  1.113  1.197  0.000  12.89  0.515  306.7  0.510  0.000  0.000  0.312  310.2 3076.6  6803.9
2076  1.063  0.955  0.089  11.20  0.810  289.5  0.468  0.342  0.000  0.347  289.1 2504.1  6340.2
2077  0.733  0.580  0.000  12.78  0.408  383.7  0.408  0.000  0.000  0.286  325.1 3116.2  7131.6
2078  1.405  1.229  0.298   9.91  0.930  186.9  0.438  0.492  0.000  0.428  264.2 2467.0  5794.2
2079  1.461  1.207  0.299  11.15  0.827  319.5  0.484  0.343  0.000  0.420  311.0 2584.0  6821.3
2080  1.214  1.099  0.129  12.85  0.560  415.4  0.536  0.023  0.000  0.340  325.7 3137.3  7144.7
2081  1.496  1.193  0.339  11.67  0.593  225.5  0.469  0.124  0.000  0.421  289.9 2591.4  6359.5
2082  1.457  1.467  0.130  12.44  0.529  315.4  0.511  0.000  0.000  0.360  294.7 2956.7  6463.1
2083  1.604  1.494  0.229  12.52  0.880  353.3  0.510  0.370  0.000  0.411  310.4 3031.2  6808.7
2084  1.151  0.984  0.111  13.41  0.796  361.8  0.484  0.312  0.000  0.341  304.5 3150.4  6678.9
2085  1.348  1.332  0.104  11.94  0.721  242.7  0.468  0.253  0.000  0.368  286.9 3024.6  6291.9
2086  1.455  1.319  0.223  11.45  0.584  243.0  0.473  0.111  0.000  0.411  297.2 2489.9  6519.5
2087  1.430  1.309  0.148  13.29  0.608  393.0  0.531  0.077  0.000  0.354  313.0 3037.3  6866.1
2088  1.447  1.282  0.182  11.08  0.507  159.1  0.434  0.021  0.000  0.402  290.1 2614.9  6363.7
2089  1.632  1.634  0.196  12.74  0.771  379.1  0.520  0.251  0.000  0.387  310.9 3029.1  6818.3
2090  1.175  1.014  0.078  13.22  0.504  394.9  0.493  0.011  0.000  0.343  307.6 3110.5  6746.7
2091  1.633  1.429  0.276  12.59  0.793  334.8  0.502  0.291  0.000  0.402  311.3 2955.3  6828.7
2092  1.181  1.063  0.086  12.27  0.461  256.2  0.461  0.000  0.000  0.338  295.7 2965.0  6485.9
2093  1.484  1.344  0.231  12.01  0.728  389.0  0.503  0.224  0.000  0.390  320.4 2843.5  7026.8
2094  1.005  0.766  0.030  14.47  0.412  550.3  0.412  0.000  0.000  0.297  348.3 3697.8  7638.5
2095  1.146  1.090  0.082  10.71  0.713  101.8  0.439  0.274  0.000  0.380  266.2 2301.6  5839.5
2096  1.468  1.354  0.235  11.70  0.785  192.5  0.456  0.329  0.000  0.405  278.6 2733.9  6111.1
2097  1.582  1.326  0.320  12.23  1.126  351.9  0.513  0.613  0.000  0.427  311.9 2712.6  6842.0
2098  1.359  1.374  0.082  12.10  0.514  279.0  0.495  0.000  0.000  0.343  300.9 2787.2  6600.8
2099  1.147  0.893  0.251   9.10  0.592  301.4  0.455  0.137  0.000  0.429  308.8 1935.5  6774.1
