# Supplementary material for: Climate and air pollution impacts on habitat suitability of Austrian forest ecosystems
Source: PLoS One. 2017 Sep 12;12(9):e0184194. doi: 10.1371/journal.pone.0184194 (PMC5595319; doi:10.1371/journal.pone.0184194)
Supplement: S1 File — (ZIP) [file pone.0184194.s004.zip › Climate_Data/IF_AT10_BASELINEx.dat]

!Made by:  Methyd.exe
!Using:  in.txt
! AT10
! Location (Lon-Lat):  12.870  48.100
! Temperature file:   Z:/Modell_VSDp/VSD_Input/Climate_Scen/AT10_Hochbur_Baseline.txt;#3
! Precipitation file: Z:/Modell_VSDp/VSD_Input/Climate_Scen/AT10_Hochbur_Baseline.txt;#4
! Sunshine file:      Z:/Modell_VSDp/VSD_Input/Climate_Scen/AT10_Hochbur_Baseline.txt/E;#5
! ThetaSat= 0.561; ThetaFC= 0.389; Theta1bar= 0.278; ThetaWP= 0.155
! bulkdens= 0.996 g/cm3
! GDDlim=     5.0 oC
!     9.40 = av. annual mean TempC (oC)
!   1.2680 = av. annual Precip (m/yr)
!  1642.33 = av. annual sunshine hours (h)
!   0.6577 = av. annual AET (m/yr)
!   0.6103 = av. annual percol (m/yr)
!   0.0000 = av. annual Qickfl (m/yr)
!   0.3801 = av. annual mean Theta (m/m)
!    1.232 = av. annual mean rf_miR
!    1.205 = av. annual mean rf_denit
!    0.045 = av. annual mean rf_den
!    517.0 = av. annual PAR (umol/m2/s)
!   2135.2 = av. annual GDD (deg.days)
! ... averages over  150 years.
!Year rf_miR rf_nit rf_denit TempC Precip Sunhrs  AET percol Qickfl  Theta   PAR    GDD kJ/m2/d
1950  1.268  1.232  0.051   9.60  1.299 1745.3  0.668  0.631  0.000  0.384  525.4 2263.5 11523.3
1951  1.294  1.266  0.047   9.91  1.305 1784.9  0.690  0.615  0.000  0.381  539.2 2272.4 11827.2
1952  1.243  1.245  0.022   9.55  1.057 1615.3  0.670  0.387  0.000  0.374  513.7 2147.4 11268.1
1953  1.173  1.145  0.033   8.44  1.268 1736.8  0.661  0.607  0.000  0.377  532.2 2072.0 11673.0
1954  1.264  1.235  0.030   9.75  1.145 1624.4  0.671  0.474  0.000  0.377  513.2 2202.1 11255.6
1955  1.279  1.256  0.046   9.68  1.204 1781.0  0.693  0.510  0.000  0.382  536.8 2250.1 11773.5
1956  1.121  1.074  0.053   8.50  1.356 1554.7  0.634  0.722  0.000  0.386  506.9 1901.0 11117.4
1957  1.251  1.205  0.055   9.69  1.340 1562.8  0.658  0.682  0.000  0.384  506.5 2137.3 11109.6
1958  1.229  1.209  0.054   9.50  1.346 1437.1  0.629  0.717  0.000  0.384  485.4 2069.8 10646.3
1959  1.238  1.223  0.037   9.33  1.119 1803.5  0.663  0.457  0.000  0.377  539.1 2176.8 11825.2
1960  1.217  1.200  0.028   9.23  1.295 1701.3  0.666  0.629  0.000  0.371  523.2 2123.1 11476.1
1961  1.283  1.231  0.059   9.91  1.334 1761.6  0.692  0.642  0.000  0.386  534.4 2218.3 11721.2
1962  1.237  1.177  0.059   9.83  1.452 1672.7  0.681  0.771  0.000  0.386  519.6 2099.5 11395.9
1963  1.298  1.289  0.041   9.95  0.928 1523.8  0.696  0.232  0.000  0.382  507.6 2249.9 11133.9
1964  1.148  1.101  0.033   8.99  1.275 1646.1  0.630  0.646  0.000  0.380  512.8 1977.3 11247.9
1965  1.286  1.279  0.051   9.58  1.299 1702.4  0.660  0.639  0.000  0.384  523.8 2265.0 11489.6
1966  1.276  1.266  0.040   9.76  1.364 1664.1  0.692  0.673  0.000  0.373  523.1 2228.2 11472.8
1967  1.177  1.158  0.044   8.81  1.259 1795.0  0.644  0.614  0.000  0.380  537.4 2056.9 11787.2
1968  1.252  1.221  0.058   9.51  1.405 1454.4  0.637  0.769  0.000  0.386  492.7 2166.3 10806.1
1969  1.209  1.178  0.056   9.36  1.094 1834.8  0.687  0.407  0.000  0.384  534.9 2049.9 11732.7
1970  1.306  1.277  0.044   9.87  1.028 1729.7  0.661  0.367  0.000  0.381  522.5 2345.0 11461.1
1971  1.273  1.209  0.060   9.97  1.297 1698.1  0.668  0.628  0.000  0.386  519.9 2230.7 11403.0
1972  1.260  1.240  0.037   9.39  1.148 1614.4  0.666  0.481  0.000  0.378  517.6 2201.8 11352.5
1973  1.226  1.210  0.021   9.28  1.003 1647.1  0.670  0.333  0.000  0.368  523.0 2164.1 11471.9
1974  1.138  1.068  0.052   9.15  1.109 1716.8  0.656  0.453  0.000  0.386  522.2 1902.4 11452.7
1975  1.166  1.133  0.036   9.02  1.187 1720.0  0.665  0.522  0.000  0.362  531.2 2038.6 11651.6
1976  1.213  1.149  0.059   9.47  1.314 1678.5  0.681  0.633  0.000  0.386  526.7 2106.2 11553.4
1977  1.144  1.107  0.029   9.12  1.281 1741.3  0.682  0.599  0.000  0.373  531.6 1894.0 11659.8
1978  1.162  1.137  0.058   8.80  1.541 1482.9  0.607  0.934  0.000  0.387  493.6 1963.8 10827.3
1979  1.219  1.168  0.059   9.17  1.538 1539.6  0.641  0.897  0.000  0.386  504.6 2156.3 11067.9
1980  1.153  1.127  0.041   8.69  1.150 1654.4  0.612  0.538  0.000  0.381  516.1 2006.0 11319.1
1981  1.120  1.085  0.047   8.65  1.245 1596.8  0.624  0.621  0.000  0.383  512.5 1891.5 11240.5
1982  1.514  1.521  0.068  11.22  1.492 1884.1  0.740  0.753  0.000  0.384  550.2 2747.8 12068.7
1983  1.175  1.128  0.043   9.23  1.220 1676.1  0.674  0.547  0.000  0.381  524.0 1911.4 11492.5
1984  1.171  1.138  0.053   8.80  1.226 1597.8  0.642  0.584  0.000  0.385  516.5 2016.0 11328.8
1985  1.264  1.227  0.027   9.80  1.119 1654.1  0.676  0.442  0.000  0.366  519.9 2187.1 11404.0
1986  1.318  1.313  0.025  10.19  1.094 1773.2  0.712  0.382  0.000  0.363  535.2 2288.7 11739.0
1987  1.222  1.217  0.043   8.93  1.233 1718.0  0.629  0.605  0.000  0.380  527.9 2189.0 11578.0
1988  1.214  1.179  0.031   9.43  1.033 1537.4  0.631  0.402  0.000  0.371  505.9 2131.7 11096.1
1989  1.261  1.217  0.050   9.99  1.306 1670.5  0.682  0.624  0.000  0.384  519.1 2171.1 11385.0
1990  1.249  1.213  0.053   9.59  1.265 1711.5  0.659  0.605  0.000  0.384  519.2 2147.1 11388.7
1991  1.252  1.247  0.018   9.72  1.061 1777.1  0.677  0.384  0.000  0.358  532.5 2136.0 11678.6
1992  1.266  1.243  0.055   9.65  1.275 1633.5  0.638  0.638  0.000  0.385  513.2 2172.2 11255.7
1993  1.130  1.073  0.040   8.64  1.167 1466.6  0.611  0.556  0.000  0.381  500.9 1986.0 10985.6
1994  1.187  1.143  0.045   8.97  1.275 1509.5  0.600  0.675  0.000  0.381  498.6 2054.6 10935.8
1995  1.258  1.252  0.014   9.98  0.892 1968.6  0.732  0.160  0.000  0.335  555.8 2271.0 12189.7
1996  1.290  1.264  0.062   9.26  1.391 1663.4  0.641  0.750  0.000  0.386  519.6 2265.3 11396.1
1997  1.207  1.163  0.042   9.26  1.626 1539.2  0.644  0.983  0.000  0.375  507.1 2130.8 11122.1
1998  1.244  1.213  0.048   9.71  1.277 1577.2  0.664  0.613  0.000  0.383  504.9 2108.6 11074.3
1999  1.183  1.161  0.042   9.23  1.328 1675.0  0.696  0.632  0.000  0.382  527.8 2042.8 11577.6
2000  1.211  1.142  0.048   9.70  1.172 1522.8  0.650  0.522  0.000  0.383  499.5 2077.4 10956.9
2001  1.097  1.041  0.052   8.41  1.393 1419.1  0.584  0.809  0.000  0.386  486.3 1877.7 10666.1
2002  1.295  1.248  0.047  10.15  1.197 1890.0  0.705  0.493  0.000  0.383  542.3 2203.2 11893.8
2003  1.214  1.186  0.039   9.55  1.060 1762.6  0.691  0.368  0.000  0.378  533.6 2041.8 11703.5
2004  1.195  1.170  0.022   9.25  1.190 1849.2  0.665  0.525  0.000  0.369  543.9 2092.8 11929.3
2005  1.209  1.182  0.053   9.12  1.361 1638.5  0.660  0.701  0.000  0.384  520.4 2089.3 11414.5
2006  1.309  1.323  0.034   9.69  1.105 1722.6  0.691  0.415  0.000  0.378  526.1 2301.6 11539.9
2007  1.188  1.137  0.045   9.62  1.168 1656.4  0.667  0.500  0.000  0.383  510.8 1922.4 11204.1
2008  1.372  1.377  0.032  10.45  1.105 1906.3  0.738  0.367  0.000  0.371  553.0 2426.7 12128.3
2009  1.238  1.219  0.027   9.41  1.090 1642.3  0.649  0.441  0.000  0.373  514.9 2181.1 11294.2
2010  1.241  1.207  0.052   9.23  1.099 1593.6  0.648  0.451  0.000  0.383  513.6 2165.4 11266.0
2011  1.192  1.171  0.053   8.65  1.324 1682.9  0.641  0.683  0.000  0.385  526.7 2110.5 11551.4
2012  1.126  1.113  0.034   8.65  1.179 1709.9  0.657  0.521  0.000  0.377  522.0 1902.6 11448.9
2013  1.195  1.149  0.053   9.16  1.223 1614.8  0.625  0.598  0.000  0.385  511.5 2091.9 11218.4
2014  1.153  1.118  0.028   8.97  0.963 1562.7  0.638  0.324  0.000  0.373  507.5 1983.0 11130.6
2015  1.241  1.229  0.044   9.32  1.200 1682.9  0.671  0.529  0.000  0.381  520.7 2171.5 11420.5
2016  1.160  1.117  0.053   8.45  1.378 1519.7  0.594  0.784  0.000  0.385  498.1 2069.1 10925.8
2017  1.330  1.316  0.057   9.78  1.548 1585.7  0.670  0.878  0.000  0.383  514.7 2380.4 11289.0
2018  1.289  1.302  0.043   9.53  1.061 1602.5  0.682  0.379  0.000  0.382  515.3 2231.9 11301.6
2019  1.138  1.095  0.050   8.65  1.321 1745.7  0.625  0.696  0.000  0.385  527.3 1952.7 11565.1
2020  1.213  1.197  0.037   9.17  1.416 1626.5  0.654  0.762  0.000  0.380  512.1 2062.5 11231.7
2021  1.150  1.116  0.044   8.76  1.138 1562.6  0.651  0.487  0.000  0.383  508.5 1909.8 11153.4
2022  1.181  1.148  0.049   9.20  1.124 1580.7  0.646  0.478  0.000  0.384  505.8 1972.7 11094.3
2023  1.288  1.277  0.035  10.04  1.098 1632.5  0.685  0.413  0.000  0.378  517.5 2197.1 11350.9
2024  1.195  1.187  0.046   9.12  1.521 1502.1  0.635  0.887  0.000  0.382  501.3 2047.4 10994.9
2025  1.349  1.386  0.023   9.82  1.008 1758.3  0.669  0.339  0.000  0.365  529.7 2435.3 11618.4
2026  1.166  1.120  0.048   9.07  1.363 1562.4  0.656  0.707  0.000  0.384  511.0 1967.3 11208.8
2027  1.193  1.166  0.053   9.06  1.353 1680.0  0.668  0.686  0.000  0.385  528.9 2050.1 11599.9
2028  1.069  1.036  0.041   7.96  1.260 1472.1  0.597  0.663  0.000  0.384  496.2 1803.0 10883.9
2029  1.278  1.235  0.052   9.93  1.339 1545.0  0.660  0.680  0.000  0.384  506.5 2223.5 11108.3
2030  1.263  1.213  0.061   9.68  1.487 1578.3  0.656  0.831  0.000  0.386  506.5 2207.0 11110.1
2031  1.205  1.180  0.055   9.33  1.308 1494.2  0.655  0.653  0.000  0.385  500.6 2045.2 10979.5
2032  1.264  1.250  0.053   9.17  1.316 1551.8  0.630  0.686  0.000  0.385  508.7 2286.8 11158.1
2033  1.263  1.229  0.062   9.28  1.348 1785.1  0.641  0.707  0.000  0.387  535.4 2294.6 11743.1
2034  1.246  1.259  0.028   9.54  1.062 1790.0  0.718  0.343  0.000  0.378  537.5 2099.9 11790.4
2035  1.414  1.429  0.062  10.58  1.346 1681.5  0.709  0.637  0.000  0.384  525.3 2422.9 11522.2
2036  1.122  1.099  0.049   8.33  1.251 1516.1  0.621  0.630  0.000  0.385  502.3 1852.5 11017.9
2037  1.270  1.233  0.062   9.77  1.349 1630.2  0.682  0.667  0.000  0.386  515.7 2163.7 11311.6
2038  1.126  1.114  0.022   8.37  1.346 1538.5  0.567  0.779  0.000  0.372  505.0 1953.8 11076.0
2039  1.243  1.207  0.047   9.55  1.037 1832.8  0.658  0.379  0.000  0.380  538.7 2169.9 11816.2
2040  1.197  1.149  0.051   9.11  1.124 1758.9  0.678  0.446  0.000  0.383  530.7 2060.2 11640.6
2041  1.219  1.172  0.057   9.25  1.235 1626.9  0.630  0.605  0.000  0.386  509.7 2161.4 11178.6
2042  1.146  1.087  0.052   9.08  1.384 1510.9  0.632  0.752  0.000  0.386  499.3 1920.6 10950.7
2043  1.221  1.175  0.061   9.31  1.480 1673.0  0.617  0.863  0.000  0.387  514.6 2141.0 11286.5
2044  1.219  1.155  0.058   9.66  1.268 1702.0  0.677  0.591  0.000  0.386  519.0 2083.4 11383.4
2045  1.265  1.206  0.055  10.03  1.481 1545.8  0.679  0.802  0.000  0.385  506.7 2193.4 11113.6
2046  1.215  1.190  0.050   9.30  1.196 1576.8  0.658  0.538  0.000  0.384  509.7 2098.0 11179.3
2047  1.238  1.187  0.059   9.50  1.606 1513.2  0.643  0.964  0.000  0.386  494.8 2093.2 10851.9
2048  1.277  1.286  0.040   9.54  1.206 1651.6  0.686  0.521  0.000  0.379  523.3 2238.6 11477.1
2049  1.183  1.133  0.041   9.00  1.136 1513.8  0.637  0.499  0.000  0.377  497.7 2053.8 10917.5
2050  1.270  1.244  0.036   9.93  1.318 1720.2  0.698  0.620  0.000  0.378  533.4 2180.2 11700.1
2051  1.355  1.370  0.032  10.08  1.094 1715.1  0.699  0.395  0.000  0.375  528.6 2363.0 11593.6
2052  1.179  1.145  0.058   8.68  1.378 1442.2  0.579  0.799  0.000  0.387  487.7 2057.5 10696.0
2053  1.198  1.143  0.052   9.21  1.386 1524.4  0.587  0.799  0.000  0.383  495.3 2070.7 10864.1
2054  1.212  1.200  0.034   9.10  1.204 1480.6  0.611  0.593  0.000  0.380  497.0 2128.3 10901.3
2055  1.214  1.151  0.060   9.37  1.527 1547.1  0.641  0.886  0.000  0.387  504.9 2117.6 11074.9
2056  1.304  1.275  0.050  10.10  1.438 1678.1  0.672  0.766  0.000  0.381  519.0 2265.8 11384.4
2057  1.340  1.300  0.054  10.16  1.421 1739.7  0.685  0.736  0.000  0.383  527.9 2401.5 11579.0
2058  1.322  1.312  0.048  10.06  1.361 1606.4  0.669  0.691  0.000  0.374  517.5 2327.1 11351.5
2059  1.203  1.160  0.058   8.90  1.392 1747.7  0.597  0.795  0.000  0.386  521.8 2148.6 11445.4
2060  1.164  1.108  0.042   9.16  1.296 1683.3  0.666  0.630  0.000  0.380  522.9 1936.1 11470.0
2061  1.283  1.273  0.061   9.74  1.315 1684.7  0.686  0.630  0.000  0.386  520.6 2193.0 11419.2
2062  1.097  1.041  0.026   8.80  1.201 1640.9  0.632  0.569  0.000  0.366  517.1 1836.3 11341.8
2063  1.268  1.241  0.048   9.43  1.351 1676.7  0.656  0.695  0.000  0.383  522.3 2238.8 11455.8
2064  1.240  1.192  0.053   9.65  1.181 1589.0  0.641  0.541  0.000  0.383  504.4 2132.5 11062.6
2065  1.276  1.291  0.039   9.58  1.173 1725.0  0.699  0.474  0.000  0.381  529.9 2216.8 11623.5
2066  1.239  1.194  0.063   9.49  1.404 1527.9  0.646  0.758  0.000  0.387  499.6 2117.7 10958.3
2067  1.090  1.044  0.054   8.22  1.182 1476.4  0.581  0.601  0.000  0.387  491.1 1849.7 10770.5
2068  1.301  1.269  0.055   9.88  1.156 1649.8  0.688  0.468  0.000  0.384  521.6 2260.3 11441.3
2069  1.279  1.292  0.018   9.67  1.199 1730.3  0.692  0.507  0.000  0.365  532.6 2233.8 11682.4
2070  1.214  1.157  0.058   9.37  1.527 1480.9  0.632  0.895  0.000  0.386  490.0 2105.2 10748.4
2071  1.331  1.334  0.030  10.22  1.225 1549.6  0.653  0.572  0.000  0.373  505.3 2311.3 11083.1
2072  1.167  1.153  0.045   8.68  1.271 1637.6  0.645  0.626  0.000  0.381  519.9 1994.4 11404.1
2073  1.207  1.190  0.016   9.45  1.243 1646.3  0.672  0.571  0.000  0.369  522.0 2035.1 11450.0
2074  1.167  1.122  0.055   8.77  1.323 1544.9  0.621  0.701  0.000  0.386  502.1 1983.8 11013.8
2075  1.239  1.210  0.043   9.50  1.240 1532.0  0.651  0.588  0.000  0.382  506.1 2167.8 11100.8
2076  1.260  1.237  0.049   9.76  1.321 1573.8  0.680  0.641  0.000  0.383  509.3 2166.1 11170.1
2077  1.242  1.233  0.044   9.25  1.201 1746.7  0.653  0.548  0.000  0.378  527.2 2164.6 11563.5
2078  1.125  1.086  0.031   8.91  1.318 1632.2  0.645  0.673  0.000  0.377  514.5 1904.3 11285.3
2079  1.312  1.301  0.059   9.66  1.500 1469.4  0.644  0.855  0.000  0.385  496.9 2328.6 10898.0
2080  1.150  1.125  0.036   8.71  1.708 1668.1  0.642  1.067  0.000  0.381  515.5 1990.6 11306.1
2081  1.163  1.128  0.057   8.66  1.546 1507.0  0.629  0.917  0.000  0.386  500.5 1979.6 10977.6
2082  1.272  1.280  0.023   9.69  1.177 1668.9  0.660  0.518  0.000  0.370  519.7 2214.5 11398.6
2083  1.250  1.242  0.049   9.47  1.243 1432.4  0.626  0.618  0.000  0.384  489.3 2170.1 10732.5
2084  1.177  1.137  0.039   9.35  1.346 1678.3  0.670  0.677  0.000  0.373  520.8 1962.2 11422.4
2085  1.192  1.137  0.054   9.02  1.322 1502.4  0.599  0.723  0.000  0.385  497.7 2106.4 10916.7
2086  1.198  1.176  0.042   9.01  1.244 1647.0  0.645  0.599  0.000  0.383  518.5 2066.6 11372.0
2087  1.318  1.328  0.030   9.90  1.067 1709.0  0.686  0.381  0.000  0.376  528.2 2319.6 11585.0
2088  1.223  1.212  0.049   9.11  1.161 1586.0  0.628  0.531  0.000  0.382  509.3 2148.4 11171.2
2089  1.401  1.368  0.058  10.83  1.421 1616.5  0.718  0.703  0.000  0.384  517.1 2438.1 11342.9
2090  1.275  1.267  0.030   9.56  1.133 1773.7  0.700  0.433  0.000  0.367  539.6 2265.6 11835.6
2091  1.236  1.187  0.057   9.58  1.458 1605.6  0.659  0.799  0.000  0.384  508.2 2090.5 11146.8
2092  1.271  1.268  0.039   9.81  1.407 1477.9  0.637  0.770  0.000  0.378  493.7 2181.2 10828.5
2093  1.365  1.350  0.058  10.08  1.437 1566.3  0.650  0.788  0.000  0.382  504.3 2364.6 11061.7
2094  1.172  1.127  0.055   9.13  1.558 1632.5  0.666  0.893  0.000  0.385  518.3 1958.5 11369.2
2095  1.271  1.275  0.025   9.47  1.126 1707.9  0.688  0.438  0.000  0.366  528.7 2224.7 11596.1
2096  1.307  1.300  0.027   9.98  1.203 1903.0  0.719  0.484  0.000  0.370  553.9 2323.0 12149.4
2097  1.203  1.169  0.046   8.65  1.222 1583.9  0.638  0.583  0.000  0.382  515.4 2176.7 11305.7
2098  1.352  1.352  0.044  10.20  1.168 1836.9  0.691  0.477  0.000  0.378  542.4 2402.3 11896.6
2099  1.360  1.361  0.059  10.29  1.122 1889.0  0.747  0.375  0.000  0.383  550.0 2395.3 12064.0
