# Supplementary material for: Climate and air pollution impacts on habitat suitability of Austrian forest ecosystems
Source: PLoS One. 2017 Sep 12;12(9):e0184194. doi: 10.1371/journal.pone.0184194 (PMC5595319; doi:10.1371/journal.pone.0184194)
Supplement: S1 File — (ZIP) [file pone.0184194.s004.zip › Climate_Data/IF_AT10_ECHAM5A1B.dat]

!Made by:  Methyd.exe
!Using:  in.txt
! AT10
! Location (Lon-Lat):  12.870  48.100
! Temperature file:   Z:/Modell_VSDp/VSD_Input/Climate_Scen/AT10_HochburECHAM5A1B.txt;#3
! Precipitation file: Z:/Modell_VSDp/VSD_Input/Climate_Scen/AT10_HochburECHAM5A1B.txt;#4
! Sunshine file:      Z:/Modell_VSDp/VSD_Input/Climate_Scen/AT10_HochburECHAM5A1B.txt/E;#5
! ThetaSat= 0.561; ThetaFC= 0.389; Theta1bar= 0.278; ThetaWP= 0.155
! bulkdens= 0.996 g/cm3
! GDDlim=     5.0 oC
!    10.39 = av. annual mean TempC (oC)
!   1.2870 = av. annual Precip (m/yr)
!  1590.11 = av. annual sunshine hours (h)
!   0.6753 = av. annual AET (m/yr)
!   0.6117 = av. annual percol (m/yr)
!   0.0000 = av. annual Qickfl (m/yr)
!   0.3698 = av. annual mean Theta (m/m)
!    1.330 = av. annual mean rf_miR
!    1.318 = av. annual mean rf_denit
!    0.041 = av. annual mean rf_den
!    511.5 = av. annual PAR (umol/m2/s)
!   2384.4 = av. annual GDD (deg.days)
! ... averages over  150 years.
!Year rf_miR rf_nit rf_denit TempC Precip Sunhrs  AET percol Qickfl  Theta   PAR    GDD kJ/m2/d
1950  1.268  1.232  0.051   9.60  1.299 1745.3  0.668  0.631  0.000  0.384  525.4 2263.5 11523.3
1951  1.294  1.266  0.047   9.91  1.305 1784.9  0.690  0.615  0.000  0.381  539.2 2272.4 11827.2
1952  1.243  1.245  0.022   9.55  1.057 1615.3  0.670  0.387  0.000  0.374  513.7 2147.4 11268.1
1953  1.173  1.145  0.033   8.44  1.268 1736.8  0.661  0.607  0.000  0.377  532.2 2072.0 11673.0
1954  1.264  1.235  0.030   9.75  1.145 1624.4  0.671  0.474  0.000  0.377  513.2 2202.1 11255.6
1955  1.279  1.256  0.046   9.68  1.204 1781.0  0.693  0.510  0.000  0.382  536.8 2250.1 11773.5
1956  1.121  1.074  0.053   8.50  1.356 1554.7  0.634  0.722  0.000  0.386  506.9 1901.0 11117.4
1957  1.251  1.205  0.055   9.69  1.340 1562.8  0.658  0.682  0.000  0.384  506.5 2137.3 11109.6
1958  1.229  1.209  0.054   9.50  1.346 1437.1  0.629  0.717  0.000  0.384  485.4 2069.8 10646.3
1959  1.238  1.223  0.037   9.33  1.119 1803.5  0.663  0.457  0.000  0.377  539.1 2176.8 11825.2
1960  1.217  1.200  0.028   9.23  1.295 1701.3  0.666  0.629  0.000  0.371  523.2 2123.1 11476.1
1961  1.283  1.231  0.059   9.91  1.334 1761.6  0.692  0.642  0.000  0.386  534.4 2218.3 11721.2
1962  1.237  1.177  0.059   9.83  1.452 1672.7  0.681  0.771  0.000  0.386  519.6 2099.5 11395.9
1963  1.298  1.289  0.041   9.95  0.928 1523.8  0.696  0.232  0.000  0.382  507.6 2249.9 11133.9
1964  1.148  1.101  0.033   8.99  1.275 1646.1  0.630  0.646  0.000  0.380  512.8 1977.3 11247.9
1965  1.286  1.279  0.051   9.58  1.299 1702.4  0.660  0.639  0.000  0.384  523.8 2265.0 11489.6
1966  1.276  1.266  0.040   9.76  1.364 1664.1  0.692  0.673  0.000  0.373  523.1 2228.2 11472.8
1967  1.177  1.158  0.044   8.81  1.259 1795.0  0.644  0.614  0.000  0.380  537.4 2056.9 11787.2
1968  1.252  1.221  0.058   9.51  1.405 1454.4  0.637  0.769  0.000  0.386  492.7 2166.3 10806.1
1969  1.209  1.178  0.056   9.36  1.094 1834.8  0.687  0.407  0.000  0.384  534.9 2049.9 11732.7
1970  1.306  1.277  0.044   9.87  1.028 1729.7  0.661  0.367  0.000  0.381  522.5 2345.0 11461.1
1971  1.273  1.209  0.060   9.97  1.297 1698.1  0.668  0.628  0.000  0.386  519.9 2230.7 11403.0
1972  1.260  1.240  0.037   9.39  1.148 1614.4  0.666  0.481  0.000  0.378  517.6 2201.8 11352.5
1973  1.226  1.210  0.021   9.28  1.003 1647.1  0.670  0.333  0.000  0.368  523.0 2164.1 11471.9
1974  1.138  1.068  0.052   9.15  1.109 1716.8  0.656  0.453  0.000  0.386  522.2 1902.4 11452.7
1975  1.166  1.133  0.036   9.02  1.187 1720.0  0.665  0.522  0.000  0.362  531.2 2038.6 11651.6
1976  1.213  1.149  0.059   9.47  1.314 1678.5  0.681  0.633  0.000  0.386  526.7 2106.2 11553.4
1977  1.144  1.107  0.029   9.12  1.281 1741.3  0.682  0.599  0.000  0.373  531.6 1894.0 11659.8
1978  1.162  1.137  0.058   8.80  1.541 1482.9  0.607  0.934  0.000  0.387  493.6 1963.8 10827.3
1979  1.219  1.168  0.059   9.17  1.538 1539.6  0.641  0.897  0.000  0.386  504.6 2156.3 11067.9
1980  1.153  1.127  0.041   8.69  1.150 1654.4  0.612  0.538  0.000  0.381  516.1 2006.0 11319.1
1981  1.120  1.085  0.047   8.65  1.245 1596.8  0.624  0.621  0.000  0.383  512.5 1891.5 11240.5
1982  1.514  1.521  0.068  11.22  1.492 1884.1  0.740  0.753  0.000  0.384  550.2 2747.8 12068.7
1983  1.175  1.128  0.043   9.23  1.220 1676.1  0.674  0.547  0.000  0.381  524.0 1911.4 11492.5
1984  1.171  1.138  0.053   8.80  1.226 1597.8  0.642  0.584  0.000  0.385  516.5 2016.0 11328.8
1985  1.264  1.227  0.027   9.80  1.119 1654.1  0.676  0.442  0.000  0.366  519.9 2187.1 11404.0
1986  1.318  1.313  0.025  10.19  1.094 1773.2  0.712  0.382  0.000  0.363  535.2 2288.7 11739.0
1987  1.222  1.217  0.043   8.93  1.233 1718.0  0.629  0.605  0.000  0.380  527.9 2189.0 11578.0
1988  1.214  1.179  0.031   9.43  1.033 1537.4  0.631  0.402  0.000  0.371  505.9 2131.7 11096.1
1989  1.261  1.217  0.050   9.99  1.306 1670.5  0.682  0.624  0.000  0.384  519.1 2171.1 11385.0
1990  1.249  1.213  0.053   9.59  1.265 1711.5  0.659  0.605  0.000  0.384  519.2 2147.1 11388.7
1991  1.252  1.247  0.018   9.72  1.061 1777.1  0.677  0.384  0.000  0.358  532.5 2136.0 11678.6
1992  1.266  1.243  0.055   9.65  1.275 1633.5  0.638  0.638  0.000  0.385  513.2 2172.2 11255.7
1993  1.130  1.073  0.040   8.64  1.167 1466.6  0.611  0.556  0.000  0.381  500.9 1986.0 10985.6
1994  1.187  1.143  0.045   8.97  1.275 1509.5  0.600  0.675  0.000  0.381  498.6 2054.6 10935.8
1995  1.258  1.252  0.014   9.98  0.892 1968.6  0.732  0.160  0.000  0.335  555.8 2271.0 12189.7
1996  1.290  1.264  0.062   9.26  1.391 1663.4  0.641  0.750  0.000  0.386  519.6 2265.3 11396.1
1997  1.207  1.163  0.042   9.26  1.626 1539.2  0.644  0.983  0.000  0.375  507.1 2130.8 11122.1
1998  1.244  1.213  0.048   9.71  1.277 1577.2  0.664  0.613  0.000  0.383  504.9 2108.6 11074.3
1999  1.183  1.161  0.042   9.23  1.328 1675.0  0.696  0.632  0.000  0.382  527.8 2042.8 11577.6
2000  1.211  1.142  0.048   9.70  1.172 1522.8  0.650  0.522  0.000  0.383  499.5 2077.4 10956.9
2001  1.097  1.041  0.052   8.41  1.393 1419.1  0.584  0.809  0.000  0.386  486.3 1877.7 10666.1
2002  1.295  1.248  0.047  10.15  1.197 1890.0  0.705  0.493  0.000  0.383  542.3 2203.2 11893.8
2003  1.214  1.186  0.039   9.55  1.060 1762.6  0.691  0.368  0.000  0.378  533.6 2041.8 11703.5
2004  1.195  1.170  0.022   9.25  1.190 1849.2  0.665  0.525  0.000  0.369  543.9 2092.8 11929.3
2005  1.209  1.182  0.053   9.12  1.361 1638.5  0.660  0.701  0.000  0.384  520.4 2089.3 11414.5
2006  1.309  1.323  0.034   9.69  1.105 1722.6  0.691  0.415  0.000  0.378  526.1 2301.6 11539.9
2007  1.188  1.137  0.045   9.62  1.168 1656.4  0.667  0.500  0.000  0.383  510.8 1922.4 11204.1
2008  1.372  1.377  0.032  10.45  1.105 1906.3  0.738  0.367  0.000  0.371  553.0 2426.7 12128.3
2009  1.238  1.219  0.027   9.41  1.090 1642.3  0.649  0.441  0.000  0.373  514.9 2181.1 11294.2
2010  1.241  1.207  0.052   9.23  1.099 1593.6  0.648  0.451  0.000  0.383  513.6 2165.4 11266.0
2011  1.192  1.171  0.053   8.65  1.324 1682.9  0.641  0.683  0.000  0.385  526.7 2110.5 11551.4
2012  1.126  1.113  0.034   8.65  1.179 1709.9  0.657  0.521  0.000  0.377  522.0 1902.6 11448.9
2013  1.195  1.149  0.053   9.16  1.223 1614.8  0.625  0.598  0.000  0.385  511.5 2091.9 11218.4
2014  1.153  1.118  0.028   8.97  0.963 1562.7  0.638  0.324  0.000  0.373  507.5 1983.0 11130.6
2015  1.241  1.229  0.044   9.32  1.200 1682.9  0.671  0.529  0.000  0.381  520.7 2171.5 11420.5
2016  1.123  1.055  0.053   8.56  1.437 1259.5  0.547  0.890  0.000  0.386  460.9 1979.4 10109.9
2017  1.363  1.333  0.057  10.42  1.661 1442.0  0.651  1.009  0.000  0.382  491.5 2425.6 10780.8
2018  1.522  1.613  0.021  11.00  1.037 1751.8  0.738  0.299  0.000  0.371  537.4 2708.0 11788.0
2019  1.206  1.167  0.048   9.33  1.621 1540.9  0.644  0.977  0.000  0.383  504.6 2022.7 11067.5
2020  1.117  1.066  0.042   8.20  1.507 1357.3  0.594  0.914  0.000  0.383  473.2 1913.5 10379.2
2021  1.180  1.145  0.043   8.90  1.084 1582.7  0.653  0.430  0.000  0.381  508.2 1991.5 11146.4
2022  1.205  1.170  0.058   9.17  1.292 1476.4  0.623  0.669  0.000  0.385  491.0 2051.9 10770.2
2023  1.398  1.405  0.023  10.83  1.162 1880.0  0.741  0.420  0.000  0.368  552.1 2452.9 12108.9
2024  1.299  1.332  0.032   9.48  1.567 1275.8  0.559  1.009  0.000  0.372  472.9 2326.5 10371.6
2025  1.394  1.455  0.014  10.61  1.007 1778.7  0.703  0.303  0.000  0.335  535.4 2528.4 11742.7
2026  1.259  1.238  0.029   9.71  1.397 1477.0  0.650  0.747  0.000  0.367  496.5 2138.9 10889.7
2027  1.121  1.088  0.040   8.49  1.570 1430.5  0.588  0.982  0.000  0.380  490.1 1926.9 10750.1
2028  1.164  1.184  0.027   8.27  1.176 1440.1  0.627  0.549  0.000  0.373  497.7 1971.7 10916.6
2029  1.266  1.187  0.053  10.25  1.463 1352.2  0.633  0.830  0.000  0.384  475.7 2167.4 10433.4
2030  1.157  1.104  0.057   9.01  1.985 1317.0  0.605  1.380  0.000  0.387  475.2 1964.9 10422.2
2031  1.216  1.172  0.061   9.44  1.718 1305.9  0.630  1.088  0.000  0.386  475.6 2054.2 10432.2
2032  1.436  1.478  0.037  10.51  1.380 1443.2  0.655  0.725  0.000  0.359  492.8 2596.9 10809.0
2033  1.259  1.208  0.063   9.73  1.691 1438.6  0.631  1.060  0.000  0.387  491.3 2223.3 10776.0
2034  1.308  1.312  0.028  10.00  0.944 1752.1  0.703  0.241  0.000  0.374  527.9 2243.0 11579.0
2035  1.530  1.604  0.022  11.52  1.453 1446.0  0.716  0.737  0.000  0.366  498.9 2594.5 10943.4
2036  1.136  1.160  0.007   9.81  0.950 1460.8  0.667  0.283  0.000  0.314  501.2 2165.3 10992.8
2037  1.346  1.313  0.064  10.37  1.479 1573.8  0.679  0.800  0.000  0.384  504.3 2315.6 11060.9
2038  1.188  1.172  0.030   9.06  1.433 1222.9  0.582  0.852  0.000  0.376  467.0 2030.6 10242.8
2039  1.549  1.570  0.045  11.81  1.090 1797.9  0.752  0.338  0.000  0.374  538.0 2718.3 11800.2
2040  1.404  1.376  0.045  10.83  1.127 1560.6  0.684  0.443  0.000  0.378  506.1 2499.6 11100.3
2041  1.253  1.193  0.047   9.88  1.370 1421.9  0.639  0.730  0.000  0.382  485.3 2159.3 10644.6
2042  1.299  1.240  0.055  10.31  1.302 1386.6  0.643  0.659  0.000  0.385  482.5 2260.7 10583.6
2043  1.258  1.181  0.063  10.17  1.567 1479.1  0.648  0.920  0.000  0.387  488.1 2130.3 10705.1
2044  1.275  1.186  0.063  10.49  1.574 1156.1  0.597  0.977  0.000  0.387  445.8 2105.7  9777.3
2045  1.500  1.514  0.014  11.95  1.153 1774.2  0.759  0.394  0.000  0.346  542.7 2689.2 11904.3
2046  1.443  1.443  0.041  10.86  1.552 1585.3  0.695  0.857  0.000  0.376  514.9 2535.1 11292.7
2047  1.445  1.398  0.070  11.28  1.591 1417.2  0.659  0.933  0.000  0.386  479.1 2531.3 10507.5
2048  1.456  1.509  0.024  11.17  1.228 1478.0  0.697  0.531  0.000  0.359  500.1 2555.0 10969.6
2049  1.355  1.321  0.037  10.65  1.086 1401.5  0.659  0.427  0.000  0.372  484.2 2332.5 10619.8
2050  1.395  1.383  0.028  11.03  1.304 1504.8  0.707  0.597  0.000  0.367  507.6 2390.5 11134.4
2051  1.310  1.329  0.020  12.56  0.948 1830.0  0.785  0.163  0.000  0.289  548.6 3002.7 12032.3
2052  1.404  1.414  0.053  10.62  1.259 1403.0  0.634  0.626  0.000  0.382  483.6 2456.3 10606.3
2053  1.584  1.662  0.026  11.60  1.122 1578.7  0.672  0.450  0.000  0.369  506.8 2855.4 11115.3
2054  1.428  1.449  0.019  11.14  1.184 1496.5  0.699  0.485  0.000  0.336  500.9 2591.5 10985.7
2055  1.440  1.393  0.061  11.37  1.841 1332.6  0.659  1.183  0.000  0.384  472.5 2507.3 10364.5
2056  1.445  1.451  0.044  11.23  1.680 1480.8  0.686  0.994  0.000  0.379  496.9 2475.0 10898.5
2057  1.495  1.465  0.061  11.43  1.761 1652.7  0.713  1.048  0.000  0.382  518.4 2642.0 11370.6
2058  1.519  1.572  0.028  11.65  1.239 1495.7  0.714  0.524  0.000  0.361  508.2 2785.5 11146.6
2059  1.576  1.630  0.031  11.63  1.184 1977.1  0.767  0.416  0.000  0.366  561.0 2863.4 12304.0
2060  1.418  1.365  0.029  11.24  1.216 1697.5  0.738  0.478  0.000  0.365  532.6 2474.0 11682.2
2061  1.360  1.364  0.051  10.43  1.368 1270.4  0.623  0.744  0.000  0.382  461.2 2307.9 10115.8
2062  1.380  1.376  0.018  10.88  0.983 1684.0  0.719  0.264  0.000  0.355  526.7 2390.2 11553.0
2063  1.471  1.451  0.062  11.26  1.522 1356.8  0.653  0.869  0.000  0.384  480.1 2592.0 10530.5
2064  1.357  1.328  0.057  10.79  1.155 1387.7  0.646  0.509  0.000  0.383  477.3 2275.6 10468.6
2065  1.542  1.638  0.017  11.97  0.876 1799.1  0.763  0.113  0.000  0.328  538.6 2862.8 11813.3
2066  1.506  1.563  0.036  11.15  1.260 1661.3  0.723  0.537  0.000  0.370  525.8 2659.8 11532.2
2067  1.414  1.429  0.050  10.60  1.179 1513.2  0.672  0.507  0.000  0.381  501.5 2482.6 11000.0
2068  1.502  1.556  0.020  11.29  1.078 1712.6  0.726  0.352  0.000  0.343  529.5 2767.5 11614.7
2069  1.415  1.436  0.029  11.51  1.334 1570.5  0.702  0.632  0.000  0.322  506.6 2655.1 11111.0
2070  1.601  1.606  0.054  12.08  1.709 1542.8  0.689  1.019  0.000  0.367  491.1 2881.9 10771.3
2071  1.481  1.516  0.013  13.07  1.094 1880.1  0.803  0.290  0.000  0.322  556.3 3112.1 12200.8
2072  1.320  1.353  0.007  12.01  1.248 1729.0  0.764  0.484  0.000  0.319  542.3 2876.9 11895.1
2073  1.253  1.134  0.030  12.20  1.283 1857.5  0.750  0.533  0.000  0.338  561.2 2817.6 12309.4
2074  1.097  1.006  0.020  12.66  1.162 1653.7  0.678  0.482  0.000  0.299  526.3 3032.3 11543.9
2075  1.703  1.749  0.028  13.11  1.023 1799.9  0.801  0.222  0.000  0.358  548.9 3151.3 12038.5
2076  1.574  1.623  0.023  12.53  1.411 1488.5  0.732  0.679  0.000  0.344  508.4 2843.3 11151.6
2077  1.651  1.721  0.046  12.40  1.404 1546.7  0.738  0.667  0.000  0.367  507.8 2914.7 11137.7
2078  1.424  1.427  0.019  10.84  1.408 1299.5  0.635  0.773  0.000  0.358  472.8 2551.6 10370.1
2079  1.820  2.003  0.015  12.80  1.227 1741.5  0.784  0.443  0.000  0.347  541.5 3421.5 11876.1
2080  1.371  1.379  0.026  11.27  1.380 1527.7  0.702  0.678  0.000  0.352  499.0 2586.3 10944.7
2081  1.449  1.438  0.064  11.03  1.750 1122.4  0.607  1.143  0.000  0.383  443.1 2572.5  9718.2
2082  1.230  1.046  0.022  14.10  1.035 2069.5  0.658  0.376  0.000  0.320  599.3 3452.6 13144.0
2083  1.537  1.599  0.023  12.18  1.232 1164.2  0.658  0.574  0.000  0.354  455.8 2817.5  9997.7
2084  1.477  1.487  0.040  11.64  1.800 1260.3  0.667  1.133  0.000  0.364  467.6 2562.4 10257.0
2085  1.584  1.638  0.035  12.14  1.224 1342.7  0.703  0.522  0.000  0.364  483.2 2755.4 10597.9
2086  1.555  1.541  0.067  12.12  1.381 1281.7  0.670  0.711  0.000  0.384  470.9 2711.3 10328.5
2087  1.670  1.751  0.032  12.90  1.132 1342.0  0.719  0.413  0.000  0.353  484.8 3035.2 10634.0
2088  1.550  1.568  0.052  11.78  1.186 1423.3  0.692  0.495  0.000  0.376  489.9 2742.0 10745.9
2089  1.818  1.865  0.057  13.70  1.327 1411.9  0.729  0.599  0.000  0.379  489.3 3285.9 10731.3
2090  1.367  1.404  0.008  12.06  0.825 1854.8  0.773  0.052  0.000  0.287  554.1 2920.7 12154.3
2091  1.534  1.487  0.072  12.00  1.702 1171.0  0.644  1.058  0.000  0.385  453.3 2711.1  9941.5
2092  1.583  1.612  0.052  12.24  2.117 1018.9  0.620  1.498  0.000  0.379  432.4 2860.2  9483.1
2093  1.836  2.014  0.063  13.18  1.447 1647.3  0.766  0.681  0.000  0.377  519.9 3272.6 11404.0
2094  1.599  1.678  0.036  12.15  1.296 1616.4  0.740  0.556  0.000  0.373  516.2 2729.8 11322.6
2095  1.465  1.439  0.028  13.06  1.409 1757.4  0.763  0.646  0.000  0.330  541.8 3301.0 11882.6
2096  0.926  0.696  0.009  13.61  0.927 1976.1  0.633  0.294  0.000  0.261  572.1 3269.4 12547.5
2097  1.374  1.367  0.023  12.07  1.095 1484.6  0.705  0.391  0.000  0.325  501.5 2968.5 11000.2
2098  1.841  1.969  0.048  13.75  1.455 1636.3  0.792  0.663  0.000  0.359  527.3 3335.7 11565.5
2099  1.360  1.361  0.059  10.29  1.122 1889.0  0.747  0.375  0.000  0.383  550.0 2395.3 12064.0
