# Supplementary material for: Climate and air pollution impacts on habitat suitability of Austrian forest ecosystems
Source: PLoS One. 2017 Sep 12;12(9):e0184194. doi: 10.1371/journal.pone.0184194 (PMC5595319; doi:10.1371/journal.pone.0184194)
Supplement: S1 File — (ZIP) [file pone.0184194.s004.zip › Climate_Data/IF_AT10_ECHAM5A2x.dat]

!Made by:  Methyd.exe
!Using:  in.txt
! AT10
! Location (Lon-Lat):  12.870  48.100
! Temperature file:   Z:/Modell_VSDp/VSD_Input/Climate_Scen/AT10_HochburECHAM5A2x.txt;#3
! Precipitation file: Z:/Modell_VSDp/VSD_Input/Climate_Scen/AT10_HochburECHAM5A2x.txt;#4
! Sunshine file:      Z:/Modell_VSDp/VSD_Input/Climate_Scen/AT10_HochburECHAM5A2x.txt/E;#5
! ThetaSat= 0.561; ThetaFC= 0.389; Theta1bar= 0.278; ThetaWP= 0.155
! bulkdens= 0.996 g/cm3
! GDDlim=     5.0 oC
!    10.35 = av. annual mean TempC (oC)
!   1.2316 = av. annual Precip (m/yr)
!  1633.05 = av. annual sunshine hours (h)
!   0.6771 = av. annual AET (m/yr)
!   0.5546 = av. annual percol (m/yr)
!   0.0000 = av. annual Qickfl (m/yr)
!   0.3671 = av. annual mean Theta (m/m)
!    1.313 = av. annual mean rf_miR
!    1.303 = av. annual mean rf_denit
!    0.039 = av. annual mean rf_den
!    517.8 = av. annual PAR (umol/m2/s)
!   2402.2 = av. annual GDD (deg.days)
! ... averages over  150 years.
!Year rf_miR rf_nit rf_denit TempC Precip Sunhrs  AET percol Qickfl  Theta   PAR    GDD kJ/m2/d
1950  1.268  1.232  0.051   9.60  1.299 1745.3  0.668  0.631  0.000  0.384  525.4 2263.5 11523.3
1951  1.294  1.266  0.047   9.91  1.305 1784.9  0.690  0.615  0.000  0.381  539.2 2272.4 11827.2
1952  1.243  1.245  0.022   9.55  1.057 1615.3  0.670  0.387  0.000  0.374  513.7 2147.4 11268.1
1953  1.173  1.145  0.033   8.44  1.268 1736.8  0.661  0.607  0.000  0.377  532.2 2072.0 11673.0
1954  1.264  1.235  0.030   9.75  1.145 1624.4  0.671  0.474  0.000  0.377  513.2 2202.1 11255.6
1955  1.279  1.256  0.046   9.68  1.204 1781.0  0.693  0.510  0.000  0.382  536.8 2250.1 11773.5
1956  1.121  1.074  0.053   8.50  1.356 1554.7  0.634  0.722  0.000  0.386  506.9 1901.0 11117.4
1957  1.251  1.205  0.055   9.69  1.340 1562.8  0.658  0.682  0.000  0.384  506.5 2137.3 11109.6
1958  1.229  1.209  0.054   9.50  1.346 1437.1  0.629  0.717  0.000  0.384  485.4 2069.8 10646.3
1959  1.238  1.223  0.037   9.33  1.119 1803.5  0.663  0.457  0.000  0.377  539.1 2176.8 11825.2
1960  1.217  1.200  0.028   9.23  1.295 1701.3  0.666  0.629  0.000  0.371  523.2 2123.1 11476.1
1961  1.283  1.231  0.059   9.91  1.334 1761.6  0.692  0.642  0.000  0.386  534.4 2218.3 11721.2
1962  1.237  1.177  0.059   9.83  1.452 1672.7  0.681  0.771  0.000  0.386  519.6 2099.5 11395.9
1963  1.298  1.289  0.041   9.95  0.928 1523.8  0.696  0.232  0.000  0.382  507.6 2249.9 11133.9
1964  1.148  1.101  0.033   8.99  1.275 1646.1  0.630  0.646  0.000  0.380  512.8 1977.3 11247.9
1965  1.286  1.279  0.051   9.58  1.299 1702.4  0.660  0.639  0.000  0.384  523.8 2265.0 11489.6
1966  1.276  1.266  0.040   9.76  1.364 1664.1  0.692  0.673  0.000  0.373  523.1 2228.2 11472.8
1967  1.177  1.158  0.044   8.81  1.259 1795.0  0.644  0.614  0.000  0.380  537.4 2056.9 11787.2
1968  1.252  1.221  0.058   9.51  1.405 1454.4  0.637  0.769  0.000  0.386  492.7 2166.3 10806.1
1969  1.209  1.178  0.056   9.36  1.094 1834.8  0.687  0.407  0.000  0.384  534.9 2049.9 11732.7
1970  1.306  1.277  0.044   9.87  1.028 1729.7  0.661  0.367  0.000  0.381  522.5 2345.0 11461.1
1971  1.273  1.209  0.060   9.97  1.297 1698.1  0.668  0.628  0.000  0.386  519.9 2230.7 11403.0
1972  1.260  1.240  0.037   9.39  1.148 1614.4  0.666  0.481  0.000  0.378  517.6 2201.8 11352.5
1973  1.226  1.210  0.021   9.28  1.003 1647.1  0.670  0.333  0.000  0.368  523.0 2164.1 11471.9
1974  1.138  1.068  0.052   9.15  1.109 1716.8  0.656  0.453  0.000  0.386  522.2 1902.4 11452.7
1975  1.166  1.133  0.036   9.02  1.187 1720.0  0.665  0.522  0.000  0.362  531.2 2038.6 11651.6
1976  1.213  1.149  0.059   9.47  1.314 1678.5  0.681  0.633  0.000  0.386  526.7 2106.2 11553.4
1977  1.144  1.107  0.029   9.12  1.281 1741.3  0.682  0.599  0.000  0.373  531.6 1894.0 11659.8
1978  1.162  1.137  0.058   8.80  1.541 1482.9  0.607  0.934  0.000  0.387  493.6 1963.8 10827.3
1979  1.219  1.168  0.059   9.17  1.538 1539.6  0.641  0.897  0.000  0.386  504.6 2156.3 11067.9
1980  1.153  1.127  0.041   8.69  1.150 1654.4  0.612  0.538  0.000  0.381  516.1 2006.0 11319.1
1981  1.120  1.085  0.047   8.65  1.245 1596.8  0.624  0.621  0.000  0.383  512.5 1891.5 11240.5
1982  1.514  1.521  0.068  11.22  1.492 1884.1  0.740  0.753  0.000  0.384  550.2 2747.8 12068.7
1983  1.175  1.128  0.043   9.23  1.220 1676.1  0.674  0.547  0.000  0.381  524.0 1911.4 11492.5
1984  1.171  1.138  0.053   8.80  1.226 1597.8  0.642  0.584  0.000  0.385  516.5 2016.0 11328.8
1985  1.264  1.227  0.027   9.80  1.119 1654.1  0.676  0.442  0.000  0.366  519.9 2187.1 11404.0
1986  1.318  1.313  0.025  10.19  1.094 1773.2  0.712  0.382  0.000  0.363  535.2 2288.7 11739.0
1987  1.222  1.217  0.043   8.93  1.233 1718.0  0.629  0.605  0.000  0.380  527.9 2189.0 11578.0
1988  1.214  1.179  0.031   9.43  1.033 1537.4  0.631  0.402  0.000  0.371  505.9 2131.7 11096.1
1989  1.261  1.217  0.050   9.99  1.306 1670.5  0.682  0.624  0.000  0.384  519.1 2171.1 11385.0
1990  1.249  1.213  0.053   9.59  1.265 1711.5  0.659  0.605  0.000  0.384  519.2 2147.1 11388.7
1991  1.252  1.247  0.018   9.72  1.061 1777.1  0.677  0.384  0.000  0.358  532.5 2136.0 11678.6
1992  1.266  1.243  0.055   9.65  1.275 1633.5  0.638  0.638  0.000  0.385  513.2 2172.2 11255.7
1993  1.130  1.073  0.040   8.64  1.167 1466.6  0.611  0.556  0.000  0.381  500.9 1986.0 10985.6
1994  1.187  1.143  0.045   8.97  1.275 1509.5  0.600  0.675  0.000  0.381  498.6 2054.6 10935.8
1995  1.258  1.252  0.014   9.98  0.892 1968.6  0.732  0.160  0.000  0.335  555.8 2271.0 12189.7
1996  1.290  1.264  0.062   9.26  1.391 1663.4  0.641  0.750  0.000  0.386  519.6 2265.3 11396.1
1997  1.207  1.163  0.042   9.26  1.626 1539.2  0.644  0.983  0.000  0.375  507.1 2130.8 11122.1
1998  1.244  1.213  0.048   9.71  1.277 1577.2  0.664  0.613  0.000  0.383  504.9 2108.6 11074.3
1999  1.183  1.161  0.042   9.23  1.328 1675.0  0.696  0.632  0.000  0.382  527.8 2042.8 11577.6
2000  1.211  1.142  0.048   9.70  1.172 1522.8  0.650  0.522  0.000  0.383  499.5 2077.4 10956.9
2001  1.097  1.041  0.052   8.41  1.393 1419.1  0.584  0.809  0.000  0.386  486.3 1877.7 10666.1
2002  1.295  1.248  0.047  10.15  1.197 1890.0  0.705  0.493  0.000  0.383  542.3 2203.2 11893.8
2003  1.214  1.186  0.039   9.55  1.060 1762.6  0.691  0.368  0.000  0.378  533.6 2041.8 11703.5
2004  1.195  1.170  0.022   9.25  1.190 1849.2  0.665  0.525  0.000  0.369  543.9 2092.8 11929.3
2005  1.209  1.182  0.053   9.12  1.361 1638.5  0.660  0.701  0.000  0.384  520.4 2089.3 11414.5
2006  1.309  1.323  0.034   9.69  1.105 1722.6  0.691  0.415  0.000  0.378  526.1 2301.6 11539.9
2007  1.188  1.137  0.045   9.62  1.168 1656.4  0.667  0.500  0.000  0.383  510.8 1922.4 11204.1
2008  1.372  1.377  0.032  10.45  1.105 1906.3  0.738  0.367  0.000  0.371  553.0 2426.7 12128.3
2009  1.238  1.219  0.027   9.41  1.090 1642.3  0.649  0.441  0.000  0.373  514.9 2181.1 11294.2
2010  1.241  1.207  0.052   9.23  1.099 1593.6  0.648  0.451  0.000  0.383  513.6 2165.4 11266.0
2011  1.192  1.171  0.053   8.65  1.324 1682.9  0.641  0.683  0.000  0.385  526.7 2110.5 11551.4
2012  1.126  1.113  0.034   8.65  1.179 1709.9  0.657  0.521  0.000  0.377  522.0 1902.6 11448.9
2013  1.195  1.149  0.053   9.16  1.223 1614.8  0.625  0.598  0.000  0.385  511.5 2091.9 11218.4
2014  1.153  1.118  0.028   8.97  0.963 1562.7  0.638  0.324  0.000  0.373  507.5 1983.0 11130.6
2015  1.241  1.229  0.044   9.32  1.200 1682.9  0.671  0.529  0.000  0.381  520.7 2171.5 11420.5
2016  1.200  1.173  0.048   8.50  1.341 1592.4  0.622  0.719  0.000  0.379  510.1 2132.9 11188.3
2017  1.419  1.463  0.035  10.29  1.462 1797.7  0.727  0.735  0.000  0.373  548.2 2549.0 12024.2
2018  1.163  1.142  0.011  11.05  0.853 1834.8  0.745  0.108  0.000  0.317  556.5 2589.6 12205.2
2019  1.305  1.290  0.020  10.04  1.108 1895.4  0.719  0.389  0.000  0.362  549.6 2272.5 12055.3
2020  1.285  1.276  0.047   9.96  1.435 1655.5  0.698  0.737  0.000  0.382  523.0 2102.3 11472.4
2021  1.120  1.133  0.025   8.00  1.051 1806.1  0.677  0.374  0.000  0.360  542.0 1923.0 11888.1
2022  1.193  1.183  0.040   9.21  1.325 1404.6  0.611  0.714  0.000  0.382  479.6 1999.3 10518.7
2023  1.266  1.230  0.050   9.70  1.143 1534.2  0.646  0.496  0.000  0.377  500.2 2190.3 10971.2
2024  1.225  1.211  0.052   9.17  1.829 1404.8  0.604  1.224  0.000  0.383  490.1 2129.1 10750.3
2025  1.470  1.528  0.032  10.77  1.161 1741.4  0.709  0.451  0.000  0.365  535.7 2647.2 11750.0
2026  1.101  1.065  0.043   8.10  1.397 1512.0  0.599  0.798  0.000  0.383  502.6 1911.6 11024.0
2027  1.304  1.330  0.027   9.25  1.209 1882.4  0.713  0.496  0.000  0.369  556.4 2312.2 12204.8
2028  1.146  1.156  0.026   8.38  1.167 1363.4  0.595  0.572  0.000  0.375  481.8 1939.7 10568.5
2029  1.229  1.170  0.030  11.18  1.343 1729.3  0.710  0.633  0.000  0.337  535.5 2589.6 11745.7
2030  1.313  1.293  0.048   9.69  1.288 1587.3  0.639  0.649  0.000  0.380  504.3 2376.7 11061.2
2031  1.239  1.263  0.030   9.00  1.050 1674.0  0.676  0.375  0.000  0.378  526.5 2137.2 11548.4
2032  1.212  1.217  0.035   8.43  1.097 1461.2  0.597  0.500  0.000  0.374  492.7 2224.9 10806.1
2033  1.235  1.225  0.047   8.96  1.201 1734.3  0.628  0.573  0.000  0.383  527.4 2220.9 11567.1
2034  1.327  1.390  0.013  10.38  1.179 1750.2  0.738  0.441  0.000  0.354  536.3 2263.1 11763.7
2035  1.391  1.441  0.010  11.07  1.097 1737.2  0.738  0.359  0.000  0.321  535.1 2745.1 11735.8
2036  1.172  1.163  0.058   8.66  1.435 1331.6  0.604  0.832  0.000  0.386  477.4 1941.2 10472.2
2037  1.343  1.336  0.036  10.28  1.440 1683.3  0.719  0.721  0.000  0.368  529.3 2308.4 11609.9
2038  1.198  1.180  0.025   9.05  1.454 1447.1  0.578  0.876  0.000  0.361  493.1 2096.2 10815.5
2039  1.335  1.361  0.026   9.99  0.971 1772.8  0.669  0.302  0.000  0.370  529.7 2353.3 11618.2
2040  1.200  1.179  0.053   9.10  1.061 1552.5  0.654  0.407  0.000  0.384  505.9 2074.7 11095.7
2041  1.241  1.201  0.054   9.60  1.349 1676.1  0.652  0.698  0.000  0.384  519.4 2137.0 11392.6
2042  1.269  1.261  0.037   9.26  1.312 1539.6  0.616  0.696  0.000  0.377  505.3 2260.8 11082.4
2043  1.192  1.142  0.048   9.11  1.325 1554.0  0.628  0.697  0.000  0.382  499.0 2065.2 10944.7
2044  1.355  1.301  0.049  10.86  1.323 1729.5  0.699  0.624  0.000  0.380  519.9 2348.8 11402.5
2045  1.240  1.167  0.031  11.28  1.370 1660.3  0.716  0.654  0.000  0.350  533.0 2557.7 11690.0
2046  1.347  1.364  0.039  10.12  1.274 1512.5  0.648  0.626  0.000  0.374  504.5 2355.0 11065.0
2047  1.380  1.355  0.053  10.28  1.372 1465.3  0.635  0.737  0.000  0.378  480.8 2384.7 10545.9
2048  1.443  1.521  0.011  10.81  1.029 1630.5  0.713  0.316  0.000  0.353  521.0 2515.9 11428.2
2049  1.234  1.212  0.022  11.10  1.138 1714.0  0.692  0.446  0.000  0.294  530.1 2710.6 11628.0
2050  1.352  1.318  0.047  10.59  1.571 1385.6  0.653  0.918  0.000  0.380  483.1 2386.3 10595.2
2051  1.400  1.396  0.057  10.53  1.309 1476.6  0.672  0.636  0.000  0.384  493.6 2424.0 10825.7
2052  1.340  1.319  0.062   9.82  1.224 1270.1  0.601  0.623  0.000  0.386  466.8 2358.5 10238.6
2053  1.371  1.357  0.034  10.47  1.191 1529.8  0.621  0.570  0.000  0.373  497.5 2444.4 10911.4
2054  0.969  0.881  0.010  10.67  1.041 1492.9  0.657  0.384  0.000  0.302  506.0 2568.7 11097.8
2055  1.546  1.579  0.042  11.92  1.429 1809.2  0.756  0.675  0.000  0.353  543.1 2984.7 11913.0
2056  1.558  1.641  0.028  11.90  1.571 1519.2  0.710  0.860  0.000  0.368  504.6 2698.5 11067.3
2057  1.467  1.499  0.030  10.57  1.117 1697.3  0.702  0.415  0.000  0.361  522.7 2655.6 11465.5
2058  1.459  1.540  0.017  11.41  1.289 1531.4  0.717  0.572  0.000  0.343  511.3 2697.5 11214.6
2059  1.279  1.242  0.061   9.80  1.561 1228.6  0.554  1.007  0.000  0.386  453.1 2262.4  9938.7
2060  1.250  1.182  0.049  10.16  1.403 1220.7  0.614  0.789  0.000  0.383  456.5 2076.0 10011.9
2061  1.543  1.663  0.042  11.43  1.357 1726.2  0.765  0.593  0.000  0.377  535.0 2635.0 11734.1
2062  1.004  0.860  0.014  11.42  1.023 1525.2  0.656  0.367  0.000  0.311  507.6 2441.5 11132.6
2063  1.565  1.617  0.043  11.74  1.210 1706.1  0.742  0.467  0.000  0.378  532.7 2772.9 11685.1
2064  1.544  1.566  0.032  11.87  0.991 1620.2  0.700  0.290  0.000  0.367  510.5 2743.3 11196.2
2065  1.452  1.504  0.045  10.99  1.448 1417.3  0.701  0.747  0.000  0.376  494.2 2511.1 10840.5
2066  1.526  1.553  0.056  11.35  1.355 1547.0  0.705  0.650  0.000  0.380  509.6 2733.1 11176.7
2067  1.264  1.236  0.057   9.64  1.086 1523.7  0.641  0.445  0.000  0.384  498.5 2195.8 10934.3
2068  1.480  1.546  0.015  12.41  1.037 1799.7  0.779  0.258  0.000  0.326  552.5 2989.2 12117.6
2069  1.388  1.411  0.015  10.77  1.243 1540.8  0.694  0.549  0.000  0.354  505.8 2381.9 11093.9
2070  1.479  1.457  0.061  11.46  1.313 1383.7  0.674  0.640  0.000  0.378  480.7 2536.9 10542.8
2071  1.091  0.925  0.016  12.92  1.116 1739.6  0.648  0.468  0.000  0.311  536.0 3052.5 11756.3
2072  1.434  1.491  0.028  10.93  1.285 1513.1  0.696  0.589  0.000  0.369  511.3 2452.9 11214.7
2073  1.603  1.646  0.034  12.38  1.475 1450.7  0.728  0.747  0.000  0.367  503.2 2801.9 11037.0
2074  1.523  1.573  0.026  11.44  1.136 1667.7  0.707  0.429  0.000  0.362  517.4 2723.9 11347.4
2075  1.422  1.425  0.031  11.18  1.217 1521.9  0.702  0.515  0.000  0.355  509.6 2828.9 11177.8
2076  1.282  1.255  0.026  12.41  1.101 1598.5  0.717  0.384  0.000  0.321  516.5 2890.3 11329.7
2077  1.295  1.357  0.015  12.08  0.929 1784.9  0.720  0.209  0.000  0.296  543.4 2992.4 11919.8
2078  1.328  1.339  0.008  13.30  0.993 1877.9  0.749  0.244  0.000  0.289  560.7 3196.9 12298.9
2079  1.703  1.813  0.051  12.61  1.512 1673.7  0.751  0.761  0.000  0.363  521.1 3057.5 11428.7
2080  1.589  1.615  0.025  12.67  1.199 1708.6  0.766  0.433  0.000  0.352  530.0 2985.1 11625.4
2081  1.746  1.937  0.015  13.74  1.337 1704.9  0.798  0.539  0.000  0.338  538.1 3417.7 11802.6
2082  1.557  1.461  0.031  13.35  1.001 1741.6  0.717  0.284  0.000  0.348  532.0 3151.9 11667.7
2083  1.514  1.560  0.047  11.63  1.336 1163.4  0.652  0.684  0.000  0.376  455.7 2606.6  9994.8
2084  1.577  1.567  0.048  13.14  1.261 1834.7  0.786  0.476  0.000  0.350  547.7 3045.3 12012.7
2085  1.560  1.583  0.046  12.03  1.274 1485.4  0.709  0.566  0.000  0.376  496.6 2692.0 10893.3
2086  1.493  1.538  0.039  11.24  1.509 1220.9  0.629  0.880  0.000  0.375  457.8 2624.1 10040.2
2087  1.677  1.762  0.034  13.36  1.171 1551.4  0.754  0.417  0.000  0.350  515.8 3194.1 11312.3
2088  1.573  1.664  0.010  12.17  0.849 1638.4  0.727  0.122  0.000  0.342  519.2 2971.8 11387.3
2089  1.544  1.516  0.016  14.41  0.994 1670.0  0.740  0.254  0.000  0.312  538.4 3535.5 11809.0
2090  1.682  1.748  0.042  13.55  1.089 1617.7  0.763  0.326  0.000  0.346  520.5 3361.0 11417.4
2091  1.677  1.662  0.077  12.90  1.350 1448.8  0.735  0.615  0.000  0.385  499.5 2968.8 10956.7
2092  1.735  1.882  0.027  13.94  1.118 1512.3  0.753  0.365  0.000  0.344  503.0 3402.8 11031.7
2093  1.502  1.508  0.018  15.26  1.085 1771.5  0.765  0.320  0.000  0.305  543.4 4049.3 11918.8
2094  1.548  1.536  0.079  11.89  1.791 1179.6  0.648  1.143  0.000  0.386  457.4 2652.4 10032.3
2095  1.136  0.873  0.012  15.38  0.809 2378.8  0.583  0.226  0.000  0.276  641.2 4101.3 14063.9
2096  1.111  0.929  0.008  15.00  0.901 2358.1  0.810  0.091  0.000  0.245  631.1 3707.2 13841.8
2097  1.751  1.837  0.037  12.99  1.286 1423.4  0.733  0.553  0.000  0.360  497.5 3203.3 10912.0
2098  1.664  1.755  0.026  12.45  1.041 1402.0  0.715  0.326  0.000  0.347  489.0 2986.2 10725.9
2099  1.360  1.361  0.059  10.29  1.122 1889.0  0.747  0.375  0.000  0.383  550.0 2395.3 12064.0
