# Supplementary material for: Climate and air pollution impacts on habitat suitability of Austrian forest ecosystems
Source: PLoS One. 2017 Sep 12;12(9):e0184194. doi: 10.1371/journal.pone.0184194 (PMC5595319; doi:10.1371/journal.pone.0184194)
Supplement: S1 File — (ZIP) [file pone.0184194.s004.zip › Climate_Data/IF_AT10_ECHAM5B1x.dat]

!Made by:  Methyd.exe
!Using:  in.txt
! AT10
! Location (Lon-Lat):  12.870  48.100
! Temperature file:   Z:/Modell_VSDp/VSD_Input/Climate_Scen/AT10_HochburECHAM5B1x.txt;#3
! Precipitation file: Z:/Modell_VSDp/VSD_Input/Climate_Scen/AT10_HochburECHAM5B1x.txt;#4
! Sunshine file:      Z:/Modell_VSDp/VSD_Input/Climate_Scen/AT10_HochburECHAM5B1x.txt/E;#5
! ThetaSat= 0.561; ThetaFC= 0.389; Theta1bar= 0.278; ThetaWP= 0.155
! bulkdens= 0.996 g/cm3
! GDDlim=     5.0 oC
!     9.97 = av. annual mean TempC (oC)
!   1.2856 = av. annual Precip (m/yr)
!  1601.14 = av. annual sunshine hours (h)
!   0.6678 = av. annual AET (m/yr)
!   0.6178 = av. annual percol (m/yr)
!   0.0000 = av. annual Qickfl (m/yr)
!   0.3729 = av. annual mean Theta (m/m)
!    1.291 = av. annual mean rf_miR
!    1.275 = av. annual mean rf_denit
!    0.040 = av. annual mean rf_den
!    512.9 = av. annual PAR (umol/m2/s)
!   2278.0 = av. annual GDD (deg.days)
! ... averages over  150 years.
!Year rf_miR rf_nit rf_denit TempC Precip Sunhrs  AET percol Qickfl  Theta   PAR    GDD kJ/m2/d
1950  1.268  1.232  0.051   9.60  1.299 1745.3  0.668  0.631  0.000  0.384  525.4 2263.5 11523.3
1951  1.294  1.266  0.047   9.91  1.305 1784.9  0.690  0.615  0.000  0.381  539.2 2272.4 11827.2
1952  1.243  1.245  0.022   9.55  1.057 1615.3  0.670  0.387  0.000  0.374  513.7 2147.4 11268.1
1953  1.173  1.145  0.033   8.44  1.268 1736.8  0.661  0.607  0.000  0.377  532.2 2072.0 11673.0
1954  1.264  1.235  0.030   9.75  1.145 1624.4  0.671  0.474  0.000  0.377  513.2 2202.1 11255.6
1955  1.279  1.256  0.046   9.68  1.204 1781.0  0.693  0.510  0.000  0.382  536.8 2250.1 11773.5
1956  1.121  1.074  0.053   8.50  1.356 1554.7  0.634  0.722  0.000  0.386  506.9 1901.0 11117.4
1957  1.251  1.205  0.055   9.69  1.340 1562.8  0.658  0.682  0.000  0.384  506.5 2137.3 11109.6
1958  1.229  1.209  0.054   9.50  1.346 1437.1  0.629  0.717  0.000  0.384  485.4 2069.8 10646.3
1959  1.238  1.223  0.037   9.33  1.119 1803.5  0.663  0.457  0.000  0.377  539.1 2176.8 11825.2
1960  1.217  1.200  0.028   9.23  1.295 1701.3  0.666  0.629  0.000  0.371  523.2 2123.1 11476.1
1961  1.283  1.231  0.059   9.91  1.334 1761.6  0.692  0.642  0.000  0.386  534.4 2218.3 11721.2
1962  1.237  1.177  0.059   9.83  1.452 1672.7  0.681  0.771  0.000  0.386  519.6 2099.5 11395.9
1963  1.298  1.289  0.041   9.95  0.928 1523.8  0.696  0.232  0.000  0.382  507.6 2249.9 11133.9
1964  1.148  1.101  0.033   8.99  1.275 1646.1  0.630  0.646  0.000  0.380  512.8 1977.3 11247.9
1965  1.286  1.279  0.051   9.58  1.299 1702.4  0.660  0.639  0.000  0.384  523.8 2265.0 11489.6
1966  1.276  1.266  0.040   9.76  1.364 1664.1  0.692  0.673  0.000  0.373  523.1 2228.2 11472.8
1967  1.177  1.158  0.044   8.81  1.259 1795.0  0.644  0.614  0.000  0.380  537.4 2056.9 11787.2
1968  1.252  1.221  0.058   9.51  1.405 1454.4  0.637  0.769  0.000  0.386  492.7 2166.3 10806.1
1969  1.209  1.178  0.056   9.36  1.094 1834.8  0.687  0.407  0.000  0.384  534.9 2049.9 11732.7
1970  1.306  1.277  0.044   9.87  1.028 1729.7  0.661  0.367  0.000  0.381  522.5 2345.0 11461.1
1971  1.273  1.209  0.060   9.97  1.297 1698.1  0.668  0.628  0.000  0.386  519.9 2230.7 11403.0
1972  1.260  1.240  0.037   9.39  1.148 1614.4  0.666  0.481  0.000  0.378  517.6 2201.8 11352.5
1973  1.226  1.210  0.021   9.28  1.003 1647.1  0.670  0.333  0.000  0.368  523.0 2164.1 11471.9
1974  1.138  1.068  0.052   9.15  1.109 1716.8  0.656  0.453  0.000  0.386  522.2 1902.4 11452.7
1975  1.166  1.133  0.036   9.02  1.187 1720.0  0.665  0.522  0.000  0.362  531.2 2038.6 11651.6
1976  1.213  1.149  0.059   9.47  1.314 1678.5  0.681  0.633  0.000  0.386  526.7 2106.2 11553.4
1977  1.144  1.107  0.029   9.12  1.281 1741.3  0.682  0.599  0.000  0.373  531.6 1894.0 11659.8
1978  1.162  1.137  0.058   8.80  1.541 1482.9  0.607  0.934  0.000  0.387  493.6 1963.8 10827.3
1979  1.219  1.168  0.059   9.17  1.538 1539.6  0.641  0.897  0.000  0.386  504.6 2156.3 11067.9
1980  1.153  1.127  0.041   8.69  1.150 1654.4  0.612  0.538  0.000  0.381  516.1 2006.0 11319.1
1981  1.120  1.085  0.047   8.65  1.245 1596.8  0.624  0.621  0.000  0.383  512.5 1891.5 11240.5
1982  1.514  1.521  0.068  11.22  1.492 1884.1  0.740  0.753  0.000  0.384  550.2 2747.8 12068.7
1983  1.175  1.128  0.043   9.23  1.220 1676.1  0.674  0.547  0.000  0.381  524.0 1911.4 11492.5
1984  1.171  1.138  0.053   8.80  1.226 1597.8  0.642  0.584  0.000  0.385  516.5 2016.0 11328.8
1985  1.264  1.227  0.027   9.80  1.119 1654.1  0.676  0.442  0.000  0.366  519.9 2187.1 11404.0
1986  1.318  1.313  0.025  10.19  1.094 1773.2  0.712  0.382  0.000  0.363  535.2 2288.7 11739.0
1987  1.222  1.217  0.043   8.93  1.233 1718.0  0.629  0.605  0.000  0.380  527.9 2189.0 11578.0
1988  1.214  1.179  0.031   9.43  1.033 1537.4  0.631  0.402  0.000  0.371  505.9 2131.7 11096.1
1989  1.261  1.217  0.050   9.99  1.306 1670.5  0.682  0.624  0.000  0.384  519.1 2171.1 11385.0
1990  1.249  1.213  0.053   9.59  1.265 1711.5  0.659  0.605  0.000  0.384  519.2 2147.1 11388.7
1991  1.252  1.247  0.018   9.72  1.061 1777.1  0.677  0.384  0.000  0.358  532.5 2136.0 11678.6
1992  1.266  1.243  0.055   9.65  1.275 1633.5  0.638  0.638  0.000  0.385  513.2 2172.2 11255.7
1993  1.130  1.073  0.040   8.64  1.167 1466.6  0.611  0.556  0.000  0.381  500.9 1986.0 10985.6
1994  1.187  1.143  0.045   8.97  1.275 1509.5  0.600  0.675  0.000  0.381  498.6 2054.6 10935.8
1995  1.258  1.252  0.014   9.98  0.892 1968.6  0.732  0.160  0.000  0.335  555.8 2271.0 12189.7
1996  1.290  1.264  0.062   9.26  1.391 1663.4  0.641  0.750  0.000  0.386  519.6 2265.3 11396.1
1997  1.207  1.163  0.042   9.26  1.626 1539.2  0.644  0.983  0.000  0.375  507.1 2130.8 11122.1
1998  1.244  1.213  0.048   9.71  1.277 1577.2  0.664  0.613  0.000  0.383  504.9 2108.6 11074.3
1999  1.183  1.161  0.042   9.23  1.328 1675.0  0.696  0.632  0.000  0.382  527.8 2042.8 11577.6
2000  1.211  1.142  0.048   9.70  1.172 1522.8  0.650  0.522  0.000  0.383  499.5 2077.4 10956.9
2001  1.097  1.041  0.052   8.41  1.393 1419.1  0.584  0.809  0.000  0.386  486.3 1877.7 10666.1
2002  1.295  1.248  0.047  10.15  1.197 1890.0  0.705  0.493  0.000  0.383  542.3 2203.2 11893.8
2003  1.214  1.186  0.039   9.55  1.060 1762.6  0.691  0.368  0.000  0.378  533.6 2041.8 11703.5
2004  1.195  1.170  0.022   9.25  1.190 1849.2  0.665  0.525  0.000  0.369  543.9 2092.8 11929.3
2005  1.209  1.182  0.053   9.12  1.361 1638.5  0.660  0.701  0.000  0.384  520.4 2089.3 11414.5
2006  1.309  1.323  0.034   9.69  1.105 1722.6  0.691  0.415  0.000  0.378  526.1 2301.6 11539.9
2007  1.188  1.137  0.045   9.62  1.168 1656.4  0.667  0.500  0.000  0.383  510.8 1922.4 11204.1
2008  1.372  1.377  0.032  10.45  1.105 1906.3  0.738  0.367  0.000  0.371  553.0 2426.7 12128.3
2009  1.238  1.219  0.027   9.41  1.090 1642.3  0.649  0.441  0.000  0.373  514.9 2181.1 11294.2
2010  1.241  1.207  0.052   9.23  1.099 1593.6  0.648  0.451  0.000  0.383  513.6 2165.4 11266.0
2011  1.192  1.171  0.053   8.65  1.324 1682.9  0.641  0.683  0.000  0.385  526.7 2110.5 11551.4
2012  1.126  1.113  0.034   8.65  1.179 1709.9  0.657  0.521  0.000  0.377  522.0 1902.6 11448.9
2013  1.195  1.149  0.053   9.16  1.223 1614.8  0.625  0.598  0.000  0.385  511.5 2091.9 11218.4
2014  1.153  1.118  0.028   8.97  0.963 1562.7  0.638  0.324  0.000  0.373  507.5 1983.0 11130.6
2015  1.241  1.229  0.044   9.32  1.200 1682.9  0.671  0.529  0.000  0.381  520.7 2171.5 11420.5
2016  1.175  1.120  0.040   8.99  1.322 1350.9  0.580  0.742  0.000  0.373  479.0 2090.4 10506.1
2017  1.174  1.140  0.050   7.85  1.536 1411.3  0.584  0.952  0.000  0.383  484.5 2042.9 10626.8
2018  1.402  1.456  0.025  10.28  1.078 1689.7  0.722  0.356  0.000  0.365  529.1 2463.2 11604.7
2019  1.260  1.250  0.050   9.26  1.688 1661.9  0.629  1.059  0.000  0.384  521.7 2260.0 11442.0
2020  1.239  1.201  0.045   9.80  1.967 1339.1  0.625  1.341  0.000  0.382  473.6 2055.8 10388.1
2021  1.273  1.253  0.032   9.57  1.091 1775.3  0.710  0.381  0.000  0.372  541.9 2206.8 11886.9
2022  1.298  1.284  0.027  10.26  1.207 1436.1  0.650  0.557  0.000  0.372  492.7 2204.0 10807.4
2023  1.372  1.392  0.035  10.56  1.169 1526.0  0.693  0.477  0.000  0.377  511.6 2345.8 11220.6
2024  1.295  1.300  0.044   9.75  1.749 1478.9  0.666  1.084  0.000  0.378  505.9 2252.0 11097.1
2025  1.302  1.359  0.006  10.21  0.900 1756.6  0.682  0.217  0.000  0.323  535.1 2499.1 11736.9
2026  1.214  1.147  0.061   9.69  1.667 1138.2  0.591  1.075  0.000  0.387  450.8 2065.7  9887.0
2027  1.143  1.128  0.043   8.19  1.505 1532.6  0.617  0.888  0.000  0.382  503.0 1964.0 11032.0
2028  1.094  1.050  0.040   8.18  1.109 1546.0  0.592  0.517  0.000  0.383  504.6 1881.8 11066.7
2029  1.328  1.278  0.054  10.55  1.482 1445.7  0.681  0.801  0.000  0.384  496.7 2302.4 10894.3
2030  1.257  1.241  0.037   9.70  1.686 1543.2  0.620  1.066  0.000  0.379  502.3 2196.6 11018.1
2031  1.243  1.270  0.023   9.74  1.336 1424.0  0.676  0.660  0.000  0.376  497.4 2050.6 10909.9
2032  1.327  1.325  0.044   9.77  1.143 1569.0  0.668  0.474  0.000  0.380  509.6 2394.1 11177.2
2033  1.400  1.440  0.007  10.46  1.022 2011.1  0.724  0.298  0.000  0.344  569.0 2642.8 12480.9
2034  1.145  1.123  0.047   8.83  1.497 1486.2  0.621  0.876  0.000  0.383  493.4 1918.2 10821.4
2035  1.404  1.434  0.038  10.59  1.215 1457.0  0.655  0.560  0.000  0.378  487.6 2445.3 10693.9
2036  1.295  1.351  0.021   9.57  1.180 1446.2  0.660  0.520  0.000  0.368  498.3 2184.3 10929.6
2037  1.298  1.266  0.025  11.21  1.164 1902.4  0.750  0.413  0.000  0.349  560.1 2481.9 12285.7
2038  1.222  1.210  0.026   9.30  1.497 1660.5  0.658  0.839  0.000  0.366  526.3 2135.9 11543.8
2039  1.214  1.157  0.039   9.55  1.152 1566.3  0.624  0.528  0.000  0.376  505.0 2123.8 11076.0
2040  1.260  1.213  0.042   9.82  1.234 1664.3  0.679  0.555  0.000  0.375  522.6 2189.4 11462.5
2041  1.501  1.527  0.031  11.56  1.309 1730.1  0.755  0.555  0.000  0.363  535.0 2564.5 11733.6
2042  1.233  1.208  0.038   9.62  1.301 1573.5  0.652  0.650  0.000  0.380  507.2 2093.6 11124.3
2043  1.318  1.307  0.059  10.07  1.263 1573.0  0.649  0.614  0.000  0.386  504.9 2297.8 11074.7
2044  1.366  1.356  0.042  10.75  1.239 1773.8  0.731  0.508  0.000  0.379  534.0 2326.0 11712.4
2045  1.356  1.289  0.056  10.94  1.492 1426.6  0.670  0.822  0.000  0.383  493.8 2317.4 10831.9
2046  1.271  1.218  0.061  10.19  1.462 1233.3  0.629  0.833  0.000  0.386  465.3 2111.3 10205.1
2047  1.238  1.197  0.049   9.51  1.537 1335.3  0.593  0.944  0.000  0.379  466.4 2128.3 10230.5
2048  1.030  1.023  0.010   9.49  1.096 1787.1  0.676  0.420  0.000  0.316  547.1 2393.6 11999.2
2049  1.378  1.350  0.036  10.62  1.170 1454.5  0.660  0.510  0.000  0.369  489.5 2426.4 10735.6
2050  1.391  1.369  0.054  10.48  1.647 1697.4  0.688  0.959  0.000  0.381  520.5 2437.5 11417.5
2051  1.409  1.421  0.037  10.85  1.177 1513.7  0.694  0.484  0.000  0.373  503.4 2417.7 11040.6
2052  1.186  1.198  0.043   7.86  1.159 1542.1  0.584  0.575  0.000  0.383  497.8 2105.5 10919.5
2053  1.147  1.065  0.056   9.23  1.776 1154.3  0.538  1.238  0.000  0.386  440.6 1934.6  9663.5
2054  1.328  1.363  0.017  10.18  1.060 1494.5  0.646  0.414  0.000  0.345  502.1 2388.3 11012.2
2055  1.311  1.285  0.039  10.32  1.561 1607.8  0.684  0.878  0.000  0.376  514.4 2228.8 11283.6
2056  1.363  1.343  0.058  10.58  1.453 1470.9  0.656  0.797  0.000  0.383  488.8 2317.8 10720.3
2057  1.584  1.625  0.052  11.76  1.438 1710.0  0.746  0.693  0.000  0.378  534.4 2872.9 11722.0
2058  1.352  1.344  0.032  10.66  1.305 1444.1  0.671  0.634  0.000  0.372  490.8 2315.7 10765.3
2059  1.196  1.146  0.060   9.06  1.442 1315.9  0.518  0.924  0.000  0.387  459.9 2121.5 10086.8
2060  1.241  1.162  0.060   9.90  1.326 1454.3  0.646  0.680  0.000  0.387  490.8 2107.8 10764.9
2061  1.430  1.438  0.063  11.10  1.869 1367.8  0.680  1.189  0.000  0.385  483.3 2419.1 10599.6
2062  1.011  0.934  0.005  10.64  0.847 1982.7  0.708  0.139  0.000  0.289  569.7 2480.5 12495.9
2063  1.300  1.293  0.031   9.66  1.258 1407.6  0.620  0.637  0.000  0.374  487.8 2289.9 10698.3
2064  1.469  1.533  0.018  10.74  1.046 1732.3  0.689  0.357  0.000  0.361  533.3 2653.6 11698.3
2065  1.462  1.503  0.032  11.34  1.151 1502.7  0.709  0.442  0.000  0.371  501.9 2473.2 11007.5
2066  1.300  1.293  0.047  10.06  1.312 1286.0  0.620  0.693  0.000  0.384  468.7 2208.7 10280.9
2067  1.033  1.046  0.010   9.63  1.036 1681.2  0.669  0.366  0.000  0.316  528.5 2460.5 11591.6
2068  1.509  1.540  0.034  11.53  1.129 1515.6  0.714  0.414  0.000  0.375  508.1 2664.8 11144.3
2069  1.353  1.391  0.006  10.25  1.038 1468.5  0.668  0.371  0.000  0.342  497.0 2374.5 10900.9
2070  1.304  1.262  0.053  10.22  1.825 1225.6  0.612  1.213  0.000  0.379  455.3 2216.6  9987.1
2071  1.456  1.443  0.016  12.85  1.202 1704.2  0.759  0.443  0.000  0.332  532.0 3023.7 11667.8
2072  1.442  1.473  0.034  10.88  1.120 1782.5  0.731  0.389  0.000  0.365  543.9 2552.2 11929.9
2073  1.421  1.435  0.015  10.91  1.354 1604.9  0.707  0.648  0.000  0.354  519.0 2497.5 11383.5
2074  1.313  1.285  0.057   9.83  1.387 1413.0  0.643  0.744  0.000  0.385  486.2 2263.0 10665.0
2075  1.544  1.591  0.036  11.60  1.033 1905.5  0.798  0.235  0.000  0.371  565.0 2750.4 12393.1
2076  1.353  1.346  0.053  10.46  1.244 1459.7  0.649  0.596  0.000  0.383  495.5 2332.9 10868.2
2077  1.493  1.523  0.040  11.16  1.183 1640.2  0.710  0.473  0.000  0.355  517.9 2640.0 11359.3
2078  1.394  1.406  0.018  11.15  1.657 1679.7  0.749  0.908  0.000  0.354  532.9 2428.3 11688.1
2079  1.426  1.406  0.072  10.82  1.566 1037.1  0.595  0.971  0.000  0.387  436.6 2525.9  9576.3
2080  1.303  1.292  0.040  10.26  2.025 1450.8  0.670  1.355  0.000  0.380  488.5 2246.3 10713.8
2081  1.465  1.513  0.051  10.62  1.347 1624.7  0.710  0.636  0.000  0.380  518.9 2587.3 11381.0
2082  1.366  1.354  0.030  10.94  1.460 1545.4  0.691  0.770  0.000  0.360  503.9 2534.4 11051.7
2083  1.277  1.274  0.010  10.98  0.984 1786.2  0.657  0.327  0.000  0.333  544.2 2841.9 11937.3
2084  1.384  1.317  0.054  11.24  1.827 1261.1  0.644  1.183  0.000  0.381  467.0 2356.4 10242.6
2085  1.286  1.249  0.060   9.68  1.867 1124.1  0.594  1.273  0.000  0.385  451.3 2265.5  9898.9
2086  1.457  1.451  0.041  11.37  1.109 1465.2  0.687  0.422  0.000  0.371  491.7 2565.9 10784.6
2087  1.540  1.572  0.028  11.85  1.002 1446.1  0.704  0.298  0.000  0.372  494.3 2713.9 10842.0
2088  1.502  1.600  0.009  11.54  0.971 1715.9  0.743  0.228  0.000  0.334  535.5 2862.9 11746.2
2089  1.539  1.524  0.059  11.78  1.542 1304.1  0.670  0.872  0.000  0.382  474.5 2744.0 10407.3
2090  1.407  1.441  0.024  11.39  1.461 1697.5  0.728  0.733  0.000  0.342  531.5 2765.2 11657.4
2091  1.701  1.734  0.052  12.73  1.605 1747.1  0.780  0.825  0.000  0.378  540.9 3065.6 11863.6
2092  1.535  1.581  0.041  12.16  1.197 1483.2  0.710  0.488  0.000  0.355  498.6 2791.1 10935.1
2093  1.683  1.737  0.065  12.57  1.492 1623.3  0.729  0.763  0.000  0.378  517.6 3020.4 11353.4
2094  1.278  1.222  0.061  10.21  1.469 1380.7  0.639  0.831  0.000  0.385  480.4 2098.3 10537.2
2095  1.171  1.120  0.011  10.99  0.893 1639.4  0.710  0.183  0.000  0.313  521.0 2543.1 11427.9
2096  1.664  1.750  0.018  12.52  1.135 1923.8  0.816  0.319  0.000  0.350  562.2 2968.0 12330.9
2097  1.379  1.374  0.039   9.96  1.300 1539.5  0.647  0.653  0.000  0.370  512.5 2557.9 11241.2
2098  1.434  1.490  0.021  11.50  0.875 1905.2  0.746  0.129  0.000  0.313  552.0 2800.0 12106.5
2099  1.360  1.361  0.059  10.29  1.122 1889.0  0.747  0.375  0.000  0.383  550.0 2395.3 12064.0
