# Supplementary material for: Climate and air pollution impacts on habitat suitability of Austrian forest ecosystems
Source: PLoS One. 2017 Sep 12;12(9):e0184194. doi: 10.1371/journal.pone.0184194 (PMC5595319; doi:10.1371/journal.pone.0184194)
Supplement: S1 File — (ZIP) [file pone.0184194.s004.zip › Climate_Data/IF_AT10_HADCM3A1B.dat]

!Made by:  Methyd.exe
!Using:  in.txt
! AT10
! Location (Lon-Lat):  12.870  48.100
! Temperature file:   Z:/Modell_VSDp/VSD_Input/Climate_Scen/AT10_HochburHADCM3A1B.txt;#3
! Precipitation file: Z:/Modell_VSDp/VSD_Input/Climate_Scen/AT10_HochburHADCM3A1B.txt;#4
! Sunshine file:      Z:/Modell_VSDp/VSD_Input/Climate_Scen/AT10_HochburHADCM3A1B.txt/E;#5
! ThetaSat= 0.561; ThetaFC= 0.389; Theta1bar= 0.278; ThetaWP= 0.155
! bulkdens= 0.996 g/cm3
! GDDlim=     5.0 oC
!    10.74 = av. annual mean TempC (oC)
!   1.2457 = av. annual Precip (m/yr)
!  1637.80 = av. annual sunshine hours (h)
!   0.6858 = av. annual AET (m/yr)
!   0.5600 = av. annual percol (m/yr)
!   0.0000 = av. annual Qickfl (m/yr)
!   0.3650 = av. annual mean Theta (m/m)
!    1.359 = av. annual mean rf_miR
!    1.353 = av. annual mean rf_denit
!    0.039 = av. annual mean rf_den
!    518.2 = av. annual PAR (umol/m2/s)
!   2488.3 = av. annual GDD (deg.days)
! ... averages over  150 years.
!Year rf_miR rf_nit rf_denit TempC Precip Sunhrs  AET percol Qickfl  Theta   PAR    GDD kJ/m2/d
1950  1.268  1.232  0.051   9.60  1.299 1745.3  0.668  0.631  0.000  0.384  525.4 2263.5 11523.3
1951  1.294  1.266  0.047   9.91  1.305 1784.9  0.690  0.615  0.000  0.381  539.2 2272.4 11827.2
1952  1.243  1.245  0.022   9.55  1.057 1615.3  0.670  0.387  0.000  0.374  513.7 2147.4 11268.1
1953  1.173  1.145  0.033   8.44  1.268 1736.8  0.661  0.607  0.000  0.377  532.2 2072.0 11673.0
1954  1.264  1.235  0.030   9.75  1.145 1624.4  0.671  0.474  0.000  0.377  513.2 2202.1 11255.6
1955  1.279  1.256  0.046   9.68  1.204 1781.0  0.693  0.510  0.000  0.382  536.8 2250.1 11773.5
1956  1.121  1.074  0.053   8.50  1.356 1554.7  0.634  0.722  0.000  0.386  506.9 1901.0 11117.4
1957  1.251  1.205  0.055   9.69  1.340 1562.8  0.658  0.682  0.000  0.384  506.5 2137.3 11109.6
1958  1.229  1.209  0.054   9.50  1.346 1437.1  0.629  0.717  0.000  0.384  485.4 2069.8 10646.3
1959  1.238  1.223  0.037   9.33  1.119 1803.5  0.663  0.457  0.000  0.377  539.1 2176.8 11825.2
1960  1.217  1.200  0.028   9.23  1.295 1701.3  0.666  0.629  0.000  0.371  523.2 2123.1 11476.1
1961  1.283  1.231  0.059   9.91  1.334 1761.6  0.692  0.642  0.000  0.386  534.4 2218.3 11721.2
1962  1.237  1.177  0.059   9.83  1.452 1672.7  0.681  0.771  0.000  0.386  519.6 2099.5 11395.9
1963  1.298  1.289  0.041   9.95  0.928 1523.8  0.696  0.232  0.000  0.382  507.6 2249.9 11133.9
1964  1.148  1.101  0.033   8.99  1.275 1646.1  0.630  0.646  0.000  0.380  512.8 1977.3 11247.9
1965  1.286  1.279  0.051   9.58  1.299 1702.4  0.660  0.639  0.000  0.384  523.8 2265.0 11489.6
1966  1.276  1.266  0.040   9.76  1.364 1664.1  0.692  0.673  0.000  0.373  523.1 2228.2 11472.8
1967  1.177  1.158  0.044   8.81  1.259 1795.0  0.644  0.614  0.000  0.380  537.4 2056.9 11787.2
1968  1.252  1.221  0.058   9.51  1.405 1454.4  0.637  0.769  0.000  0.386  492.7 2166.3 10806.1
1969  1.209  1.178  0.056   9.36  1.094 1834.8  0.687  0.407  0.000  0.384  534.9 2049.9 11732.7
1970  1.306  1.277  0.044   9.87  1.028 1729.7  0.661  0.367  0.000  0.381  522.5 2345.0 11461.1
1971  1.273  1.209  0.060   9.97  1.297 1698.1  0.668  0.628  0.000  0.386  519.9 2230.7 11403.0
1972  1.260  1.240  0.037   9.39  1.148 1614.4  0.666  0.481  0.000  0.378  517.6 2201.8 11352.5
1973  1.226  1.210  0.021   9.28  1.003 1647.1  0.670  0.333  0.000  0.368  523.0 2164.1 11471.9
1974  1.138  1.068  0.052   9.15  1.109 1716.8  0.656  0.453  0.000  0.386  522.2 1902.4 11452.7
1975  1.166  1.133  0.036   9.02  1.187 1720.0  0.665  0.522  0.000  0.362  531.2 2038.6 11651.6
1976  1.213  1.149  0.059   9.47  1.314 1678.5  0.681  0.633  0.000  0.386  526.7 2106.2 11553.4
1977  1.144  1.107  0.029   9.12  1.281 1741.3  0.682  0.599  0.000  0.373  531.6 1894.0 11659.8
1978  1.162  1.137  0.058   8.80  1.541 1482.9  0.607  0.934  0.000  0.387  493.6 1963.8 10827.3
1979  1.219  1.168  0.059   9.17  1.538 1539.6  0.641  0.897  0.000  0.386  504.6 2156.3 11067.9
1980  1.153  1.127  0.041   8.69  1.150 1654.4  0.612  0.538  0.000  0.381  516.1 2006.0 11319.1
1981  1.120  1.085  0.047   8.65  1.245 1596.8  0.624  0.621  0.000  0.383  512.5 1891.5 11240.5
1982  1.514  1.521  0.068  11.22  1.492 1884.1  0.740  0.753  0.000  0.384  550.2 2747.8 12068.7
1983  1.175  1.128  0.043   9.23  1.220 1676.1  0.674  0.547  0.000  0.381  524.0 1911.4 11492.5
1984  1.171  1.138  0.053   8.80  1.226 1597.8  0.642  0.584  0.000  0.385  516.5 2016.0 11328.8
1985  1.264  1.227  0.027   9.80  1.119 1654.1  0.676  0.442  0.000  0.366  519.9 2187.1 11404.0
1986  1.318  1.313  0.025  10.19  1.094 1773.2  0.712  0.382  0.000  0.363  535.2 2288.7 11739.0
1987  1.222  1.217  0.043   8.93  1.233 1718.0  0.629  0.605  0.000  0.380  527.9 2189.0 11578.0
1988  1.214  1.179  0.031   9.43  1.033 1537.4  0.631  0.402  0.000  0.371  505.9 2131.7 11096.1
1989  1.261  1.217  0.050   9.99  1.306 1670.5  0.682  0.624  0.000  0.384  519.1 2171.1 11385.0
1990  1.249  1.213  0.053   9.59  1.265 1711.5  0.659  0.605  0.000  0.384  519.2 2147.1 11388.7
1991  1.252  1.247  0.018   9.72  1.061 1777.1  0.677  0.384  0.000  0.358  532.5 2136.0 11678.6
1992  1.266  1.243  0.055   9.65  1.275 1633.5  0.638  0.638  0.000  0.385  513.2 2172.2 11255.7
1993  1.130  1.073  0.040   8.64  1.167 1466.6  0.611  0.556  0.000  0.381  500.9 1986.0 10985.6
1994  1.187  1.143  0.045   8.97  1.275 1509.5  0.600  0.675  0.000  0.381  498.6 2054.6 10935.8
1995  1.258  1.252  0.014   9.98  0.892 1968.6  0.732  0.160  0.000  0.335  555.8 2271.0 12189.7
1996  1.290  1.264  0.062   9.26  1.391 1663.4  0.641  0.750  0.000  0.386  519.6 2265.3 11396.1
1997  1.207  1.163  0.042   9.26  1.626 1539.2  0.644  0.983  0.000  0.375  507.1 2130.8 11122.1
1998  1.244  1.213  0.048   9.71  1.277 1577.2  0.664  0.613  0.000  0.383  504.9 2108.6 11074.3
1999  1.183  1.161  0.042   9.23  1.328 1675.0  0.696  0.632  0.000  0.382  527.8 2042.8 11577.6
2000  1.211  1.142  0.048   9.70  1.172 1522.8  0.650  0.522  0.000  0.383  499.5 2077.4 10956.9
2001  1.097  1.041  0.052   8.41  1.393 1419.1  0.584  0.809  0.000  0.386  486.3 1877.7 10666.1
2002  1.295  1.248  0.047  10.15  1.197 1890.0  0.705  0.493  0.000  0.383  542.3 2203.2 11893.8
2003  1.214  1.186  0.039   9.55  1.060 1762.6  0.691  0.368  0.000  0.378  533.6 2041.8 11703.5
2004  1.195  1.170  0.022   9.25  1.190 1849.2  0.665  0.525  0.000  0.369  543.9 2092.8 11929.3
2005  1.209  1.182  0.053   9.12  1.361 1638.5  0.660  0.701  0.000  0.384  520.4 2089.3 11414.5
2006  1.309  1.323  0.034   9.69  1.105 1722.6  0.691  0.415  0.000  0.378  526.1 2301.6 11539.9
2007  1.188  1.137  0.045   9.62  1.168 1656.4  0.667  0.500  0.000  0.383  510.8 1922.4 11204.1
2008  1.372  1.377  0.032  10.45  1.105 1906.3  0.738  0.367  0.000  0.371  553.0 2426.7 12128.3
2009  1.238  1.219  0.027   9.41  1.090 1642.3  0.649  0.441  0.000  0.373  514.9 2181.1 11294.2
2010  1.241  1.207  0.052   9.23  1.099 1593.6  0.648  0.451  0.000  0.383  513.6 2165.4 11266.0
2011  1.192  1.171  0.053   8.65  1.324 1682.9  0.641  0.683  0.000  0.385  526.7 2110.5 11551.4
2012  1.126  1.113  0.034   8.65  1.179 1709.9  0.657  0.521  0.000  0.377  522.0 1902.6 11448.9
2013  1.195  1.149  0.053   9.16  1.223 1614.8  0.625  0.598  0.000  0.385  511.5 2091.9 11218.4
2014  1.153  1.118  0.028   8.97  0.963 1562.7  0.638  0.324  0.000  0.373  507.5 1983.0 11130.6
2015  1.241  1.229  0.044   9.32  1.200 1682.9  0.671  0.529  0.000  0.381  520.7 2171.5 11420.5
2016  1.249  1.276  0.013   9.54  1.073 1725.7  0.678  0.395  0.000  0.339  528.0 2295.4 11580.0
2017  1.548  1.607  0.066  11.74  1.510 1646.1  0.730  0.779  0.000  0.382  524.6 2742.2 11506.4
2018  1.508  1.572  0.032  11.42  1.036 1745.1  0.754  0.282  0.000  0.371  538.3 2609.1 11805.8
2019  1.164  1.140  0.045   9.00  1.390 1669.5  0.665  0.725  0.000  0.383  519.4 1950.5 11393.3
2020  1.274  1.243  0.048   9.39  1.524 1523.5  0.647  0.877  0.000  0.382  499.6 2185.0 10958.4
2021  1.354  1.355  0.037  10.55  1.268 1722.3  0.734  0.534  0.000  0.376  538.2 2287.3 11805.8
2022  1.293  1.253  0.039  10.46  0.983 1507.6  0.652  0.331  0.000  0.375  492.4 2110.7 10800.4
2023  1.389  1.388  0.028  11.39  0.973 1601.4  0.723  0.250  0.000  0.347  519.5 2393.2 11394.2
2024  1.500  1.553  0.039  11.60  1.305 1518.4  0.714  0.592  0.000  0.368  503.4 2580.5 11042.0
2025  1.245  1.288  0.004  10.60  0.892 2135.8  0.717  0.175  0.000  0.294  584.8 2811.6 12827.7
2026  1.239  1.223  0.030   9.50  1.369 1539.5  0.658  0.710  0.000  0.371  508.7 2144.5 11158.1
2027  1.258  1.278  0.042   9.33  1.414 1547.7  0.608  0.806  0.000  0.379  508.3 2187.1 11148.7
2028  1.218  1.257  0.021   8.53  0.996 1621.2  0.632  0.364  0.000  0.364  523.5 2120.1 11483.3
2029  1.481  1.481  0.039  11.56  1.590 1539.1  0.712  0.878  0.000  0.370  509.2 2581.1 11167.9
2030  1.152  1.113  0.014  11.54  1.185 1828.1  0.714  0.470  0.000  0.298  548.2 2823.7 12023.8
2031  1.370  1.407  0.042  10.28  1.360 1595.7  0.695  0.665  0.000  0.381  517.3 2382.2 11345.7
2032  1.558  1.620  0.031  11.58  1.037 1790.2  0.777  0.260  0.000  0.370  546.7 2779.9 11991.2
2033  1.472  1.539  0.008  11.79  1.131 2042.1  0.802  0.330  0.000  0.324  585.6 2809.9 12843.3
2034  1.451  1.457  0.036  11.40  1.221 1651.1  0.735  0.486  0.000  0.374  528.9 2465.3 11600.8
2035  1.428  1.383  0.058  11.46  1.838 1369.1  0.678  1.160  0.000  0.383  487.4 2404.8 10691.4
2036  1.253  1.214  0.049   9.52  1.424 1352.8  0.614  0.810  0.000  0.383  482.0 2170.0 10571.0
2037  1.477  1.482  0.052  11.08  1.302 1924.9  0.762  0.540  0.000  0.375  552.3 2610.5 12114.1
2038  1.332  1.335  0.049   9.76  1.437 1481.9  0.639  0.798  0.000  0.382  497.2 2368.1 10906.4
2039  1.536  1.607  0.012  11.80  0.897 2108.6  0.806  0.091  0.000  0.352  582.3 2703.8 12772.8
2040  1.546  1.579  0.047  11.47  1.101 1779.9  0.729  0.372  0.000  0.372  535.5 2798.5 11745.2
2041  1.692  1.879  0.024  12.32  1.050 1637.3  0.754  0.296  0.000  0.362  524.1 2990.6 11496.4
2042  1.240  1.190  0.018  12.55  1.302 1868.0  0.758  0.545  0.000  0.303  556.8 2999.0 12212.3
2043  1.632  1.638  0.065  12.45  1.347 1770.3  0.755  0.592  0.000  0.383  537.0 2942.1 11778.1
2044  1.425  1.374  0.054  11.42  1.339 1377.5  0.657  0.682  0.000  0.379  481.1 2468.9 10553.2
2045  1.490  1.474  0.063  11.70  1.586 1408.4  0.690  0.897  0.000  0.384  489.8 2578.1 10743.9
2046  1.512  1.500  0.065  11.55  1.575 1359.4  0.629  0.946  0.000  0.383  482.6 2747.5 10585.7
2047  1.254  1.203  0.061  10.00  2.008 1340.4  0.616  1.392  0.000  0.386  463.0 2045.4 10155.1
2048  1.469  1.515  0.012  11.31  1.124 1565.1  0.729  0.395  0.000  0.354  514.4 2538.0 11282.6
2049  1.444  1.413  0.048  11.23  1.221 1275.6  0.649  0.572  0.000  0.372  466.6 2512.7 10234.7
2050  1.378  1.391  0.026  10.27  1.511 1644.4  0.678  0.833  0.000  0.363  524.2 2467.7 11497.2
2051  1.479  1.515  0.043  10.92  1.432 1308.3  0.621  0.812  0.000  0.373  466.5 2646.0 10231.3
2052  1.456  1.511  0.029  11.23  1.228 1518.3  0.689  0.540  0.000  0.343  506.2 2675.6 11102.5
2053  1.542  1.583  0.056  11.44  1.246 1577.3  0.650  0.596  0.000  0.381  503.2 2780.4 11038.1
2054  1.446  1.478  0.016  12.05  1.113 1456.6  0.706  0.407  0.000  0.327  497.1 2691.6 10903.0
2055  1.362  1.341  0.054  10.33  1.475 1210.9  0.612  0.864  0.000  0.382  457.5 2418.0 10034.7
2056  1.492  1.466  0.068  11.37  1.616 1302.7  0.608  1.008  0.000  0.385  468.0 2630.3 10266.0
2057  1.934  1.985  0.027  14.45  1.299 1945.5  0.832  0.467  0.000  0.340  567.3 3533.9 12441.9
2058  1.714  1.827  0.032  12.77  1.187 1803.7  0.792  0.396  0.000  0.364  549.0 3082.6 12040.6
2059  1.445  1.455  0.043  11.01  1.445 1615.8  0.676  0.769  0.000  0.363  509.5 2543.2 11174.9
2060  1.498  1.418  0.041  11.83  1.403 1716.5  0.728  0.675  0.000  0.367  529.4 2677.3 11611.3
2061  1.497  1.596  0.035  12.56  1.054 1616.0  0.752  0.302  0.000  0.337  523.2 2832.6 11475.2
2062  1.136  1.020  0.014  12.10  0.905 1661.3  0.664  0.241  0.000  0.310  527.3 2756.5 11564.9
2063  1.788  1.926  0.021  13.60  1.140 1862.4  0.793  0.347  0.000  0.339  550.3 3386.2 12070.2
2064  1.433  1.405  0.060  11.18  1.051 1551.9  0.667  0.384  0.000  0.375  489.3 2524.6 10732.7
2065  1.205  1.140  0.018  12.10  0.949 1794.8  0.744  0.206  0.000  0.294  546.4 2926.0 11983.7
2066  1.447  1.401  0.060  11.23  1.548 1306.0  0.653  0.895  0.000  0.381  474.0 2578.7 10395.6
2067  1.377  1.384  0.037  11.23  1.070 1297.8  0.655  0.415  0.000  0.356  469.5 2399.3 10298.1
2068  1.450  1.450  0.032  13.26  1.011 1742.5  0.718  0.293  0.000  0.311  535.3 3259.3 11741.9
2069  1.560  1.580  0.024  11.93  1.391 1771.2  0.766  0.626  0.000  0.349  539.1 2689.4 11825.4
2070  1.568  1.553  0.061  12.14  1.659 1418.6  0.689  0.971  0.000  0.379  486.2 2724.5 10664.7
2071  1.430  1.375  0.015  14.07  0.952 1650.3  0.746  0.205  0.000  0.314  522.0 3473.8 11449.9
2072  1.445  1.492  0.025  11.15  1.202 1438.6  0.694  0.508  0.000  0.369  501.5 2492.8 10999.8
2073  1.569  1.634  0.012  11.98  0.953 1592.2  0.727  0.225  0.000  0.360  511.4 2799.9 11216.9
2074  1.471  1.513  0.046  10.84  1.251 1686.5  0.694  0.557  0.000  0.371  525.0 2609.6 11515.6
2075  1.568  1.651  0.017  12.96  0.885 1739.7  0.765  0.120  0.000  0.324  535.8 3181.6 11752.1
2076  1.433  1.440  0.027  12.22  1.481 1414.2  0.656  0.826  0.000  0.337  488.3 2854.8 10711.1
2077  1.280  1.283  0.003  13.10  0.803 1945.7  0.711  0.091  0.000  0.277  562.2 3249.1 12330.2
2078  1.390  1.384  0.062  10.35  1.475 1516.9  0.651  0.824  0.000  0.384  500.3 2463.7 10972.7
2079  1.590  1.657  0.043  11.76  1.220 1585.9  0.676  0.543  0.000  0.356  508.3 2832.9 11149.9
2080  1.488  1.506  0.014  13.13  1.443 1878.2  0.751  0.693  0.000  0.331  547.6 3238.5 12012.0
2081  1.440  1.433  0.041  11.43  1.622 1448.0  0.673  0.949  0.000  0.350  490.9 2611.9 10766.8
2082  1.161  1.031  0.007  14.21  0.877 1766.2  0.623  0.254  0.000  0.274  539.9 3542.5 11841.7
2083  1.724  1.801  0.029  13.49  1.315 1208.2  0.677  0.638  0.000  0.352  464.6 3269.6 10191.2
2084  1.583  1.581  0.032  13.69  1.443 1840.4  0.795  0.649  0.000  0.325  551.9 3233.3 12104.5
2085  1.673  1.716  0.065  12.05  1.433 1338.8  0.640  0.794  0.000  0.378  471.8 3092.3 10349.2
2086  1.619  1.644  0.053  12.51  1.222 1453.5  0.719  0.503  0.000  0.381  498.6 2857.8 10936.1
2087  1.751  1.762  0.043  13.82  1.133 1456.3  0.729  0.403  0.000  0.352  495.2 3220.9 10861.0
2088  1.530  1.567  0.059  11.38  1.408 1371.5  0.649  0.759  0.000  0.383  477.5 2759.8 10472.7
2089  1.843  1.985  0.019  15.36  1.106 1698.1  0.804  0.302  0.000  0.322  534.7 3839.5 11727.1
2090  1.499  1.427  0.036  13.72  1.408 1456.1  0.627  0.782  0.000  0.343  504.7 3420.0 11069.6
2091  1.615  1.616  0.042  13.45  1.161 1808.4  0.770  0.390  0.000  0.330  536.0 3248.0 11755.9
2092  1.558  1.565  0.041  12.94  1.341 1415.6  0.699  0.641  0.000  0.332  486.0 3193.5 10660.4
2093  1.784  1.879  0.028  14.54  1.202 1798.2  0.787  0.415  0.000  0.335  537.2 3809.9 11781.7
2094  1.278  1.134  0.007  14.53  0.777 2016.7  0.708  0.069  0.000  0.285  577.7 3523.8 12670.2
2095  1.503  1.506  0.049  11.57  1.622 1177.1  0.647  0.976  0.000  0.377  453.4 2601.1  9945.4
2096  1.388  1.394  0.025  13.52  1.037 1882.6  0.765  0.272  0.000  0.297  553.5 3275.9 12139.8
2097  1.599  1.643  0.048  11.98  1.311 1499.5  0.731  0.580  0.000  0.378  506.3 2885.0 11106.0
2098  1.640  1.746  0.017  14.13  1.015 1895.8  0.823  0.192  0.000  0.311  557.3 3480.1 12224.6
2099  1.360  1.361  0.059  10.29  1.122 1889.0  0.747  0.375  0.000  0.383  550.0 2395.3 12064.0
