# Supplementary material for: Climate and air pollution impacts on habitat suitability of Austrian forest ecosystems
Source: PLoS One. 2017 Sep 12;12(9):e0184194. doi: 10.1371/journal.pone.0184194 (PMC5595319; doi:10.1371/journal.pone.0184194)
Supplement: S1 File — (ZIP) [file pone.0184194.s004.zip › Climate_Data/IF_AT11_BASELINEx.dat]

!Made by:  Methyd.exe
!Using:  in.txt
! AT011
! Location (Lon-Lat):  13.350  47.880
! Temperature file:   Z:/Modell_VSDp/VSD_Input/Climate_Scen/AT11_Mondsee_Baseline.txt;#3
! Precipitation file: Z:/Modell_VSDp/VSD_Input/Climate_Scen/AT11_Mondsee_Baseline.txt;#4
! Sunshine file:      Z:/Modell_VSDp/VSD_Input/Climate_Scen/AT11_Mondsee_Baseline.txt/E;#5
! ThetaSat= 0.581; ThetaFC= 0.412; Theta1bar= 0.316; ThetaWP= 0.199
! bulkdens= 0.906 g/cm3
! GDDlim=     5.0 oC
!     9.73 = av. annual mean TempC (oC)
!   1.5678 = av. annual Precip (m/yr)
!  1102.72 = av. annual sunshine hours (h)
!   0.5908 = av. annual AET (m/yr)
!   0.9770 = av. annual percol (m/yr)
!   0.0000 = av. annual Qickfl (m/yr)
!   0.4074 = av. annual mean Theta (m/m)
!    1.262 = av. annual mean rf_miR
!    1.196 = av. annual mean rf_denit
!    0.083 = av. annual mean rf_den
!    451.0 = av. annual PAR (umol/m2/s)
!   2191.9 = av. annual GDD (deg.days)
! ... averages over  150 years.
!Year rf_miR rf_nit rf_denit TempC Precip Sunhrs  AET percol Qickfl  Theta   PAR    GDD kJ/m2/d
1950  1.171  1.088  0.085   9.06  1.667 1183.2  0.583  1.085  0.000  0.410  462.4 2001.2 10141.8
1951  1.318  1.269  0.075  10.02  1.370 1140.3  0.605  0.765  0.000  0.403  456.0 2352.0 10000.4
1952  1.231  1.147  0.089   9.70  1.708 1031.9  0.593  1.114  0.000  0.410  438.1 2103.3  9608.1
1953  1.215  1.169  0.059   9.56  1.541 1122.8  0.604  0.937  0.000  0.397  455.9 2054.4 10000.0
1954  1.263  1.190  0.078   9.83  1.479  986.2  0.581  0.898  0.000  0.407  435.8 2187.7  9557.8
1955  1.153  1.063  0.084   9.12  1.494 1021.3  0.538  0.957  0.000  0.410  435.7 1962.5  9556.0
1956  1.249  1.180  0.090   9.80  1.690 1094.5  0.623  1.068  0.000  0.409  452.4 2102.3  9922.9
1957  1.210  1.109  0.083   9.77  1.708  924.6  0.577  1.130  0.000  0.408  423.8 2027.9  9295.3
1958  1.383  1.305  0.101  10.82  1.530 1182.3  0.651  0.879  0.000  0.410  465.2 2389.4 10202.3
1959  1.250  1.177  0.082   9.77  1.392 1148.5  0.588  0.803  0.000  0.408  453.5 2109.9  9946.9
1960  1.136  1.086  0.074   8.65  1.842  944.1  0.513  1.329  0.000  0.409  426.0 1934.4  9343.2
1961  1.303  1.249  0.083   9.44  1.195 1144.1  0.579  0.616  0.000  0.406  459.7 2342.9 10083.0
1962  1.211  1.127  0.088   9.37  1.779 1127.2  0.597  1.182  0.000  0.410  457.0 2085.3 10022.2
1963  1.145  1.057  0.070   9.27  1.616  993.9  0.571  1.045  0.000  0.405  434.3 1898.6  9525.0
1964  1.366  1.319  0.100  10.28  1.315 1143.5  0.590  0.725  0.000  0.410  454.8 2433.8  9974.8
1965  1.273  1.203  0.095   9.80  1.329 1192.9  0.594  0.736  0.000  0.410  461.5 2232.2 10121.3
1966  1.246  1.193  0.076   9.72  1.860  967.1  0.584  1.277  0.000  0.408  430.8 2090.3  9448.5
1967  1.200  1.155  0.070   8.96  1.287 1137.8  0.593  0.694  0.000  0.407  459.7 2103.1 10081.9
1968  1.142  1.066  0.083   8.81  1.642 1074.7  0.546  1.096  0.000  0.410  444.5 1949.8  9748.3
1969  1.244  1.204  0.055   9.68  1.249 1082.3  0.593  0.656  0.000  0.401  451.8 2166.8  9908.8
1970  1.307  1.230  0.095  10.25  1.855 1157.5  0.639  1.217  0.000  0.410  461.6 2253.9 10124.8
1971  1.253  1.198  0.089   9.10  1.563 1088.9  0.560  1.004  0.000  0.410  449.1 2245.6  9850.5
1972  1.344  1.291  0.102  10.04  1.560 1287.4  0.608  0.952  0.000  0.410  472.3 2376.4 10358.1
1973  1.331  1.332  0.053  10.27  1.493 1117.1  0.612  0.882  0.000  0.393  456.6 2313.9 10014.0
1974  1.268  1.209  0.093   9.63  1.407 1184.2  0.597  0.810  0.000  0.410  464.8 2210.8 10194.7
1975  1.245  1.163  0.085   9.76  1.595 1107.2  0.607  0.988  0.000  0.409  452.0 2147.2  9913.5
1976  1.321  1.239  0.099  10.19  1.661  953.4  0.571  1.090  0.000  0.411  427.1 2332.2  9367.4
1977  1.273  1.200  0.094   9.73  1.620 1083.3  0.568  1.053  0.000  0.410  445.7 2219.9  9776.4
1978  1.217  1.141  0.087   9.43  1.687  929.3  0.556  1.131  0.000  0.409  425.1 2098.3  9323.0
1979  1.174  1.102  0.074   9.34  1.432 1045.6  0.602  0.830  0.000  0.408  447.6 1954.4  9816.9
1980  1.190  1.112  0.070   9.34  1.438 1120.6  0.592  0.846  0.000  0.404  453.9 2059.7  9954.5
1981  1.348  1.320  0.063  10.00  1.490 1295.7  0.603  0.887  0.000  0.390  475.9 2384.2 10438.2
1982  1.281  1.261  0.042   9.82  1.389 1178.7  0.615  0.774  0.000  0.390  467.5 2267.0 10253.5
1983  1.292  1.263  0.077   9.67  1.560 1129.7  0.556  1.005  0.000  0.407  450.6 2233.9  9882.9
1984  1.244  1.171  0.083   9.70  1.577 1163.2  0.584  0.994  0.000  0.408  455.4 2144.2  9988.7
1985  1.258  1.200  0.095   9.03  1.711  946.3  0.503  1.208  0.000  0.410  433.8 2268.8  9513.4
1986  1.173  1.098  0.075   9.24  1.741  949.5  0.565  1.176  0.000  0.408  429.3 1991.7  9415.8
1987  1.304  1.243  0.094   9.84  1.759  999.1  0.580  1.179  0.000  0.409  437.4 2289.3  9593.2
1988  1.225  1.145  0.083   9.63  1.550 1068.0  0.610  0.940  0.000  0.407  449.8 2080.8  9865.1
1989  1.227  1.141  0.090   9.59  1.564 1066.9  0.578  0.986  0.000  0.410  449.6 2119.6  9861.5
1990  1.276  1.224  0.085   9.68  1.296 1153.9  0.611  0.685  0.000  0.408  460.7 2219.4 10104.2
1991  1.282  1.237  0.095   9.50  1.539 1288.9  0.609  0.930  0.000  0.409  477.7 2201.7 10477.2
1992  1.282  1.215  0.096  10.00  1.500 1054.5  0.608  0.892  0.000  0.410  443.5 2207.1  9726.7
1993  1.219  1.164  0.082   9.33  1.658 1087.4  0.594  1.064  0.000  0.408  450.5 2085.1  9881.2
1994  1.149  1.060  0.079   8.89  1.522  906.6  0.546  0.976  0.000  0.409  424.5 1965.9  9310.0
1995  1.325  1.239  0.098  10.42  1.765  999.1  0.591  1.174  0.000  0.410  437.0 2296.7  9584.0
1996  1.120  1.033  0.081   8.58  1.727  925.1  0.525  1.202  0.000  0.410  425.3 1951.9  9328.9
1997  1.190  1.121  0.070   9.31  1.529 1027.8  0.577  0.953  0.000  0.403  441.9 2046.7  9692.6
1998  1.235  1.170  0.084   9.59  1.427 1155.6  0.625  0.802  0.000  0.408  459.8 2115.2 10084.1
1999  1.208  1.114  0.086   9.63  1.879  969.1  0.568  1.311  0.000  0.410  428.9 2074.6  9407.7
2000  1.304  1.233  0.093  10.01  1.588 1251.5  0.632  0.956  0.000  0.410  474.4 2250.9 10403.9
2001  1.235  1.176  0.086   9.44  1.338 1046.6  0.581  0.757  0.000  0.409  438.4 2114.9  9615.7
2002  1.291  1.214  0.093   9.94  1.466 1069.5  0.572  0.894  0.000  0.410  444.9 2230.8  9757.5
2003  1.232  1.146  0.093   9.83  2.052 1169.6  0.593  1.459  0.000  0.411  449.7 2070.9  9862.9
2004  1.385  1.367  0.040  10.57  1.452 1332.9  0.649  0.803  0.000  0.386  483.4 2512.8 10601.3
2005  1.305  1.246  0.091  10.03  1.688 1032.5  0.584  1.105  0.000  0.409  436.1 2261.0  9565.0
2006  1.298  1.241  0.076  10.08  1.369 1170.4  0.618  0.751  0.000  0.406  462.1 2247.1 10135.5
2007  1.288  1.209  0.094   9.76  1.663 1104.3  0.577  1.086  0.000  0.410  455.1 2295.8  9982.5
2008  1.365  1.303  0.095  10.26  1.364 1338.7  0.648  0.716  0.000  0.409  485.9 2415.5 10657.6
2009  1.202  1.142  0.072   9.10  1.545 1091.5  0.545  1.000  0.000  0.407  447.8 2129.1  9821.7
2010  1.241  1.154  0.091   9.69  1.657  998.9  0.559  1.099  0.000  0.410  434.1 2163.8  9522.0
2011  1.126  1.031  0.075   9.07  1.415  935.1  0.553  0.862  0.000  0.408  420.3 1912.7  9219.4
2012  1.157  1.103  0.088   8.87  1.795 1054.3  0.562  1.233  0.000  0.411  444.5 1928.2  9749.4
2013  1.267  1.184  0.093   9.65  1.617 1086.6  0.578  1.039  0.000  0.410  448.0 2219.7  9826.2
2014  1.485  1.467  0.094  10.96  1.477 1311.2  0.653  0.824  0.000  0.406  483.6 2680.8 10606.8
2015  1.228  1.130  0.088   9.52  1.561 1049.8  0.545  1.016  0.000  0.410  441.8 2183.4  9690.6
2016  1.264  1.209  0.085   9.39  1.383  981.2  0.556  0.827  0.000  0.408  436.0 2276.4  9562.5
2017  1.278  1.220  0.076   9.83  1.408 1023.2  0.561  0.847  0.000  0.407  441.2 2236.5  9677.7
2018  1.242  1.167  0.085   9.62  1.870  905.6  0.549  1.321  0.000  0.409  425.1 2157.6  9323.4
2019  1.198  1.111  0.079   9.46  1.480 1153.9  0.597  0.884  0.000  0.407  454.4 2056.8  9966.7
2020  1.226  1.144  0.089   9.57  1.664 1186.1  0.608  1.056  0.000  0.410  464.2 2094.9 10180.3
2021  1.239  1.150  0.092   9.63  2.022  875.2  0.558  1.464  0.000  0.411  421.6 2139.8  9246.8
2022  1.359  1.287  0.077  10.59  1.326 1217.0  0.626  0.699  0.000  0.405  467.0 2346.7 10242.4
2023  1.264  1.212  0.062   9.79  1.377 1137.8  0.610  0.768  0.000  0.404  458.0 2155.9 10045.8
2024  1.298  1.222  0.078  10.23  1.371 1054.9  0.605  0.766  0.000  0.407  441.1 2252.2  9675.4
2025  1.273  1.209  0.087   9.73  1.532 1137.3  0.609  0.923  0.000  0.409  455.8 2202.7  9997.2
2026  1.272  1.198  0.079   9.82  1.688 1047.3  0.571  1.118  0.000  0.405  444.8 2235.0  9755.0
2027  1.262  1.217  0.061   9.73  1.298 1024.2  0.564  0.733  0.000  0.404  442.1 2214.8  9696.6
2028  1.307  1.219  0.089  10.31  1.544 1207.0  0.611  0.935  0.000  0.409  464.6 2262.5 10190.5
2029  1.289  1.212  0.096  10.02  1.709 1146.2  0.617  1.091  0.000  0.410  456.6 2254.8 10013.5
2030  1.251  1.183  0.082   9.70  1.389 1201.8  0.617  0.772  0.000  0.408  467.6 2180.5 10256.3
2031  1.240  1.175  0.094   9.52  1.556 1067.8  0.584  0.972  0.000  0.410  445.5 2127.4  9770.5
2032  1.333  1.270  0.085  10.55  1.678 1226.8  0.646  1.032  0.000  0.407  469.9 2251.5 10305.5
2033  1.255  1.175  0.094   9.80  1.660 1019.9  0.576  1.083  0.000  0.410  437.5 2171.6  9594.9
2034  1.171  1.077  0.087   8.99  1.622  899.4  0.529  1.093  0.000  0.411  420.0 2009.3  9211.7
2035  1.274  1.241  0.069   9.78  1.620 1087.8  0.604  1.016  0.000  0.403  451.8 2204.1  9908.3
2036  1.347  1.289  0.096  10.26  1.577 1150.7  0.617  0.960  0.000  0.409  459.5 2334.4 10077.3
2037  1.359  1.298  0.091  10.36  1.663 1165.1  0.601  1.062  0.000  0.406  462.4 2390.3 10140.7
2038  1.314  1.246  0.095  10.22  1.529 1081.6  0.609  0.922  0.000  0.409  444.3 2249.2  9744.1
2039  1.204  1.121  0.081   9.23  1.733  978.8  0.536  1.196  0.000  0.409  431.1 2111.7  9455.2
2040  1.212  1.159  0.082   9.01  1.702 1214.5  0.538  1.164  0.000  0.408  464.4 2139.2 10186.5
2041  1.282  1.237  0.078   9.89  1.599 1244.7  0.632  0.967  0.000  0.406  474.7 2195.2 10411.8
2042  1.319  1.286  0.064   9.99  1.576 1142.3  0.588  0.989  0.000  0.404  456.9 2312.2 10021.8
2043  1.436  1.365  0.101  11.00  1.653 1380.1  0.686  0.967  0.000  0.409  490.1 2563.6 10749.4
2044  1.259  1.189  0.094   9.73  1.868  982.1  0.588  1.280  0.000  0.410  435.3 2181.8  9547.3
2045  1.253  1.179  0.089   9.48  1.677 1069.8  0.562  1.115  0.000  0.409  446.5 2215.2  9792.5
2046  1.285  1.218  0.092   9.79  1.558 1162.8  0.602  0.956  0.000  0.410  460.9 2232.0 10108.7
2047  1.294  1.232  0.080  10.01  1.276 1161.3  0.627  0.650  0.000  0.408  461.7 2245.6 10126.8
2048  1.289  1.220  0.094   9.79  1.637 1137.2  0.568  1.069  0.000  0.410  453.3 2271.3  9942.7
2049  1.315  1.245  0.082  10.00  1.519 1105.9  0.573  0.946  0.000  0.408  450.3 2369.5  9876.4
2050  1.291  1.263  0.069   9.84  1.613 1103.1  0.590  1.023  0.000  0.402  453.8 2212.6  9953.5
2051  1.216  1.151  0.090   9.23  1.816 1152.1  0.593  1.223  0.000  0.410  460.3 2129.1 10095.5
2052  1.230  1.168  0.082   9.46  1.585  940.1  0.570  1.015  0.000  0.408  430.8 2131.8  9448.3
2053  1.387  1.331  0.105  10.61  1.549 1189.8  0.646  0.903  0.000  0.410  465.8 2411.5 10216.9
2054  1.174  1.102  0.077   9.13  1.784 1088.5  0.557  1.227  0.000  0.407  447.6 2038.7  9816.2
2055  1.299  1.217  0.095   9.98  1.590 1076.8  0.582  1.009  0.000  0.410  445.8 2319.2  9778.2
2056  1.348  1.265  0.098  10.52  1.591 1083.3  0.615  0.976  0.000  0.410  447.9 2319.8  9822.8
2057  1.352  1.303  0.093  10.13  1.628 1073.0  0.598  1.029  0.000  0.408  450.2 2414.6  9875.0
2058  1.223  1.157  0.082   9.18  1.590 1080.6  0.572  1.018  0.000  0.409  448.3 2130.6  9832.1
2059  1.233  1.156  0.090   9.49  1.720 1028.6  0.563  1.157  0.000  0.410  436.7 2163.6  9577.5
2060  1.280  1.206  0.088   9.96  1.511 1028.5  0.586  0.925  0.000  0.409  440.7 2222.7  9665.8
2061  1.331  1.249  0.090  10.54  1.443 1150.1  0.630  0.813  0.000  0.409  457.6 2304.0 10036.3
2062  1.265  1.195  0.092   9.54  1.701 1210.7  0.597  1.103  0.000  0.410  463.7 2189.6 10170.5
2063  1.295  1.210  0.088  10.13  1.829 1082.7  0.610  1.219  0.000  0.408  449.6 2226.1  9860.8
2064  1.238  1.164  0.091   9.40  1.961 1070.9  0.552  1.410  0.000  0.410  446.1 2156.8  9784.7
2065  1.171  1.085  0.073   9.23  1.722  896.3  0.568  1.155  0.000  0.406  419.1 2031.7  9191.4
2066  1.289  1.207  0.093  10.02  1.432 1248.7  0.623  0.810  0.000  0.410  469.1 2243.2 10289.4
2067  1.258  1.182  0.092   9.88  1.425 1153.9  0.616  0.809  0.000  0.410  461.5 2163.8 10122.9
2068  1.282  1.216  0.093   9.74  1.602 1135.5  0.582  1.021  0.000  0.410  455.1 2291.6  9981.2
2069  1.340  1.262  0.096  10.34  1.378 1101.9  0.614  0.764  0.000  0.409  451.1 2371.9  9893.6
2070  1.281  1.214  0.090   9.54  1.404 1160.7  0.584  0.819  0.000  0.410  460.5 2295.6 10100.4
2071  1.344  1.285  0.097  10.14  1.349 1161.3  0.613  0.736  0.000  0.409  454.9 2389.8  9976.8
2072  1.271  1.249  0.046   9.88  1.403 1274.5  0.624  0.779  0.000  0.396  477.0 2200.6 10461.0
2073  1.296  1.241  0.092   9.94  1.889 1114.5  0.615  1.274  0.000  0.410  456.6 2236.7 10014.7
2074  1.299  1.230  0.094  10.06  1.483 1263.5  0.629  0.854  0.000  0.410  471.9 2229.4 10350.3
2075  1.255  1.199  0.082   9.34  1.442 1113.2  0.575  0.868  0.000  0.409  449.2 2236.4  9853.2
2076  1.172  1.105  0.087   9.09  1.716 1136.0  0.605  1.111  0.000  0.410  458.4 1983.8 10054.1
2077  1.166  1.090  0.085   9.20  1.495  916.3  0.547  0.949  0.000  0.410  424.1 1919.0  9300.9
2078  1.282  1.208  0.087  10.03  1.603 1200.8  0.632  0.970  0.000  0.408  462.2 2210.4 10136.9
2079  1.208  1.129  0.087   9.39  1.584 1017.1  0.557  1.028  0.000  0.410  434.4 2078.3  9527.0
2080  1.205  1.172  0.054   9.44  1.424 1205.7  0.621  0.803  0.000  0.402  456.7 2034.6 10017.2
2081  1.310  1.250  0.080  10.29  1.333 1311.6  0.669  0.665  0.000  0.407  483.4 2208.0 10601.5
2082  1.304  1.234  0.096   9.69  1.650 1037.1  0.565  1.084  0.000  0.410  440.5 2332.4  9662.3
2083  1.191  1.147  0.065   9.26  1.211 1123.4  0.603  0.608  0.000  0.405  456.2 2005.4 10004.9
2084  1.272  1.266  0.022   9.68  0.977 1176.4  0.618  0.360  0.000  0.388  462.6 2203.0 10145.1
2085  1.234  1.146  0.084   9.74  1.701 1137.5  0.595  1.106  0.000  0.409  454.6 2073.7  9970.8
2086  1.180  1.108  0.084   9.03  1.831 1111.8  0.579  1.252  0.000  0.410  451.3 2060.8  9898.3
2087  1.184  1.100  0.085   9.35  1.444 1097.1  0.569  0.876  0.000  0.410  448.0 1991.8  9825.8
2088  1.179  1.100  0.089   9.13  1.769  979.8  0.556  1.214  0.000  0.411  433.2 2003.1  9501.2
2089  1.304  1.243  0.082   9.94  1.538 1351.8  0.627  0.910  0.000  0.408  489.3 2291.7 10732.2
2090  1.276  1.207  0.090   9.71  1.665 1136.0  0.562  1.103  0.000  0.409  454.7 2277.2  9972.9
2091  1.235  1.149  0.084   9.84  1.653  965.5  0.579  1.074  0.000  0.409  429.1 2036.9  9410.4
2092  1.385  1.356  0.083  10.54  1.372 1144.5  0.643  0.729  0.000  0.407  460.4 2434.1 10098.1
2093  1.225  1.146  0.088   9.47  2.010  979.3  0.569  1.441  0.000  0.410  434.9 2121.5  9537.8
2094  1.261  1.182  0.093   9.91  1.610 1151.7  0.601  1.009  0.000  0.410  458.0 2119.6 10044.7
2095  1.354  1.326  0.062  10.29  1.555 1233.6  0.615  0.940  0.000  0.403  471.2 2409.0 10335.1
2096  1.279  1.209  0.096   9.73  1.454  968.8  0.556  0.898  0.000  0.410  433.6 2267.3  9510.5
2097  1.241  1.175  0.070   9.65  1.267 1072.9  0.594  0.673  0.000  0.402  443.7 2133.5  9732.6
2098  1.221  1.176  0.034  10.38  1.241 1082.1  0.622  0.619  0.000  0.375  451.0 2299.7  9890.8
2099  1.311  1.224  0.088  10.23  1.628 1184.3  0.604  1.024  0.000  0.409  461.4 2292.8 10120.8
