# Supplementary material for: Climate and air pollution impacts on habitat suitability of Austrian forest ecosystems
Source: PLoS One. 2017 Sep 12;12(9):e0184194. doi: 10.1371/journal.pone.0184194 (PMC5595319; doi:10.1371/journal.pone.0184194)
Supplement: S1 File — (ZIP) [file pone.0184194.s004.zip › Climate_Data/IF_AT11_ECHAM5A1B.dat]

!Made by:  Methyd.exe
!Using:  in.txt
! AT011
! Location (Lon-Lat):  13.350  47.880
! Temperature file:   Z:/Modell_VSDp/VSD_Input/Climate_Scen/AT11_MondseeECHAM5A1B.txt;#3
! Precipitation file: Z:/Modell_VSDp/VSD_Input/Climate_Scen/AT11_MondseeECHAM5A1B.txt;#4
! Sunshine file:      Z:/Modell_VSDp/VSD_Input/Climate_Scen/AT11_MondseeECHAM5A1B.txt/E;#5
! ThetaSat= 0.581; ThetaFC= 0.412; Theta1bar= 0.316; ThetaWP= 0.199
! bulkdens= 0.906 g/cm3
! GDDlim=     5.0 oC
!    10.76 = av. annual mean TempC (oC)
!   1.5766 = av. annual Precip (m/yr)
!  1076.55 = av. annual sunshine hours (h)
!   0.6117 = av. annual AET (m/yr)
!   0.9650 = av. annual percol (m/yr)
!   0.0000 = av. annual Qickfl (m/yr)
!   0.4014 = av. annual mean Theta (m/m)
!    1.380 = av. annual mean rf_miR
!    1.335 = av. annual mean rf_denit
!    0.079 = av. annual mean rf_den
!    446.8 = av. annual PAR (umol/m2/s)
!   2459.5 = av. annual GDD (deg.days)
! ... averages over  150 years.
!Year rf_miR rf_nit rf_denit TempC Precip Sunhrs  AET percol Qickfl  Theta   PAR    GDD kJ/m2/d
1950  1.171  1.088  0.085   9.06  1.667 1183.2  0.583  1.085  0.000  0.410  462.4 2001.2 10141.8
1951  1.318  1.269  0.075  10.02  1.370 1140.3  0.605  0.765  0.000  0.403  456.0 2352.0 10000.4
1952  1.231  1.147  0.089   9.70  1.708 1031.9  0.593  1.114  0.000  0.410  438.1 2103.3  9608.1
1953  1.215  1.169  0.059   9.56  1.541 1122.8  0.604  0.937  0.000  0.397  455.9 2054.4 10000.0
1954  1.263  1.190  0.078   9.83  1.479  986.2  0.581  0.898  0.000  0.407  435.8 2187.7  9557.8
1955  1.153  1.063  0.084   9.12  1.494 1021.3  0.538  0.957  0.000  0.410  435.7 1962.5  9556.0
1956  1.249  1.180  0.090   9.80  1.690 1094.5  0.623  1.068  0.000  0.409  452.4 2102.3  9922.9
1957  1.210  1.109  0.083   9.77  1.708  924.6  0.577  1.130  0.000  0.408  423.8 2027.9  9295.3
1958  1.383  1.305  0.101  10.82  1.530 1182.3  0.651  0.879  0.000  0.410  465.2 2389.4 10202.3
1959  1.250  1.177  0.082   9.77  1.392 1148.5  0.588  0.803  0.000  0.408  453.5 2109.9  9946.9
1960  1.136  1.086  0.074   8.65  1.842  944.1  0.513  1.329  0.000  0.409  426.0 1934.4  9343.2
1961  1.303  1.249  0.083   9.44  1.195 1144.1  0.579  0.616  0.000  0.406  459.7 2342.9 10083.0
1962  1.211  1.127  0.088   9.37  1.779 1127.2  0.597  1.182  0.000  0.410  457.0 2085.3 10022.2
1963  1.145  1.057  0.070   9.27  1.616  993.9  0.571  1.045  0.000  0.405  434.3 1898.6  9525.0
1964  1.366  1.319  0.100  10.28  1.315 1143.5  0.590  0.725  0.000  0.410  454.8 2433.8  9974.8
1965  1.273  1.203  0.095   9.80  1.329 1192.9  0.594  0.736  0.000  0.410  461.5 2232.2 10121.3
1966  1.246  1.193  0.076   9.72  1.860  967.1  0.584  1.277  0.000  0.408  430.8 2090.3  9448.5
1967  1.200  1.155  0.070   8.96  1.287 1137.8  0.593  0.694  0.000  0.407  459.7 2103.1 10081.9
1968  1.142  1.066  0.083   8.81  1.642 1074.7  0.546  1.096  0.000  0.410  444.5 1949.8  9748.3
1969  1.244  1.204  0.055   9.68  1.249 1082.3  0.593  0.656  0.000  0.401  451.8 2166.8  9908.8
1970  1.307  1.230  0.095  10.25  1.855 1157.5  0.639  1.217  0.000  0.410  461.6 2253.9 10124.8
1971  1.253  1.198  0.089   9.10  1.563 1088.9  0.560  1.004  0.000  0.410  449.1 2245.6  9850.5
1972  1.344  1.291  0.102  10.04  1.560 1287.4  0.608  0.952  0.000  0.410  472.3 2376.4 10358.1
1973  1.331  1.332  0.053  10.27  1.493 1117.1  0.612  0.882  0.000  0.393  456.6 2313.9 10014.0
1974  1.268  1.209  0.093   9.63  1.407 1184.2  0.597  0.810  0.000  0.410  464.8 2210.8 10194.7
1975  1.245  1.163  0.085   9.76  1.595 1107.2  0.607  0.988  0.000  0.409  452.0 2147.2  9913.5
1976  1.321  1.239  0.099  10.19  1.661  953.4  0.571  1.090  0.000  0.411  427.1 2332.2  9367.4
1977  1.273  1.200  0.094   9.73  1.620 1083.3  0.568  1.053  0.000  0.410  445.7 2219.9  9776.4
1978  1.217  1.141  0.087   9.43  1.687  929.3  0.556  1.131  0.000  0.409  425.1 2098.3  9323.0
1979  1.174  1.102  0.074   9.34  1.432 1045.6  0.602  0.830  0.000  0.408  447.6 1954.4  9816.9
1980  1.190  1.112  0.070   9.34  1.438 1120.6  0.592  0.846  0.000  0.404  453.9 2059.7  9954.5
1981  1.348  1.320  0.063  10.00  1.490 1295.7  0.603  0.887  0.000  0.390  475.9 2384.2 10438.2
1982  1.281  1.261  0.042   9.82  1.389 1178.7  0.615  0.774  0.000  0.390  467.5 2267.0 10253.5
1983  1.292  1.263  0.077   9.67  1.560 1129.7  0.556  1.005  0.000  0.407  450.6 2233.9  9882.9
1984  1.244  1.171  0.083   9.70  1.577 1163.2  0.584  0.994  0.000  0.408  455.4 2144.2  9988.7
1985  1.258  1.200  0.095   9.03  1.711  946.3  0.503  1.208  0.000  0.410  433.8 2268.8  9513.4
1986  1.173  1.098  0.075   9.24  1.741  949.5  0.565  1.176  0.000  0.408  429.3 1991.7  9415.8
1987  1.304  1.243  0.094   9.84  1.759  999.1  0.580  1.179  0.000  0.409  437.4 2289.3  9593.2
1988  1.225  1.145  0.083   9.63  1.550 1068.0  0.610  0.940  0.000  0.407  449.8 2080.8  9865.1
1989  1.227  1.141  0.090   9.59  1.564 1066.9  0.578  0.986  0.000  0.410  449.6 2119.6  9861.5
1990  1.276  1.224  0.085   9.68  1.296 1153.9  0.611  0.685  0.000  0.408  460.7 2219.4 10104.2
1991  1.282  1.237  0.095   9.50  1.539 1288.9  0.609  0.930  0.000  0.409  477.7 2201.7 10477.2
1992  1.282  1.215  0.096  10.00  1.500 1054.5  0.608  0.892  0.000  0.410  443.5 2207.1  9726.7
1993  1.219  1.164  0.082   9.33  1.658 1087.4  0.594  1.064  0.000  0.408  450.5 2085.1  9881.2
1994  1.149  1.060  0.079   8.89  1.522  906.6  0.546  0.976  0.000  0.409  424.5 1965.9  9310.0
1995  1.325  1.239  0.098  10.42  1.765  999.1  0.591  1.174  0.000  0.410  437.0 2296.7  9584.0
1996  1.120  1.033  0.081   8.58  1.727  925.1  0.525  1.202  0.000  0.410  425.3 1951.9  9328.9
1997  1.190  1.121  0.070   9.31  1.529 1027.8  0.577  0.953  0.000  0.403  441.9 2046.7  9692.6
1998  1.235  1.170  0.084   9.59  1.427 1155.6  0.625  0.802  0.000  0.408  459.8 2115.2 10084.1
1999  1.208  1.114  0.086   9.63  1.879  969.1  0.568  1.311  0.000  0.410  428.9 2074.6  9407.7
2000  1.304  1.233  0.093  10.01  1.588 1251.5  0.632  0.956  0.000  0.410  474.4 2250.9 10403.9
2001  1.235  1.176  0.086   9.44  1.338 1046.6  0.581  0.757  0.000  0.409  438.4 2114.9  9615.7
2002  1.291  1.214  0.093   9.94  1.466 1069.5  0.572  0.894  0.000  0.410  444.9 2230.8  9757.5
2003  1.232  1.146  0.093   9.83  2.052 1169.6  0.593  1.459  0.000  0.411  449.7 2070.9  9862.9
2004  1.385  1.367  0.040  10.57  1.452 1332.9  0.649  0.803  0.000  0.386  483.4 2512.8 10601.3
2005  1.305  1.246  0.091  10.03  1.688 1032.5  0.584  1.105  0.000  0.409  436.1 2261.0  9565.0
2006  1.298  1.241  0.076  10.08  1.369 1170.4  0.618  0.751  0.000  0.406  462.1 2247.1 10135.5
2007  1.288  1.209  0.094   9.76  1.663 1104.3  0.577  1.086  0.000  0.410  455.1 2295.8  9982.5
2008  1.365  1.303  0.095  10.26  1.364 1338.7  0.648  0.716  0.000  0.409  485.9 2415.5 10657.6
2009  1.202  1.142  0.072   9.10  1.545 1091.5  0.545  1.000  0.000  0.407  447.8 2129.1  9821.7
2010  1.241  1.154  0.091   9.69  1.657  998.9  0.559  1.099  0.000  0.410  434.1 2163.8  9522.0
2011  1.126  1.031  0.075   9.07  1.415  935.1  0.553  0.862  0.000  0.408  420.3 1912.7  9219.4
2012  1.157  1.103  0.088   8.87  1.795 1054.3  0.562  1.233  0.000  0.411  444.5 1928.2  9749.4
2013  1.267  1.184  0.093   9.65  1.617 1086.6  0.578  1.039  0.000  0.410  448.0 2219.7  9826.2
2014  1.485  1.467  0.094  10.96  1.477 1311.2  0.653  0.824  0.000  0.406  483.6 2680.8 10606.8
2015  1.228  1.130  0.088   9.52  1.561 1049.8  0.545  1.016  0.000  0.410  441.8 2183.4  9690.6
2016  1.231  1.142  0.086   9.47  1.511  780.8  0.523  0.988  0.000  0.410  402.6 2197.2  8831.1
2017  1.328  1.266  0.071  10.50  1.639  934.6  0.593  1.046  0.000  0.401  425.9 2290.3  9340.8
2018  1.491  1.478  0.080  11.16  2.016 1090.6  0.624  1.392  0.000  0.403  451.9 2686.6  9911.8
2019  1.297  1.227  0.072  10.22  1.699 1028.6  0.601  1.097  0.000  0.404  440.8 2217.6  9668.0
2020  1.115  1.021  0.080   8.58  1.963  984.0  0.543  1.420  0.000  0.410  426.5 1926.4  9354.1
2021  1.271  1.176  0.093   9.87  1.952  961.3  0.577  1.375  0.000  0.410  430.2 2207.5  9435.1
2022  1.366  1.295  0.085  10.50  1.408 1110.1  0.598  0.810  0.000  0.407  451.2 2375.7  9896.9
2023  1.397  1.373  0.038  10.65  1.408 1421.0  0.671  0.737  0.000  0.389  497.3 2487.6 10908.1
2024  1.373  1.348  0.059  10.57  1.276  976.0  0.558  0.718  0.000  0.400  424.8 2440.8  9316.2
2025  1.345  1.293  0.083  10.50  1.722 1204.0  0.651  1.071  0.000  0.404  465.2 2313.3 10203.2
2026  1.375  1.355  0.052  10.49  1.589 1059.8  0.618  0.971  0.000  0.393  447.0 2421.6  9803.6
2027  1.198  1.123  0.072   9.25  1.272  804.3  0.521  0.752  0.000  0.406  404.6 2079.5  8874.5
2028  1.386  1.383  0.047  10.65  1.408 1207.8  0.628  0.781  0.000  0.399  468.7 2378.4 10279.0
2029  1.295  1.190  0.091  10.42  1.799  992.9  0.581  1.218  0.000  0.409  431.7 2244.1  9468.4
2030  1.157  1.097  0.065   9.03  1.922 1029.1  0.566  1.356  0.000  0.406  437.3 1988.5  9592.0
2031  1.252  1.205  0.087   9.56  1.775  927.8  0.575  1.200  0.000  0.409  421.2 2145.9  9237.7
2032  1.529  1.470  0.112  11.82  1.566 1115.8  0.642  0.924  0.000  0.409  453.3 2670.0  9941.7
2033  1.266  1.172  0.095  10.09  2.011  713.7  0.532  1.478  0.000  0.411  396.2 2120.0  8690.2
2034  1.249  1.145  0.091   9.43  1.429  894.2  0.540  0.889  0.000  0.410  413.0 2235.7  9058.1
2035  1.372  1.347  0.063  10.69  1.952  950.2  0.611  1.341  0.000  0.393  429.6 2370.4  9422.4
2036  1.541  1.575  0.044  11.60  1.505 1148.3  0.665  0.841  0.000  0.391  461.6 2726.2 10123.9
2037  1.436  1.389  0.090  10.95  1.618 1115.1  0.621  0.997  0.000  0.405  450.7 2551.9  9885.3
2038  1.369  1.296  0.102  10.74  1.606  832.5  0.577  1.031  0.000  0.410  410.8 2311.5  9010.5
2039  1.521  1.492  0.089  11.52  1.866  927.6  0.603  1.264  0.000  0.406  424.7 2683.5  9314.9
2040  1.418  1.410  0.072  10.71  1.744 1055.4  0.591  1.153  0.000  0.404  439.4 2486.6  9637.4
2041  1.327  1.272  0.059  10.45  1.647 1077.3  0.616  1.031  0.000  0.398  451.0 2266.4  9891.5
2042  1.474  1.440  0.080  11.35  1.560 1077.2  0.632  0.928  0.000  0.405  444.9 2583.1  9757.8
2043  1.509  1.403  0.111  11.94  1.647 1200.8  0.658  0.989  0.000  0.410  464.9 2643.1 10197.3
2044  1.334  1.240  0.099  10.69  2.219  638.9  0.536  1.682  0.000  0.410  378.8 2255.4  8307.8
2045  1.532  1.536  0.057  11.52  1.340 1270.7  0.681  0.659  0.000  0.394  478.6 2762.6 10497.9
2046  1.520  1.487  0.090  11.31  1.737 1260.4  0.649  1.088  0.000  0.406  472.7 2746.9 10368.7
2047  1.530  1.466  0.101  11.97  1.274 1155.7  0.659  0.616  0.000  0.408  454.9 2710.9  9977.4
2048  1.497  1.471  0.076  11.53  1.624 1035.0  0.604  1.020  0.000  0.400  438.1 2629.3  9609.7
2049  1.518  1.453  0.094  11.80  1.553 1043.9  0.625  0.929  0.000  0.406  441.3 2678.5  9679.8
2050  1.390  1.374  0.063  10.75  1.624  969.0  0.615  1.008  0.000  0.399  429.4 2363.0  9418.7
2051  1.575  1.628  0.069  11.69  1.591 1297.7  0.701  0.891  0.000  0.400  481.8 2787.0 10567.2
2052  1.490  1.453  0.081  11.57  1.492  943.9  0.618  0.874  0.000  0.402  431.6 2612.1  9465.4
2053  1.767  1.866  0.101  12.87  1.490 1385.5  0.742  0.748  0.000  0.405  490.9 3175.8 10766.7
2054  1.437  1.371  0.097  11.23  1.600 1012.4  0.617  0.984  0.000  0.408  439.8 2546.0  9646.3
2055  1.531  1.465  0.113  12.06  1.662  902.8  0.599  1.064  0.000  0.410  416.8 2692.6  9142.6
2056  1.504  1.425  0.113  11.73  1.727  925.3  0.610  1.117  0.000  0.410  423.6 2640.1  9291.4
2057  1.523  1.504  0.091  11.45  1.826 1016.3  0.607  1.219  0.000  0.405  439.8 2692.7  9645.0
2058  1.460  1.514  0.056  10.76  1.641 1013.7  0.625  1.015  0.000  0.395  444.5 2598.7  9748.1
2059  1.612  1.597  0.090  12.11  1.628 1293.0  0.687  0.941  0.000  0.404  475.6 2911.7 10430.7
2060  1.558  1.562  0.055  12.04  1.556 1100.9  0.660  0.897  0.000  0.397  451.2 2746.5  9896.7
2061  1.416  1.353  0.084  11.11  1.791  775.7  0.565  1.227  0.000  0.407  399.0 2469.3  8750.6
2062  1.548  1.575  0.078  11.52  1.559 1276.7  0.664  0.896  0.000  0.399  475.9 2747.1 10437.0
2063  1.534  1.447  0.111  12.09  1.942  886.2  0.614  1.328  0.000  0.409  421.1 2657.8  9236.3
2064  1.347  1.290  0.097  10.58  2.083  939.3  0.594  1.489  0.000  0.409  425.6 2281.3  9334.4
2065  1.558  1.504  0.083  11.87  1.215  949.2  0.604  0.611  0.000  0.401  424.2 2813.2  9303.4
2066  1.476  1.533  0.031  11.78  1.163 1363.2  0.695  0.468  0.000  0.370  492.4 2821.8 10798.8
2067  1.616  1.582  0.110  12.25  1.398 1200.2  0.686  0.712  0.000  0.408  469.2 2887.7 10291.8
2068  1.535  1.576  0.047  11.38  1.514 1170.2  0.642  0.872  0.000  0.395  458.9 2772.0 10065.6
2069  1.607  1.592  0.080  12.30  1.366  975.1  0.622  0.744  0.000  0.388  427.7 2815.1  9380.8
2070  1.674  1.686  0.085  12.50  1.243 1259.7  0.690  0.553  0.000  0.396  467.9 3027.3 10262.8
2071  1.650  1.743  0.039  13.16  1.229 1537.2  0.761  0.466  0.000  0.371  509.6 3211.8 11177.2
2072  1.199  1.094  0.022  12.97  1.335 1407.3  0.659  0.676  0.000  0.345  501.6 3109.1 11001.5
2073  1.684  1.693  0.069  12.81  1.600 1270.3  0.728  0.873  0.000  0.394  482.9 2985.3 10592.3
2074  1.311  1.176  0.037  14.22  1.238 1398.5  0.706  0.532  0.000  0.343  496.0 3485.3 10878.8
2075  1.764  1.828  0.080  13.02  1.420 1437.1  0.734  0.686  0.000  0.399  498.5 3181.2 10933.4
2076  1.544  1.532  0.083  11.87  1.914 1168.8  0.673  1.241  0.000  0.402  461.5 2639.9 10121.9
2077  1.602  1.590  0.096  12.34  1.546  827.0  0.617  0.930  0.000  0.406  414.8 2777.1  9097.4
2078  1.574  1.606  0.067  11.68  1.567  897.9  0.592  0.975  0.000  0.398  419.9 2845.1  9208.6
2079  1.390  1.413  0.020  12.87  1.284 1274.1  0.693  0.592  0.000  0.348  477.9 3249.3 10482.4
2080  1.370  1.373  0.043  12.22  1.157 1183.6  0.669  0.488  0.000  0.364  449.1 2733.7  9850.7
2081  1.663  1.597  0.114  12.91  1.473  924.3  0.622  0.851  0.000  0.408  424.7 2959.6  9315.4
2082  1.378  1.284  0.041  14.28  1.134 1356.1  0.740  0.394  0.000  0.350  494.7 3557.1 10849.9
2083  1.439  1.419  0.036  12.08  1.160  886.0  0.616  0.544  0.000  0.375  422.4 2685.5  9264.6
2084  1.484  1.511  0.031  12.06  1.092  862.2  0.617  0.476  0.000  0.363  414.3 2825.6  9087.4
2085  1.575  1.598  0.052  12.93  1.918 1075.0  0.666  1.252  0.000  0.377  442.6 2910.8  9707.4
2086  1.562  1.501  0.112  12.22  1.861  844.2  0.599  1.261  0.000  0.410  411.8 2697.5  9032.0
2087  1.568  1.526  0.093  12.28  1.609  877.4  0.612  0.998  0.000  0.404  418.3 2759.3  9173.5
2088  1.536  1.465  0.114  11.89  1.962  884.4  0.589  1.374  0.000  0.409  419.1 2715.8  9192.1
2089  1.725  1.716  0.101  13.02  1.484 1209.2  0.687  0.796  0.000  0.405  468.2 3091.3 10269.8
2090  1.649  1.647  0.106  12.27  1.507 1226.1  0.667  0.841  0.000  0.404  469.4 2983.1 10294.8
2091  1.578  1.488  0.109  12.44  1.882  745.1  0.585  1.298  0.000  0.409  389.8 2796.3  8549.2
2092  1.708  1.678  0.123  13.12  1.912  745.3  0.610  1.302  0.000  0.409  403.1 3044.3  8841.7
2093  1.720  1.805  0.084  12.70  1.773 1001.3  0.674  1.099  0.000  0.402  444.7 3013.0  9752.8
2094  1.736  1.775  0.084  13.16  1.453 1082.4  0.669  0.784  0.000  0.402  450.8 3058.0  9886.6
2095  1.445  1.388  0.042  14.18  2.193 1256.6  0.716  1.477  0.000  0.352  476.4 3452.0 10449.5
2096  1.786  1.896  0.046  13.22  1.059 1132.1  0.685  0.374  0.000  0.378  453.7 3202.2  9950.0
2097  1.647  1.701  0.041  13.08  1.130  964.1  0.642  0.488  0.000  0.370  428.4 3061.6  9395.2
2098  1.677  1.713  0.042  14.08  1.368 1017.0  0.681  0.687  0.000  0.368  439.2 3403.5  9633.2
2099  1.311  1.224  0.088  10.23  1.628 1184.3  0.604  1.024  0.000  0.409  461.4 2292.8 10120.8
