# Supplementary material for: Climate and air pollution impacts on habitat suitability of Austrian forest ecosystems
Source: PLoS One. 2017 Sep 12;12(9):e0184194. doi: 10.1371/journal.pone.0184194 (PMC5595319; doi:10.1371/journal.pone.0184194)
Supplement: S1 File — (ZIP) [file pone.0184194.s004.zip › Climate_Data/IF_AT11_ECHAM5A2x.dat]

!Made by:  Methyd.exe
!Using:  in.txt
! AT011
! Location (Lon-Lat):  13.350  47.880
! Temperature file:   Z:/Modell_VSDp/VSD_Input/Climate_Scen/AT11_MondseeECHAM5A2x.txt;#3
! Precipitation file: Z:/Modell_VSDp/VSD_Input/Climate_Scen/AT11_MondseeECHAM5A2x.txt;#4
! Sunshine file:      Z:/Modell_VSDp/VSD_Input/Climate_Scen/AT11_MondseeECHAM5A2x.txt/E;#5
! ThetaSat= 0.581; ThetaFC= 0.412; Theta1bar= 0.316; ThetaWP= 0.199
! bulkdens= 0.906 g/cm3
! GDDlim=     5.0 oC
!    10.71 = av. annual mean TempC (oC)
!   1.5376 = av. annual Precip (m/yr)
!  1110.72 = av. annual sunshine hours (h)
!   0.6137 = av. annual AET (m/yr)
!   0.9240 = av. annual percol (m/yr)
!   0.0000 = av. annual Qickfl (m/yr)
!   0.4003 = av. annual mean Theta (m/m)
!    1.381 = av. annual mean rf_miR
!    1.348 = av. annual mean rf_denit
!    0.077 = av. annual mean rf_den
!    451.9 = av. annual PAR (umol/m2/s)
!   2468.5 = av. annual GDD (deg.days)
! ... averages over  150 years.
!Year rf_miR rf_nit rf_denit TempC Precip Sunhrs  AET percol Qickfl  Theta   PAR    GDD kJ/m2/d
1950  1.171  1.088  0.085   9.06  1.667 1183.2  0.583  1.085  0.000  0.410  462.4 2001.2 10141.8
1951  1.318  1.269  0.075  10.02  1.370 1140.3  0.605  0.765  0.000  0.403  456.0 2352.0 10000.4
1952  1.231  1.147  0.089   9.70  1.708 1031.9  0.593  1.114  0.000  0.410  438.1 2103.3  9608.1
1953  1.215  1.169  0.059   9.56  1.541 1122.8  0.604  0.937  0.000  0.397  455.9 2054.4 10000.0
1954  1.263  1.190  0.078   9.83  1.479  986.2  0.581  0.898  0.000  0.407  435.8 2187.7  9557.8
1955  1.153  1.063  0.084   9.12  1.494 1021.3  0.538  0.957  0.000  0.410  435.7 1962.5  9556.0
1956  1.249  1.180  0.090   9.80  1.690 1094.5  0.623  1.068  0.000  0.409  452.4 2102.3  9922.9
1957  1.210  1.109  0.083   9.77  1.708  924.6  0.577  1.130  0.000  0.408  423.8 2027.9  9295.3
1958  1.383  1.305  0.101  10.82  1.530 1182.3  0.651  0.879  0.000  0.410  465.2 2389.4 10202.3
1959  1.250  1.177  0.082   9.77  1.392 1148.5  0.588  0.803  0.000  0.408  453.5 2109.9  9946.9
1960  1.136  1.086  0.074   8.65  1.842  944.1  0.513  1.329  0.000  0.409  426.0 1934.4  9343.2
1961  1.303  1.249  0.083   9.44  1.195 1144.1  0.579  0.616  0.000  0.406  459.7 2342.9 10083.0
1962  1.211  1.127  0.088   9.37  1.779 1127.2  0.597  1.182  0.000  0.410  457.0 2085.3 10022.2
1963  1.145  1.057  0.070   9.27  1.616  993.9  0.571  1.045  0.000  0.405  434.3 1898.6  9525.0
1964  1.366  1.319  0.100  10.28  1.315 1143.5  0.590  0.725  0.000  0.410  454.8 2433.8  9974.8
1965  1.273  1.203  0.095   9.80  1.329 1192.9  0.594  0.736  0.000  0.410  461.5 2232.2 10121.3
1966  1.246  1.193  0.076   9.72  1.860  967.1  0.584  1.277  0.000  0.408  430.8 2090.3  9448.5
1967  1.200  1.155  0.070   8.96  1.287 1137.8  0.593  0.694  0.000  0.407  459.7 2103.1 10081.9
1968  1.142  1.066  0.083   8.81  1.642 1074.7  0.546  1.096  0.000  0.410  444.5 1949.8  9748.3
1969  1.244  1.204  0.055   9.68  1.249 1082.3  0.593  0.656  0.000  0.401  451.8 2166.8  9908.8
1970  1.307  1.230  0.095  10.25  1.855 1157.5  0.639  1.217  0.000  0.410  461.6 2253.9 10124.8
1971  1.253  1.198  0.089   9.10  1.563 1088.9  0.560  1.004  0.000  0.410  449.1 2245.6  9850.5
1972  1.344  1.291  0.102  10.04  1.560 1287.4  0.608  0.952  0.000  0.410  472.3 2376.4 10358.1
1973  1.331  1.332  0.053  10.27  1.493 1117.1  0.612  0.882  0.000  0.393  456.6 2313.9 10014.0
1974  1.268  1.209  0.093   9.63  1.407 1184.2  0.597  0.810  0.000  0.410  464.8 2210.8 10194.7
1975  1.245  1.163  0.085   9.76  1.595 1107.2  0.607  0.988  0.000  0.409  452.0 2147.2  9913.5
1976  1.321  1.239  0.099  10.19  1.661  953.4  0.571  1.090  0.000  0.411  427.1 2332.2  9367.4
1977  1.273  1.200  0.094   9.73  1.620 1083.3  0.568  1.053  0.000  0.410  445.7 2219.9  9776.4
1978  1.217  1.141  0.087   9.43  1.687  929.3  0.556  1.131  0.000  0.409  425.1 2098.3  9323.0
1979  1.174  1.102  0.074   9.34  1.432 1045.6  0.602  0.830  0.000  0.408  447.6 1954.4  9816.9
1980  1.190  1.112  0.070   9.34  1.438 1120.6  0.592  0.846  0.000  0.404  453.9 2059.7  9954.5
1981  1.348  1.320  0.063  10.00  1.490 1295.7  0.603  0.887  0.000  0.390  475.9 2384.2 10438.2
1982  1.281  1.261  0.042   9.82  1.389 1178.7  0.615  0.774  0.000  0.390  467.5 2267.0 10253.5
1983  1.292  1.263  0.077   9.67  1.560 1129.7  0.556  1.005  0.000  0.407  450.6 2233.9  9882.9
1984  1.244  1.171  0.083   9.70  1.577 1163.2  0.584  0.994  0.000  0.408  455.4 2144.2  9988.7
1985  1.258  1.200  0.095   9.03  1.711  946.3  0.503  1.208  0.000  0.410  433.8 2268.8  9513.4
1986  1.173  1.098  0.075   9.24  1.741  949.5  0.565  1.176  0.000  0.408  429.3 1991.7  9415.8
1987  1.304  1.243  0.094   9.84  1.759  999.1  0.580  1.179  0.000  0.409  437.4 2289.3  9593.2
1988  1.225  1.145  0.083   9.63  1.550 1068.0  0.610  0.940  0.000  0.407  449.8 2080.8  9865.1
1989  1.227  1.141  0.090   9.59  1.564 1066.9  0.578  0.986  0.000  0.410  449.6 2119.6  9861.5
1990  1.276  1.224  0.085   9.68  1.296 1153.9  0.611  0.685  0.000  0.408  460.7 2219.4 10104.2
1991  1.282  1.237  0.095   9.50  1.539 1288.9  0.609  0.930  0.000  0.409  477.7 2201.7 10477.2
1992  1.282  1.215  0.096  10.00  1.500 1054.5  0.608  0.892  0.000  0.410  443.5 2207.1  9726.7
1993  1.219  1.164  0.082   9.33  1.658 1087.4  0.594  1.064  0.000  0.408  450.5 2085.1  9881.2
1994  1.149  1.060  0.079   8.89  1.522  906.6  0.546  0.976  0.000  0.409  424.5 1965.9  9310.0
1995  1.325  1.239  0.098  10.42  1.765  999.1  0.591  1.174  0.000  0.410  437.0 2296.7  9584.0
1996  1.120  1.033  0.081   8.58  1.727  925.1  0.525  1.202  0.000  0.410  425.3 1951.9  9328.9
1997  1.190  1.121  0.070   9.31  1.529 1027.8  0.577  0.953  0.000  0.403  441.9 2046.7  9692.6
1998  1.235  1.170  0.084   9.59  1.427 1155.6  0.625  0.802  0.000  0.408  459.8 2115.2 10084.1
1999  1.208  1.114  0.086   9.63  1.879  969.1  0.568  1.311  0.000  0.410  428.9 2074.6  9407.7
2000  1.304  1.233  0.093  10.01  1.588 1251.5  0.632  0.956  0.000  0.410  474.4 2250.9 10403.9
2001  1.235  1.176  0.086   9.44  1.338 1046.6  0.581  0.757  0.000  0.409  438.4 2114.9  9615.7
2002  1.291  1.214  0.093   9.94  1.466 1069.5  0.572  0.894  0.000  0.410  444.9 2230.8  9757.5
2003  1.232  1.146  0.093   9.83  2.052 1169.6  0.593  1.459  0.000  0.411  449.7 2070.9  9862.9
2004  1.385  1.367  0.040  10.57  1.452 1332.9  0.649  0.803  0.000  0.386  483.4 2512.8 10601.3
2005  1.305  1.246  0.091  10.03  1.688 1032.5  0.584  1.105  0.000  0.409  436.1 2261.0  9565.0
2006  1.298  1.241  0.076  10.08  1.369 1170.4  0.618  0.751  0.000  0.406  462.1 2247.1 10135.5
2007  1.288  1.209  0.094   9.76  1.663 1104.3  0.577  1.086  0.000  0.410  455.1 2295.8  9982.5
2008  1.365  1.303  0.095  10.26  1.364 1338.7  0.648  0.716  0.000  0.409  485.9 2415.5 10657.6
2009  1.202  1.142  0.072   9.10  1.545 1091.5  0.545  1.000  0.000  0.407  447.8 2129.1  9821.7
2010  1.241  1.154  0.091   9.69  1.657  998.9  0.559  1.099  0.000  0.410  434.1 2163.8  9522.0
2011  1.126  1.031  0.075   9.07  1.415  935.1  0.553  0.862  0.000  0.408  420.3 1912.7  9219.4
2012  1.157  1.103  0.088   8.87  1.795 1054.3  0.562  1.233  0.000  0.411  444.5 1928.2  9749.4
2013  1.267  1.184  0.093   9.65  1.617 1086.6  0.578  1.039  0.000  0.410  448.0 2219.7  9826.2
2014  1.485  1.467  0.094  10.96  1.477 1311.2  0.653  0.824  0.000  0.406  483.6 2680.8 10606.8
2015  1.228  1.130  0.088   9.52  1.561 1049.8  0.545  1.016  0.000  0.410  441.8 2183.4  9690.6
2016  1.313  1.289  0.063   9.42  1.339 1015.2  0.575  0.763  0.000  0.400  438.3 2332.4  9612.7
2017  1.357  1.341  0.050  10.26  1.201 1210.3  0.612  0.589  0.000  0.392  469.7 2419.6 10302.1
2018  1.251  1.260  0.030  11.00  1.678 1126.7  0.633  1.045  0.000  0.360  455.2 2508.6  9983.7
2019  1.344  1.293  0.047  11.01  1.188 1342.3  0.667  0.521  0.000  0.384  486.6 2420.7 10673.4
2020  1.286  1.224  0.082  10.25  1.688 1209.0  0.653  1.035  0.000  0.405  469.7 2134.3 10302.0
2021  1.211  1.163  0.084   8.79  1.828 1061.7  0.574  1.255  0.000  0.409  446.0 2105.2  9781.9
2022  1.363  1.272  0.098  10.56  1.484 1049.0  0.582  0.902  0.000  0.410  437.4 2391.3  9594.1
2023  1.253  1.179  0.074   9.49  1.359 1075.6  0.582  0.777  0.000  0.403  444.0 2157.0  9738.9
2024  1.313  1.249  0.074  10.15  1.875 1109.4  0.595  1.280  0.000  0.405  442.8 2313.7  9712.8
2025  1.387  1.370  0.068  10.67  1.592 1216.3  0.655  0.937  0.000  0.403  468.3 2381.8 10271.9
2026  1.195  1.127  0.075   8.65  2.097  962.6  0.518  1.579  0.000  0.405  430.4 2141.9  9440.8
2027  1.374  1.332  0.076   9.99  1.071 1138.6  0.596  0.475  0.000  0.405  458.5 2474.4 10057.1
2028  1.373  1.319  0.091  10.71  1.582 1126.8  0.593  0.990  0.000  0.407  454.2 2347.9  9962.1
2029  1.470  1.481  0.080  11.17  1.880 1371.2  0.688  1.192  0.000  0.402  484.7 2599.5 10630.9
2030  1.301  1.267  0.073   9.74  1.261 1272.4  0.612  0.649  0.000  0.405  472.3 2322.8 10359.1
2031  1.274  1.276  0.064   9.19  1.273 1250.8  0.599  0.674  0.000  0.404  471.1 2209.0 10332.6
2032  1.271  1.214  0.086   9.87  1.414 1124.0  0.575  0.839  0.000  0.407  450.1 2183.0  9872.0
2033  1.232  1.179  0.084   9.57  1.607 1033.3  0.576  1.031  0.000  0.409  433.8 2080.9  9514.6
2034  1.283  1.207  0.095   9.84  1.753  919.7  0.557  1.196  0.000  0.410  424.9 2198.5  9318.7
2035  1.339  1.351  0.034  10.23  1.538 1165.8  0.632  0.905  0.000  0.384  460.9 2400.5 10109.6
2036  1.396  1.352  0.101  10.69  1.759 1014.5  0.612  1.147  0.000  0.409  440.2 2384.1  9654.8
2037  1.449  1.433  0.059  10.97  1.594 1245.2  0.641  0.954  0.000  0.397  476.3 2586.1 10446.2
2038  1.394  1.318  0.095  10.93  1.565 1004.0  0.598  0.968  0.000  0.407  434.9 2423.7  9538.3
2039  1.298  1.260  0.066   9.73  1.490  913.4  0.553  0.937  0.000  0.403  418.7 2255.3  9183.9
2040  1.220  1.211  0.062   8.87  1.906 1066.2  0.507  1.399  0.000  0.406  447.7 2154.8  9820.2
2041  1.314  1.294  0.059  10.28  1.629 1243.5  0.649  0.980  0.000  0.399  478.4 2191.7 10492.4
2042  1.451  1.477  0.060  10.08  1.612 1167.3  0.565  1.047  0.000  0.402  457.3 2646.6 10030.1
2043  1.406  1.318  0.094  10.88  1.508 1248.8  0.643  0.866  0.000  0.408  470.8 2486.1 10326.3
2044  1.407  1.324  0.103  11.08  1.791  974.9  0.605  1.186  0.000  0.410  432.6 2449.0  9488.5
2045  1.435  1.421  0.063  10.71  1.540 1222.1  0.650  0.890  0.000  0.398  475.1 2575.0 10420.5
2046  1.400  1.378  0.080  10.56  1.649 1165.3  0.631  1.018  0.000  0.405  462.1 2430.6 10135.6
2047  1.421  1.354  0.100  10.75  1.139 1011.2  0.590  0.550  0.000  0.409  433.4 2472.3  9505.7
2048  1.459  1.424  0.091  11.14  1.481 1153.1  0.607  0.874  0.000  0.406  455.6 2549.1  9993.1
2049  1.576  1.628  0.054  12.16  1.403 1265.9  0.690  0.712  0.000  0.374  476.5 3085.1 10450.9
2050  1.376  1.327  0.088  10.58  1.916  807.5  0.542  1.373  0.000  0.407  402.1 2412.8  8818.6
2051  1.259  1.203  0.095   9.64  1.986 1003.8  0.591  1.395  0.000  0.410  436.2 2184.1  9566.6
2052  1.388  1.353  0.092  10.61  1.565  907.9  0.569  0.996  0.000  0.408  415.5 2390.4  9113.4
2053  1.546  1.556  0.069  11.75  1.455 1218.5  0.676  0.779  0.000  0.400  464.4 2735.1 10186.4
2054  1.400  1.383  0.051  10.61  1.426 1168.0  0.618  0.808  0.000  0.394  461.1 2485.3 10112.1
2055  1.738  1.833  0.068  12.64  1.365 1291.0  0.678  0.687  0.000  0.386  478.7 3261.8 10498.8
2056  1.593  1.589  0.106  12.21  1.844 1029.8  0.643  1.201  0.000  0.408  436.2 2780.4  9567.9
2057  1.466  1.486  0.071  10.57  1.539 1052.7  0.620  0.919  0.000  0.395  448.4 2641.1  9834.0
2058  1.415  1.421  0.065  10.51  1.611 1094.6  0.631  0.981  0.000  0.401  453.3 2515.8  9941.1
2059  1.313  1.234  0.099  10.35  2.128  556.4  0.515  1.613  0.000  0.410  370.8 2240.0  8131.7
2060  1.372  1.282  0.094  11.07  1.692  673.8  0.545  1.147  0.000  0.409  384.0 2320.4  8421.2
2061  1.567  1.626  0.052  12.31  1.478 1119.8  0.677  0.801  0.000  0.387  460.0 2804.2 10089.5
2062  1.559  1.640  0.045  12.29  1.651 1218.9  0.690  0.961  0.000  0.383  464.4 2870.5 10186.3
2063  1.623  1.585  0.113  12.51  1.612 1171.8  0.686  0.926  0.000  0.408  464.5 2810.3 10188.2
2064  1.549  1.518  0.106  11.71  1.934 1125.2  0.611  1.323  0.000  0.406  449.9 2796.3  9868.2
2065  1.345  1.267  0.096  10.53  2.006  704.7  0.534  1.472  0.000  0.409  389.2 2324.0  8535.7
2066  1.587  1.572  0.099  11.78  1.372 1288.4  0.675  0.697  0.000  0.406  476.2 2862.5 10444.1
2067  1.451  1.399  0.093  11.40  1.229 1229.5  0.674  0.555  0.000  0.407  473.6 2530.7 10387.0
2068  1.649  1.723  0.059  12.32  1.514 1266.2  0.701  0.813  0.000  0.396  478.9 2934.3 10504.4
2069  1.468  1.392  0.097  11.55  1.351  986.5  0.610  0.740  0.000  0.408  432.0 2535.1  9475.5
2070  1.557  1.538  0.096  11.70  1.253 1155.3  0.666  0.587  0.000  0.406  461.8 2809.7 10127.5
2071  1.733  1.850  0.046  12.87  1.076 1366.1  0.734  0.342  0.000  0.395  485.3 3031.9 10643.1
2072  1.557  1.607  0.036  12.18  1.361 1264.2  0.688  0.673  0.000  0.382  473.3 2790.2 10380.8
2073  1.735  1.787  0.101  13.06  2.123  983.2  0.674  1.449  0.000  0.404  438.5 3075.7  9617.0
2074  1.714  1.710  0.091  13.02  1.380 1395.4  0.704  0.677  0.000  0.400  486.3 3091.4 10666.3
2075  1.550  1.622  0.059  10.85  1.483 1126.9  0.622  0.861  0.000  0.395  452.8 2874.0  9931.5
2076  1.527  1.563  0.054  11.73  1.405 1161.4  0.667  0.738  0.000  0.391  459.7 2592.3 10081.6
2077  1.574  1.692  0.031  12.11  1.370 1005.2  0.663  0.708  0.000  0.381  439.3 2778.5  9635.8
2078  1.868  2.058  0.026  14.36  1.133 1422.4  0.765  0.368  0.000  0.355  498.0 3534.3 10923.0
2079  1.640  1.658  0.079  12.47  1.571 1125.6  0.650  0.921  0.000  0.396  450.0 2902.5  9870.7
2080  1.590  1.600  0.047  13.49  1.260 1367.7  0.729  0.531  0.000  0.368  478.6 3117.2 10497.6
2081  1.929  2.079  0.031  15.58  1.189 1513.5  0.823  0.366  0.000  0.355  517.6 3861.6 11351.8
2082  1.868  1.935  0.073  13.78  1.164 1117.0  0.680  0.484  0.000  0.393  452.4 3408.0  9921.7
2083  1.450  1.463  0.058  11.47  1.276  923.5  0.620  0.656  0.000  0.395  428.6 2497.8  9401.3
2084  1.399  1.369  0.018  13.65  0.807 1338.7  0.692  0.116  0.000  0.330  486.7 3245.5 10674.6
2085  1.672  1.691  0.054  12.97  1.491 1116.8  0.663  0.828  0.000  0.391  450.7 2933.1  9885.0
2086  1.461  1.430  0.092  11.19  2.001  798.9  0.581  1.419  0.000  0.408  401.2 2525.4  8800.1
2087  1.708  1.759  0.052  13.09  1.527 1012.1  0.648  0.879  0.000  0.390  436.8 3047.3  9580.1
2088  1.625  1.601  0.125  12.28  1.586 1113.0  0.636  0.950  0.000  0.410  446.6 2908.6  9794.7
2089  1.336  1.278  0.028  13.64  1.170 1398.8  0.732  0.437  0.000  0.341  501.0 3329.7 10988.0
2090  1.896  1.977  0.113  13.95  1.521  979.2  0.626  0.895  0.000  0.403  433.7 3443.3  9513.1
2091  1.687  1.657  0.094  13.11  1.865  952.3  0.651  1.214  0.000  0.405  421.1 2966.0  9236.9
2092  1.728  1.878  0.027  14.73  1.168 1217.0  0.736  0.433  0.000  0.354  475.8 3590.8 10435.5
2093  1.569  1.532  0.050  14.91  1.431 1273.8  0.727  0.705  0.000  0.357  477.2 3643.3 10465.8
2094  1.684  1.643  0.129  12.83  1.938  803.6  0.601  1.337  0.000  0.410  407.7 3024.0  8942.2
2095  1.226  1.039  0.018  16.25  1.129 1847.9  0.616  0.513  0.000  0.321  573.0 4230.3 12566.4
2096  2.036  2.237  0.053  15.06  1.210 1419.1  0.780  0.430  0.000  0.372  502.1 3757.4 11012.8
2097  1.877  1.906  0.087  14.20  1.237  934.4  0.659  0.577  0.000  0.390  426.5 3425.3  9355.3
2098  1.525  1.515  0.031  12.69  1.211  772.8  0.607  0.604  0.000  0.370  402.4 2994.6  8825.5
2099  1.311  1.224  0.088  10.23  1.628 1184.3  0.604  1.024  0.000  0.409  461.4 2292.8 10120.8
