# Supplementary material for: Climate and air pollution impacts on habitat suitability of Austrian forest ecosystems
Source: PLoS One. 2017 Sep 12;12(9):e0184194. doi: 10.1371/journal.pone.0184194 (PMC5595319; doi:10.1371/journal.pone.0184194)
Supplement: S1 File — (ZIP) [file pone.0184194.s004.zip › Climate_Data/IF_AT11_ECHAM5B1x.dat]

!Made by:  Methyd.exe
!Using:  in.txt
! AT011
! Location (Lon-Lat):  13.350  47.880
! Temperature file:   Z:/Modell_VSDp/VSD_Input/Climate_Scen/AT11_MondseeECHAM5B1x.txt;#3
! Precipitation file: Z:/Modell_VSDp/VSD_Input/Climate_Scen/AT11_MondseeECHAM5B1x.txt;#4
! Sunshine file:      Z:/Modell_VSDp/VSD_Input/Climate_Scen/AT11_MondseeECHAM5B1x.txt/E;#5
! ThetaSat= 0.581; ThetaFC= 0.412; Theta1bar= 0.316; ThetaWP= 0.199
! bulkdens= 0.906 g/cm3
! GDDlim=     5.0 oC
!    10.33 = av. annual mean TempC (oC)
!   1.5723 = av. annual Precip (m/yr)
!  1087.09 = av. annual sunshine hours (h)
!   0.6030 = av. annual AET (m/yr)
!   0.9695 = av. annual percol (m/yr)
!   0.0000 = av. annual Qickfl (m/yr)
!   0.4033 = av. annual mean Theta (m/m)
!    1.335 = av. annual mean rf_miR
!    1.285 = av. annual mean rf_denit
!    0.078 = av. annual mean rf_den
!    448.3 = av. annual PAR (umol/m2/s)
!   2346.4 = av. annual GDD (deg.days)
! ... averages over  150 years.
!Year rf_miR rf_nit rf_denit TempC Precip Sunhrs  AET percol Qickfl  Theta   PAR    GDD kJ/m2/d
1950  1.171  1.088  0.085   9.06  1.667 1183.2  0.583  1.085  0.000  0.410  462.4 2001.2 10141.8
1951  1.318  1.269  0.075  10.02  1.370 1140.3  0.605  0.765  0.000  0.403  456.0 2352.0 10000.4
1952  1.231  1.147  0.089   9.70  1.708 1031.9  0.593  1.114  0.000  0.410  438.1 2103.3  9608.1
1953  1.215  1.169  0.059   9.56  1.541 1122.8  0.604  0.937  0.000  0.397  455.9 2054.4 10000.0
1954  1.263  1.190  0.078   9.83  1.479  986.2  0.581  0.898  0.000  0.407  435.8 2187.7  9557.8
1955  1.153  1.063  0.084   9.12  1.494 1021.3  0.538  0.957  0.000  0.410  435.7 1962.5  9556.0
1956  1.249  1.180  0.090   9.80  1.690 1094.5  0.623  1.068  0.000  0.409  452.4 2102.3  9922.9
1957  1.210  1.109  0.083   9.77  1.708  924.6  0.577  1.130  0.000  0.408  423.8 2027.9  9295.3
1958  1.383  1.305  0.101  10.82  1.530 1182.3  0.651  0.879  0.000  0.410  465.2 2389.4 10202.3
1959  1.250  1.177  0.082   9.77  1.392 1148.5  0.588  0.803  0.000  0.408  453.5 2109.9  9946.9
1960  1.136  1.086  0.074   8.65  1.842  944.1  0.513  1.329  0.000  0.409  426.0 1934.4  9343.2
1961  1.303  1.249  0.083   9.44  1.195 1144.1  0.579  0.616  0.000  0.406  459.7 2342.9 10083.0
1962  1.211  1.127  0.088   9.37  1.779 1127.2  0.597  1.182  0.000  0.410  457.0 2085.3 10022.2
1963  1.145  1.057  0.070   9.27  1.616  993.9  0.571  1.045  0.000  0.405  434.3 1898.6  9525.0
1964  1.366  1.319  0.100  10.28  1.315 1143.5  0.590  0.725  0.000  0.410  454.8 2433.8  9974.8
1965  1.273  1.203  0.095   9.80  1.329 1192.9  0.594  0.736  0.000  0.410  461.5 2232.2 10121.3
1966  1.246  1.193  0.076   9.72  1.860  967.1  0.584  1.277  0.000  0.408  430.8 2090.3  9448.5
1967  1.200  1.155  0.070   8.96  1.287 1137.8  0.593  0.694  0.000  0.407  459.7 2103.1 10081.9
1968  1.142  1.066  0.083   8.81  1.642 1074.7  0.546  1.096  0.000  0.410  444.5 1949.8  9748.3
1969  1.244  1.204  0.055   9.68  1.249 1082.3  0.593  0.656  0.000  0.401  451.8 2166.8  9908.8
1970  1.307  1.230  0.095  10.25  1.855 1157.5  0.639  1.217  0.000  0.410  461.6 2253.9 10124.8
1971  1.253  1.198  0.089   9.10  1.563 1088.9  0.560  1.004  0.000  0.410  449.1 2245.6  9850.5
1972  1.344  1.291  0.102  10.04  1.560 1287.4  0.608  0.952  0.000  0.410  472.3 2376.4 10358.1
1973  1.331  1.332  0.053  10.27  1.493 1117.1  0.612  0.882  0.000  0.393  456.6 2313.9 10014.0
1974  1.268  1.209  0.093   9.63  1.407 1184.2  0.597  0.810  0.000  0.410  464.8 2210.8 10194.7
1975  1.245  1.163  0.085   9.76  1.595 1107.2  0.607  0.988  0.000  0.409  452.0 2147.2  9913.5
1976  1.321  1.239  0.099  10.19  1.661  953.4  0.571  1.090  0.000  0.411  427.1 2332.2  9367.4
1977  1.273  1.200  0.094   9.73  1.620 1083.3  0.568  1.053  0.000  0.410  445.7 2219.9  9776.4
1978  1.217  1.141  0.087   9.43  1.687  929.3  0.556  1.131  0.000  0.409  425.1 2098.3  9323.0
1979  1.174  1.102  0.074   9.34  1.432 1045.6  0.602  0.830  0.000  0.408  447.6 1954.4  9816.9
1980  1.190  1.112  0.070   9.34  1.438 1120.6  0.592  0.846  0.000  0.404  453.9 2059.7  9954.5
1981  1.348  1.320  0.063  10.00  1.490 1295.7  0.603  0.887  0.000  0.390  475.9 2384.2 10438.2
1982  1.281  1.261  0.042   9.82  1.389 1178.7  0.615  0.774  0.000  0.390  467.5 2267.0 10253.5
1983  1.292  1.263  0.077   9.67  1.560 1129.7  0.556  1.005  0.000  0.407  450.6 2233.9  9882.9
1984  1.244  1.171  0.083   9.70  1.577 1163.2  0.584  0.994  0.000  0.408  455.4 2144.2  9988.7
1985  1.258  1.200  0.095   9.03  1.711  946.3  0.503  1.208  0.000  0.410  433.8 2268.8  9513.4
1986  1.173  1.098  0.075   9.24  1.741  949.5  0.565  1.176  0.000  0.408  429.3 1991.7  9415.8
1987  1.304  1.243  0.094   9.84  1.759  999.1  0.580  1.179  0.000  0.409  437.4 2289.3  9593.2
1988  1.225  1.145  0.083   9.63  1.550 1068.0  0.610  0.940  0.000  0.407  449.8 2080.8  9865.1
1989  1.227  1.141  0.090   9.59  1.564 1066.9  0.578  0.986  0.000  0.410  449.6 2119.6  9861.5
1990  1.276  1.224  0.085   9.68  1.296 1153.9  0.611  0.685  0.000  0.408  460.7 2219.4 10104.2
1991  1.282  1.237  0.095   9.50  1.539 1288.9  0.609  0.930  0.000  0.409  477.7 2201.7 10477.2
1992  1.282  1.215  0.096  10.00  1.500 1054.5  0.608  0.892  0.000  0.410  443.5 2207.1  9726.7
1993  1.219  1.164  0.082   9.33  1.658 1087.4  0.594  1.064  0.000  0.408  450.5 2085.1  9881.2
1994  1.149  1.060  0.079   8.89  1.522  906.6  0.546  0.976  0.000  0.409  424.5 1965.9  9310.0
1995  1.325  1.239  0.098  10.42  1.765  999.1  0.591  1.174  0.000  0.410  437.0 2296.7  9584.0
1996  1.120  1.033  0.081   8.58  1.727  925.1  0.525  1.202  0.000  0.410  425.3 1951.9  9328.9
1997  1.190  1.121  0.070   9.31  1.529 1027.8  0.577  0.953  0.000  0.403  441.9 2046.7  9692.6
1998  1.235  1.170  0.084   9.59  1.427 1155.6  0.625  0.802  0.000  0.408  459.8 2115.2 10084.1
1999  1.208  1.114  0.086   9.63  1.879  969.1  0.568  1.311  0.000  0.410  428.9 2074.6  9407.7
2000  1.304  1.233  0.093  10.01  1.588 1251.5  0.632  0.956  0.000  0.410  474.4 2250.9 10403.9
2001  1.235  1.176  0.086   9.44  1.338 1046.6  0.581  0.757  0.000  0.409  438.4 2114.9  9615.7
2002  1.291  1.214  0.093   9.94  1.466 1069.5  0.572  0.894  0.000  0.410  444.9 2230.8  9757.5
2003  1.232  1.146  0.093   9.83  2.052 1169.6  0.593  1.459  0.000  0.411  449.7 2070.9  9862.9
2004  1.385  1.367  0.040  10.57  1.452 1332.9  0.649  0.803  0.000  0.386  483.4 2512.8 10601.3
2005  1.305  1.246  0.091  10.03  1.688 1032.5  0.584  1.105  0.000  0.409  436.1 2261.0  9565.0
2006  1.298  1.241  0.076  10.08  1.369 1170.4  0.618  0.751  0.000  0.406  462.1 2247.1 10135.5
2007  1.288  1.209  0.094   9.76  1.663 1104.3  0.577  1.086  0.000  0.410  455.1 2295.8  9982.5
2008  1.365  1.303  0.095  10.26  1.364 1338.7  0.648  0.716  0.000  0.409  485.9 2415.5 10657.6
2009  1.202  1.142  0.072   9.10  1.545 1091.5  0.545  1.000  0.000  0.407  447.8 2129.1  9821.7
2010  1.241  1.154  0.091   9.69  1.657  998.9  0.559  1.099  0.000  0.410  434.1 2163.8  9522.0
2011  1.126  1.031  0.075   9.07  1.415  935.1  0.553  0.862  0.000  0.408  420.3 1912.7  9219.4
2012  1.157  1.103  0.088   8.87  1.795 1054.3  0.562  1.233  0.000  0.411  444.5 1928.2  9749.4
2013  1.267  1.184  0.093   9.65  1.617 1086.6  0.578  1.039  0.000  0.410  448.0 2219.7  9826.2
2014  1.485  1.467  0.094  10.96  1.477 1311.2  0.653  0.824  0.000  0.406  483.6 2680.8 10606.8
2015  1.228  1.130  0.088   9.52  1.561 1049.8  0.545  1.016  0.000  0.410  441.8 2183.4  9690.6
2016  1.262  1.203  0.062   9.71  1.476  919.1  0.544  0.932  0.000  0.401  420.7 2254.7  9227.8
2017  1.139  1.072  0.071   7.89  1.365  937.8  0.458  0.908  0.000  0.408  423.2 2044.2  9281.7
2018  1.365  1.393  0.029  10.40  2.117 1015.5  0.626  1.491  0.000  0.387  442.6 2345.4  9708.1
2019  1.307  1.262  0.077   9.80  1.854 1116.3  0.568  1.286  0.000  0.405  446.9 2359.3  9802.5
2020  1.256  1.175  0.084  10.20  1.989 1051.4  0.619  1.370  0.000  0.409  436.9 2074.7  9581.7
2021  1.372  1.299  0.090  10.46  1.860 1164.4  0.622  1.239  0.000  0.406  462.2 2422.4 10137.8
2022  1.474  1.367  0.102  11.61  1.428 1195.8  0.644  0.784  0.000  0.409  458.8 2627.9 10062.7
2023  1.326  1.326  0.041  10.24  1.525 1094.0  0.622  0.903  0.000  0.395  451.5 2235.7  9902.6
2024  1.433  1.408  0.056  10.94  1.512 1138.3  0.640  0.872  0.000  0.396  454.5 2568.0  9967.8
2025  1.296  1.262  0.060  10.05  1.447 1204.3  0.634  0.813  0.000  0.403  467.8 2210.5 10259.6
2026  1.330  1.237  0.089  10.56  1.906  677.6  0.538  1.368  0.000  0.407  387.8 2323.8  8505.6
2027  1.209  1.164  0.059   8.92  1.198  902.4  0.516  0.681  0.000  0.404  420.2 2123.0  9216.3
2028  1.361  1.283  0.077  10.53  1.411 1328.0  0.610  0.802  0.000  0.404  477.5 2440.1 10473.4
2029  1.355  1.261  0.099  10.72  1.931 1045.3  0.609  1.321  0.000  0.410  442.3 2355.6  9701.1
2030  1.238  1.206  0.050   9.69  1.568 1123.6  0.621  0.947  0.000  0.395  458.9 2134.7 10065.0
2031  1.262  1.199  0.093   9.84  1.463  980.3  0.602  0.862  0.000  0.410  433.9 2128.7  9516.6
2032  1.439  1.383  0.073  11.39  1.417 1224.0  0.657  0.760  0.000  0.398  469.1 2516.7 10288.7
2033  1.416  1.408  0.057  10.95  1.249 1224.1  0.641  0.608  0.000  0.398  467.5 2497.5 10253.6
2034  1.085  0.985  0.080   8.25  2.182  708.8  0.480  1.702  0.000  0.411  392.5 1855.7  8608.9
2035  1.286  1.245  0.077  10.02  1.631  958.8  0.576  1.054  0.000  0.406  425.5 2221.5  9331.8
2036  1.533  1.564  0.059  11.38  1.495 1056.1  0.637  0.858  0.000  0.394  450.5 2695.7  9879.8
2037  1.506  1.513  0.055  11.84  1.213 1387.4  0.726  0.487  0.000  0.389  498.9 2755.5 10941.7
2038  1.453  1.470  0.072  11.17  1.293 1221.1  0.663  0.631  0.000  0.403  466.1 2454.4 10222.8
2039  1.180  1.075  0.087   9.19  2.000  867.7  0.514  1.485  0.000  0.411  408.9 2064.4  8967.9
2040  1.278  1.229  0.074   9.70  1.662 1217.1  0.554  1.108  0.000  0.406  463.6 2233.4 10167.3
2041  1.397  1.236  0.053  12.32  1.506 1422.1  0.722  0.784  0.000  0.378  508.2 2751.6 11146.0
2042  1.432  1.400  0.086  10.66  1.428 1204.0  0.606  0.822  0.000  0.407  465.4 2556.5 10208.0
2043  1.542  1.528  0.072  11.83  1.485 1313.7  0.696  0.789  0.000  0.403  484.9 2725.8 10634.4
2044  1.435  1.412  0.096  11.13  1.837 1068.6  0.646  1.191  0.000  0.409  448.8 2423.4  9844.1
2045  1.307  1.226  0.089  10.23  1.679  999.7  0.608  1.072  0.000  0.408  434.9 2282.5  9537.6
2046  1.349  1.260  0.098  10.68  1.788  875.8  0.595  1.193  0.000  0.410  423.8 2311.4  9294.2
2047  1.312  1.252  0.082  10.04  1.265 1025.1  0.575  0.690  0.000  0.408  434.8 2330.0  9535.7
2048  1.371  1.441  0.040   9.65  1.466 1225.7  0.605  0.861  0.000  0.383  468.8 2456.9 10282.8
2049  1.529  1.473  0.092  11.72  1.487 1050.4  0.628  0.858  0.000  0.406  442.3 2779.2  9701.1
2050  1.431  1.411  0.087  10.58  1.657 1132.9  0.602  1.055  0.000  0.404  450.7 2518.4  9885.8
2051  1.280  1.213  0.092  10.11  1.803 1012.8  0.609  1.194  0.000  0.410  441.6 2108.5  9684.8
2052  1.214  1.188  0.064   8.80  1.386 1007.8  0.529  0.857  0.000  0.404  432.5 2140.9  9486.9
2053  1.366  1.283  0.104  10.82  2.064  872.9  0.583  1.481  0.000  0.411  413.6 2338.0  9072.4
2054  1.325  1.290  0.071  10.43  1.474 1082.8  0.596  0.878  0.000  0.405  445.7 2278.3  9774.7
2055  1.394  1.341  0.078  10.91  1.638 1130.1  0.606  1.034  0.000  0.406  448.4 2442.8  9834.1
2056  1.424  1.357  0.101  10.95  1.783  950.7  0.596  1.187  0.000  0.409  424.6 2500.1  9313.3
2057  1.579  1.626  0.078  11.60  1.797 1137.7  0.665  1.132  0.000  0.400  459.5 2808.8 10077.9
2058  1.262  1.187  0.083   9.92  1.521  958.0  0.575  0.946  0.000  0.408  424.4 2168.7  9309.0
2059  1.237  1.158  0.086   9.68  1.888  668.9  0.504  1.384  0.000  0.409  381.3 2119.1  8363.5
2060  1.365  1.289  0.095  10.74  1.731  856.9  0.585  1.146  0.000  0.409  416.8 2330.4  9141.2
2061  1.502  1.446  0.075  11.92  1.834  868.8  0.613  1.221  0.000  0.403  423.4 2589.1  9285.6
2062  1.514  1.633  0.020  11.40  1.323 1538.9  0.695  0.628  0.000  0.363  516.1 2837.7 11319.6
2063  1.307  1.229  0.087  10.13  1.784  894.2  0.575  1.208  0.000  0.408  418.5 2257.7  9179.8
2064  1.474  1.512  0.072  10.38  1.953 1280.6  0.615  1.338  0.000  0.403  475.0 2674.3 10418.9
2065  1.377  1.261  0.099  11.17  1.845  725.8  0.553  1.293  0.000  0.410  388.7 2289.3  8525.3
2066  1.362  1.339  0.056  10.49  1.447 1072.7  0.601  0.846  0.000  0.396  442.0 2359.7  9695.1
2067  1.198  1.230  0.023  11.42  1.212 1383.9  0.689  0.523  0.000  0.345  495.3 2793.7 10864.2
2068  1.493  1.474  0.091  11.37  1.659 1028.1  0.617  1.042  0.000  0.406  443.9 2643.7  9736.2
2069  1.418  1.358  0.097  10.90  1.457  885.8  0.573  0.884  0.000  0.407  416.4 2515.1  9132.4
2070  1.369  1.328  0.081  10.51  1.605 1006.3  0.598  1.007  0.000  0.405  433.1 2369.8  9499.5
2071  1.725  1.790  0.068  12.85  1.219 1308.2  0.710  0.510  0.000  0.395  478.4 3065.3 10493.3
2072  1.393  1.363  0.027  12.21  1.187 1459.4  0.708  0.478  0.000  0.361  503.4 2852.6 11041.0
2073  1.517  1.505  0.100  11.41  1.897 1156.6  0.666  1.231  0.000  0.407  459.6 2650.4 10079.5
2074  1.485  1.445  0.085  11.27  1.785 1164.4  0.633  1.151  0.000  0.403  458.4 2642.1 10054.0
2075  1.567  1.597  0.063  11.61  1.128 1470.2  0.718  0.410  0.000  0.400  503.8 2792.2 11048.7
2076  1.280  1.227  0.096   9.90  1.699 1053.0  0.582  1.117  0.000  0.410  449.0 2164.5  9847.7
2077  1.454  1.419  0.077  11.22  1.417  896.5  0.600  0.817  0.000  0.401  421.6 2495.3  9245.7
2078  1.574  1.591  0.057  12.09  1.499 1389.9  0.723  0.776  0.000  0.399  486.9 2772.7 10679.8
2079  1.328  1.243  0.097  10.55  1.731  708.9  0.541  1.190  0.000  0.410  390.2 2307.8  8558.0
2080  1.395  1.368  0.067  11.08  1.675 1146.5  0.643  1.031  0.000  0.400  444.0 2388.2  9738.9
2081  1.632  1.694  0.040  12.34  1.141 1437.7  0.741  0.400  0.000  0.391  505.1 2875.6 11078.3
2082  1.508  1.474  0.094  11.08  1.918  912.9  0.596  1.322  0.000  0.407  427.7 2758.1  9380.3
2083  1.280  1.303  0.018  10.87  1.005 1470.8  0.671  0.335  0.000  0.368  508.6 2654.8 11156.0
2084  1.508  1.458  0.074  11.77  1.407  867.8  0.609  0.798  0.000  0.402  418.7 2631.3  9183.9
2085  1.354  1.313  0.063  10.39  2.183  940.6  0.589  1.594  0.000  0.401  426.2 2371.7  9347.4
2086  1.496  1.431  0.080  11.73  1.425  974.9  0.613  0.812  0.000  0.403  429.5 2632.7  9421.2
2087  1.424  1.342  0.089  11.43  1.449  915.6  0.593  0.856  0.000  0.407  425.2 2475.2  9325.9
2088  1.511  1.479  0.104  11.42  1.539 1108.0  0.643  0.896  0.000  0.407  450.2 2678.9  9874.3
2089  1.442  1.392  0.087  11.05  1.612 1096.3  0.630  0.982  0.000  0.407  454.5 2538.5  9967.5
2090  1.581  1.561  0.119  11.79  1.709 1057.3  0.601  1.109  0.000  0.409  440.1 2849.9  9651.8
2091  1.694  1.666  0.093  12.91  1.627 1138.4  0.682  0.945  0.000  0.402  456.9 3044.2 10020.8
2092  1.735  1.785  0.072  13.15  1.271 1185.7  0.695  0.577  0.000  0.392  466.7 3033.8 10235.3
2093  1.546  1.491  0.112  12.07  2.047 1007.1  0.644  1.403  0.000  0.410  441.2 2612.4  9677.0
2094  1.388  1.305  0.090  11.18  1.673  940.6  0.590  1.083  0.000  0.408  424.7 2298.4  9314.5
2095  1.545  1.573  0.039  11.81  1.286 1222.2  0.633  0.653  0.000  0.379  467.8 2919.3 10261.2
2096  1.653  1.694  0.076  12.43  1.353 1038.3  0.656  0.697  0.000  0.402  443.3 2957.4  9722.1
2097  1.400  1.381  0.053  10.92  1.213 1085.6  0.622  0.592  0.000  0.386  446.1 2516.5  9785.3
2098  1.081  0.964  0.023  11.84  0.901 1158.7  0.616  0.285  0.000  0.345  462.5 2741.0 10144.6
2099  1.311  1.224  0.088  10.23  1.628 1184.3  0.604  1.024  0.000  0.409  461.4 2292.8 10120.8
