# Supplementary material for: Climate and air pollution impacts on habitat suitability of Austrian forest ecosystems
Source: PLoS One. 2017 Sep 12;12(9):e0184194. doi: 10.1371/journal.pone.0184194 (PMC5595319; doi:10.1371/journal.pone.0184194)
Supplement: S1 File — (ZIP) [file pone.0184194.s004.zip › Climate_Data/IF_AT11_HADCM3A1B.dat]

!Made by:  Methyd.exe
!Using:  in.txt
! AT011
! Location (Lon-Lat):  13.350  47.880
! Temperature file:   Z:/Modell_VSDp/VSD_Input/Climate_Scen/AT11_MondseeHADCM3A1B.txt;#3
! Precipitation file: Z:/Modell_VSDp/VSD_Input/Climate_Scen/AT11_MondseeHADCM3A1B.txt;#4
! Sunshine file:      Z:/Modell_VSDp/VSD_Input/Climate_Scen/AT11_MondseeHADCM3A1B.txt/E;#5
! ThetaSat= 0.581; ThetaFC= 0.412; Theta1bar= 0.316; ThetaWP= 0.199
! bulkdens= 0.906 g/cm3
! GDDlim=     5.0 oC
!    11.14 = av. annual mean TempC (oC)
!   1.5425 = av. annual Precip (m/yr)
!  1106.61 = av. annual sunshine hours (h)
!   0.6191 = av. annual AET (m/yr)
!   0.9236 = av. annual percol (m/yr)
!   0.0000 = av. annual Qickfl (m/yr)
!   0.3990 = av. annual mean Theta (m/m)
!    1.426 = av. annual mean rf_miR
!    1.394 = av. annual mean rf_denit
!    0.080 = av. annual mean rf_den
!    451.5 = av. annual PAR (umol/m2/s)
!   2574.8 = av. annual GDD (deg.days)
! ... averages over  150 years.
!Year rf_miR rf_nit rf_denit TempC Precip Sunhrs  AET percol Qickfl  Theta   PAR    GDD kJ/m2/d
1950  1.171  1.088  0.085   9.06  1.667 1183.2  0.583  1.085  0.000  0.410  462.4 2001.2 10141.8
1951  1.318  1.269  0.075  10.02  1.370 1140.3  0.605  0.765  0.000  0.403  456.0 2352.0 10000.4
1952  1.231  1.147  0.089   9.70  1.708 1031.9  0.593  1.114  0.000  0.410  438.1 2103.3  9608.1
1953  1.215  1.169  0.059   9.56  1.541 1122.8  0.604  0.937  0.000  0.397  455.9 2054.4 10000.0
1954  1.263  1.190  0.078   9.83  1.479  986.2  0.581  0.898  0.000  0.407  435.8 2187.7  9557.8
1955  1.153  1.063  0.084   9.12  1.494 1021.3  0.538  0.957  0.000  0.410  435.7 1962.5  9556.0
1956  1.249  1.180  0.090   9.80  1.690 1094.5  0.623  1.068  0.000  0.409  452.4 2102.3  9922.9
1957  1.210  1.109  0.083   9.77  1.708  924.6  0.577  1.130  0.000  0.408  423.8 2027.9  9295.3
1958  1.383  1.305  0.101  10.82  1.530 1182.3  0.651  0.879  0.000  0.410  465.2 2389.4 10202.3
1959  1.250  1.177  0.082   9.77  1.392 1148.5  0.588  0.803  0.000  0.408  453.5 2109.9  9946.9
1960  1.136  1.086  0.074   8.65  1.842  944.1  0.513  1.329  0.000  0.409  426.0 1934.4  9343.2
1961  1.303  1.249  0.083   9.44  1.195 1144.1  0.579  0.616  0.000  0.406  459.7 2342.9 10083.0
1962  1.211  1.127  0.088   9.37  1.779 1127.2  0.597  1.182  0.000  0.410  457.0 2085.3 10022.2
1963  1.145  1.057  0.070   9.27  1.616  993.9  0.571  1.045  0.000  0.405  434.3 1898.6  9525.0
1964  1.366  1.319  0.100  10.28  1.315 1143.5  0.590  0.725  0.000  0.410  454.8 2433.8  9974.8
1965  1.273  1.203  0.095   9.80  1.329 1192.9  0.594  0.736  0.000  0.410  461.5 2232.2 10121.3
1966  1.246  1.193  0.076   9.72  1.860  967.1  0.584  1.277  0.000  0.408  430.8 2090.3  9448.5
1967  1.200  1.155  0.070   8.96  1.287 1137.8  0.593  0.694  0.000  0.407  459.7 2103.1 10081.9
1968  1.142  1.066  0.083   8.81  1.642 1074.7  0.546  1.096  0.000  0.410  444.5 1949.8  9748.3
1969  1.244  1.204  0.055   9.68  1.249 1082.3  0.593  0.656  0.000  0.401  451.8 2166.8  9908.8
1970  1.307  1.230  0.095  10.25  1.855 1157.5  0.639  1.217  0.000  0.410  461.6 2253.9 10124.8
1971  1.253  1.198  0.089   9.10  1.563 1088.9  0.560  1.004  0.000  0.410  449.1 2245.6  9850.5
1972  1.344  1.291  0.102  10.04  1.560 1287.4  0.608  0.952  0.000  0.410  472.3 2376.4 10358.1
1973  1.331  1.332  0.053  10.27  1.493 1117.1  0.612  0.882  0.000  0.393  456.6 2313.9 10014.0
1974  1.268  1.209  0.093   9.63  1.407 1184.2  0.597  0.810  0.000  0.410  464.8 2210.8 10194.7
1975  1.245  1.163  0.085   9.76  1.595 1107.2  0.607  0.988  0.000  0.409  452.0 2147.2  9913.5
1976  1.321  1.239  0.099  10.19  1.661  953.4  0.571  1.090  0.000  0.411  427.1 2332.2  9367.4
1977  1.273  1.200  0.094   9.73  1.620 1083.3  0.568  1.053  0.000  0.410  445.7 2219.9  9776.4
1978  1.217  1.141  0.087   9.43  1.687  929.3  0.556  1.131  0.000  0.409  425.1 2098.3  9323.0
1979  1.174  1.102  0.074   9.34  1.432 1045.6  0.602  0.830  0.000  0.408  447.6 1954.4  9816.9
1980  1.190  1.112  0.070   9.34  1.438 1120.6  0.592  0.846  0.000  0.404  453.9 2059.7  9954.5
1981  1.348  1.320  0.063  10.00  1.490 1295.7  0.603  0.887  0.000  0.390  475.9 2384.2 10438.2
1982  1.281  1.261  0.042   9.82  1.389 1178.7  0.615  0.774  0.000  0.390  467.5 2267.0 10253.5
1983  1.292  1.263  0.077   9.67  1.560 1129.7  0.556  1.005  0.000  0.407  450.6 2233.9  9882.9
1984  1.244  1.171  0.083   9.70  1.577 1163.2  0.584  0.994  0.000  0.408  455.4 2144.2  9988.7
1985  1.258  1.200  0.095   9.03  1.711  946.3  0.503  1.208  0.000  0.410  433.8 2268.8  9513.4
1986  1.173  1.098  0.075   9.24  1.741  949.5  0.565  1.176  0.000  0.408  429.3 1991.7  9415.8
1987  1.304  1.243  0.094   9.84  1.759  999.1  0.580  1.179  0.000  0.409  437.4 2289.3  9593.2
1988  1.225  1.145  0.083   9.63  1.550 1068.0  0.610  0.940  0.000  0.407  449.8 2080.8  9865.1
1989  1.227  1.141  0.090   9.59  1.564 1066.9  0.578  0.986  0.000  0.410  449.6 2119.6  9861.5
1990  1.276  1.224  0.085   9.68  1.296 1153.9  0.611  0.685  0.000  0.408  460.7 2219.4 10104.2
1991  1.282  1.237  0.095   9.50  1.539 1288.9  0.609  0.930  0.000  0.409  477.7 2201.7 10477.2
1992  1.282  1.215  0.096  10.00  1.500 1054.5  0.608  0.892  0.000  0.410  443.5 2207.1  9726.7
1993  1.219  1.164  0.082   9.33  1.658 1087.4  0.594  1.064  0.000  0.408  450.5 2085.1  9881.2
1994  1.149  1.060  0.079   8.89  1.522  906.6  0.546  0.976  0.000  0.409  424.5 1965.9  9310.0
1995  1.325  1.239  0.098  10.42  1.765  999.1  0.591  1.174  0.000  0.410  437.0 2296.7  9584.0
1996  1.120  1.033  0.081   8.58  1.727  925.1  0.525  1.202  0.000  0.410  425.3 1951.9  9328.9
1997  1.190  1.121  0.070   9.31  1.529 1027.8  0.577  0.953  0.000  0.403  441.9 2046.7  9692.6
1998  1.235  1.170  0.084   9.59  1.427 1155.6  0.625  0.802  0.000  0.408  459.8 2115.2 10084.1
1999  1.208  1.114  0.086   9.63  1.879  969.1  0.568  1.311  0.000  0.410  428.9 2074.6  9407.7
2000  1.304  1.233  0.093  10.01  1.588 1251.5  0.632  0.956  0.000  0.410  474.4 2250.9 10403.9
2001  1.235  1.176  0.086   9.44  1.338 1046.6  0.581  0.757  0.000  0.409  438.4 2114.9  9615.7
2002  1.291  1.214  0.093   9.94  1.466 1069.5  0.572  0.894  0.000  0.410  444.9 2230.8  9757.5
2003  1.232  1.146  0.093   9.83  2.052 1169.6  0.593  1.459  0.000  0.411  449.7 2070.9  9862.9
2004  1.385  1.367  0.040  10.57  1.452 1332.9  0.649  0.803  0.000  0.386  483.4 2512.8 10601.3
2005  1.305  1.246  0.091  10.03  1.688 1032.5  0.584  1.105  0.000  0.409  436.1 2261.0  9565.0
2006  1.298  1.241  0.076  10.08  1.369 1170.4  0.618  0.751  0.000  0.406  462.1 2247.1 10135.5
2007  1.288  1.209  0.094   9.76  1.663 1104.3  0.577  1.086  0.000  0.410  455.1 2295.8  9982.5
2008  1.365  1.303  0.095  10.26  1.364 1338.7  0.648  0.716  0.000  0.409  485.9 2415.5 10657.6
2009  1.202  1.142  0.072   9.10  1.545 1091.5  0.545  1.000  0.000  0.407  447.8 2129.1  9821.7
2010  1.241  1.154  0.091   9.69  1.657  998.9  0.559  1.099  0.000  0.410  434.1 2163.8  9522.0
2011  1.126  1.031  0.075   9.07  1.415  935.1  0.553  0.862  0.000  0.408  420.3 1912.7  9219.4
2012  1.157  1.103  0.088   8.87  1.795 1054.3  0.562  1.233  0.000  0.411  444.5 1928.2  9749.4
2013  1.267  1.184  0.093   9.65  1.617 1086.6  0.578  1.039  0.000  0.410  448.0 2219.7  9826.2
2014  1.485  1.467  0.094  10.96  1.477 1311.2  0.653  0.824  0.000  0.406  483.6 2680.8 10606.8
2015  1.228  1.130  0.088   9.52  1.561 1049.8  0.545  1.016  0.000  0.410  441.8 2183.4  9690.6
2016  1.392  1.391  0.066  10.49  1.429 1075.9  0.617  0.812  0.000  0.389  451.0 2496.0  9891.8
2017  1.543  1.529  0.112  11.90  1.392 1009.1  0.630  0.762  0.000  0.409  437.5 2690.2  9596.3
2018  1.492  1.446  0.098  11.51  1.946 1030.5  0.605  1.341  0.000  0.408  445.2 2592.6  9763.9
2019  1.236  1.170  0.072   9.82  1.590 1092.5  0.602  0.989  0.000  0.405  448.2 2080.9  9831.3
2020  1.271  1.191  0.078   9.82  1.833 1058.3  0.587  1.247  0.000  0.407  447.3 2210.8  9810.3
2021  1.460  1.391  0.105  11.42  2.068 1039.7  0.646  1.422  0.000  0.409  444.8 2537.6  9756.2
2022  1.494  1.429  0.067  11.98  1.147 1223.3  0.648  0.499  0.000  0.401  463.0 2590.1 10155.2
2023  1.403  1.365  0.063  11.18  1.463 1105.7  0.640  0.823  0.000  0.399  455.0 2379.9  9979.6
2024  1.673  1.613  0.112  13.03  1.261 1090.7  0.647  0.614  0.000  0.408  444.1 2939.9  9739.6
2025  1.463  1.478  0.069  10.61  1.317 1458.2  0.690  0.627  0.000  0.402  505.1 2593.7 11078.1
2026  1.365  1.313  0.078  10.31  1.660 1046.9  0.572  1.088  0.000  0.400  443.9 2462.7  9735.0
2027  1.325  1.337  0.046   9.72  1.335  914.1  0.506  0.828  0.000  0.399  424.2 2398.8  9303.4
2028  1.442  1.466  0.043  10.88  1.238 1305.9  0.617  0.622  0.000  0.395  486.3 2531.0 10665.3
2029  1.516  1.466  0.114  11.65  1.752 1184.6  0.646  1.106  0.000  0.410  460.0 2688.4 10089.5
2030  1.138  1.055  0.031  11.62  1.354 1424.0  0.610  0.745  0.000  0.350  506.7 2879.8 11112.2
2031  1.439  1.468  0.068  10.70  1.555 1196.8  0.627  0.927  0.000  0.404  460.4 2534.1 10098.2
2032  1.698  1.682  0.079  13.23  1.109 1463.2  0.735  0.373  0.000  0.399  506.2 3002.5 11103.1
2033  1.593  1.621  0.052  12.36  1.314 1207.9  0.697  0.618  0.000  0.389  473.9 2799.9 10393.6
2034  1.347  1.244  0.093  10.78  2.013  848.6  0.584  1.430  0.000  0.408  414.7 2317.3  9096.1
2035  1.307  1.210  0.083  10.77  2.131  872.5  0.580  1.551  0.000  0.407  417.0 2113.9  9146.1
2036  1.512  1.446  0.109  11.51  1.818  978.5  0.599  1.219  0.000  0.409  434.0 2697.0  9519.4
2037  1.605  1.596  0.084  12.01  1.211 1421.1  0.691  0.520  0.000  0.398  493.4 2907.1 10820.6
2038  1.563  1.580  0.087  11.69  1.542  977.3  0.604  0.938  0.000  0.405  429.6 2785.6  9422.7
2039  1.450  1.457  0.054  11.72  1.376 1167.4  0.662  0.714  0.000  0.387  463.2 2620.5 10158.4
2040  1.586  1.668  0.062  11.57  1.507 1245.2  0.667  0.841  0.000  0.399  470.0 2808.4 10307.8
2041  1.425  1.346  0.040  12.97  1.391 1326.1  0.717  0.675  0.000  0.372  492.6 3063.7 10803.1
2042  1.407  1.341  0.037  13.78  1.349 1514.9  0.689  0.660  0.000  0.345  513.1 3522.1 11253.7
2043  1.883  1.873  0.120  14.14  1.511 1543.5  0.784  0.727  0.000  0.406  520.5 3437.2 11415.2
2044  1.488  1.426  0.103  11.54  2.003  789.2  0.552  1.451  0.000  0.409  408.1 2668.8  8951.2
2045  1.485  1.475  0.092  11.38  1.740  955.4  0.628  1.112  0.000  0.407  432.7 2551.4  9489.9
2046  1.574  1.567  0.078  11.99  1.766 1014.4  0.619  1.146  0.000  0.402  438.0 2800.3  9606.1
2047  1.325  1.250  0.095  10.42  1.474 1013.1  0.576  0.899  0.000  0.410  432.9 2275.0  9494.0
2048  1.507  1.480  0.071  11.70  1.612 1070.4  0.634  0.978  0.000  0.399  449.9 2665.9  9867.4
2049  1.622  1.583  0.092  12.21  1.684  934.1  0.592  1.093  0.000  0.405  424.3 2963.6  9307.0
2050  1.391  1.397  0.074  10.11  1.783 1124.5  0.570  1.213  0.000  0.401  450.7 2485.8  9886.0
2051  1.352  1.324  0.096  10.16  2.265  924.5  0.528  1.737  0.000  0.410  420.1 2361.9  9214.1
2052  1.547  1.571  0.059  12.01  1.397 1022.8  0.628  0.769  0.000  0.381  440.0 2803.8  9650.8
2053  1.765  1.874  0.093  12.91  1.286 1298.9  0.714  0.572  0.000  0.400  481.7 3149.4 10565.3
2054  1.538  1.476  0.101  12.12  1.648 1005.2  0.618  1.031  0.000  0.407  436.1 2711.8  9565.6
2055  1.477  1.455  0.089  11.06  1.579  836.0  0.566  1.013  0.000  0.407  405.3 2691.7  8890.4
2056  1.513  1.432  0.112  11.77  1.943  801.3  0.573  1.370  0.000  0.410  402.1 2658.3  8819.0
2057  1.579  1.516  0.046  14.73  1.510 1324.0  0.713  0.798  0.000  0.351  488.0 3577.6 10702.7
2058  1.634  1.673  0.083  12.07  1.363 1258.3  0.692  0.670  0.000  0.402  477.2 2944.2 10466.7
2059  1.495  1.468  0.076  11.58  1.804 1025.4  0.628  1.176  0.000  0.399  435.3 2616.5  9547.6
2060  1.632  1.629  0.064  12.89  1.499 1060.7  0.654  0.844  0.000  0.391  446.5 2943.2  9791.9
2061  1.629  1.654  0.061  13.47  1.819 1216.0  0.703  1.115  0.000  0.383  464.5 3108.5 10188.8
2062  1.578  1.658  0.053  12.90  1.448 1222.5  0.702  0.746  0.000  0.373  472.8 3099.6 10370.8
2063  1.919  1.953  0.106  14.47  1.432 1190.0  0.710  0.723  0.000  0.405  467.1 3460.7 10244.3
2064  1.452  1.413  0.096  11.15  1.589 1046.3  0.607  0.982  0.000  0.406  430.4 2577.2  9439.5
2065  1.534  1.515  0.071  11.76  1.699  969.0  0.623  1.076  0.000  0.400  430.2 2749.0  9434.7
2066  1.508  1.408  0.106  11.92  1.427 1092.6  0.629  0.797  0.000  0.408  445.1 2689.0  9761.9
2067  1.699  1.721  0.074  13.17  1.418  948.2  0.642  0.776  0.000  0.394  430.7 3006.3  9446.9
2068  1.578  1.664  0.067  13.20  1.260 1183.6  0.652  0.608  0.000  0.362  460.4 3258.0 10097.6
2069  1.671  1.625  0.115  12.81  1.557 1096.8  0.663  0.894  0.000  0.408  451.7 2998.2  9907.3
2070  1.653  1.640  0.106  12.36  1.435 1105.8  0.664  0.771  0.000  0.405  453.7 3024.8  9951.3
2071  1.970  2.169  0.029  14.46  0.935 1252.3  0.725  0.210  0.000  0.364  473.6 3656.5 10388.4
2072  1.483  1.456  0.044  12.34  1.381 1239.2  0.678  0.703  0.000  0.381  466.7 2831.7 10236.6
2073  1.711  1.797  0.060  12.82  1.429 1038.1  0.656  0.773  0.000  0.389  441.4 3026.6  9680.6
2074  1.624  1.667  0.089  12.34  1.224 1358.8  0.693  0.531  0.000  0.404  485.9 2810.9 10657.2
2075  1.689  1.819  0.039  13.21  0.929 1259.2  0.691  0.238  0.000  0.359  470.4 3315.0 10317.4
2076  1.488  1.483  0.078  11.58  1.877 1003.0  0.603  1.273  0.000  0.406  436.7 2567.5  9577.2
2077  1.531  1.634  0.020  12.97  1.186 1082.5  0.665  0.521  0.000  0.358  449.1 3028.3  9851.0
2078  1.588  1.573  0.121  11.72  1.470 1061.8  0.606  0.864  0.000  0.409  441.1 2846.1  9674.4
2079  1.497  1.452  0.101  11.52  1.571 1144.3  0.595  0.976  0.000  0.407  450.7 2665.0  9885.9
2080  1.376  1.342  0.023  14.21  1.316 1363.4  0.669  0.648  0.000  0.335  484.1 3562.1 10616.8
2081  1.686  1.661  0.068  13.10  1.521 1250.0  0.675  0.847  0.000  0.386  464.0 2975.6 10176.4
2082  1.968  2.103  0.089  14.16  1.339 1125.1  0.672  0.667  0.000  0.394  451.3 3674.9  9898.0
2083  1.763  1.814  0.053  13.46  1.276  891.7  0.647  0.630  0.000  0.388  427.5 3139.5  9375.7
2084  1.276  1.139  0.032  14.35  0.891 1327.2  0.630  0.261  0.000  0.322  489.1 3420.9 10726.4
2085  1.727  1.693  0.127  12.93  1.894 1018.5  0.611  1.284  0.000  0.409  432.0 3168.1  9475.5
2086  1.602  1.534  0.116  12.51  1.876  958.5  0.635  1.241  0.000  0.410  431.7 2745.3  9468.1
2087  1.732  1.662  0.122  13.59  1.666  944.9  0.624  1.043  0.000  0.409  422.3 3134.6  9262.5
2088  1.514  1.447  0.115  11.68  1.940  832.2  0.580  1.360  0.000  0.410  410.6 2650.1  9006.1
2089  1.992  2.154  0.087  14.60  1.283 1468.9  0.778  0.505  0.000  0.392  507.4 3577.3 11128.3
2090  1.884  2.033  0.102  13.95  2.049  989.7  0.660  1.389  0.000  0.403  433.2 3428.8  9500.9
2091  1.794  1.806  0.078  14.08  1.300 1102.9  0.674  0.625  0.000  0.380  447.8 3346.1  9822.2
2092  1.801  1.921  0.084  13.94  1.338 1116.7  0.705  0.633  0.000  0.370  457.3 3443.7 10029.8
2093  1.863  1.966  0.080  14.19  1.699 1138.0  0.702  0.997  0.000  0.382  457.5 3440.3 10033.5
2094  1.559  1.567  0.037  15.47  0.945 1437.2  0.762  0.184  0.000  0.327  504.0 3852.7 11055.0
2095  1.648  1.625  0.098  12.51  2.005  832.0  0.602  1.403  0.000  0.405  411.0 2945.4  9013.3
2096  1.710  1.871  0.047  13.62  1.609  964.3  0.664  0.946  0.000  0.373  434.7 3322.1  9534.5
2097  1.722  1.727  0.086  13.18  1.291 1003.7  0.657  0.633  0.000  0.398  437.1 3013.5  9587.4
2098  1.461  1.416  0.030  14.37  1.219 1125.1  0.702  0.517  0.000  0.343  458.8 3511.8 10061.8
2099  1.311  1.224  0.088  10.23  1.628 1184.3  0.604  1.024  0.000  0.409  461.4 2292.8 10120.8
