# Supplementary material for: Climate and air pollution impacts on habitat suitability of Austrian forest ecosystems
Source: PLoS One. 2017 Sep 12;12(9):e0184194. doi: 10.1371/journal.pone.0184194 (PMC5595319; doi:10.1371/journal.pone.0184194)
Supplement: S1 File — (ZIP) [file pone.0184194.s004.zip › Climate_Data/IF_AT12_BASELINEx.dat]

!Made by:  Methyd.exe
!Using:  in.txt
! AT12
! Location (Lon-Lat):  13.420  47.480
! Temperature file:   Z:/Modell_VSDp/VSD_Input/Climate_Scen/AT12_Lungoet_Baseline.txt;#3
! Precipitation file: Z:/Modell_VSDp/VSD_Input/Climate_Scen/AT12_Lungoet_Baseline.txt;#4
! Sunshine file:      Z:/Modell_VSDp/VSD_Input/Climate_Scen/AT12_Lungoet_Baseline.txt/E;#5
! ThetaSat= 0.650; ThetaFC= 0.461; Theta1bar= 0.308; ThetaWP= 0.149
! bulkdens= 0.674 g/cm3
! GDDlim=     5.0 oC
!     7.39 = av. annual mean TempC (oC)
!   1.1432 = av. annual Precip (m/yr)
!  1843.26 = av. annual sunshine hours (h)
!   0.5907 = av. annual AET (m/yr)
!   0.5525 = av. annual percol (m/yr)
!   0.0000 = av. annual Qickfl (m/yr)
!   0.4534 = av. annual mean Theta (m/m)
!    1.016 = av. annual mean rf_miR
!    0.950 = av. annual mean rf_denit
!    0.060 = av. annual mean rf_den
!    537.9 = av. annual PAR (umol/m2/s)
!   1749.9 = av. annual GDD (deg.days)
! ... averages over  150 years.
!Year rf_miR rf_nit rf_denit TempC Precip Sunhrs  AET percol Qickfl  Theta   PAR    GDD kJ/m2/d
1950  1.002  0.917  0.064   7.50  1.217 1822.0  0.593  0.624  0.000  0.457  533.9 1735.5 11709.3
1951  1.003  0.965  0.037   7.37  1.108 2000.1  0.611  0.496  0.000  0.447  562.0 1732.0 12325.2
1952  1.066  1.028  0.036   7.68  1.089 1814.3  0.580  0.509  0.000  0.444  537.3 1884.5 11784.1
1953  1.042  1.016  0.021   7.73  0.900 2008.2  0.620  0.280  0.000  0.435  564.6 1803.5 12382.1
1954  1.039  0.974  0.057   7.82  1.123 1968.1  0.636  0.486  0.000  0.452  554.7 1768.5 12165.5
1955  0.972  0.888  0.068   6.81  1.253 1662.3  0.559  0.694  0.000  0.458  513.3 1672.8 11257.6
1956  0.968  0.882  0.068   7.16  1.128 1757.6  0.575  0.552  0.000  0.458  521.8 1631.9 11442.9
1957  0.997  0.922  0.068   7.02  0.950 1752.5  0.585  0.364  0.000  0.457  524.2 1736.5 11497.0
1958  1.056  0.985  0.074   7.67  1.400 1639.5  0.592  0.808  0.000  0.458  515.4 1788.0 11302.6
1959  0.968  0.900  0.065   7.26  1.277 1846.5  0.590  0.687  0.000  0.457  536.4 1604.6 11763.7
1960  1.027  1.016  0.005   7.40  0.723 2091.3  0.624  0.099  0.000  0.375  569.8 1768.8 12496.1
1961  0.943  0.873  0.058   6.85  1.230 1845.1  0.558  0.672  0.000  0.454  541.2 1617.1 11869.3
1962  1.063  0.975  0.077   8.00  1.235 1737.4  0.597  0.638  0.000  0.459  521.9 1872.4 11445.5
1963  0.988  0.905  0.064   7.50  1.176 1903.9  0.591  0.586  0.000  0.456  545.9 1699.2 11971.6
1964  0.934  0.866  0.064   6.61  1.108 1902.7  0.570  0.537  0.000  0.458  543.3 1587.3 11914.6
1965  1.001  0.918  0.067   7.40  1.124 1848.2  0.575  0.549  0.000  0.456  535.7 1727.0 11747.5
1966  0.975  0.894  0.064   7.07  1.254 1875.5  0.594  0.659  0.000  0.457  547.2 1662.4 12000.3
1967  1.053  1.002  0.055   7.68  1.153 1701.9  0.594  0.558  0.000  0.453  521.5 1822.2 11437.4
1968  1.010  0.958  0.041   7.39  1.055 1803.9  0.608  0.447  0.000  0.447  537.0 1721.1 11776.9
1969  1.086  1.075  0.019   7.75  0.944 2009.8  0.634  0.310  0.000  0.431  567.1 1927.8 12438.1
1970  0.957  0.898  0.056   6.71  1.009 1825.7  0.569  0.440  0.000  0.455  531.3 1618.7 11652.3
1971  0.989  0.910  0.065   7.31  1.097 1838.0  0.579  0.518  0.000  0.457  533.6 1692.8 11702.3
1972  0.994  0.918  0.067   7.02  1.136 1982.5  0.605  0.531  0.000  0.458  555.7 1735.1 12187.5
1973  1.004  0.950  0.053   7.23  0.999 1925.2  0.569  0.430  0.000  0.451  548.3 1742.8 12025.1
1974  1.008  0.927  0.070   7.54  1.063 1941.5  0.635  0.428  0.000  0.457  547.4 1664.5 12005.9
1975  1.022  0.952  0.063   7.87  1.022 1943.6  0.650  0.372  0.000  0.456  549.9 1686.8 12060.5
1976  0.934  0.861  0.066   6.59  1.052 1747.0  0.550  0.502  0.000  0.458  522.1 1583.7 11449.8
1977  0.973  0.888  0.068   6.95  1.260 1793.1  0.560  0.700  0.000  0.458  529.4 1697.8 11609.5
1978  1.093  1.037  0.053   8.00  0.996 1811.9  0.620  0.376  0.000  0.450  537.4 1911.4 11786.6
1979  1.016  0.947  0.068   7.11  1.282 1804.5  0.565  0.718  0.000  0.458  538.3 1774.7 11805.0
1980  1.038  0.974  0.071   7.62  1.177 1838.2  0.607  0.570  0.000  0.458  530.7 1756.2 11638.5
1981  1.061  0.999  0.079   7.52  1.216 2028.5  0.593  0.623  0.000  0.459  563.6 1852.9 12360.1
1982  1.034  0.958  0.072   7.63  1.141 1824.0  0.607  0.534  0.000  0.458  530.5 1750.8 11634.7
1983  0.981  0.915  0.052   7.20  1.077 1943.1  0.618  0.458  0.000  0.449  554.4 1657.7 12159.5
1984  1.004  0.964  0.048   6.96  0.974 1966.6  0.573  0.401  0.000  0.448  553.7 1762.9 12143.3
1985  1.032  0.964  0.067   7.45  1.193 1793.1  0.586  0.606  0.000  0.456  537.8 1810.1 11793.7
1986  1.043  0.972  0.075   7.69  1.251 1719.8  0.579  0.672  0.000  0.458  522.1 1792.7 11450.7
1987  1.162  1.108  0.080   7.88  1.184 1809.0  0.596  0.587  0.000  0.458  534.4 2046.0 11719.4
1988  1.054  0.983  0.053   7.89  1.145 1793.2  0.613  0.532  0.000  0.448  535.1 1838.2 11734.7
1989  1.099  1.042  0.067   7.96  1.180 1973.0  0.603  0.577  0.000  0.456  558.1 1959.9 12239.0
1990  1.076  1.024  0.072   7.42  1.135 1895.8  0.595  0.539  0.000  0.455  548.3 1914.4 12025.5
1991  1.016  0.933  0.070   7.59  1.259 1710.0  0.560  0.699  0.000  0.458  516.2 1793.8 11321.5
1992  1.024  0.967  0.067   6.90  1.207 1855.9  0.548  0.659  0.000  0.456  538.8 1808.3 11817.0
1993  1.017  0.973  0.035   7.76  1.072 2040.4  0.628  0.444  0.000  0.440  562.4 1736.5 12333.3
1994  0.931  0.863  0.067   6.63  1.204 1839.1  0.526  0.678  0.000  0.458  533.0 1598.7 11688.3
1995  0.965  0.891  0.069   7.22  1.329 1696.4  0.584  0.746  0.000  0.458  520.5 1563.1 11416.0
1996  1.122  1.051  0.076   8.23  1.243 1753.8  0.619  0.624  0.000  0.456  526.0 1971.6 11534.7
1997  1.005  0.927  0.063   7.64  1.119 1891.9  0.604  0.516  0.000  0.455  539.3 1707.0 11826.5
1998  0.948  0.861  0.064   7.31  1.169 1759.3  0.592  0.577  0.000  0.458  530.6 1559.6 11636.8
1999  0.960  0.888  0.064   6.99  0.976 1912.3  0.577  0.399  0.000  0.457  542.4 1611.3 11894.6
2000  1.005  0.919  0.071   7.68  1.122 1795.2  0.614  0.508  0.000  0.458  530.6 1687.0 11636.0
2001  0.933  0.868  0.050   6.77  1.055 1778.5  0.594  0.461  0.000  0.452  530.1 1556.7 11625.7
2002  0.966  0.893  0.056   6.90  1.107 1780.2  0.555  0.552  0.000  0.454  529.0 1672.2 11601.2
2003  0.989  0.915  0.073   7.45  1.447 1891.6  0.624  0.823  0.000  0.459  543.4 1691.7 11916.7
2004  0.964  0.873  0.063   7.51  1.398 1779.8  0.577  0.821  0.000  0.456  526.9 1628.4 11555.8
2005  0.998  0.915  0.062   6.92  1.134 2103.3  0.622  0.512  0.000  0.456  576.0 1778.2 12631.2
2006  1.035  0.982  0.062   7.24  0.988 2005.3  0.631  0.357  0.000  0.455  561.0 1804.6 12302.7
2007  0.975  0.919  0.068   7.03  1.265 1862.8  0.576  0.689  0.000  0.458  539.3 1638.6 11827.3
2008  1.094  1.010  0.079   7.86  1.270 1908.6  0.617  0.652  0.000  0.459  544.8 1931.4 11947.2
2009  1.099  1.020  0.072   7.93  1.309 1891.5  0.606  0.704  0.000  0.457  544.2 1937.4 11934.1
2010  1.023  0.978  0.037   7.49  0.961 1903.7  0.609  0.352  0.000  0.444  543.5 1752.5 11918.5
2011  1.092  1.010  0.069   8.08  1.149 1848.9  0.631  0.518  0.000  0.455  536.2 1912.7 11759.4
2012  0.908  0.836  0.048   6.64  1.041 2110.1  0.594  0.446  0.000  0.451  569.4 1493.4 12487.6
2013  1.025  0.973  0.052   7.31  1.073 1806.1  0.541  0.532  0.000  0.452  528.0 1808.5 11580.5
2014  1.014  0.942  0.067   7.50  1.137 1914.0  0.600  0.536  0.000  0.458  542.6 1711.9 11898.7
2015  1.148  1.058  0.081   8.81  1.292 1812.2  0.621  0.670  0.000  0.458  533.0 2016.4 11690.0
2016  1.012  0.968  0.030   7.39  0.920 2018.3  0.610  0.310  0.000  0.445  567.9 1782.4 12453.5
2017  1.063  1.002  0.058   7.95  0.989 1905.6  0.645  0.344  0.000  0.453  545.0 1811.5 11951.4
2018  0.897  0.822  0.056   6.42  1.027 1736.2  0.520  0.507  0.000  0.457  519.0 1529.2 11382.9
2019  0.937  0.858  0.067   7.02  1.354 1730.1  0.537  0.818  0.000  0.458  520.2 1558.9 11408.1
2020  1.022  0.937  0.061   7.44  1.188 1540.8  0.571  0.616  0.000  0.455  502.5 1762.6 11020.9
2021  1.048  0.968  0.076   7.91  1.365 1880.2  0.640  0.725  0.000  0.459  542.2 1749.3 11891.5
2022  1.050  0.962  0.072   7.64  1.082 1848.9  0.616  0.466  0.000  0.458  541.3 1864.8 11871.0
2023  0.936  0.869  0.051   6.72  1.226 1686.8  0.556  0.670  0.000  0.453  517.0 1562.1 11338.8
2024  1.042  0.974  0.060   7.82  1.208 1868.4  0.602  0.605  0.000  0.454  541.2 1778.7 11868.9
2025  0.946  0.867  0.062   7.14  1.130 1674.2  0.569  0.562  0.000  0.457  513.9 1578.5 11269.6
2026  0.942  0.916  0.021   6.77  1.007 1993.3  0.594  0.413  0.000  0.434  559.2 1580.0 12264.3
2027  0.946  0.874  0.065   7.11  1.466 1679.2  0.556  0.909  0.000  0.457  519.8 1567.8 11399.9
2028  0.975  0.897  0.055   7.04  1.029 1881.1  0.608  0.421  0.000  0.455  543.1 1643.7 11911.0
2029  1.106  1.038  0.076   7.89  1.249 1832.5  0.608  0.641  0.000  0.457  538.4 1964.3 11807.1
2030  1.095  1.043  0.069   7.82  1.183 1936.0  0.648  0.534  0.000  0.454  551.5 1872.1 12095.1
2031  0.897  0.825  0.055   5.96  1.136 1939.4  0.562  0.574  0.000  0.449  549.0 1528.7 12039.6
2032  0.944  0.873  0.068   6.96  1.147 1766.9  0.567  0.580  0.000  0.458  524.6 1577.5 11503.9
2033  1.028  0.971  0.050   7.60  1.146 1969.6  0.639  0.508  0.000  0.449  558.7 1766.1 12253.8
2034  1.000  0.913  0.071   7.03  1.104 1776.7  0.591  0.513  0.000  0.458  524.5 1731.7 11502.3
2035  0.973  0.914  0.063   6.68  1.059 1699.2  0.564  0.495  0.000  0.457  520.3 1654.4 11410.4
2036  0.980  0.945  0.044   7.06  0.937 1897.6  0.595  0.343  0.000  0.451  544.4 1673.3 11938.6
2037  1.048  0.971  0.067   7.88  1.300 1965.0  0.632  0.668  0.000  0.455  558.9 1812.5 12256.9
2038  0.994  0.946  0.054   6.97  1.117 1842.2  0.548  0.568  0.000  0.455  543.4 1764.3 11918.3
2039  1.045  0.962  0.068   7.85  1.189 1902.2  0.626  0.563  0.000  0.456  546.2 1815.7 11979.4
2040  1.044  0.977  0.071   7.72  1.155 1904.7  0.592  0.563  0.000  0.457  546.9 1847.2 11994.5
2041  0.948  0.894  0.068   6.52  1.075 1918.1  0.551  0.524  0.000  0.458  548.5 1634.9 12028.6
2042  0.975  0.890  0.069   6.86  1.126 1871.5  0.561  0.566  0.000  0.459  538.2 1682.3 11803.4
2043  1.017  0.937  0.064   7.27  0.983 1890.4  0.582  0.401  0.000  0.455  536.9 1796.6 11775.1
2044  1.048  0.991  0.066   7.69  1.248 1838.9  0.596  0.652  0.000  0.453  542.3 1825.0 11893.1
2045  1.032  0.967  0.069   7.38  1.359 1726.4  0.556  0.803  0.000  0.457  524.1 1803.1 11493.2
2046  1.124  1.053  0.075   8.15  1.219 1847.7  0.619  0.600  0.000  0.457  536.0 1964.3 11754.5
2047  0.997  0.946  0.042   7.46  1.097 1823.7  0.598  0.499  0.000  0.448  539.4 1663.4 11829.5
2048  1.011  0.937  0.053   7.63  1.044 1761.6  0.591  0.453  0.000  0.451  529.7 1730.9 11616.2
2049  1.012  0.953  0.049   7.31  1.042 1768.8  0.595  0.447  0.000  0.450  529.7 1752.3 11616.7
2050  0.958  0.888  0.057   7.09  1.095 1773.7  0.569  0.526  0.000  0.456  529.0 1631.1 11601.4
2051  1.057  0.998  0.061   7.33  1.198 1709.8  0.577  0.621  0.000  0.452  527.7 1873.0 11573.8
2052  0.910  0.838  0.062   6.38  1.190 1498.0  0.520  0.671  0.000  0.456  489.6 1495.3 10736.3
2053  0.998  0.930  0.069   6.85  1.401 1750.6  0.578  0.824  0.000  0.458  529.5 1725.4 11613.2
2054  1.050  0.965  0.074   8.07  1.244 1856.3  0.605  0.639  0.000  0.458  540.2 1789.2 11846.8
2055  0.922  0.846  0.058   6.81  1.037 1987.5  0.576  0.462  0.000  0.455  560.5 1548.9 12292.3
2056  1.062  1.032  0.015   8.07  0.901 1888.5  0.632  0.270  0.000  0.434  544.8 1790.1 11948.8
2057  1.087  1.059  0.034   7.87  1.039 2081.5  0.657  0.383  0.000  0.445  574.2 1919.5 12593.3
2058  0.904  0.827  0.056   6.87  1.182 1679.0  0.511  0.671  0.000  0.456  514.1 1485.4 11273.8
2059  1.000  0.969  0.019   7.45  0.895 2055.0  0.612  0.283  0.000  0.421  561.6 1724.8 12316.7
2060  1.065  1.024  0.058   6.92  1.183 1754.2  0.564  0.619  0.000  0.454  521.5 1910.6 11436.8
2061  1.082  0.996  0.074   7.60  1.340 1783.2  0.584  0.756  0.000  0.458  526.3 1921.1 11543.1
2062  1.085  1.006  0.077   7.61  1.292 1827.7  0.609  0.683  0.000  0.458  533.7 1897.2 11704.5
2063  1.006  0.961  0.040   7.16  0.994 1888.2  0.582  0.413  0.000  0.448  543.2 1744.3 11911.9
2064  1.078  1.028  0.054   7.86  1.215 1903.2  0.604  0.611  0.000  0.453  545.0 1906.4 11952.3
2065  0.964  0.887  0.065   7.29  1.187 1683.2  0.574  0.613  0.000  0.457  518.2 1612.0 11365.4
2066  1.132  1.068  0.078   8.29  1.338 1866.2  0.622  0.717  0.000  0.457  540.8 1988.9 11860.9
2067  1.020  0.944  0.074   7.39  1.107 1694.8  0.567  0.540  0.000  0.459  515.8 1763.0 11311.8
2068  1.084  1.017  0.058   8.12  1.028 1874.1  0.580  0.448  0.000  0.451  536.8 1895.3 11773.1
2069  0.934  0.852  0.063   6.58  1.029 1822.5  0.556  0.472  0.000  0.457  538.1 1638.7 11801.4
2070  1.026  0.943  0.072   7.48  1.128 1753.2  0.551  0.577  0.000  0.459  521.1 1783.2 11429.0
2071  1.017  0.965  0.044   7.73  1.193 1719.3  0.597  0.596  0.000  0.449  522.6 1703.2 11462.1
2072  0.957  0.875  0.057   6.81  0.991 1919.9  0.595  0.396  0.000  0.456  547.9 1638.6 12015.8
2073  0.907  0.842  0.052   6.03  1.126 1856.7  0.541  0.585  0.000  0.456  533.8 1581.4 11706.4
2074  0.952  0.885  0.050   7.14  1.310 1571.4  0.537  0.774  0.000  0.452  507.6 1627.9 11132.8
2075  1.050  0.984  0.067   7.59  1.214 1886.9  0.584  0.630  0.000  0.455  541.5 1828.9 11876.5
2076  0.997  0.919  0.069   7.42  1.155 1838.3  0.596  0.559  0.000  0.458  534.4 1693.0 11719.8
2077  1.160  1.123  0.060   8.55  0.970 1966.4  0.661  0.309  0.000  0.449  559.6 2014.9 12272.4
2078  0.948  0.909  0.028   7.00  0.911 1970.4  0.592  0.319  0.000  0.444  548.4 1585.3 12027.5
2079  1.081  1.048  0.058   7.41  1.106 2051.3  0.616  0.490  0.000  0.454  570.9 1926.0 12519.6
2080  0.956  0.896  0.042   7.06  1.040 1894.1  0.596  0.444  0.000  0.450  542.4 1609.9 11895.2
2081  1.092  1.043  0.063   7.32  1.125 1891.5  0.588  0.537  0.000  0.447  543.8 1961.7 11926.0
2082  1.086  1.011  0.070   7.82  1.193 1749.4  0.573  0.620  0.000  0.457  518.8 1948.3 11376.8
2083  1.041  0.978  0.059   7.47  1.301 1534.6  0.556  0.744  0.000  0.453  501.6 1789.6 10999.6
2084  1.101  1.029  0.072   8.26  1.022 1854.0  0.631  0.391  0.000  0.457  539.6 1913.4 11833.4
2085  1.058  1.007  0.059   7.83  0.970 1712.4  0.557  0.413  0.000  0.454  519.1 1852.1 11385.3
2086  0.897  0.811  0.060   6.68  1.161 1830.4  0.591  0.569  0.000  0.457  532.9 1485.8 11687.7
2087  1.042  0.963  0.069   7.22  0.995 1715.8  0.546  0.449  0.000  0.457  520.0 1867.2 11404.4
2088  0.974  0.886  0.065   7.21  1.100 1834.6  0.567  0.533  0.000  0.456  538.2 1662.6 11803.1
2089  1.076  1.010  0.078   7.68  1.369 1822.9  0.587  0.782  0.000  0.458  538.6 1869.9 11812.0
2090  0.979  0.891  0.060   7.55  1.025 1891.2  0.608  0.417  0.000  0.456  542.7 1645.7 11902.6
2091  1.045  0.973  0.068   7.84  1.249 1794.3  0.595  0.653  0.000  0.456  532.2 1770.4 11672.2
2092  1.097  1.030  0.069   7.95  1.346 2058.8  0.652  0.694  0.000  0.455  568.7 1940.0 12472.8
2093  1.005  0.944  0.061   7.29  1.089 1821.4  0.589  0.500  0.000  0.453  535.4 1709.1 11742.8
2094  1.000  0.925  0.071   7.24  1.250 1807.8  0.572  0.678  0.000  0.459  537.8 1752.7 11793.9
2095  1.042  0.958  0.068   7.76  1.162 1820.9  0.593  0.569  0.000  0.457  529.3 1792.4 11607.7
2096  1.139  1.114  0.039   7.99  1.062 1899.6  0.610  0.452  0.000  0.440  546.9 2071.3 11994.3
2097  1.039  0.993  0.073   7.47  1.190 1940.0  0.610  0.580  0.000  0.457  552.8 1728.0 12123.9
2098  1.043  0.981  0.068   7.70  1.356 1779.8  0.618  0.738  0.000  0.457  531.1 1740.9 11647.3
2099  0.997  0.924  0.072   7.07  1.213 1763.8  0.563  0.650  0.000  0.459  524.7 1718.9 11506.3
