# Supplementary material for: Climate and air pollution impacts on habitat suitability of Austrian forest ecosystems
Source: PLoS One. 2017 Sep 12;12(9):e0184194. doi: 10.1371/journal.pone.0184194 (PMC5595319; doi:10.1371/journal.pone.0184194)
Supplement: S1 File — (ZIP) [file pone.0184194.s004.zip › Climate_Data/IF_AT12_ECHAM5A1B.dat]

!Made by:  Methyd.exe
!Using:  in.txt
! AT12
! Location (Lon-Lat):  13.420  47.480
! Temperature file:   Z:/Modell_VSDp/VSD_Input/Climate_Scen/AT12_LungoetECHAM5A1B.txt;#3
! Precipitation file: Z:/Modell_VSDp/VSD_Input/Climate_Scen/AT12_LungoetECHAM5A1B.txt;#4
! Sunshine file:      Z:/Modell_VSDp/VSD_Input/Climate_Scen/AT12_LungoetECHAM5A1B.txt/E;#5
! ThetaSat= 0.650; ThetaFC= 0.461; Theta1bar= 0.308; ThetaWP= 0.149
! bulkdens= 0.674 g/cm3
! GDDlim=     5.0 oC
!     8.47 = av. annual mean TempC (oC)
!   1.1131 = av. annual Precip (m/yr)
!  1799.97 = av. annual sunshine hours (h)
!   0.6240 = av. annual AET (m/yr)
!   0.4891 = av. annual percol (m/yr)
!   0.0000 = av. annual Qickfl (m/yr)
!   0.4398 = av. annual mean Theta (m/m)
!    1.136 = av. annual mean rf_miR
!    1.093 = av. annual mean rf_denit
!    0.053 = av. annual mean rf_den
!    534.5 = av. annual PAR (umol/m2/s)
!   2020.4 = av. annual GDD (deg.days)
! ... averages over  150 years.
!Year rf_miR rf_nit rf_denit TempC Precip Sunhrs  AET percol Qickfl  Theta   PAR    GDD kJ/m2/d
1950  1.002  0.917  0.064   7.50  1.217 1822.0  0.593  0.624  0.000  0.457  533.9 1735.5 11709.3
1951  1.003  0.965  0.037   7.37  1.108 2000.1  0.611  0.496  0.000  0.447  562.0 1732.0 12325.2
1952  1.066  1.028  0.036   7.68  1.089 1814.3  0.580  0.509  0.000  0.444  537.3 1884.5 11784.1
1953  1.042  1.016  0.021   7.73  0.900 2008.2  0.620  0.280  0.000  0.435  564.6 1803.5 12382.1
1954  1.039  0.974  0.057   7.82  1.123 1968.1  0.636  0.486  0.000  0.452  554.7 1768.5 12165.5
1955  0.972  0.888  0.068   6.81  1.253 1662.3  0.559  0.694  0.000  0.458  513.3 1672.8 11257.6
1956  0.968  0.882  0.068   7.16  1.128 1757.6  0.575  0.552  0.000  0.458  521.8 1631.9 11442.9
1957  0.997  0.922  0.068   7.02  0.950 1752.5  0.585  0.364  0.000  0.457  524.2 1736.5 11497.0
1958  1.056  0.985  0.074   7.67  1.400 1639.5  0.592  0.808  0.000  0.458  515.4 1788.0 11302.6
1959  0.968  0.900  0.065   7.26  1.277 1846.5  0.590  0.687  0.000  0.457  536.4 1604.6 11763.7
1960  1.027  1.016  0.005   7.40  0.723 2091.3  0.624  0.099  0.000  0.375  569.8 1768.8 12496.1
1961  0.943  0.873  0.058   6.85  1.230 1845.1  0.558  0.672  0.000  0.454  541.2 1617.1 11869.3
1962  1.063  0.975  0.077   8.00  1.235 1737.4  0.597  0.638  0.000  0.459  521.9 1872.4 11445.5
1963  0.988  0.905  0.064   7.50  1.176 1903.9  0.591  0.586  0.000  0.456  545.9 1699.2 11971.6
1964  0.934  0.866  0.064   6.61  1.108 1902.7  0.570  0.537  0.000  0.458  543.3 1587.3 11914.6
1965  1.001  0.918  0.067   7.40  1.124 1848.2  0.575  0.549  0.000  0.456  535.7 1727.0 11747.5
1966  0.975  0.894  0.064   7.07  1.254 1875.5  0.594  0.659  0.000  0.457  547.2 1662.4 12000.3
1967  1.053  1.002  0.055   7.68  1.153 1701.9  0.594  0.558  0.000  0.453  521.5 1822.2 11437.4
1968  1.010  0.958  0.041   7.39  1.055 1803.9  0.608  0.447  0.000  0.447  537.0 1721.1 11776.9
1969  1.086  1.075  0.019   7.75  0.944 2009.8  0.634  0.310  0.000  0.431  567.1 1927.8 12438.1
1970  0.957  0.898  0.056   6.71  1.009 1825.7  0.569  0.440  0.000  0.455  531.3 1618.7 11652.3
1971  0.989  0.910  0.065   7.31  1.097 1838.0  0.579  0.518  0.000  0.457  533.6 1692.8 11702.3
1972  0.994  0.918  0.067   7.02  1.136 1982.5  0.605  0.531  0.000  0.458  555.7 1735.1 12187.5
1973  1.004  0.950  0.053   7.23  0.999 1925.2  0.569  0.430  0.000  0.451  548.3 1742.8 12025.1
1974  1.008  0.927  0.070   7.54  1.063 1941.5  0.635  0.428  0.000  0.457  547.4 1664.5 12005.9
1975  1.022  0.952  0.063   7.87  1.022 1943.6  0.650  0.372  0.000  0.456  549.9 1686.8 12060.5
1976  0.934  0.861  0.066   6.59  1.052 1747.0  0.550  0.502  0.000  0.458  522.1 1583.7 11449.8
1977  0.973  0.888  0.068   6.95  1.260 1793.1  0.560  0.700  0.000  0.458  529.4 1697.8 11609.5
1978  1.093  1.037  0.053   8.00  0.996 1811.9  0.620  0.376  0.000  0.450  537.4 1911.4 11786.6
1979  1.016  0.947  0.068   7.11  1.282 1804.5  0.565  0.718  0.000  0.458  538.3 1774.7 11805.0
1980  1.038  0.974  0.071   7.62  1.177 1838.2  0.607  0.570  0.000  0.458  530.7 1756.2 11638.5
1981  1.061  0.999  0.079   7.52  1.216 2028.5  0.593  0.623  0.000  0.459  563.6 1852.9 12360.1
1982  1.034  0.958  0.072   7.63  1.141 1824.0  0.607  0.534  0.000  0.458  530.5 1750.8 11634.7
1983  0.981  0.915  0.052   7.20  1.077 1943.1  0.618  0.458  0.000  0.449  554.4 1657.7 12159.5
1984  1.004  0.964  0.048   6.96  0.974 1966.6  0.573  0.401  0.000  0.448  553.7 1762.9 12143.3
1985  1.032  0.964  0.067   7.45  1.193 1793.1  0.586  0.606  0.000  0.456  537.8 1810.1 11793.7
1986  1.043  0.972  0.075   7.69  1.251 1719.8  0.579  0.672  0.000  0.458  522.1 1792.7 11450.7
1987  1.162  1.108  0.080   7.88  1.184 1809.0  0.596  0.587  0.000  0.458  534.4 2046.0 11719.4
1988  1.054  0.983  0.053   7.89  1.145 1793.2  0.613  0.532  0.000  0.448  535.1 1838.2 11734.7
1989  1.099  1.042  0.067   7.96  1.180 1973.0  0.603  0.577  0.000  0.456  558.1 1959.9 12239.0
1990  1.076  1.024  0.072   7.42  1.135 1895.8  0.595  0.539  0.000  0.455  548.3 1914.4 12025.5
1991  1.016  0.933  0.070   7.59  1.259 1710.0  0.560  0.699  0.000  0.458  516.2 1793.8 11321.5
1992  1.024  0.967  0.067   6.90  1.207 1855.9  0.548  0.659  0.000  0.456  538.8 1808.3 11817.0
1993  1.017  0.973  0.035   7.76  1.072 2040.4  0.628  0.444  0.000  0.440  562.4 1736.5 12333.3
1994  0.931  0.863  0.067   6.63  1.204 1839.1  0.526  0.678  0.000  0.458  533.0 1598.7 11688.3
1995  0.965  0.891  0.069   7.22  1.329 1696.4  0.584  0.746  0.000  0.458  520.5 1563.1 11416.0
1996  1.122  1.051  0.076   8.23  1.243 1753.8  0.619  0.624  0.000  0.456  526.0 1971.6 11534.7
1997  1.005  0.927  0.063   7.64  1.119 1891.9  0.604  0.516  0.000  0.455  539.3 1707.0 11826.5
1998  0.948  0.861  0.064   7.31  1.169 1759.3  0.592  0.577  0.000  0.458  530.6 1559.6 11636.8
1999  0.960  0.888  0.064   6.99  0.976 1912.3  0.577  0.399  0.000  0.457  542.4 1611.3 11894.6
2000  1.005  0.919  0.071   7.68  1.122 1795.2  0.614  0.508  0.000  0.458  530.6 1687.0 11636.0
2001  0.933  0.868  0.050   6.77  1.055 1778.5  0.594  0.461  0.000  0.452  530.1 1556.7 11625.7
2002  0.966  0.893  0.056   6.90  1.107 1780.2  0.555  0.552  0.000  0.454  529.0 1672.2 11601.2
2003  0.989  0.915  0.073   7.45  1.447 1891.6  0.624  0.823  0.000  0.459  543.4 1691.7 11916.7
2004  0.964  0.873  0.063   7.51  1.398 1779.8  0.577  0.821  0.000  0.456  526.9 1628.4 11555.8
2005  0.998  0.915  0.062   6.92  1.134 2103.3  0.622  0.512  0.000  0.456  576.0 1778.2 12631.2
2006  1.035  0.982  0.062   7.24  0.988 2005.3  0.631  0.357  0.000  0.455  561.0 1804.6 12302.7
2007  0.975  0.919  0.068   7.03  1.265 1862.8  0.576  0.689  0.000  0.458  539.3 1638.6 11827.3
2008  1.094  1.010  0.079   7.86  1.270 1908.6  0.617  0.652  0.000  0.459  544.8 1931.4 11947.2
2009  1.099  1.020  0.072   7.93  1.309 1891.5  0.606  0.704  0.000  0.457  544.2 1937.4 11934.1
2010  1.023  0.978  0.037   7.49  0.961 1903.7  0.609  0.352  0.000  0.444  543.5 1752.5 11918.5
2011  1.092  1.010  0.069   8.08  1.149 1848.9  0.631  0.518  0.000  0.455  536.2 1912.7 11759.4
2012  0.908  0.836  0.048   6.64  1.041 2110.1  0.594  0.446  0.000  0.451  569.4 1493.4 12487.6
2013  1.025  0.973  0.052   7.31  1.073 1806.1  0.541  0.532  0.000  0.452  528.0 1808.5 11580.5
2014  1.014  0.942  0.067   7.50  1.137 1914.0  0.600  0.536  0.000  0.458  542.6 1711.9 11898.7
2015  1.148  1.058  0.081   8.81  1.292 1812.2  0.621  0.670  0.000  0.458  533.0 2016.4 11690.0
2016  0.957  0.869  0.057   7.23  0.996 1696.2  0.533  0.462  0.000  0.456  522.2 1657.6 11451.8
2017  1.110  1.039  0.065   8.58  1.016 1727.5  0.640  0.376  0.000  0.455  519.1 1880.7 11384.3
2018  1.125  1.086  0.044   7.97  1.109 1862.9  0.590  0.519  0.000  0.445  542.3 2024.1 11893.5
2019  1.021  0.952  0.067   7.56  1.345 1683.9  0.585  0.761  0.000  0.456  523.0 1755.8 11470.0
2020  0.907  0.815  0.063   6.47  1.243 1267.6  0.500  0.743  0.000  0.459  462.7 1540.0 10148.0
2021  1.095  1.011  0.071   8.19  1.413 1999.0  0.658  0.755  0.000  0.452  554.2 1873.2 12154.0
2022  1.078  1.000  0.069   7.77  1.127 1773.9  0.598  0.529  0.000  0.455  528.9 1931.8 11599.9
2023  1.107  1.046  0.039   7.96  1.149 1912.1  0.626  0.523  0.000  0.431  549.9 2000.2 12059.4
2024  1.156  1.119  0.049   8.75  1.122 1741.6  0.602  0.520  0.000  0.447  527.0 2015.5 11557.8
2025  1.006  0.939  0.064   7.70  1.121 1671.2  0.576  0.545  0.000  0.456  515.0 1691.7 11294.5
2026  0.999  0.970  0.010   7.46  0.904 2026.5  0.616  0.288  0.000  0.407  561.7 1807.8 12318.2
2027  0.908  0.834  0.058   6.73  1.626 1551.2  0.526  1.099  0.000  0.455  500.8 1495.9 10984.1
2028  1.052  1.047  0.015   7.45  1.031 1949.1  0.647  0.384  0.000  0.416  558.3 1802.2 12244.4
2029  1.109  1.023  0.064   8.28  1.224 1692.8  0.594  0.630  0.000  0.454  514.4 1984.5 11280.3
2030  1.031  0.986  0.063   7.47  1.424 1784.1  0.606  0.817  0.000  0.456  536.6 1721.5 11768.8
2031  0.924  0.866  0.051   6.16  1.269 1766.8  0.544  0.725  0.000  0.447  530.5 1594.3 11634.7
2032  1.136  1.081  0.072   8.54  1.120 1786.3  0.610  0.510  0.000  0.449  527.7 1996.6 11573.8
2033  1.040  0.971  0.056   7.95  1.425 1591.4  0.601  0.824  0.000  0.451  508.9 1760.0 11160.5
2034  1.083  0.995  0.065   7.61  0.942 1771.9  0.608  0.334  0.000  0.447  519.2 1952.4 11385.7
2035  1.068  1.052  0.035   7.56  1.026 1521.2  0.553  0.473  0.000  0.446  504.0 1848.2 11052.6
2036  1.120  1.121  0.035   8.01  0.906 1840.1  0.563  0.342  0.000  0.439  543.8 2026.2 11925.8
2037  1.156  1.092  0.069   8.59  1.202 1999.5  0.627  0.575  0.000  0.452  560.1 2073.0 12283.4
2038  1.015  0.978  0.045   7.12  1.152 1512.8  0.522  0.630  0.000  0.453  504.1 1802.4 11056.5
2039  1.380  1.378  0.048  10.27  1.014 1799.8  0.695  0.319  0.000  0.436  537.8 2481.0 11793.8
2040  1.249  1.239  0.035   9.39  1.131 1620.5  0.628  0.503  0.000  0.436  514.5 2229.0 11282.5
2041  0.965  0.916  0.048   6.75  1.028 1748.9  0.562  0.467  0.000  0.453  528.5 1646.1 11590.4
2042  1.132  1.089  0.056   8.37  1.132 1837.9  0.633  0.498  0.000  0.452  532.0 1983.6 11668.0
2043  1.058  0.964  0.061   8.32  1.065 1797.8  0.634  0.431  0.000  0.453  527.4 1790.9 11566.6
2044  1.126  1.047  0.077   8.66  1.341 1462.5  0.561  0.780  0.000  0.457  492.5 1967.1 10801.8
2045  1.297  1.304  0.043   9.37  1.121 2057.8  0.691  0.430  0.000  0.438  578.2 2332.2 12681.4
2046  1.359  1.343  0.051   9.84  1.250 1885.3  0.688  0.562  0.000  0.441  548.9 2446.8 12038.4
2047  1.242  1.198  0.045   9.74  1.013 1780.4  0.697  0.316  0.000  0.438  535.0 2150.1 11734.1
2048  1.191  1.138  0.045   9.21  1.059 1585.4  0.637  0.422  0.000  0.442  507.7 2092.9 11133.5
2049  1.183  1.154  0.028   8.92  0.936 1746.9  0.658  0.278  0.000  0.429  531.1 2103.6 11647.1
2050  1.058  1.003  0.049   8.22  1.162 1538.2  0.619  0.543  0.000  0.451  501.5 1749.1 10998.5
2051  1.395  1.473  0.004  10.00  0.921 1920.7  0.699  0.222  0.000  0.349  563.4 2570.7 12356.0
2052  1.131  1.094  0.049   8.56  1.036 1412.1  0.574  0.462  0.000  0.443  481.5 1912.7 10559.1
2053  1.348  1.387  0.052   9.02  1.212 1792.3  0.677  0.535  0.000  0.442  543.1 2457.9 11910.8
2054  1.289  1.222  0.070   9.95  1.195 1699.7  0.678  0.517  0.000  0.452  522.2 2301.9 11451.3
2055  1.127  1.087  0.042   9.03  0.960 1749.9  0.650  0.310  0.000  0.436  526.2 1850.0 11540.5
2056  1.167  1.165  0.013   9.24  0.843 1623.2  0.659  0.184  0.000  0.393  513.7 2011.7 11264.9
2057  1.272  1.271  0.035   9.34  1.156 1946.0  0.663  0.493  0.000  0.430  560.1 2288.4 12282.8
2058  1.132  1.136  0.028   8.48  1.086 1625.6  0.599  0.486  0.000  0.437  513.7 1958.3 11266.5
2059  0.997  0.897  0.008  10.54  0.791 2376.4  0.769  0.022  0.000  0.319  615.5 2513.5 13498.3
2060  1.300  1.346  0.024   8.86  1.072 1864.0  0.643  0.429  0.000  0.436  544.0 2375.0 11931.1
2061  1.208  1.148  0.064   8.44  1.308 1356.5  0.525  0.783  0.000  0.454  466.4 2212.9 10228.5
2062  1.383  1.403  0.057   9.72  1.104 1884.5  0.695  0.409  0.000  0.445  548.0 2529.6 12018.7
2063  1.220  1.219  0.015   9.08  0.866 1751.1  0.621  0.245  0.000  0.426  529.2 2181.2 11606.8
2064  1.220  1.196  0.058   9.21  1.307 1769.4  0.675  0.632  0.000  0.450  529.0 2152.7 11601.5
2065  1.397  1.381  0.031  10.69  0.802 1792.1  0.707  0.095  0.000  0.432  533.6 2460.1 11703.2
2066  1.431  1.470  0.046  10.26  1.192 1948.0  0.721  0.472  0.000  0.440  560.9 2611.4 12300.3
2067  1.387  1.377  0.067   9.92  1.107 1688.4  0.643  0.465  0.000  0.450  520.8 2526.5 11420.6
2068  1.399  1.429  0.023  10.11  0.941 1922.9  0.629  0.312  0.000  0.398  544.3 2572.6 11936.8
2069  1.196  1.177  0.045   8.89  0.894 1730.3  0.625  0.269  0.000  0.385  522.6 2123.7 11461.5
2070  1.450  1.417  0.064  11.10  1.019 1730.7  0.686  0.333  0.000  0.441  512.7 2573.8 11244.2
2071  1.266  1.205  0.026  10.63  1.160 2062.7  0.748  0.412  0.000  0.398  578.0 2593.8 12675.4
2072  1.271  1.306  0.004   9.53  0.842 2061.6  0.696  0.147  0.000  0.364  578.0 2508.5 12676.3
2073  1.201  1.194  0.034   8.90  1.021 1886.6  0.672  0.349  0.000  0.422  548.0 2246.6 12019.0
2074  1.152  1.067  0.019  11.43  0.989 1744.8  0.708  0.281  0.000  0.358  543.6 2692.4 11921.4
2075  1.577  1.649  0.018  11.68  1.052 2243.0  0.806  0.246  0.000  0.416  597.8 2844.6 13109.4
2076  1.390  1.399  0.034  10.45  1.012 1760.3  0.694  0.318  0.000  0.434  536.4 2485.9 11764.3
2077  1.550  1.620  0.025  11.78  0.900 1872.9  0.779  0.121  0.000  0.390  558.5 2799.0 12247.5
2078  1.234  1.239  0.038   8.82  0.983 1553.8  0.566  0.417  0.000  0.442  495.8 2203.4 10872.4
2079  1.269  1.300  0.005  10.83  0.844 2354.5  0.723  0.121  0.000  0.322  624.0 3077.9 13685.2
2080  1.251  1.257  0.020   9.94  0.857 1713.0  0.676  0.182  0.000  0.382  523.9 2293.3 11489.6
2081  1.432  1.392  0.098  10.56  1.003 1523.2  0.634  0.369  0.000  0.454  491.3 2598.5 10775.6
2082  1.294  1.241  0.014  12.17  0.961 2023.1  0.772  0.189  0.000  0.354  577.9 3048.0 12674.9
2083  1.392  1.381  0.056  10.59  1.256 1192.9  0.604  0.652  0.000  0.447  458.2 2493.9 10049.3
2084  1.418  1.422  0.038  10.78  1.045 1368.1  0.650  0.395  0.000  0.433  481.3 2531.3 10554.8
2085  1.472  1.522  0.036  11.29  0.898 1502.6  0.720  0.177  0.000  0.395  505.7 2540.5 11091.4
2086  1.236  1.175  0.053   9.94  1.047 1482.9  0.643  0.403  0.000  0.444  490.5 2064.3 10756.9
2087  1.393  1.385  0.069  10.08  0.967 1411.1  0.608  0.358  0.000  0.444  485.6 2562.4 10650.1
2088  1.368  1.324  0.065  10.35  1.122 1686.7  0.636  0.486  0.000  0.442  520.9 2482.6 11423.7
2089  1.514  1.527  0.072  11.21  1.313 1695.8  0.717  0.595  0.000  0.445  526.1 2714.9 11537.1
2090  1.377  1.332  0.071  10.41  0.944 1949.3  0.693  0.251  0.000  0.446  553.4 2479.8 12137.0
2091  1.384  1.332  0.060  10.79  1.292 1421.5  0.655  0.637  0.000  0.448  490.2 2415.4 10751.7
2092  1.402  1.349  0.096  10.62  1.591 1555.2  0.662  0.929  0.000  0.456  502.6 2524.3 11021.9
2093  1.483  1.588  0.012  10.97  0.950 1794.2  0.757  0.193  0.000  0.407  541.8 2596.8 11881.9
2094  1.460  1.522  0.035  10.67  1.014 1773.9  0.714  0.300  0.000  0.429  537.1 2609.2 11779.2
2095  1.633  1.694  0.043  12.06  1.167 1855.6  0.757  0.410  0.000  0.410  541.7 2942.9 11880.9
2096  1.099  1.021  0.014  11.33  0.765 1971.6  0.716  0.049  0.000  0.292  569.2 2949.2 12483.7
2097  1.437  1.482  0.050  10.69  1.049 1738.2  0.707  0.342  0.000  0.417  532.0 2540.8 11666.5
2098  1.549  1.593  0.072  11.71  1.405 1618.8  0.749  0.656  0.000  0.448  521.9 2725.2 11444.7
2099  0.997  0.924  0.072   7.07  1.213 1763.8  0.563  0.650  0.000  0.459  524.7 1718.9 11506.3
