# Supplementary material for: Climate and air pollution impacts on habitat suitability of Austrian forest ecosystems
Source: PLoS One. 2017 Sep 12;12(9):e0184194. doi: 10.1371/journal.pone.0184194 (PMC5595319; doi:10.1371/journal.pone.0184194)
Supplement: S1 File — (ZIP) [file pone.0184194.s004.zip › Climate_Data/IF_AT12_ECHAM5A2x.dat]

!Made by:  Methyd.exe
!Using:  in.txt
! AT12
! Location (Lon-Lat):  13.420  47.480
! Temperature file:   Z:/Modell_VSDp/VSD_Input/Climate_Scen/AT12_LungoetECHAM5A2x.txt;#3
! Precipitation file: Z:/Modell_VSDp/VSD_Input/Climate_Scen/AT12_LungoetECHAM5A2x.txt;#4
! Sunshine file:      Z:/Modell_VSDp/VSD_Input/Climate_Scen/AT12_LungoetECHAM5A2x.txt/E;#5
! ThetaSat= 0.650; ThetaFC= 0.461; Theta1bar= 0.308; ThetaWP= 0.149
! bulkdens= 0.674 g/cm3
! GDDlim=     5.0 oC
!     8.41 = av. annual mean TempC (oC)
!   1.1054 = av. annual Precip (m/yr)
!  1821.35 = av. annual sunshine hours (h)
!   0.6227 = av. annual AET (m/yr)
!   0.4827 = av. annual percol (m/yr)
!   0.0000 = av. annual Qickfl (m/yr)
!   0.4379 = av. annual mean Theta (m/m)
!    1.128 = av. annual mean rf_miR
!    1.089 = av. annual mean rf_denit
!    0.051 = av. annual mean rf_den
!    537.0 = av. annual PAR (umol/m2/s)
!   2014.0 = av. annual GDD (deg.days)
! ... averages over  150 years.
!Year rf_miR rf_nit rf_denit TempC Precip Sunhrs  AET percol Qickfl  Theta   PAR    GDD kJ/m2/d
1950  1.002  0.917  0.064   7.50  1.217 1822.0  0.593  0.624  0.000  0.457  533.9 1735.5 11709.3
1951  1.003  0.965  0.037   7.37  1.108 2000.1  0.611  0.496  0.000  0.447  562.0 1732.0 12325.2
1952  1.066  1.028  0.036   7.68  1.089 1814.3  0.580  0.509  0.000  0.444  537.3 1884.5 11784.1
1953  1.042  1.016  0.021   7.73  0.900 2008.2  0.620  0.280  0.000  0.435  564.6 1803.5 12382.1
1954  1.039  0.974  0.057   7.82  1.123 1968.1  0.636  0.486  0.000  0.452  554.7 1768.5 12165.5
1955  0.972  0.888  0.068   6.81  1.253 1662.3  0.559  0.694  0.000  0.458  513.3 1672.8 11257.6
1956  0.968  0.882  0.068   7.16  1.128 1757.6  0.575  0.552  0.000  0.458  521.8 1631.9 11442.9
1957  0.997  0.922  0.068   7.02  0.950 1752.5  0.585  0.364  0.000  0.457  524.2 1736.5 11497.0
1958  1.056  0.985  0.074   7.67  1.400 1639.5  0.592  0.808  0.000  0.458  515.4 1788.0 11302.6
1959  0.968  0.900  0.065   7.26  1.277 1846.5  0.590  0.687  0.000  0.457  536.4 1604.6 11763.7
1960  1.027  1.016  0.005   7.40  0.723 2091.3  0.624  0.099  0.000  0.375  569.8 1768.8 12496.1
1961  0.943  0.873  0.058   6.85  1.230 1845.1  0.558  0.672  0.000  0.454  541.2 1617.1 11869.3
1962  1.063  0.975  0.077   8.00  1.235 1737.4  0.597  0.638  0.000  0.459  521.9 1872.4 11445.5
1963  0.988  0.905  0.064   7.50  1.176 1903.9  0.591  0.586  0.000  0.456  545.9 1699.2 11971.6
1964  0.934  0.866  0.064   6.61  1.108 1902.7  0.570  0.537  0.000  0.458  543.3 1587.3 11914.6
1965  1.001  0.918  0.067   7.40  1.124 1848.2  0.575  0.549  0.000  0.456  535.7 1727.0 11747.5
1966  0.975  0.894  0.064   7.07  1.254 1875.5  0.594  0.659  0.000  0.457  547.2 1662.4 12000.3
1967  1.053  1.002  0.055   7.68  1.153 1701.9  0.594  0.558  0.000  0.453  521.5 1822.2 11437.4
1968  1.010  0.958  0.041   7.39  1.055 1803.9  0.608  0.447  0.000  0.447  537.0 1721.1 11776.9
1969  1.086  1.075  0.019   7.75  0.944 2009.8  0.634  0.310  0.000  0.431  567.1 1927.8 12438.1
1970  0.957  0.898  0.056   6.71  1.009 1825.7  0.569  0.440  0.000  0.455  531.3 1618.7 11652.3
1971  0.989  0.910  0.065   7.31  1.097 1838.0  0.579  0.518  0.000  0.457  533.6 1692.8 11702.3
1972  0.994  0.918  0.067   7.02  1.136 1982.5  0.605  0.531  0.000  0.458  555.7 1735.1 12187.5
1973  1.004  0.950  0.053   7.23  0.999 1925.2  0.569  0.430  0.000  0.451  548.3 1742.8 12025.1
1974  1.008  0.927  0.070   7.54  1.063 1941.5  0.635  0.428  0.000  0.457  547.4 1664.5 12005.9
1975  1.022  0.952  0.063   7.87  1.022 1943.6  0.650  0.372  0.000  0.456  549.9 1686.8 12060.5
1976  0.934  0.861  0.066   6.59  1.052 1747.0  0.550  0.502  0.000  0.458  522.1 1583.7 11449.8
1977  0.973  0.888  0.068   6.95  1.260 1793.1  0.560  0.700  0.000  0.458  529.4 1697.8 11609.5
1978  1.093  1.037  0.053   8.00  0.996 1811.9  0.620  0.376  0.000  0.450  537.4 1911.4 11786.6
1979  1.016  0.947  0.068   7.11  1.282 1804.5  0.565  0.718  0.000  0.458  538.3 1774.7 11805.0
1980  1.038  0.974  0.071   7.62  1.177 1838.2  0.607  0.570  0.000  0.458  530.7 1756.2 11638.5
1981  1.061  0.999  0.079   7.52  1.216 2028.5  0.593  0.623  0.000  0.459  563.6 1852.9 12360.1
1982  1.034  0.958  0.072   7.63  1.141 1824.0  0.607  0.534  0.000  0.458  530.5 1750.8 11634.7
1983  0.981  0.915  0.052   7.20  1.077 1943.1  0.618  0.458  0.000  0.449  554.4 1657.7 12159.5
1984  1.004  0.964  0.048   6.96  0.974 1966.6  0.573  0.401  0.000  0.448  553.7 1762.9 12143.3
1985  1.032  0.964  0.067   7.45  1.193 1793.1  0.586  0.606  0.000  0.456  537.8 1810.1 11793.7
1986  1.043  0.972  0.075   7.69  1.251 1719.8  0.579  0.672  0.000  0.458  522.1 1792.7 11450.7
1987  1.162  1.108  0.080   7.88  1.184 1809.0  0.596  0.587  0.000  0.458  534.4 2046.0 11719.4
1988  1.054  0.983  0.053   7.89  1.145 1793.2  0.613  0.532  0.000  0.448  535.1 1838.2 11734.7
1989  1.099  1.042  0.067   7.96  1.180 1973.0  0.603  0.577  0.000  0.456  558.1 1959.9 12239.0
1990  1.076  1.024  0.072   7.42  1.135 1895.8  0.595  0.539  0.000  0.455  548.3 1914.4 12025.5
1991  1.016  0.933  0.070   7.59  1.259 1710.0  0.560  0.699  0.000  0.458  516.2 1793.8 11321.5
1992  1.024  0.967  0.067   6.90  1.207 1855.9  0.548  0.659  0.000  0.456  538.8 1808.3 11817.0
1993  1.017  0.973  0.035   7.76  1.072 2040.4  0.628  0.444  0.000  0.440  562.4 1736.5 12333.3
1994  0.931  0.863  0.067   6.63  1.204 1839.1  0.526  0.678  0.000  0.458  533.0 1598.7 11688.3
1995  0.965  0.891  0.069   7.22  1.329 1696.4  0.584  0.746  0.000  0.458  520.5 1563.1 11416.0
1996  1.122  1.051  0.076   8.23  1.243 1753.8  0.619  0.624  0.000  0.456  526.0 1971.6 11534.7
1997  1.005  0.927  0.063   7.64  1.119 1891.9  0.604  0.516  0.000  0.455  539.3 1707.0 11826.5
1998  0.948  0.861  0.064   7.31  1.169 1759.3  0.592  0.577  0.000  0.458  530.6 1559.6 11636.8
1999  0.960  0.888  0.064   6.99  0.976 1912.3  0.577  0.399  0.000  0.457  542.4 1611.3 11894.6
2000  1.005  0.919  0.071   7.68  1.122 1795.2  0.614  0.508  0.000  0.458  530.6 1687.0 11636.0
2001  0.933  0.868  0.050   6.77  1.055 1778.5  0.594  0.461  0.000  0.452  530.1 1556.7 11625.7
2002  0.966  0.893  0.056   6.90  1.107 1780.2  0.555  0.552  0.000  0.454  529.0 1672.2 11601.2
2003  0.989  0.915  0.073   7.45  1.447 1891.6  0.624  0.823  0.000  0.459  543.4 1691.7 11916.7
2004  0.964  0.873  0.063   7.51  1.398 1779.8  0.577  0.821  0.000  0.456  526.9 1628.4 11555.8
2005  0.998  0.915  0.062   6.92  1.134 2103.3  0.622  0.512  0.000  0.456  576.0 1778.2 12631.2
2006  1.035  0.982  0.062   7.24  0.988 2005.3  0.631  0.357  0.000  0.455  561.0 1804.6 12302.7
2007  0.975  0.919  0.068   7.03  1.265 1862.8  0.576  0.689  0.000  0.458  539.3 1638.6 11827.3
2008  1.094  1.010  0.079   7.86  1.270 1908.6  0.617  0.652  0.000  0.459  544.8 1931.4 11947.2
2009  1.099  1.020  0.072   7.93  1.309 1891.5  0.606  0.704  0.000  0.457  544.2 1937.4 11934.1
2010  1.023  0.978  0.037   7.49  0.961 1903.7  0.609  0.352  0.000  0.444  543.5 1752.5 11918.5
2011  1.092  1.010  0.069   8.08  1.149 1848.9  0.631  0.518  0.000  0.455  536.2 1912.7 11759.4
2012  0.908  0.836  0.048   6.64  1.041 2110.1  0.594  0.446  0.000  0.451  569.4 1493.4 12487.6
2013  1.025  0.973  0.052   7.31  1.073 1806.1  0.541  0.532  0.000  0.452  528.0 1808.5 11580.5
2014  1.014  0.942  0.067   7.50  1.137 1914.0  0.600  0.536  0.000  0.458  542.6 1711.9 11898.7
2015  1.148  1.058  0.081   8.81  1.292 1812.2  0.621  0.670  0.000  0.458  533.0 2016.4 11690.0
2016  1.031  1.020  0.015   7.39  0.802 2072.0  0.617  0.185  0.000  0.418  575.1 1800.8 12612.9
2017  1.121  1.108  0.022   8.27  0.881 2032.0  0.633  0.248  0.000  0.435  565.6 1958.1 12403.6
2018  1.045  1.034  0.025   7.64  0.891 1740.6  0.591  0.300  0.000  0.429  529.6 1808.2 11615.5
2019  1.093  1.024  0.054   8.40  1.242 1866.4  0.644  0.599  0.000  0.448  541.1 1883.9 11866.8
2020  1.031  0.981  0.046   7.55  1.175 1450.0  0.589  0.586  0.000  0.446  495.8 1744.4 10874.1
2021  1.025  0.995  0.054   7.17  1.114 2062.1  0.676  0.438  0.000  0.451  571.0 1627.5 12521.8
2022  1.069  1.008  0.059   7.70  1.092 1617.3  0.596  0.495  0.000  0.454  506.5 1881.5 11108.8
2023  0.932  0.862  0.045   6.61  1.282 1605.3  0.545  0.737  0.000  0.446  500.4 1585.3 10974.5
2024  1.071  1.014  0.055   7.84  1.501 1853.0  0.604  0.896  0.000  0.450  542.4 1876.9 11894.6
2025  1.052  1.012  0.047   8.02  1.065 1744.9  0.610  0.455  0.000  0.450  530.4 1769.8 11632.2
2026  0.874  0.850  0.022   5.86  1.305 1919.5  0.545  0.760  0.000  0.439  544.7 1450.5 11945.4
2027  1.026  0.956  0.072   7.55  1.323 1781.2  0.588  0.735  0.000  0.457  530.0 1753.6 11624.0
2028  1.021  0.970  0.050   7.23  0.944 1752.7  0.590  0.355  0.000  0.453  523.8 1736.9 11488.5
2029  1.254  1.241  0.053   8.86  1.416 1934.8  0.661  0.755  0.000  0.431  555.7 2300.4 12186.3
2030  1.136  1.108  0.063   7.79  1.041 2039.9  0.663  0.377  0.000  0.441  562.8 2008.9 12342.0
2031  0.967  0.955  0.017   6.05  0.818 2116.5  0.601  0.217  0.000  0.405  572.4 1673.7 12553.9
2032  0.918  0.862  0.062   6.53  1.062 1757.9  0.517  0.544  0.000  0.447  515.8 1567.3 11313.0
2033  1.052  1.010  0.060   7.81  0.934 1931.8  0.664  0.270  0.000  0.454  551.5 1731.2 12094.7
2034  1.101  1.053  0.062   7.79  1.066 1740.6  0.627  0.439  0.000  0.454  524.1 1919.4 11493.5
2035  1.044  1.021  0.040   6.96  1.070 1728.6  0.592  0.478  0.000  0.445  524.5 1849.9 11503.6
2036  1.014  1.031  0.014   7.37  0.965 1725.7  0.578  0.387  0.000  0.437  522.2 1721.3 11451.3
2037  1.130  1.112  0.025   8.41  1.211 1985.0  0.649  0.561  0.000  0.437  568.0 1979.1 12457.8
2038  1.036  0.965  0.062   7.71  1.115 1680.8  0.557  0.558  0.000  0.455  521.6 1793.1 11439.6
2039  1.142  1.079  0.072   8.50  1.217 1772.6  0.632  0.585  0.000  0.455  526.5 1974.0 11545.9
2040  1.062  1.034  0.055   7.74  1.259 1745.7  0.588  0.672  0.000  0.454  528.8 1860.8 11596.5
2041  0.953  0.921  0.063   6.53  1.177 1915.7  0.537  0.641  0.000  0.456  554.2 1657.1 12154.2
2042  1.121  1.056  0.068   7.46  1.173 1843.5  0.577  0.596  0.000  0.455  532.6 1987.1 11680.7
2043  0.998  0.921  0.053   7.27  0.993 1807.3  0.590  0.404  0.000  0.451  525.6 1730.5 11526.9
2044  1.196  1.160  0.063   9.09  1.233 1841.1  0.665  0.568  0.000  0.443  536.8 2085.2 11771.6
2045  1.199  1.212  0.029   8.71  1.221 1711.2  0.608  0.612  0.000  0.434  529.8 2130.7 11619.2
2046  1.247  1.221  0.059   9.06  1.326 1878.3  0.645  0.681  0.000  0.450  542.1 2209.8 11888.3
2047  1.138  1.115  0.034   8.51  0.992 1725.5  0.618  0.375  0.000  0.427  519.2 1948.3 11385.9
2048  1.156  1.109  0.043   8.98  0.926 1738.8  0.648  0.278  0.000  0.442  526.5 1979.0 11546.7
2049  1.243  1.278  0.009   9.10  0.825 1972.4  0.691  0.134  0.000  0.331  563.9 2396.0 12367.4
2050  1.022  0.942  0.071   7.79  1.316 1398.7  0.543  0.773  0.000  0.457  467.8 1723.4 10258.9
2051  1.070  1.017  0.070   7.55  1.290 1510.1  0.542  0.747  0.000  0.451  499.9 1906.1 10964.0
2052  1.068  1.017  0.058   7.61  1.146 1328.8  0.548  0.599  0.000  0.453  469.2 1788.9 10291.1
2053  1.117  1.057  0.072   7.76  1.303 1660.0  0.588  0.715  0.000  0.457  516.2 2014.9 11320.6
2054  1.253  1.226  0.035   9.54  1.126 1797.8  0.655  0.471  0.000  0.442  535.1 2221.5 11736.1
2055  1.302  1.321  0.026   9.57  0.859 2243.5  0.737  0.121  0.000  0.361  601.3 2364.7 13186.7
2056  1.282  1.302  0.030   9.60  1.136 1827.9  0.671  0.465  0.000  0.427  543.6 2245.2 11922.6
2057  1.204  1.226  0.018   8.48  0.978 2174.4  0.711  0.266  0.000  0.429  590.4 2096.6 12948.5
2058  1.047  1.026  0.035   7.87  1.132 1570.9  0.556  0.575  0.000  0.443  503.6 1768.4 11044.3
2059  1.047  1.004  0.037   8.16  0.988 1407.6  0.561  0.427  0.000  0.441  474.6 1764.2 10408.0
2060  1.106  1.050  0.063   8.06  1.455 1291.2  0.513  0.942  0.000  0.454  454.4 1938.3  9965.1
2061  1.348  1.339  0.078   9.24  1.418 1721.3  0.628  0.790  0.000  0.453  526.7 2470.5 11551.7
2062  1.442  1.486  0.027  10.52  1.120 1794.6  0.702  0.418  0.000  0.415  538.0 2640.5 11797.8
2063  1.326  1.381  0.013   9.60  0.812 1971.4  0.693  0.119  0.000  0.413  561.7 2398.4 12319.5
2064  1.425  1.451  0.032  10.55  1.077 1925.7  0.713  0.364  0.000  0.420  552.2 2516.9 12111.0
2065  1.123  1.090  0.054   8.40  1.361 1452.9  0.574  0.786  0.000  0.451  496.7 1945.8 10892.5
2066  1.423  1.484  0.035  10.05  1.394 1869.0  0.684  0.710  0.000  0.436  548.4 2567.8 12026.6
2067  1.218  1.181  0.050   9.34  0.954 1725.5  0.648  0.306  0.000  0.447  521.5 2086.9 11438.1
2068  1.377  1.417  0.006  10.84  0.933 1919.0  0.705  0.228  0.000  0.368  554.9 2592.3 12170.2
2069  1.057  0.986  0.054   8.05  0.967 1609.3  0.574  0.393  0.000  0.452  506.8 1810.2 11114.9
2070  1.330  1.272  0.084  10.07  1.058 1684.3  0.666  0.392  0.000  0.455  518.8 2360.9 11378.3
2071  1.342  1.351  0.020  10.56  1.218 1897.6  0.745  0.472  0.000  0.400  556.1 2453.8 12196.6
2072  1.225  1.184  0.047   9.31  0.981 1693.7  0.648  0.333  0.000  0.447  526.6 2120.5 11548.5
2073  1.294  1.304  0.053   9.39  1.023 1593.4  0.636  0.387  0.000  0.444  507.8 2322.5 11135.6
2074  1.332  1.273  0.057  10.35  1.253 1677.0  0.676  0.577  0.000  0.440  521.1 2362.7 11428.3
2075  1.345  1.393  0.021   9.28  1.272 1835.9  0.656  0.616  0.000  0.427  543.6 2493.7 11922.5
2076  1.332  1.340  0.038  10.02  0.942 1768.4  0.680  0.262  0.000  0.399  528.5 2310.7 11590.9
2077  1.268  1.326  0.015  11.52  0.763 2048.9  0.736  0.027  0.000  0.307  582.5 2951.5 12775.9
2078  0.878  0.751  0.000  11.28  0.654 2067.6  0.654  0.000  0.000  0.262  574.1 2770.9 12591.3
2079  1.490  1.581  0.033  10.49  0.985 2176.8  0.781  0.204  0.000  0.421  593.2 2687.6 13010.4
2080  1.508  1.531  0.041  11.43  1.053 1923.3  0.765  0.288  0.000  0.431  556.2 2720.4 12197.6
2081  1.480  1.517  0.010  12.57  0.870 2018.7  0.750  0.119  0.000  0.355  572.0 3332.5 12545.2
2082  1.679  1.718  0.054  12.47  0.858 1786.0  0.735  0.123  0.000  0.429  526.3 3090.2 11543.2
2083  1.316  1.302  0.060   9.89  1.140 1224.9  0.590  0.550  0.000  0.449  463.1 2323.1 10156.8
2084  1.601  1.640  0.033  12.24  0.871 1928.4  0.778  0.093  0.000  0.431  552.8 2848.7 12123.7
2085  1.518  1.566  0.051  11.61  0.877 1713.0  0.742  0.135  0.000  0.408  527.0 2607.6 11557.3
2086  1.174  1.106  0.076   8.88  1.033 1374.5  0.579  0.454  0.000  0.456  475.0 2022.4 10418.2
2087  1.573  1.639  0.030  11.50  0.914 1584.4  0.713  0.201  0.000  0.432  512.9 2891.1 11247.6
2088  1.471  1.501  0.012  10.89  0.821 1852.7  0.702  0.119  0.000  0.409  544.2 2715.2 11934.8
2089  1.585  1.702  0.035  11.52  1.069 1902.5  0.739  0.330  0.000  0.421  555.9 2810.0 12190.7
2090  1.576  1.597  0.055  11.96  0.891 1739.3  0.719  0.172  0.000  0.426  525.2 2832.4 11519.0
2091  1.449  1.468  0.038  11.09  1.319 1529.3  0.717  0.603  0.000  0.429  509.5 2524.2 11174.6
2092  1.687  1.799  0.047  12.33  1.152 1984.7  0.798  0.354  0.000  0.438  568.6 3068.0 12469.6
2093  1.295  1.337  0.000  12.94  0.763 2004.3  0.763  0.000  0.000  0.285  569.0 3151.5 12478.7
2094  1.419  1.392  0.101  10.37  1.329 1496.2  0.618  0.711  0.000  0.458  498.0 2575.8 10921.6
2095  1.235  1.183  0.009  13.30  0.722 2357.0  0.703  0.019  0.000  0.276  623.4 3575.1 13671.4
2096  0.910  0.676  0.000  13.54  0.672 2329.1  0.672  0.000  0.000  0.247  621.6 3430.7 13632.9
2097  1.637  1.682  0.069  12.30  1.067 1724.0  0.743  0.324  0.000  0.430  528.6 2924.1 11592.9
2098  1.417  1.423  0.084  10.39  1.255 1393.1  0.648  0.607  0.000  0.454  481.4 2470.6 10557.0
2099  0.997  0.924  0.072   7.07  1.213 1763.8  0.563  0.650  0.000  0.459  524.7 1718.9 11506.3
