# Supplementary material for: Climate and air pollution impacts on habitat suitability of Austrian forest ecosystems
Source: PLoS One. 2017 Sep 12;12(9):e0184194. doi: 10.1371/journal.pone.0184194 (PMC5595319; doi:10.1371/journal.pone.0184194)
Supplement: S1 File — (ZIP) [file pone.0184194.s004.zip › Climate_Data/IF_AT12_ECHAM5B1x.dat]

!Made by:  Methyd.exe
!Using:  in.txt
! AT12
! Location (Lon-Lat):  13.420  47.480
! Temperature file:   Z:/Modell_VSDp/VSD_Input/Climate_Scen/AT12_LungoetECHAM5B1x.txt;#3
! Precipitation file: Z:/Modell_VSDp/VSD_Input/Climate_Scen/AT12_LungoetECHAM5B1x.txt;#4
! Sunshine file:      Z:/Modell_VSDp/VSD_Input/Climate_Scen/AT12_LungoetECHAM5B1x.txt/E;#5
! ThetaSat= 0.650; ThetaFC= 0.461; Theta1bar= 0.308; ThetaWP= 0.149
! bulkdens= 0.674 g/cm3
! GDDlim=     5.0 oC
!     7.96 = av. annual mean TempC (oC)
!   1.1382 = av. annual Precip (m/yr)
!  1801.36 = av. annual sunshine hours (h)
!   0.6083 = av. annual AET (m/yr)
!   0.5299 = av. annual percol (m/yr)
!   0.0000 = av. annual Qickfl (m/yr)
!   0.4478 = av. annual mean Theta (m/m)
!    1.089 = av. annual mean rf_miR
!    1.041 = av. annual mean rf_denit
!    0.055 = av. annual mean rf_den
!    533.7 = av. annual PAR (umol/m2/s)
!   1894.7 = av. annual GDD (deg.days)
! ... averages over  150 years.
!Year rf_miR rf_nit rf_denit TempC Precip Sunhrs  AET percol Qickfl  Theta   PAR    GDD kJ/m2/d
1950  1.002  0.917  0.064   7.50  1.217 1822.0  0.593  0.624  0.000  0.457  533.9 1735.5 11709.3
1951  1.003  0.965  0.037   7.37  1.108 2000.1  0.611  0.496  0.000  0.447  562.0 1732.0 12325.2
1952  1.066  1.028  0.036   7.68  1.089 1814.3  0.580  0.509  0.000  0.444  537.3 1884.5 11784.1
1953  1.042  1.016  0.021   7.73  0.900 2008.2  0.620  0.280  0.000  0.435  564.6 1803.5 12382.1
1954  1.039  0.974  0.057   7.82  1.123 1968.1  0.636  0.486  0.000  0.452  554.7 1768.5 12165.5
1955  0.972  0.888  0.068   6.81  1.253 1662.3  0.559  0.694  0.000  0.458  513.3 1672.8 11257.6
1956  0.968  0.882  0.068   7.16  1.128 1757.6  0.575  0.552  0.000  0.458  521.8 1631.9 11442.9
1957  0.997  0.922  0.068   7.02  0.950 1752.5  0.585  0.364  0.000  0.457  524.2 1736.5 11497.0
1958  1.056  0.985  0.074   7.67  1.400 1639.5  0.592  0.808  0.000  0.458  515.4 1788.0 11302.6
1959  0.968  0.900  0.065   7.26  1.277 1846.5  0.590  0.687  0.000  0.457  536.4 1604.6 11763.7
1960  1.027  1.016  0.005   7.40  0.723 2091.3  0.624  0.099  0.000  0.375  569.8 1768.8 12496.1
1961  0.943  0.873  0.058   6.85  1.230 1845.1  0.558  0.672  0.000  0.454  541.2 1617.1 11869.3
1962  1.063  0.975  0.077   8.00  1.235 1737.4  0.597  0.638  0.000  0.459  521.9 1872.4 11445.5
1963  0.988  0.905  0.064   7.50  1.176 1903.9  0.591  0.586  0.000  0.456  545.9 1699.2 11971.6
1964  0.934  0.866  0.064   6.61  1.108 1902.7  0.570  0.537  0.000  0.458  543.3 1587.3 11914.6
1965  1.001  0.918  0.067   7.40  1.124 1848.2  0.575  0.549  0.000  0.456  535.7 1727.0 11747.5
1966  0.975  0.894  0.064   7.07  1.254 1875.5  0.594  0.659  0.000  0.457  547.2 1662.4 12000.3
1967  1.053  1.002  0.055   7.68  1.153 1701.9  0.594  0.558  0.000  0.453  521.5 1822.2 11437.4
1968  1.010  0.958  0.041   7.39  1.055 1803.9  0.608  0.447  0.000  0.447  537.0 1721.1 11776.9
1969  1.086  1.075  0.019   7.75  0.944 2009.8  0.634  0.310  0.000  0.431  567.1 1927.8 12438.1
1970  0.957  0.898  0.056   6.71  1.009 1825.7  0.569  0.440  0.000  0.455  531.3 1618.7 11652.3
1971  0.989  0.910  0.065   7.31  1.097 1838.0  0.579  0.518  0.000  0.457  533.6 1692.8 11702.3
1972  0.994  0.918  0.067   7.02  1.136 1982.5  0.605  0.531  0.000  0.458  555.7 1735.1 12187.5
1973  1.004  0.950  0.053   7.23  0.999 1925.2  0.569  0.430  0.000  0.451  548.3 1742.8 12025.1
1974  1.008  0.927  0.070   7.54  1.063 1941.5  0.635  0.428  0.000  0.457  547.4 1664.5 12005.9
1975  1.022  0.952  0.063   7.87  1.022 1943.6  0.650  0.372  0.000  0.456  549.9 1686.8 12060.5
1976  0.934  0.861  0.066   6.59  1.052 1747.0  0.550  0.502  0.000  0.458  522.1 1583.7 11449.8
1977  0.973  0.888  0.068   6.95  1.260 1793.1  0.560  0.700  0.000  0.458  529.4 1697.8 11609.5
1978  1.093  1.037  0.053   8.00  0.996 1811.9  0.620  0.376  0.000  0.450  537.4 1911.4 11786.6
1979  1.016  0.947  0.068   7.11  1.282 1804.5  0.565  0.718  0.000  0.458  538.3 1774.7 11805.0
1980  1.038  0.974  0.071   7.62  1.177 1838.2  0.607  0.570  0.000  0.458  530.7 1756.2 11638.5
1981  1.061  0.999  0.079   7.52  1.216 2028.5  0.593  0.623  0.000  0.459  563.6 1852.9 12360.1
1982  1.034  0.958  0.072   7.63  1.141 1824.0  0.607  0.534  0.000  0.458  530.5 1750.8 11634.7
1983  0.981  0.915  0.052   7.20  1.077 1943.1  0.618  0.458  0.000  0.449  554.4 1657.7 12159.5
1984  1.004  0.964  0.048   6.96  0.974 1966.6  0.573  0.401  0.000  0.448  553.7 1762.9 12143.3
1985  1.032  0.964  0.067   7.45  1.193 1793.1  0.586  0.606  0.000  0.456  537.8 1810.1 11793.7
1986  1.043  0.972  0.075   7.69  1.251 1719.8  0.579  0.672  0.000  0.458  522.1 1792.7 11450.7
1987  1.162  1.108  0.080   7.88  1.184 1809.0  0.596  0.587  0.000  0.458  534.4 2046.0 11719.4
1988  1.054  0.983  0.053   7.89  1.145 1793.2  0.613  0.532  0.000  0.448  535.1 1838.2 11734.7
1989  1.099  1.042  0.067   7.96  1.180 1973.0  0.603  0.577  0.000  0.456  558.1 1959.9 12239.0
1990  1.076  1.024  0.072   7.42  1.135 1895.8  0.595  0.539  0.000  0.455  548.3 1914.4 12025.5
1991  1.016  0.933  0.070   7.59  1.259 1710.0  0.560  0.699  0.000  0.458  516.2 1793.8 11321.5
1992  1.024  0.967  0.067   6.90  1.207 1855.9  0.548  0.659  0.000  0.456  538.8 1808.3 11817.0
1993  1.017  0.973  0.035   7.76  1.072 2040.4  0.628  0.444  0.000  0.440  562.4 1736.5 12333.3
1994  0.931  0.863  0.067   6.63  1.204 1839.1  0.526  0.678  0.000  0.458  533.0 1598.7 11688.3
1995  0.965  0.891  0.069   7.22  1.329 1696.4  0.584  0.746  0.000  0.458  520.5 1563.1 11416.0
1996  1.122  1.051  0.076   8.23  1.243 1753.8  0.619  0.624  0.000  0.456  526.0 1971.6 11534.7
1997  1.005  0.927  0.063   7.64  1.119 1891.9  0.604  0.516  0.000  0.455  539.3 1707.0 11826.5
1998  0.948  0.861  0.064   7.31  1.169 1759.3  0.592  0.577  0.000  0.458  530.6 1559.6 11636.8
1999  0.960  0.888  0.064   6.99  0.976 1912.3  0.577  0.399  0.000  0.457  542.4 1611.3 11894.6
2000  1.005  0.919  0.071   7.68  1.122 1795.2  0.614  0.508  0.000  0.458  530.6 1687.0 11636.0
2001  0.933  0.868  0.050   6.77  1.055 1778.5  0.594  0.461  0.000  0.452  530.1 1556.7 11625.7
2002  0.966  0.893  0.056   6.90  1.107 1780.2  0.555  0.552  0.000  0.454  529.0 1672.2 11601.2
2003  0.989  0.915  0.073   7.45  1.447 1891.6  0.624  0.823  0.000  0.459  543.4 1691.7 11916.7
2004  0.964  0.873  0.063   7.51  1.398 1779.8  0.577  0.821  0.000  0.456  526.9 1628.4 11555.8
2005  0.998  0.915  0.062   6.92  1.134 2103.3  0.622  0.512  0.000  0.456  576.0 1778.2 12631.2
2006  1.035  0.982  0.062   7.24  0.988 2005.3  0.631  0.357  0.000  0.455  561.0 1804.6 12302.7
2007  0.975  0.919  0.068   7.03  1.265 1862.8  0.576  0.689  0.000  0.458  539.3 1638.6 11827.3
2008  1.094  1.010  0.079   7.86  1.270 1908.6  0.617  0.652  0.000  0.459  544.8 1931.4 11947.2
2009  1.099  1.020  0.072   7.93  1.309 1891.5  0.606  0.704  0.000  0.457  544.2 1937.4 11934.1
2010  1.023  0.978  0.037   7.49  0.961 1903.7  0.609  0.352  0.000  0.444  543.5 1752.5 11918.5
2011  1.092  1.010  0.069   8.08  1.149 1848.9  0.631  0.518  0.000  0.455  536.2 1912.7 11759.4
2012  0.908  0.836  0.048   6.64  1.041 2110.1  0.594  0.446  0.000  0.451  569.4 1493.4 12487.6
2013  1.025  0.973  0.052   7.31  1.073 1806.1  0.541  0.532  0.000  0.452  528.0 1808.5 11580.5
2014  1.014  0.942  0.067   7.50  1.137 1914.0  0.600  0.536  0.000  0.458  542.6 1711.9 11898.7
2015  1.148  1.058  0.081   8.81  1.292 1812.2  0.621  0.670  0.000  0.458  533.0 2016.4 11690.0
2016  1.011  0.949  0.037   7.54  0.957 1799.1  0.582  0.375  0.000  0.441  540.0 1788.0 11842.7
2017  0.955  0.873  0.064   6.51  1.018 1822.2  0.546  0.472  0.000  0.456  526.7 1616.3 11551.3
2018  0.982  0.966  0.021   6.96  0.930 1867.9  0.555  0.375  0.000  0.426  541.3 1699.4 11871.9
2019  1.015  0.966  0.059   7.31  1.452 1680.6  0.527  0.925  0.000  0.454  517.8 1776.1 11356.4
2020  0.998  0.920  0.060   7.49  1.334 1245.1  0.550  0.784  0.000  0.455  465.1 1672.2 10200.1
2021  1.141  1.074  0.068   8.46  1.251 2120.7  0.694  0.557  0.000  0.450  579.1 1973.1 12699.6
2022  1.117  1.025  0.072   8.41  1.135 1612.5  0.627  0.508  0.000  0.456  515.5 1968.2 11306.4
2023  0.975  0.940  0.041   6.92  1.336 1538.4  0.557  0.780  0.000  0.449  503.9 1632.1 11050.1
2024  1.166  1.127  0.042   8.55  1.330 1884.9  0.658  0.672  0.000  0.432  551.7 2056.8 12098.4
2025  0.956  0.891  0.051   7.38  1.132 1666.0  0.564  0.568  0.000  0.452  515.6 1649.0 11308.4
2026  0.954  0.884  0.058   7.22  1.280 1541.4  0.524  0.756  0.000  0.457  493.4 1589.0 10820.2
2027  0.917  0.845  0.065   6.73  1.544 1567.6  0.526  1.018  0.000  0.458  498.0 1508.0 10922.5
2028  1.040  0.978  0.030   7.49  0.918 2034.8  0.637  0.281  0.000  0.441  562.3 1819.9 12331.1
2029  1.161  1.086  0.083   8.67  1.338 1693.9  0.628  0.710  0.000  0.458  521.0 2062.1 11427.1
2030  1.049  1.020  0.060   7.23  1.172 1843.3  0.567  0.605  0.000  0.455  539.9 1869.5 11840.7
2031  0.923  0.880  0.043   6.37  1.281 1843.3  0.547  0.734  0.000  0.440  540.8 1571.8 11860.0
2032  1.041  0.983  0.064   7.88  1.135 1790.5  0.606  0.529  0.000  0.443  526.1 1752.4 11537.8
2033  1.136  1.123  0.019   8.40  0.914 2085.5  0.681  0.233  0.000  0.433  575.6 2015.2 12623.7
2034  0.930  0.849  0.062   6.35  1.390 1597.9  0.540  0.850  0.000  0.452  497.1 1585.6 10902.6
2035  0.992  0.914  0.072   7.04  1.038 1457.5  0.522  0.517  0.000  0.459  477.5 1676.1 10472.5
2036  1.109  1.143  0.013   7.82  0.820 1732.7  0.588  0.232  0.000  0.427  525.3 1957.9 11520.0
2037  1.222  1.242  0.037   9.15  1.053 2243.7  0.773  0.281  0.000  0.433  601.2 2096.6 13184.3
2038  1.101  1.132  0.027   7.87  1.028 2003.8  0.609  0.419  0.000  0.422  569.8 1927.7 12496.4
2039  1.025  0.932  0.064   7.79  1.445 1678.4  0.587  0.858  0.000  0.455  517.9 1799.9 11357.4
2040  1.090  1.036  0.055   8.15  1.062 1831.4  0.584  0.478  0.000  0.452  539.4 1942.8 11828.8
2041  1.134  1.158  0.013   8.68  0.982 1988.4  0.677  0.305  0.000  0.408  569.7 2001.5 12493.0
2042  1.102  1.026  0.066   7.91  1.208 1950.2  0.608  0.600  0.000  0.456  547.1 1915.4 11997.8
2043  1.082  1.045  0.052   7.68  0.968 1862.8  0.609  0.359  0.000  0.450  538.6 1866.9 11811.6
2044  1.243  1.247  0.068   9.39  1.078 1938.0  0.711  0.367  0.000  0.440  561.3 2142.0 12309.4
2045  1.054  0.985  0.075   7.82  1.407 1572.6  0.549  0.858  0.000  0.458  503.8 1833.8 11048.9
2046  1.193  1.110  0.086   9.00  1.305 1564.0  0.605  0.699  0.000  0.459  501.1 2083.5 10990.4
2047  1.046  0.981  0.059   7.55  1.049 1606.9  0.572  0.477  0.000  0.453  505.0 1815.6 11074.3
2048  1.083  1.075  0.030   7.52  0.982 1897.0  0.647  0.335  0.000  0.428  550.9 1832.4 12081.1
2049  1.191  1.138  0.056   8.81  1.069 1579.8  0.627  0.442  0.000  0.451  502.3 2103.2 11015.0
2050  1.124  1.069  0.059   8.28  1.225 1845.5  0.646  0.579  0.000  0.450  535.2 1922.2 11737.5
2051  1.101  1.044  0.067   7.88  1.171 1668.2  0.609  0.561  0.000  0.452  524.1 1891.7 11493.4
2052  0.893  0.832  0.060   5.76  1.151 1452.2  0.484  0.667  0.000  0.457  477.2 1449.0 10465.5
2053  0.987  0.902  0.072   7.09  1.585 1360.4  0.533  1.052  0.000  0.459  473.8 1720.2 10390.0
2054  1.194  1.149  0.059   9.31  1.254 1800.8  0.663  0.591  0.000  0.451  534.6 2067.7 11723.3
2055  0.997  0.944  0.048   7.42  1.020 2117.3  0.603  0.417  0.000  0.442  578.5 1711.2 12688.2
2056  1.104  1.064  0.045   8.11  1.009 1695.2  0.585  0.423  0.000  0.448  515.8 1900.3 11311.9
2057  1.284  1.352  0.009   9.03  0.999 1952.1  0.693  0.307  0.000  0.422  565.2 2302.5 12396.2
2058  0.979  0.908  0.055   7.57  1.164 1534.0  0.512  0.652  0.000  0.450  489.7 1627.4 10739.5
2059  0.998  0.949  0.037   7.62  0.983 1700.3  0.564  0.419  0.000  0.445  510.3 1675.2 11192.0
2060  1.120  1.102  0.054   7.50  1.317 1661.2  0.560  0.757  0.000  0.451  512.9 2025.6 11249.1
2061  1.188  1.135  0.064   8.70  1.587 1436.7  0.585  1.002  0.000  0.454  485.8 2102.7 10653.8
2062  1.335  1.364  0.027   9.19  0.957 2067.2  0.695  0.262  0.000  0.434  569.7 2417.3 12495.2
2063  1.007  0.969  0.040   7.04  1.016 1589.9  0.531  0.485  0.000  0.444  504.1 1769.1 11054.6
2064  1.240  1.277  0.032   8.80  1.182 1986.6  0.668  0.514  0.000  0.416  563.9 2242.8 12367.2
2065  1.132  1.060  0.067   9.00  1.287 1400.6  0.612  0.676  0.000  0.455  483.1 1886.6 10595.7
2066  1.217  1.226  0.044   8.66  1.232 1630.6  0.614  0.618  0.000  0.446  511.4 2158.8 11215.7
2067  1.315  1.397  0.019   8.90  1.006 1889.5  0.673  0.333  0.000  0.418  552.8 2330.9 12122.6
2068  1.277  1.263  0.040   9.53  0.977 1754.6  0.599  0.377  0.000  0.442  524.4 2325.0 11499.9
2069  1.023  0.957  0.064   7.34  0.959 1505.4  0.550  0.408  0.000  0.456  495.5 1811.0 10867.6
2070  1.123  1.064  0.068   8.49  1.069 1625.0  0.591  0.478  0.000  0.454  506.1 1903.2 11100.3
2071  1.375  1.371  0.039  10.52  1.168 1755.8  0.695  0.473  0.000  0.431  533.3 2471.4 11696.7
2072  1.255  1.234  0.022   9.27  0.890 2027.2  0.686  0.204  0.000  0.433  564.7 2243.5 12383.8
2073  1.153  1.146  0.037   7.63  1.017 1775.3  0.603  0.414  0.000  0.444  530.7 2114.1 11639.6
2074  1.115  1.044  0.054   8.61  1.485 1485.4  0.617  0.868  0.000  0.444  496.3 1868.3 10884.7
2075  1.320  1.346  0.026   9.57  1.001 2143.8  0.732  0.269  0.000  0.434  582.7 2369.9 12779.8
2076  1.113  1.056  0.076   8.19  1.048 1803.5  0.626  0.422  0.000  0.457  532.7 1901.1 11681.8
2077  1.428  1.481  0.021  10.36  0.889 1897.8  0.707  0.182  0.000  0.402  556.1 2583.4 12196.5
2078  1.201  1.220  0.013   8.92  0.832 1997.2  0.686  0.146  0.000  0.411  561.8 2068.4 12321.7
2079  1.185  1.133  0.081   8.47  1.312 1624.3  0.621  0.691  0.000  0.457  514.7 2109.0 11288.6
2080  1.152  1.081  0.060   9.09  1.223 1802.4  0.658  0.565  0.000  0.451  528.7 2006.5 11595.0
2081  1.411  1.483  0.019   9.58  0.894 2060.6  0.728  0.166  0.000  0.414  571.8 2572.9 12540.6
2082  1.309  1.268  0.062   9.37  1.229 1531.1  0.619  0.610  0.000  0.451  496.3 2397.3 10884.7
2083  1.360  1.431  0.030   9.41  1.091 1861.4  0.683  0.407  0.000  0.438  552.4 2444.4 12115.5
2084  1.328  1.277  0.068  10.21  1.258 1546.0  0.651  0.608  0.000  0.446  506.3 2355.2 11103.4
2085  1.166  1.152  0.045   8.57  1.207 1450.3  0.611  0.595  0.000  0.449  491.9 2019.9 10788.8
2086  1.251  1.152  0.068   9.98  0.907 1703.7  0.658  0.249  0.000  0.450  515.4 2213.4 11302.8
2087  1.247  1.169  0.074   9.43  0.994 1435.0  0.598  0.396  0.000  0.455  485.6 2251.6 10649.0
2088  1.295  1.296  0.023   9.28  1.026 1848.3  0.654  0.373  0.000  0.432  548.9 2381.8 12038.3
2089  1.181  1.140  0.066   8.66  1.497 1519.8  0.599  0.898  0.000  0.453  497.6 2038.3 10912.0
2090  1.272  1.224  0.071   9.53  0.961 1776.6  0.661  0.300  0.000  0.453  531.5 2281.0 11655.4
2091  1.471  1.502  0.026  10.79  1.260 1919.6  0.733  0.527  0.000  0.434  564.6 2651.1 12382.2
2092  1.390  1.382  0.063  10.32  1.213 2118.3  0.751  0.462  0.000  0.447  581.5 2492.1 12751.9
2093  1.314  1.298  0.070  10.07  1.136 1788.0  0.700  0.436  0.000  0.449  540.4 2235.9 11851.2
2094  1.128  1.050  0.065   8.79  1.178 1569.0  0.632  0.546  0.000  0.453  502.1 1925.5 11011.8
2095  1.227  1.151  0.070   9.37  0.962 1681.6  0.590  0.372  0.000  0.453  511.3 2188.0 11213.4
2096  1.496  1.564  0.030  10.89  0.869 1887.7  0.723  0.147  0.000  0.393  552.3 2816.6 12112.9
2097  1.182  1.162  0.049   8.48  1.114 1845.8  0.611  0.503  0.000  0.446  540.3 2082.6 11849.7
2098  1.248  1.287  0.027   9.28  1.012 1929.7  0.687  0.325  0.000  0.425  555.5 2178.9 12181.9
2099  0.997  0.924  0.072   7.07  1.213 1763.8  0.563  0.650  0.000  0.459  524.7 1718.9 11506.3
