# Supplementary material for: Climate and air pollution impacts on habitat suitability of Austrian forest ecosystems
Source: PLoS One. 2017 Sep 12;12(9):e0184194. doi: 10.1371/journal.pone.0184194 (PMC5595319; doi:10.1371/journal.pone.0184194)
Supplement: S1 File — (ZIP) [file pone.0184194.s004.zip › Climate_Data/IF_AT12_HADCM3A1B.dat]

!Made by:  Methyd.exe
!Using:  in.txt
! AT12
! Location (Lon-Lat):  13.420  47.480
! Temperature file:   Z:/Modell_VSDp/VSD_Input/Climate_Scen/AT12_LungoetHADCM3A1B.txt;#3
! Precipitation file: Z:/Modell_VSDp/VSD_Input/Climate_Scen/AT12_LungoetHADCM3A1B.txt;#4
! Sunshine file:      Z:/Modell_VSDp/VSD_Input/Climate_Scen/AT12_LungoetHADCM3A1B.txt/E;#5
! ThetaSat= 0.650; ThetaFC= 0.461; Theta1bar= 0.308; ThetaWP= 0.149
! bulkdens= 0.674 g/cm3
! GDDlim=     5.0 oC
!     8.74 = av. annual mean TempC (oC)
!   1.1047 = av. annual Precip (m/yr)
!  1827.62 = av. annual sunshine hours (h)
!   0.6347 = av. annual AET (m/yr)
!   0.4700 = av. annual percol (m/yr)
!   0.0000 = av. annual Qickfl (m/yr)
!   0.4375 = av. annual mean Theta (m/m)
!    1.174 = av. annual mean rf_miR
!    1.143 = av. annual mean rf_denit
!    0.055 = av. annual mean rf_den
!    538.4 = av. annual PAR (umol/m2/s)
!   2093.4 = av. annual GDD (deg.days)
! ... averages over  150 years.
!Year rf_miR rf_nit rf_denit TempC Precip Sunhrs  AET percol Qickfl  Theta   PAR    GDD kJ/m2/d
1950  1.002  0.917  0.064   7.50  1.217 1822.0  0.593  0.624  0.000  0.457  533.9 1735.5 11709.3
1951  1.003  0.965  0.037   7.37  1.108 2000.1  0.611  0.496  0.000  0.447  562.0 1732.0 12325.2
1952  1.066  1.028  0.036   7.68  1.089 1814.3  0.580  0.509  0.000  0.444  537.3 1884.5 11784.1
1953  1.042  1.016  0.021   7.73  0.900 2008.2  0.620  0.280  0.000  0.435  564.6 1803.5 12382.1
1954  1.039  0.974  0.057   7.82  1.123 1968.1  0.636  0.486  0.000  0.452  554.7 1768.5 12165.5
1955  0.972  0.888  0.068   6.81  1.253 1662.3  0.559  0.694  0.000  0.458  513.3 1672.8 11257.6
1956  0.968  0.882  0.068   7.16  1.128 1757.6  0.575  0.552  0.000  0.458  521.8 1631.9 11442.9
1957  0.997  0.922  0.068   7.02  0.950 1752.5  0.585  0.364  0.000  0.457  524.2 1736.5 11497.0
1958  1.056  0.985  0.074   7.67  1.400 1639.5  0.592  0.808  0.000  0.458  515.4 1788.0 11302.6
1959  0.968  0.900  0.065   7.26  1.277 1846.5  0.590  0.687  0.000  0.457  536.4 1604.6 11763.7
1960  1.027  1.016  0.005   7.40  0.723 2091.3  0.624  0.099  0.000  0.375  569.8 1768.8 12496.1
1961  0.943  0.873  0.058   6.85  1.230 1845.1  0.558  0.672  0.000  0.454  541.2 1617.1 11869.3
1962  1.063  0.975  0.077   8.00  1.235 1737.4  0.597  0.638  0.000  0.459  521.9 1872.4 11445.5
1963  0.988  0.905  0.064   7.50  1.176 1903.9  0.591  0.586  0.000  0.456  545.9 1699.2 11971.6
1964  0.934  0.866  0.064   6.61  1.108 1902.7  0.570  0.537  0.000  0.458  543.3 1587.3 11914.6
1965  1.001  0.918  0.067   7.40  1.124 1848.2  0.575  0.549  0.000  0.456  535.7 1727.0 11747.5
1966  0.975  0.894  0.064   7.07  1.254 1875.5  0.594  0.659  0.000  0.457  547.2 1662.4 12000.3
1967  1.053  1.002  0.055   7.68  1.153 1701.9  0.594  0.558  0.000  0.453  521.5 1822.2 11437.4
1968  1.010  0.958  0.041   7.39  1.055 1803.9  0.608  0.447  0.000  0.447  537.0 1721.1 11776.9
1969  1.086  1.075  0.019   7.75  0.944 2009.8  0.634  0.310  0.000  0.431  567.1 1927.8 12438.1
1970  0.957  0.898  0.056   6.71  1.009 1825.7  0.569  0.440  0.000  0.455  531.3 1618.7 11652.3
1971  0.989  0.910  0.065   7.31  1.097 1838.0  0.579  0.518  0.000  0.457  533.6 1692.8 11702.3
1972  0.994  0.918  0.067   7.02  1.136 1982.5  0.605  0.531  0.000  0.458  555.7 1735.1 12187.5
1973  1.004  0.950  0.053   7.23  0.999 1925.2  0.569  0.430  0.000  0.451  548.3 1742.8 12025.1
1974  1.008  0.927  0.070   7.54  1.063 1941.5  0.635  0.428  0.000  0.457  547.4 1664.5 12005.9
1975  1.022  0.952  0.063   7.87  1.022 1943.6  0.650  0.372  0.000  0.456  549.9 1686.8 12060.5
1976  0.934  0.861  0.066   6.59  1.052 1747.0  0.550  0.502  0.000  0.458  522.1 1583.7 11449.8
1977  0.973  0.888  0.068   6.95  1.260 1793.1  0.560  0.700  0.000  0.458  529.4 1697.8 11609.5
1978  1.093  1.037  0.053   8.00  0.996 1811.9  0.620  0.376  0.000  0.450  537.4 1911.4 11786.6
1979  1.016  0.947  0.068   7.11  1.282 1804.5  0.565  0.718  0.000  0.458  538.3 1774.7 11805.0
1980  1.038  0.974  0.071   7.62  1.177 1838.2  0.607  0.570  0.000  0.458  530.7 1756.2 11638.5
1981  1.061  0.999  0.079   7.52  1.216 2028.5  0.593  0.623  0.000  0.459  563.6 1852.9 12360.1
1982  1.034  0.958  0.072   7.63  1.141 1824.0  0.607  0.534  0.000  0.458  530.5 1750.8 11634.7
1983  0.981  0.915  0.052   7.20  1.077 1943.1  0.618  0.458  0.000  0.449  554.4 1657.7 12159.5
1984  1.004  0.964  0.048   6.96  0.974 1966.6  0.573  0.401  0.000  0.448  553.7 1762.9 12143.3
1985  1.032  0.964  0.067   7.45  1.193 1793.1  0.586  0.606  0.000  0.456  537.8 1810.1 11793.7
1986  1.043  0.972  0.075   7.69  1.251 1719.8  0.579  0.672  0.000  0.458  522.1 1792.7 11450.7
1987  1.162  1.108  0.080   7.88  1.184 1809.0  0.596  0.587  0.000  0.458  534.4 2046.0 11719.4
1988  1.054  0.983  0.053   7.89  1.145 1793.2  0.613  0.532  0.000  0.448  535.1 1838.2 11734.7
1989  1.099  1.042  0.067   7.96  1.180 1973.0  0.603  0.577  0.000  0.456  558.1 1959.9 12239.0
1990  1.076  1.024  0.072   7.42  1.135 1895.8  0.595  0.539  0.000  0.455  548.3 1914.4 12025.5
1991  1.016  0.933  0.070   7.59  1.259 1710.0  0.560  0.699  0.000  0.458  516.2 1793.8 11321.5
1992  1.024  0.967  0.067   6.90  1.207 1855.9  0.548  0.659  0.000  0.456  538.8 1808.3 11817.0
1993  1.017  0.973  0.035   7.76  1.072 2040.4  0.628  0.444  0.000  0.440  562.4 1736.5 12333.3
1994  0.931  0.863  0.067   6.63  1.204 1839.1  0.526  0.678  0.000  0.458  533.0 1598.7 11688.3
1995  0.965  0.891  0.069   7.22  1.329 1696.4  0.584  0.746  0.000  0.458  520.5 1563.1 11416.0
1996  1.122  1.051  0.076   8.23  1.243 1753.8  0.619  0.624  0.000  0.456  526.0 1971.6 11534.7
1997  1.005  0.927  0.063   7.64  1.119 1891.9  0.604  0.516  0.000  0.455  539.3 1707.0 11826.5
1998  0.948  0.861  0.064   7.31  1.169 1759.3  0.592  0.577  0.000  0.458  530.6 1559.6 11636.8
1999  0.960  0.888  0.064   6.99  0.976 1912.3  0.577  0.399  0.000  0.457  542.4 1611.3 11894.6
2000  1.005  0.919  0.071   7.68  1.122 1795.2  0.614  0.508  0.000  0.458  530.6 1687.0 11636.0
2001  0.933  0.868  0.050   6.77  1.055 1778.5  0.594  0.461  0.000  0.452  530.1 1556.7 11625.7
2002  0.966  0.893  0.056   6.90  1.107 1780.2  0.555  0.552  0.000  0.454  529.0 1672.2 11601.2
2003  0.989  0.915  0.073   7.45  1.447 1891.6  0.624  0.823  0.000  0.459  543.4 1691.7 11916.7
2004  0.964  0.873  0.063   7.51  1.398 1779.8  0.577  0.821  0.000  0.456  526.9 1628.4 11555.8
2005  0.998  0.915  0.062   6.92  1.134 2103.3  0.622  0.512  0.000  0.456  576.0 1778.2 12631.2
2006  1.035  0.982  0.062   7.24  0.988 2005.3  0.631  0.357  0.000  0.455  561.0 1804.6 12302.7
2007  0.975  0.919  0.068   7.03  1.265 1862.8  0.576  0.689  0.000  0.458  539.3 1638.6 11827.3
2008  1.094  1.010  0.079   7.86  1.270 1908.6  0.617  0.652  0.000  0.459  544.8 1931.4 11947.2
2009  1.099  1.020  0.072   7.93  1.309 1891.5  0.606  0.704  0.000  0.457  544.2 1937.4 11934.1
2010  1.023  0.978  0.037   7.49  0.961 1903.7  0.609  0.352  0.000  0.444  543.5 1752.5 11918.5
2011  1.092  1.010  0.069   8.08  1.149 1848.9  0.631  0.518  0.000  0.455  536.2 1912.7 11759.4
2012  0.908  0.836  0.048   6.64  1.041 2110.1  0.594  0.446  0.000  0.451  569.4 1493.4 12487.6
2013  1.025  0.973  0.052   7.31  1.073 1806.1  0.541  0.532  0.000  0.452  528.0 1808.5 11580.5
2014  1.014  0.942  0.067   7.50  1.137 1914.0  0.600  0.536  0.000  0.458  542.6 1711.9 11898.7
2015  1.148  1.058  0.081   8.81  1.292 1812.2  0.621  0.670  0.000  0.458  533.0 2016.4 11690.0
2016  1.105  1.096  0.019   8.35  0.854 2180.8  0.682  0.172  0.000  0.393  592.7 1957.7 12998.1
2017  1.260  1.267  0.045   9.64  1.101 1856.5  0.696  0.405  0.000  0.439  543.9 2128.3 11928.2
2018  1.105  1.062  0.056   8.08  1.034 1878.8  0.574  0.459  0.000  0.452  541.1 1908.4 11867.3
2019  0.963  0.915  0.050   7.13  1.328 1642.3  0.557  0.771  0.000  0.454  509.4 1627.1 11171.4
2020  1.072  0.987  0.056   7.67  1.505 1348.2  0.552  0.954  0.000  0.452  476.8 1884.7 10457.0
2021  1.221  1.167  0.081   9.46  1.377 1911.6  0.702  0.674  0.000  0.455  555.8 2067.1 12188.4
2022  1.145  1.058  0.062   9.06  0.955 1815.8  0.653  0.302  0.000  0.452  535.0 1997.6 11732.9
2023  1.044  0.988  0.072   7.95  1.210 1734.2  0.620  0.590  0.000  0.457  526.1 1750.5 11538.8
2024  1.358  1.347  0.045  10.51  1.084 1892.8  0.726  0.358  0.000  0.436  543.6 2393.7 11921.0
2025  1.132  1.119  0.030   8.09  1.033 1998.1  0.625  0.408  0.000  0.431  563.2 1997.0 12350.9
2026  1.044  1.045  0.016   7.48  0.931 1963.2  0.600  0.331  0.000  0.428  556.3 1785.6 12200.2
2027  1.011  0.966  0.069   7.42  1.303 1535.6  0.490  0.813  0.000  0.458  495.2 1722.8 10859.7
2028  1.039  1.054  0.007   7.31  0.861 2020.9  0.642  0.219  0.000  0.400  572.2 1814.0 12549.0
2029  1.283  1.241  0.083   9.22  1.423 1839.5  0.660  0.763  0.000  0.455  543.0 2347.9 11908.7
2030  1.257  1.372  0.031   9.37  1.097 2269.5  0.775  0.322  0.000  0.352  607.5 2377.5 13323.2
2031  1.079  1.060  0.042   7.01  1.181 1974.1  0.609  0.572  0.000  0.444  561.6 1935.2 12317.5
2032  1.215  1.173  0.063   9.39  0.879 1956.3  0.698  0.182  0.000  0.445  553.5 2095.7 12137.9
2033  1.268  1.285  0.013   9.69  0.985 2101.2  0.774  0.211  0.000  0.416  590.0 2215.9 12938.3
2034  1.142  1.066  0.069   8.66  1.038 1630.1  0.616  0.422  0.000  0.452  514.4 1972.9 11282.1
2035  0.961  0.905  0.055   7.41  1.387 1347.6  0.538  0.849  0.000  0.455  478.8 1577.8 10501.2
2036  1.090  1.052  0.050   8.05  1.076 1633.1  0.610  0.466  0.000  0.447  515.4 1899.0 11303.5
2037  1.348  1.335  0.044  10.06  0.914 2336.3  0.765  0.149  0.000  0.412  605.7 2433.7 13283.0
2038  1.225  1.252  0.044   8.35  1.053 1714.2  0.612  0.440  0.000  0.443  528.8 2215.8 11596.7
2039  1.260  1.285  0.021   9.57  0.996 2127.0  0.750  0.245  0.000  0.427  585.8 2211.6 12847.8
2040  1.386  1.391  0.074   9.93  1.191 1916.8  0.709  0.482  0.000  0.451  552.0 2533.2 12106.2
2041  1.321  1.468  0.024   8.88  0.998 1834.8  0.636  0.362  0.000  0.429  551.7 2360.5 12099.7
2042  1.349  1.364  0.026  10.10  0.936 2263.9  0.742  0.194  0.000  0.367  605.7 2702.1 13283.4
2043  1.337  1.277  0.079   9.99  1.078 1954.4  0.679  0.398  0.000  0.452  554.0 2400.3 12149.5
2044  1.242  1.186  0.085   9.42  1.344 1562.5  0.602  0.742  0.000  0.456  509.2 2192.8 11168.4
2045  1.263  1.244  0.092   9.28  1.399 1579.1  0.604  0.796  0.000  0.458  506.1 2216.5 11099.3
2046  1.441  1.431  0.063  10.41  1.413 1630.9  0.612  0.802  0.000  0.443  509.9 2649.8 11181.8
2047  1.069  1.028  0.045   8.21  1.436 1669.0  0.613  0.822  0.000  0.447  516.1 1755.3 11318.4
2048  1.203  1.170  0.023   9.40  0.968 1634.5  0.673  0.295  0.000  0.422  520.1 2090.0 11407.1
2049  1.298  1.251  0.068   9.50  1.104 1614.9  0.619  0.485  0.000  0.452  513.3 2369.9 11258.3
2050  1.081  1.051  0.043   7.62  1.101 1617.9  0.545  0.556  0.000  0.439  509.2 1943.0 11167.8
2051  1.227  1.222  0.052   8.42  1.388 1527.6  0.572  0.816  0.000  0.448  500.0 2212.2 10965.3
2052  1.151  1.097  0.063   8.35  1.000 1470.4  0.598  0.402  0.000  0.450  493.2 2026.3 10816.0
2053  1.331  1.344  0.074   8.93  1.221 1821.4  0.660  0.561  0.000  0.452  544.6 2407.1 11943.5
2054  1.384  1.329  0.070  10.91  1.201 1764.5  0.705  0.496  0.000  0.449  532.9 2429.1 11686.4
2055  1.104  1.074  0.048   8.09  0.925 1586.2  0.564  0.361  0.000  0.448  503.9 1928.1 11051.7
2056  1.209  1.143  0.059   9.41  1.013 1426.2  0.581  0.431  0.000  0.452  480.9 2119.8 10546.1
2057  1.502  1.567  0.012  12.27  0.910 2220.8  0.826  0.084  0.000  0.372  606.6 2955.5 13303.1
2058  1.256  1.279  0.013   9.59  0.859 1808.7  0.658  0.201  0.000  0.401  534.5 2191.9 11722.7
2059  1.012  0.960  0.007   9.38  0.786 1970.2  0.677  0.109  0.000  0.335  556.3 2163.7 12200.1
2060  1.362  1.329  0.077   9.81  1.207 1669.2  0.650  0.556  0.000  0.452  510.8 2484.1 11203.4
2061  1.393  1.386  0.085  10.28  1.364 1690.2  0.684  0.680  0.000  0.455  526.1 2467.9 11537.3
2062  1.459  1.514  0.053  10.57  1.140 1798.2  0.699  0.441  0.000  0.437  539.4 2603.6 11829.9
2063  1.378  1.427  0.010  11.13  0.819 2065.5  0.733  0.086  0.000  0.329  573.7 2753.7 12582.4
2064  1.302  1.288  0.050   9.50  1.119 1801.7  0.635  0.484  0.000  0.435  523.9 2366.1 11489.1
2065  1.266  1.270  0.034   9.59  1.110 1639.5  0.680  0.430  0.000  0.432  521.4 2207.7 11435.8
2066  1.363  1.306  0.078  10.35  1.177 1559.7  0.653  0.524  0.000  0.452  506.2 2465.4 11101.9
2067  1.372  1.395  0.053  10.49  1.051 1440.5  0.649  0.401  0.000  0.422  484.4 2309.3 10623.4
2068  1.510  1.574  0.042  11.66  0.753 1997.2  0.706  0.047  0.000  0.364  554.6 2926.1 12163.2
2069  1.248  1.208  0.055   9.46  1.134 1878.4  0.682  0.452  0.000  0.441  551.3 2214.9 12090.1
2070  1.372  1.326  0.087  10.07  1.115 1631.1  0.618  0.497  0.000  0.454  511.0 2530.0 11207.8
2071  1.423  1.440  0.007  12.14  0.753 1846.2  0.726  0.026  0.000  0.342  544.9 3085.4 11950.2
2072  1.195  1.156  0.035   9.12  0.932 1668.7  0.614  0.318  0.000  0.439  522.2 2098.5 11451.5
2073  1.281  1.294  0.039   8.98  0.835 1747.8  0.607  0.227  0.000  0.431  515.9 2366.1 11314.3
2074  1.248  1.201  0.078   9.46  1.119 1581.9  0.653  0.466  0.000  0.455  512.5 2120.8 11239.9
2075  1.448  1.518  0.013  11.63  0.809 2084.8  0.765  0.043  0.000  0.344  570.7 2851.1 12516.0
2076  1.281  1.279  0.048   9.92  1.150 1668.7  0.660  0.490  0.000  0.440  513.9 2165.9 11269.4
2077  1.635  1.760  0.008  11.95  0.957 2009.9  0.773  0.184  0.000  0.404  573.9 2974.2 12585.3
2078  1.279  1.281  0.047   9.30  0.901 1812.2  0.630  0.271  0.000  0.443  528.6 2261.2 11591.8
2079  1.361  1.377  0.062   9.62  0.986 2154.4  0.684  0.302  0.000  0.436  585.2 2485.4 12834.4
2080  1.185  1.155  0.006  11.89  0.761 2268.4  0.762  0.000  0.000  0.268  604.0 3076.4 13245.9
2081  1.395  1.400  0.061  10.02  1.047 1876.5  0.652  0.394  0.000  0.435  541.1 2509.0 11867.7
2082  1.674  1.768  0.059  11.90  0.979 1787.6  0.705  0.274  0.000  0.405  531.8 3111.7 11662.7
2083  1.588  1.628  0.060  11.52  1.175 1310.1  0.631  0.544  0.000  0.443  478.3 2939.6 10489.6
2084  1.396  1.404  0.020  12.81  0.856 2003.7  0.775  0.081  0.000  0.308  568.4 3079.4 12464.8
2085  1.533  1.572  0.061  10.98  0.947 1579.4  0.628  0.319  0.000  0.442  502.3 2813.4 11016.1
2086  1.267  1.219  0.071   9.79  1.203 1596.2  0.656  0.547  0.000  0.454  510.9 2209.1 11204.9
2087  1.510  1.495  0.064  11.55  0.977 1525.7  0.689  0.288  0.000  0.437  501.5 2691.9 10997.5
2088  1.325  1.288  0.061   9.59  1.257 1622.1  0.591  0.666  0.000  0.433  508.4 2443.0 11149.9
2089  1.685  1.815  0.074  12.22  1.218 1955.3  0.778  0.441  0.000  0.438  563.9 3019.8 12367.1
2090  1.549  1.612  0.074  11.56  1.019 1669.2  0.715  0.304  0.000  0.446  523.5 2805.6 11481.3
2091  1.597  1.599  0.064  12.30  1.027 1885.1  0.767  0.260  0.000  0.418  547.4 2836.2 12005.0
2092  1.618  1.689  0.056  11.67  1.095 2062.6  0.784  0.311  0.000  0.435  573.3 2942.0 12572.0
2093  1.604  1.673  0.048  11.89  0.947 2020.6  0.775  0.172  0.000  0.387  570.1 2955.5 12503.4
2094  1.262  1.238  0.000  12.40  0.761 2071.6  0.757  0.000  0.000  0.310  584.5 3076.3 12817.7
2095  1.370  1.307  0.088  10.46  1.296 1461.5  0.622  0.675  0.000  0.456  482.0 2438.3 10570.7
2096  1.554  1.674  0.025  11.88  0.890 1873.6  0.752  0.137  0.000  0.377  549.1 2974.6 12042.5
2097  1.480  1.502  0.072  11.05  1.133 1926.2  0.759  0.374  0.000  0.432  557.5 2592.8 12227.4
2098  1.517  1.528  0.093  11.20  1.254 1717.0  0.728  0.526  0.000  0.455  532.1 2688.1 11669.3
2099  0.997  0.924  0.072   7.07  1.213 1763.8  0.563  0.650  0.000  0.459  524.7 1718.9 11506.3
