# Supplementary material for: Climate and air pollution impacts on habitat suitability of Austrian forest ecosystems
Source: PLoS One. 2017 Sep 12;12(9):e0184194. doi: 10.1371/journal.pone.0184194 (PMC5595319; doi:10.1371/journal.pone.0184194)
Supplement: S1 File — (ZIP) [file pone.0184194.s004.zip › Climate_Data/IF_AT13_BASELINEx.dat]

!Made by:  Methyd.exe
!Using:  in.txt
! AT13
! Location (Lon-Lat):  15.500  46.620
! Temperature file:   Z:/Modell_VSDp/VSD_Input/Climate_Scen/AT13_Leutsch_Baseline.txt;#3
! Precipitation file: Z:/Modell_VSDp/VSD_Input/Climate_Scen/AT13_Leutsch_Baseline.txt;#4
! Sunshine file:      Z:/Modell_VSDp/VSD_Input/Climate_Scen/AT13_Leutsch_Baseline.txt/E;#5
! ThetaSat= 0.499; ThetaFC= 0.382; Theta1bar= 0.300; ThetaWP= 0.197
! bulkdens= 1.201 g/cm3
! GDDlim=     5.0 oC
!    10.23 = av. annual mean TempC (oC)
!   0.9158 = av. annual Precip (m/yr)
!  1703.81 = av. annual sunshine hours (h)
!   0.7107 = av. annual AET (m/yr)
!   0.2050 = av. annual percol (m/yr)
!   0.0000 = av. annual Qickfl (m/yr)
!   0.3400 = av. annual mean Theta (m/m)
!    1.202 = av. annual mean rf_miR
!    1.115 = av. annual mean rf_denit
!    0.091 = av. annual mean rf_den
!    542.1 = av. annual PAR (umol/m2/s)
!   2418.3 = av. annual GDD (deg.days)
! ... averages over  150 years.
!Year rf_miR rf_nit rf_denit TempC Precip Sunhrs  AET percol Qickfl  Theta   PAR    GDD kJ/m2/d
1950  0.803  0.657  0.026  10.33  0.896 1711.6  0.710  0.186  0.000  0.304  545.2 2277.6 11954.3
1951  1.278  1.227  0.078   9.58  0.966 1625.6  0.668  0.297  0.000  0.358  531.3 2273.0 11650.1
1952  1.172  1.133  0.057  10.52  0.855 1779.4  0.754  0.101  0.000  0.330  554.2 2488.4 12152.7
1953  1.341  1.258  0.090  11.18  0.973 1812.6  0.779  0.194  0.000  0.349  559.9 2595.5 12277.9
1954  1.231  1.214  0.072   9.76  0.868 1643.8  0.709  0.159  0.000  0.353  530.5 2238.1 11632.4
1955  1.023  0.864  0.044  10.81  0.871 1833.5  0.748  0.123  0.000  0.321  562.4 2555.1 12332.7
1956  1.464  1.483  0.061  10.78  0.962 1797.4  0.740  0.222  0.000  0.350  558.8 2678.5 12253.1
1957  1.278  1.180  0.133   9.56  1.056 1637.2  0.704  0.351  0.000  0.358  530.5 2256.5 11633.2
1958  0.875  0.762  0.018  10.49  0.643 1749.9  0.640  0.003  0.000  0.275  549.3 2656.9 12045.0
1959  1.231  1.206  0.059  10.24  0.817 1697.9  0.715  0.102  0.000  0.331  535.1 2401.9 11734.3
1960  1.322  1.310  0.037  10.55  0.827 1817.3  0.759  0.069  0.000  0.330  555.5 2524.2 12181.5
1961  1.284  1.296  0.050  10.74  0.973 1585.6  0.716  0.257  0.000  0.334  527.1 2732.7 11557.9
1962  1.395  1.360  0.067  10.54  0.944 1705.9  0.701  0.243  0.000  0.346  536.6 2611.7 11766.5
1963  1.082  1.001  0.034  10.70  0.855 1822.1  0.751  0.104  0.000  0.317  565.6 2690.0 12403.2
1964  1.304  1.117  0.200   9.96  1.220 1598.8  0.690  0.531  0.000  0.376  529.1 2338.0 11600.7
1965  1.093  0.997  0.082   9.43  0.842 1616.1  0.696  0.147  0.000  0.349  528.6 2271.8 11591.8
1966  1.272  1.251  0.061  10.91  0.952 1767.7  0.764  0.189  0.000  0.338  553.7 2517.3 12140.3
1967  0.729  0.541  0.019  10.39  0.639 1855.7  0.607  0.032  0.000  0.295  564.9 2395.3 12386.7
1968  1.057  0.974  0.044   9.96  0.839 1833.0  0.744  0.095  0.000  0.334  559.2 2354.7 12262.5
1969  1.377  1.283  0.095  10.74  0.969 1791.9  0.746  0.223  0.000  0.356  549.2 2409.4 12043.6
1970  1.362  1.197  0.190  10.54  1.000 1790.6  0.764  0.236  0.000  0.374  559.7 2358.0 12272.0
1971  0.797  0.647  0.005  10.97  0.715 1921.2  0.715  0.000  0.000  0.273  574.5 2539.9 12596.4
1972  1.431  1.314  0.207  10.34  0.922 1604.2  0.711  0.212  0.000  0.374  529.2 2589.1 11603.2
1973  1.300  1.156  0.168   9.97  1.005 1644.2  0.694  0.311  0.000  0.370  530.1 2257.8 11623.9
1974  1.330  1.320  0.060  10.29  0.995 1779.0  0.732  0.263  0.000  0.351  551.6 2380.6 12095.5
1975  1.266  1.240  0.078   9.71  0.847 1734.4  0.718  0.129  0.000  0.352  547.0 2289.6 11994.2
1976  0.711  0.642  0.000   9.81  0.724 1803.7  0.724  0.000  0.000  0.252  556.1 2349.7 12193.9
1977  1.279  1.195  0.133   9.56  0.920 1506.2  0.702  0.218  0.000  0.368  518.4 2231.1 11367.3
1978  1.364  1.238  0.194  10.03  1.140 1729.5  0.703  0.435  0.000  0.374  544.6 2426.8 11941.6
1979  0.881  0.725  0.034  10.45  0.828 1687.3  0.652  0.176  0.000  0.316  538.9 2394.8 11815.7
1980  1.236  1.055  0.183   9.75  1.080 1577.5  0.695  0.384  0.000  0.375  521.9 2131.6 11443.2
1981  1.372  1.304  0.116  10.12  0.859 1773.8  0.728  0.130  0.000  0.362  550.4 2470.0 12068.6
1982  1.307  1.305  0.068   9.87  0.948 1645.4  0.715  0.233  0.000  0.353  536.3 2402.3 11759.3
1983  1.217  1.183  0.052   9.45  1.122 1894.8  0.728  0.394  0.000  0.346  573.7 2381.2 12579.6
1984  1.329  1.331  0.072  10.26  1.056 1525.0  0.673  0.383  0.000  0.349  515.9 2490.2 11311.7
1985  1.325  1.170  0.190   9.76  1.031 1636.8  0.681  0.350  0.000  0.375  530.6 2357.5 11634.1
1986  1.256  1.277  0.031   9.51  0.889 1568.1  0.652  0.237  0.000  0.341  523.4 2335.3 11477.7
1987  0.667  0.519  0.006   9.86  0.660 1939.5  0.660  0.000  0.000  0.252  577.6 2235.3 12665.3
1988  1.314  1.246  0.116  10.29  1.081 1606.7  0.709  0.372  0.000  0.361  525.5 2367.4 11522.3
1989  1.339  1.383  0.063  10.26  0.842 1673.7  0.728  0.113  0.000  0.348  537.4 2530.7 11783.1
1990  1.347  1.234  0.154   9.93  1.071 1810.2  0.755  0.316  0.000  0.371  559.9 2406.2 12276.8
1991  1.232  1.170  0.051   9.74  0.860 1621.7  0.711  0.148  0.000  0.346  533.6 2242.3 11701.4
1992  1.326  1.165  0.200  10.09  1.082 1574.5  0.710  0.372  0.000  0.375  524.2 2300.0 11495.1
1993  1.402  1.325  0.146  10.45  1.183 1642.5  0.748  0.435  0.000  0.369  540.9 2483.6 11861.5
1994  0.902  0.758  0.021  10.49  0.720 1935.5  0.665  0.055  0.000  0.306  573.3 2552.3 12570.3
1995  1.247  1.247  0.031   9.76  0.923 1670.4  0.696  0.226  0.000  0.338  539.7 2426.9 11834.4
1996  1.102  1.042  0.071   9.93  0.749 1668.6  0.721  0.029  0.000  0.285  542.4 2537.1 11893.0
1997  1.352  1.239  0.156  10.20  1.070 1819.2  0.755  0.315  0.000  0.369  560.6 2393.7 12293.3
1998  1.339  1.226  0.133  10.08  0.996 1433.9  0.671  0.325  0.000  0.366  506.1 2418.4 11098.4
1999  1.396  1.296  0.138  10.73  1.029 1707.9  0.735  0.294  0.000  0.366  539.0 2443.8 11819.7
2000  1.418  1.259  0.187  10.68  0.971 1922.9  0.768  0.203  0.000  0.370  571.7 2553.7 12534.9
2001  0.789  0.714  0.000  10.46  0.721 1723.4  0.721  0.000  0.000  0.268  545.0 2469.0 11951.3
2002  1.421  1.364  0.090  10.85  0.973 1716.1  0.746  0.227  0.000  0.358  541.9 2525.6 11882.4
2003  0.806  0.723  0.012   9.30  0.760 1789.4  0.718  0.042  0.000  0.293  555.0 2245.1 12169.7
2004  0.924  0.731  0.057  10.67  0.801 1581.5  0.653  0.148  0.000  0.310  532.8 2461.9 11682.8
2005  1.251  1.223  0.084  10.41  0.821 1870.4  0.755  0.065  0.000  0.327  566.0 2609.5 12410.0
2006  1.395  1.278  0.183  10.16  1.046 1649.4  0.698  0.348  0.000  0.372  535.9 2507.9 11751.7
2007  1.303  1.167  0.159   9.92  1.120 1509.2  0.674  0.446  0.000  0.371  512.5 2290.4 11237.6
2008  1.300  1.319  0.030  10.50  0.762 1621.9  0.710  0.052  0.000  0.319  530.4 2555.6 11629.4
2009  0.854  0.675  0.025  11.55  0.774 1719.7  0.666  0.108  0.000  0.296  549.3 2751.9 12044.3
2010  1.305  1.301  0.040   9.64  0.923 1700.8  0.714  0.209  0.000  0.346  543.9 2294.8 11925.3
2011  1.411  1.278  0.174  10.84  1.067 1728.7  0.753  0.314  0.000  0.371  547.2 2458.5 11998.4
2012  1.438  1.340  0.187  10.45  1.074 1729.6  0.721  0.354  0.000  0.368  543.7 2568.5 11922.0
2013  1.463  1.496  0.033  10.71  0.818 1719.4  0.734  0.084  0.000  0.340  540.7 2717.6 11856.9
2014  1.431  1.373  0.139  10.97  0.907 1628.7  0.741  0.166  0.000  0.356  535.3 2574.4 11738.3
2015  0.936  0.772  0.028  11.07  0.746 1814.6  0.700  0.047  0.000  0.310  556.4 2577.9 12199.7
2016  1.021  1.005  0.026   9.04  0.718 1585.5  0.679  0.035  0.000  0.315  527.0 2030.4 11555.1
2017  1.354  1.356  0.055  10.55  0.930 1700.7  0.732  0.198  0.000  0.344  542.2 2477.0 11888.7
2018  1.241  1.074  0.190   9.58  1.130 1510.1  0.665  0.465  0.000  0.376  513.2 2169.8 11252.4
2019  0.891  0.790  0.030  10.51  0.760 1832.9  0.729  0.031  0.000  0.298  565.3 2567.5 12396.5
2020  1.442  1.405  0.089  10.67  0.917 1748.8  0.750  0.167  0.000  0.350  551.0 2559.1 12082.7
2021  1.095  1.062  0.029  10.13  0.804 1706.2  0.714  0.090  0.000  0.319  539.0 2363.2 11818.8
2022  1.374  1.204  0.208  10.59  1.388 1735.5  0.741  0.647  0.000  0.374  542.5 2375.0 11895.2
2023  1.361  1.238  0.175  10.46  0.925 1769.4  0.750  0.175  0.000  0.368  550.7 2327.9 12075.9
2024  0.997  0.861  0.070  10.62  0.846 1745.0  0.732  0.115  0.000  0.319  543.4 2481.6 11914.6
2025  1.273  1.167  0.134   9.85  0.816 1850.0  0.729  0.086  0.000  0.356  555.9 2171.1 12189.5
2026  0.727  0.604  0.000  10.59  0.680 1868.7  0.680  0.000  0.000  0.260  564.6 2527.3 12381.3
2027  0.753  0.625  0.004  10.63  0.681 1713.0  0.681  0.000  0.000  0.266  541.7 2484.0 11878.8
2028  1.276  1.148  0.169   9.44  1.145 1396.9  0.646  0.498  0.000  0.374  501.3 2265.4 10992.7
2029  1.353  1.411  0.011  10.89  0.772 1810.7  0.761  0.000  0.000  0.300  556.2 2518.6 12196.8
2030  1.376  1.307  0.127  10.23  1.046 1606.8  0.707  0.339  0.000  0.360  533.6 2462.8 11701.2
2031  0.970  0.796  0.058  10.17  0.888 1637.1  0.676  0.212  0.000  0.331  537.6 2362.1 11787.2
2032  1.140  1.070  0.084   9.67  0.983 1570.9  0.685  0.298  0.000  0.340  525.7 2397.1 11528.2
2033  1.241  1.160  0.098  10.92  0.976 1793.2  0.743  0.232  0.000  0.334  552.6 2563.3 12117.0
2034  1.152  1.140  0.047   9.83  0.802 1552.8  0.706  0.096  0.000  0.325  527.5 2235.6 11566.2
2035  1.391  1.285  0.158  10.09  1.069 1691.9  0.727  0.342  0.000  0.370  540.6 2513.2 11854.8
2036  0.876  0.760  0.024   9.72  0.776 1699.5  0.681  0.095  0.000  0.307  538.4 2384.5 11806.4
2037  1.382  1.340  0.094  10.35  0.874 1711.8  0.732  0.142  0.000  0.356  540.1 2365.9 11842.0
2038  1.033  0.976  0.038   9.69  0.785 1893.7  0.743  0.042  0.000  0.313  573.3 2214.9 12571.0
2039  1.205  1.071  0.113   9.52  1.057 1445.6  0.668  0.389  0.000  0.361  506.5 2189.1 11106.1
2040  0.860  0.787  0.039   8.50  0.735 1515.0  0.620  0.115  0.000  0.304  518.6 2081.3 11372.4
2041  1.011  0.907  0.033  10.62  0.844 1874.8  0.770  0.074  0.000  0.316  567.6 2571.4 12445.7
2042  1.188  1.046  0.152   9.14  0.943 1652.9  0.691  0.252  0.000  0.372  539.0 2036.7 11818.3
2043  1.424  1.355  0.123  10.71  0.976 1580.7  0.708  0.269  0.000  0.364  519.5 2534.5 11390.6
2044  1.242  1.050  0.205   9.38  1.064 1541.9  0.672  0.392  0.000  0.377  513.4 2147.2 11257.5
2045  1.303  1.269  0.079  10.11  0.896 1638.3  0.719  0.178  0.000  0.357  531.2 2325.1 11647.6
2046  1.031  0.908  0.077  10.35  0.844 1829.2  0.664  0.181  0.000  0.329  559.7 2436.5 12273.3
2047  1.403  1.309  0.152  10.53  1.084 1552.9  0.688  0.396  0.000  0.367  517.4 2487.9 11344.2
2048  1.291  1.224  0.124   9.47  1.066 1536.2  0.665  0.401  0.000  0.359  523.5 2387.3 11478.9
2049  1.354  1.195  0.189  10.14  1.065 1796.0  0.707  0.357  0.000  0.374  551.2 2457.5 12086.0
2050  1.299  1.228  0.129   9.73  1.043 1664.5  0.699  0.344  0.000  0.369  533.2 2238.6 11692.7
2051  1.315  1.254  0.113   9.93  0.926 1414.9  0.660  0.266  0.000  0.344  498.5 2323.2 10930.2
2052  1.234  1.224  0.056   9.88  0.798 1685.6  0.725  0.073  0.000  0.336  542.8 2366.2 11903.3
2053  1.281  1.087  0.199  10.15  1.000 1641.6  0.711  0.289  0.000  0.374  532.0 2148.1 11664.8
2054  1.311  1.286  0.053  10.97  0.921 1755.4  0.745  0.176  0.000  0.328  551.5 2622.1 12093.2
2055  1.136  1.093  0.044  10.32  0.829 1776.4  0.723  0.105  0.000  0.328  551.5 2458.3 12093.3
2056  1.472  1.405  0.098  11.36  0.836 1652.4  0.717  0.118  0.000  0.353  526.2 2618.9 11538.1
2057  1.120  0.987  0.032  11.01  0.796 1782.3  0.730  0.066  0.000  0.323  546.8 2579.9 11989.1
2058  0.760  0.573  0.022  10.54  0.732 1713.5  0.638  0.094  0.000  0.299  550.0 2411.7 12059.1
2059  1.239  1.126  0.147   9.22  0.876 1643.9  0.683  0.193  0.000  0.367  530.7 2129.4 11636.8
2060  1.445  1.436  0.050  11.11  0.833 1689.0  0.730  0.104  0.000  0.345  535.2 2533.2 11734.7
2061  1.368  1.335  0.082   9.91  0.783 1784.3  0.715  0.068  0.000  0.357  550.4 2467.2 12068.2
2062  1.103  1.008  0.069   9.90  1.003 1785.5  0.739  0.263  0.000  0.336  558.3 2389.9 12242.6
2063  1.416  1.331  0.132  10.96  0.828 1675.8  0.743  0.085  0.000  0.359  535.6 2454.0 11744.4
2064  1.442  1.285  0.204  11.01  1.331 1706.4  0.755  0.577  0.000  0.369  541.1 2552.4 11865.3
2065  1.170  1.162  0.033  10.41  0.944 1700.0  0.721  0.223  0.000  0.330  541.7 2463.9 11878.9
2066  0.898  0.766  0.048   9.88  0.732 1778.6  0.717  0.015  0.000  0.287  553.2 2391.1 12131.0
2067  1.216  1.271  0.028  10.35  0.820 1691.4  0.730  0.090  0.000  0.324  539.9 2511.1 11839.3
2068  1.439  1.272  0.222  10.77  0.942 1577.3  0.713  0.229  0.000  0.376  523.5 2605.6 11480.1
2069  0.916  0.801  0.035  10.22  0.796 1715.2  0.676  0.120  0.000  0.315  537.4 2382.4 11783.8
2070  0.854  0.705  0.034   9.97  0.809 1817.4  0.645  0.164  0.000  0.319  558.3 2439.9 12242.1
2071  1.000  0.906  0.040   9.99  0.935 1715.3  0.674  0.261  0.000  0.328  542.0 2375.6 11885.5
2072  1.056  0.886  0.059  11.27  0.963 1753.1  0.736  0.228  0.000  0.329  547.7 2498.9 12009.7
2073  1.325  1.259  0.133   9.46  0.934 1778.9  0.703  0.230  0.000  0.364  556.1 2397.8 12194.0
2074  1.459  1.302  0.203  11.20  1.097 1874.3  0.759  0.338  0.000  0.373  556.5 2552.7 12202.5
2075  0.903  0.803  0.018  10.19  0.794 1839.7  0.700  0.094  0.000  0.305  562.2 2325.1 12328.1
2076  1.465  1.360  0.184  10.72  0.962 1763.4  0.740  0.221  0.000  0.370  551.5 2660.3 12092.7
2077  1.284  1.190  0.123   9.55  1.100 1712.2  0.717  0.383  0.000  0.358  547.7 2281.7 12009.3
2078  1.000  0.830  0.082  10.45  0.954 1720.7  0.706  0.248  0.000  0.324  548.6 2508.4 12029.9
2079  1.495  1.428  0.135  11.07  1.025 1732.7  0.759  0.266  0.000  0.364  547.5 2659.4 12006.3
2080  1.350  1.225  0.180   9.92  0.910 1629.7  0.706  0.204  0.000  0.366  528.5 2386.8 11588.3
2081  1.312  1.243  0.116   9.76  1.115 1449.9  0.672  0.443  0.000  0.365  507.0 2287.8 11116.3
2082  1.329  1.233  0.144   9.70  1.114 1546.8  0.676  0.438  0.000  0.366  520.8 2374.3 11419.5
2083  0.890  0.757  0.052   9.86  0.751 1680.8  0.697  0.053  0.000  0.293  539.8 2319.1 11836.1
2084  1.396  1.378  0.069  10.45  0.952 1784.8  0.738  0.214  0.000  0.352  552.2 2531.1 12108.5
2085  1.332  1.176  0.179  10.06  1.185 1547.9  0.680  0.505  0.000  0.374  517.9 2374.6 11356.9
2086  1.313  1.358  0.014  11.35  0.786 1847.1  0.774  0.012  0.000  0.300  561.7 2720.0 12316.2
2087  0.857  0.737  0.030  10.21  0.697 1821.4  0.678  0.019  0.000  0.291  556.7 2317.8 12207.4
2088  1.442  1.382  0.098  11.17  0.872 1937.7  0.782  0.090  0.000  0.356  570.9 2558.4 12517.7
2089  0.964  0.876  0.059   9.09  0.767 1759.2  0.641  0.126  0.000  0.300  550.4 2318.3 12069.2
2090  1.283  1.173  0.145   9.50  0.930 1554.7  0.675  0.255  0.000  0.367  516.3 2286.8 11321.9
2091  0.918  0.867  0.022   9.67  0.715 1813.6  0.703  0.012  0.000  0.293  563.4 2215.3 12353.8
2092  1.231  1.234  0.036   9.57  0.905 1722.0  0.699  0.206  0.000  0.339  546.0 2283.0 11971.6
2093  1.194  1.092  0.111   9.21  0.880 1667.6  0.691  0.189  0.000  0.365  534.3 2038.1 11716.1
2094  1.447  1.314  0.208  10.82  1.247 1726.4  0.744  0.504  0.000  0.373  549.0 2574.2 12038.6
2095  1.217  1.135  0.090  10.28  0.857 1612.8  0.713  0.144  0.000  0.347  527.3 2325.3 11561.7
2096  1.421  1.415  0.082  10.67  0.959 1621.2  0.732  0.228  0.000  0.355  535.3 2501.6 11738.6
2097  1.433  1.320  0.145  10.97  0.933 1595.4  0.702  0.231  0.000  0.359  519.7 2552.5 11395.9
2098  0.858  0.749  0.025  10.58  0.805 1780.1  0.748  0.056  0.000  0.297  553.6 2424.2 12138.9
2099  0.915  0.794  0.040  10.31  0.769 1801.5  0.721  0.049  0.000  0.318  553.0 2378.9 12124.8
