# Supplementary material for: Climate and air pollution impacts on habitat suitability of Austrian forest ecosystems
Source: PLoS One. 2017 Sep 12;12(9):e0184194. doi: 10.1371/journal.pone.0184194 (PMC5595319; doi:10.1371/journal.pone.0184194)
Supplement: S1 File — (ZIP) [file pone.0184194.s004.zip › Climate_Data/IF_AT13_ECHAM5A1B.dat]

!Made by:  Methyd.exe
!Using:  in.txt
! AT13
! Location (Lon-Lat):  15.500  46.620
! Temperature file:   Z:/Modell_VSDp/VSD_Input/Climate_Scen/AT13_LeutschECHAM5A1B.txt;#3
! Precipitation file: Z:/Modell_VSDp/VSD_Input/Climate_Scen/AT13_LeutschECHAM5A1B.txt;#4
! Sunshine file:      Z:/Modell_VSDp/VSD_Input/Climate_Scen/AT13_LeutschECHAM5A1B.txt/E;#5
! ThetaSat= 0.499; ThetaFC= 0.382; Theta1bar= 0.300; ThetaWP= 0.197
! bulkdens= 1.201 g/cm3
! GDDlim=     5.0 oC
!    11.28 = av. annual mean TempC (oC)
!   0.9063 = av. annual Precip (m/yr)
!  1675.31 = av. annual sunshine hours (h)
!   0.6893 = av. annual AET (m/yr)
!   0.2170 = av. annual percol (m/yr)
!   0.0000 = av. annual Qickfl (m/yr)
!   0.3266 = av. annual mean Theta (m/m)
!    1.186 = av. annual mean rf_miR
!    1.064 = av. annual mean rf_denit
!    0.085 = av. annual mean rf_den
!    539.0 = av. annual PAR (umol/m2/s)
!   2697.8 = av. annual GDD (deg.days)
! ... averages over  150 years.
!Year rf_miR rf_nit rf_denit TempC Precip Sunhrs  AET percol Qickfl  Theta   PAR    GDD kJ/m2/d
1950  0.803  0.657  0.026  10.33  0.896 1711.6  0.710  0.186  0.000  0.304  545.2 2277.6 11954.3
1951  1.278  1.227  0.078   9.58  0.966 1625.6  0.668  0.297  0.000  0.358  531.3 2273.0 11650.1
1952  1.172  1.133  0.057  10.52  0.855 1779.4  0.754  0.101  0.000  0.330  554.2 2488.4 12152.7
1953  1.341  1.258  0.090  11.18  0.973 1812.6  0.779  0.194  0.000  0.349  559.9 2595.5 12277.9
1954  1.231  1.214  0.072   9.76  0.868 1643.8  0.709  0.159  0.000  0.353  530.5 2238.1 11632.4
1955  1.023  0.864  0.044  10.81  0.871 1833.5  0.748  0.123  0.000  0.321  562.4 2555.1 12332.7
1956  1.464  1.483  0.061  10.78  0.962 1797.4  0.740  0.222  0.000  0.350  558.8 2678.5 12253.1
1957  1.278  1.180  0.133   9.56  1.056 1637.2  0.704  0.351  0.000  0.358  530.5 2256.5 11633.2
1958  0.875  0.762  0.018  10.49  0.643 1749.9  0.640  0.003  0.000  0.275  549.3 2656.9 12045.0
1959  1.231  1.206  0.059  10.24  0.817 1697.9  0.715  0.102  0.000  0.331  535.1 2401.9 11734.3
1960  1.322  1.310  0.037  10.55  0.827 1817.3  0.759  0.069  0.000  0.330  555.5 2524.2 12181.5
1961  1.284  1.296  0.050  10.74  0.973 1585.6  0.716  0.257  0.000  0.334  527.1 2732.7 11557.9
1962  1.395  1.360  0.067  10.54  0.944 1705.9  0.701  0.243  0.000  0.346  536.6 2611.7 11766.5
1963  1.082  1.001  0.034  10.70  0.855 1822.1  0.751  0.104  0.000  0.317  565.6 2690.0 12403.2
1964  1.304  1.117  0.200   9.96  1.220 1598.8  0.690  0.531  0.000  0.376  529.1 2338.0 11600.7
1965  1.093  0.997  0.082   9.43  0.842 1616.1  0.696  0.147  0.000  0.349  528.6 2271.8 11591.8
1966  1.272  1.251  0.061  10.91  0.952 1767.7  0.764  0.189  0.000  0.338  553.7 2517.3 12140.3
1967  0.729  0.541  0.019  10.39  0.639 1855.7  0.607  0.032  0.000  0.295  564.9 2395.3 12386.7
1968  1.057  0.974  0.044   9.96  0.839 1833.0  0.744  0.095  0.000  0.334  559.2 2354.7 12262.5
1969  1.377  1.283  0.095  10.74  0.969 1791.9  0.746  0.223  0.000  0.356  549.2 2409.4 12043.6
1970  1.362  1.197  0.190  10.54  1.000 1790.6  0.764  0.236  0.000  0.374  559.7 2358.0 12272.0
1971  0.797  0.647  0.005  10.97  0.715 1921.2  0.715  0.000  0.000  0.273  574.5 2539.9 12596.4
1972  1.431  1.314  0.207  10.34  0.922 1604.2  0.711  0.212  0.000  0.374  529.2 2589.1 11603.2
1973  1.300  1.156  0.168   9.97  1.005 1644.2  0.694  0.311  0.000  0.370  530.1 2257.8 11623.9
1974  1.330  1.320  0.060  10.29  0.995 1779.0  0.732  0.263  0.000  0.351  551.6 2380.6 12095.5
1975  1.266  1.240  0.078   9.71  0.847 1734.4  0.718  0.129  0.000  0.352  547.0 2289.6 11994.2
1976  0.711  0.642  0.000   9.81  0.724 1803.7  0.724  0.000  0.000  0.252  556.1 2349.7 12193.9
1977  1.279  1.195  0.133   9.56  0.920 1506.2  0.702  0.218  0.000  0.368  518.4 2231.1 11367.3
1978  1.364  1.238  0.194  10.03  1.140 1729.5  0.703  0.435  0.000  0.374  544.6 2426.8 11941.6
1979  0.881  0.725  0.034  10.45  0.828 1687.3  0.652  0.176  0.000  0.316  538.9 2394.8 11815.7
1980  1.236  1.055  0.183   9.75  1.080 1577.5  0.695  0.384  0.000  0.375  521.9 2131.6 11443.2
1981  1.372  1.304  0.116  10.12  0.859 1773.8  0.728  0.130  0.000  0.362  550.4 2470.0 12068.6
1982  1.307  1.305  0.068   9.87  0.948 1645.4  0.715  0.233  0.000  0.353  536.3 2402.3 11759.3
1983  1.217  1.183  0.052   9.45  1.122 1894.8  0.728  0.394  0.000  0.346  573.7 2381.2 12579.6
1984  1.329  1.331  0.072  10.26  1.056 1525.0  0.673  0.383  0.000  0.349  515.9 2490.2 11311.7
1985  1.325  1.170  0.190   9.76  1.031 1636.8  0.681  0.350  0.000  0.375  530.6 2357.5 11634.1
1986  1.256  1.277  0.031   9.51  0.889 1568.1  0.652  0.237  0.000  0.341  523.4 2335.3 11477.7
1987  0.667  0.519  0.006   9.86  0.660 1939.5  0.660  0.000  0.000  0.252  577.6 2235.3 12665.3
1988  1.314  1.246  0.116  10.29  1.081 1606.7  0.709  0.372  0.000  0.361  525.5 2367.4 11522.3
1989  1.339  1.383  0.063  10.26  0.842 1673.7  0.728  0.113  0.000  0.348  537.4 2530.7 11783.1
1990  1.347  1.234  0.154   9.93  1.071 1810.2  0.755  0.316  0.000  0.371  559.9 2406.2 12276.8
1991  1.232  1.170  0.051   9.74  0.860 1621.7  0.711  0.148  0.000  0.346  533.6 2242.3 11701.4
1992  1.326  1.165  0.200  10.09  1.082 1574.5  0.710  0.372  0.000  0.375  524.2 2300.0 11495.1
1993  1.402  1.325  0.146  10.45  1.183 1642.5  0.748  0.435  0.000  0.369  540.9 2483.6 11861.5
1994  0.902  0.758  0.021  10.49  0.720 1935.5  0.665  0.055  0.000  0.306  573.3 2552.3 12570.3
1995  1.247  1.247  0.031   9.76  0.923 1670.4  0.696  0.226  0.000  0.338  539.7 2426.9 11834.4
1996  1.102  1.042  0.071   9.93  0.749 1668.6  0.721  0.029  0.000  0.285  542.4 2537.1 11893.0
1997  1.352  1.239  0.156  10.20  1.070 1819.2  0.755  0.315  0.000  0.369  560.6 2393.7 12293.3
1998  1.339  1.226  0.133  10.08  0.996 1433.9  0.671  0.325  0.000  0.366  506.1 2418.4 11098.4
1999  1.396  1.296  0.138  10.73  1.029 1707.9  0.735  0.294  0.000  0.366  539.0 2443.8 11819.7
2000  1.418  1.259  0.187  10.68  0.971 1922.9  0.768  0.203  0.000  0.370  571.7 2553.7 12534.9
2001  0.789  0.714  0.000  10.46  0.721 1723.4  0.721  0.000  0.000  0.268  545.0 2469.0 11951.3
2002  1.421  1.364  0.090  10.85  0.973 1716.1  0.746  0.227  0.000  0.358  541.9 2525.6 11882.4
2003  0.806  0.723  0.012   9.30  0.760 1789.4  0.718  0.042  0.000  0.293  555.0 2245.1 12169.7
2004  0.924  0.731  0.057  10.67  0.801 1581.5  0.653  0.148  0.000  0.310  532.8 2461.9 11682.8
2005  1.251  1.223  0.084  10.41  0.821 1870.4  0.755  0.065  0.000  0.327  566.0 2609.5 12410.0
2006  1.395  1.278  0.183  10.16  1.046 1649.4  0.698  0.348  0.000  0.372  535.9 2507.9 11751.7
2007  1.303  1.167  0.159   9.92  1.120 1509.2  0.674  0.446  0.000  0.371  512.5 2290.4 11237.6
2008  1.300  1.319  0.030  10.50  0.762 1621.9  0.710  0.052  0.000  0.319  530.4 2555.6 11629.4
2009  0.854  0.675  0.025  11.55  0.774 1719.7  0.666  0.108  0.000  0.296  549.3 2751.9 12044.3
2010  1.305  1.301  0.040   9.64  0.923 1700.8  0.714  0.209  0.000  0.346  543.9 2294.8 11925.3
2011  1.411  1.278  0.174  10.84  1.067 1728.7  0.753  0.314  0.000  0.371  547.2 2458.5 11998.4
2012  1.438  1.340  0.187  10.45  1.074 1729.6  0.721  0.354  0.000  0.368  543.7 2568.5 11922.0
2013  1.463  1.496  0.033  10.71  0.818 1719.4  0.734  0.084  0.000  0.340  540.7 2717.6 11856.9
2014  1.431  1.373  0.139  10.97  0.907 1628.7  0.741  0.166  0.000  0.356  535.3 2574.4 11738.3
2015  0.936  0.772  0.028  11.07  0.746 1814.6  0.700  0.047  0.000  0.310  556.4 2577.9 12199.7
2016  1.109  0.926  0.153   8.92  1.115 1243.1  0.600  0.516  0.000  0.372  473.4 1872.9 10379.5
2017  1.141  0.920  0.100  11.70  0.892 1618.6  0.704  0.188  0.000  0.338  535.1 2732.5 11732.8
2018  1.460  1.395  0.136  10.88  1.235 1532.8  0.697  0.538  0.000  0.362  515.8 2653.1 11309.4
2019  0.731  0.499  0.021  11.91  0.686 2073.2  0.578  0.107  0.000  0.286  601.6 2933.4 13192.4
2020  1.295  1.150  0.143   9.52  1.295 1365.4  0.657  0.639  0.000  0.365  495.3 2297.5 10859.7
2021  1.340  1.284  0.062  10.20  0.836 1711.4  0.711  0.125  0.000  0.344  538.2 2391.6 11801.2
2022  1.367  1.295  0.127  10.61  1.334 1666.6  0.710  0.625  0.000  0.362  530.9 2473.6 11640.6
2023  0.503  0.290  0.000  10.87  0.694 1845.1  0.693  0.000  0.000  0.226  559.5 2538.2 12268.7
2024  1.209  1.127  0.070  10.85  1.089 1452.2  0.666  0.422  0.000  0.335  506.4 2609.6 11104.1
2025  1.303  1.237  0.099  10.20  0.801 1725.1  0.726  0.075  0.000  0.352  537.0 2174.6 11776.1
2026  0.445  0.209  0.000  11.35  0.530 1789.0  0.530  0.000  0.000  0.207  549.9 2746.4 12057.8
2027  0.652  0.469  0.012  10.68  0.548 1721.3  0.547  0.001  0.000  0.250  544.3 2605.8 11934.9
2028  1.223  1.179  0.067  10.02  0.966 1385.9  0.676  0.290  0.000  0.349  502.8 2417.0 11025.6
2029  1.403  1.226  0.166  11.06  0.794 1468.6  0.692  0.102  0.000  0.365  505.7 2477.7 11088.5
2030  1.295  1.157  0.181   9.79  1.247 1296.2  0.658  0.589  0.000  0.373  487.3 2284.6 10686.0
2031  1.034  0.923  0.079  10.28  0.916 1354.0  0.684  0.233  0.000  0.324  498.3 2375.8 10926.3
2032  1.416  1.340  0.145  10.25  1.511 1409.9  0.662  0.849  0.000  0.360  499.5 2557.5 10953.6
2033  1.449  1.308  0.160  11.39  1.313 1482.4  0.705  0.608  0.000  0.368  506.7 2542.8 11111.1
2034  1.304  1.168  0.145   9.89  1.020 1276.1  0.665  0.355  0.000  0.368  486.7 2295.2 10671.1
2035  1.501  1.433  0.139  10.98  1.243 1636.1  0.751  0.491  0.000  0.364  536.8 2699.9 11770.2
2036  0.734  0.595  0.009  10.90  0.662 1667.4  0.634  0.028  0.000  0.258  534.9 2731.4 11728.9
2037  0.608  0.391  0.000  11.12  0.600 1737.2  0.600  0.000  0.000  0.256  540.3 2643.9 11848.2
2038  1.166  1.102  0.053   9.98  0.755 1735.8  0.749  0.000  0.000  0.321  547.4 2196.2 12003.5
2039  1.197  1.006  0.107  12.02  1.035 1382.4  0.710  0.325  0.000  0.331  498.8 2835.5 10937.8
2040  0.875  0.740  0.049   9.81  0.763 1339.9  0.626  0.137  0.000  0.307  491.6 2324.3 10779.0
2041  1.027  0.852  0.050  11.39  0.734 1951.4  0.734  0.000  0.000  0.309  577.8 2739.6 12670.0
2042  1.277  1.108  0.176  10.22  1.212 1581.2  0.723  0.490  0.000  0.375  529.4 2168.8 11609.4
2043  1.472  1.324  0.157  11.66  1.151 1521.6  0.709  0.442  0.000  0.361  513.0 2655.6 11248.1
2044  1.323  1.175  0.161  10.28  0.933 1402.9  0.676  0.257  0.000  0.370  491.6 2292.2 10780.0
2045  0.610  0.396  0.000  12.14  0.551 1867.3  0.551  0.000  0.000  0.227  566.6 2939.7 12424.5
2046  1.077  0.922  0.072  11.93  0.880 1866.8  0.652  0.228  0.000  0.320  566.6 2873.4 12423.8
2047  1.613  1.524  0.182  12.26  1.397 1411.7  0.732  0.665  0.000  0.366  504.0 2852.8 11051.0
2048  1.443  1.351  0.159  10.61  1.188 1344.6  0.668  0.520  0.000  0.367  490.0 2599.4 10744.4
2049  1.480  1.487  0.060  11.93  0.885 1896.3  0.798  0.087  0.000  0.338  565.6 2803.3 12402.0
2050  1.421  1.338  0.144  10.92  0.939 1496.7  0.715  0.224  0.000  0.361  510.5 2428.5 11194.7
2051  1.392  1.332  0.134  12.44  0.919 1367.2  0.729  0.190  0.000  0.310  496.0 2961.6 10876.2
2052  1.500  1.476  0.094  11.47  0.902 1661.8  0.759  0.142  0.000  0.352  537.5 2597.2 11785.7
2053  1.435  1.335  0.167  12.35  1.006 1698.2  0.783  0.223  0.000  0.337  542.6 2879.8 11898.5
2054  1.145  0.998  0.072  12.86  0.861 1794.6  0.715  0.146  0.000  0.293  554.7 3119.5 12162.5
2055  1.072  0.862  0.051  12.54  0.779 1537.4  0.695  0.084  0.000  0.316  519.3 2936.9 11386.8
2056  1.526  1.449  0.120  12.44  0.946 1348.8  0.693  0.253  0.000  0.354  487.4 2754.4 10687.9
2057  0.981  0.888  0.005  12.72  0.668 1782.3  0.668  0.000  0.000  0.269  548.3 2970.7 12023.9
2058  0.745  0.485  0.023  12.51  0.710 1724.6  0.573  0.137  0.000  0.264  558.1 2941.8 12238.4
2059  0.797  0.528  0.022  12.45  0.824 1897.2  0.578  0.246  0.000  0.290  577.7 3044.5 12666.8
2060  1.686  1.649  0.128  12.88  1.061 1697.8  0.780  0.281  0.000  0.351  537.9 2979.6 11794.8
2061  1.298  1.238  0.095  10.51  0.798 1589.5  0.681  0.116  0.000  0.345  520.2 2685.4 11405.6
2062  1.211  1.086  0.080  11.64  1.169 1823.9  0.775  0.394  0.000  0.333  564.0 2783.9 12366.8
2063  1.590  1.503  0.145  13.02  0.906 1532.8  0.749  0.157  0.000  0.341  515.3 3004.0 11299.5
2064  1.624  1.546  0.175  12.36  1.113 1596.6  0.759  0.354  0.000  0.365  527.4 2886.3 11564.4
2065  0.819  0.522  0.024  13.70  0.536 1838.6  0.513  0.022  0.000  0.272  566.4 3450.3 12419.9
2066  0.755  0.557  0.000  11.74  0.599 1788.3  0.599  0.000  0.000  0.248  556.7 2935.3 12206.0
2067  1.284  1.203  0.041  12.96  0.983 1797.9  0.686  0.296  0.000  0.316  559.3 3343.4 12264.7
2068  0.835  0.697  0.000  12.78  0.691 1731.0  0.691  0.000  0.000  0.242  544.0 3286.8 11928.9
2069  1.078  0.935  0.051  12.00  0.714 1659.8  0.595  0.119  0.000  0.299  532.0 2848.6 11666.2
2070  0.969  0.733  0.045  13.13  0.661 1757.4  0.546  0.115  0.000  0.298  547.3 3243.4 12000.0
2071  0.896  0.658  0.030  13.54  0.872 2075.3  0.600  0.272  0.000  0.295  599.7 3424.0 13149.8
2072  1.143  0.902  0.054  14.58  0.823 1834.6  0.702  0.121  0.000  0.299  561.4 3610.4 12310.8
2073  0.886  0.665  0.021  12.20  0.736 1842.8  0.693  0.043  0.000  0.283  566.4 3022.1 12420.3
2074  1.577  1.227  0.144  15.24  1.170 1947.5  0.706  0.464  0.000  0.332  564.6 3812.0 12381.1
2075  1.026  0.837  0.024  14.01  0.739 2138.6  0.722  0.018  0.000  0.282  610.5 3453.2 13387.7
2076  1.689  1.530  0.168  13.72  1.026 1599.3  0.728  0.297  0.000  0.349  532.4 3459.2 11673.2
2077  1.419  1.365  0.096  12.79  1.038 1534.0  0.771  0.267  0.000  0.326  522.3 3145.2 11452.5
2078  1.096  0.929  0.083  12.02  1.067 1407.7  0.656  0.411  0.000  0.319  506.9 3055.7 11115.5
2079  1.098  0.850  0.041  15.08  0.697 2172.1  0.555  0.142  0.000  0.302  617.8 4075.6 13546.7
2080  0.432  0.084  0.000  13.45  0.417 1787.6  0.417  0.000  0.000  0.208  554.3 3411.7 12153.8
2081  1.666  1.579  0.187  12.41  0.974 1155.7  0.673  0.301  0.000  0.365  464.3 2984.8 10180.9
2082  0.992  0.722  0.056  13.85  0.948 1749.3  0.626  0.322  0.000  0.310  562.2 3449.8 12327.9
2083  0.371  0.044  0.000  12.78  0.482 1653.7  0.482  0.000  0.000  0.203  537.8 3032.1 11793.6
2084  1.314  1.235  0.081  12.84  0.786 1572.2  0.692  0.094  0.000  0.324  522.2 3149.8 11451.1
2085  1.672  1.594  0.137  13.26  1.294 1473.6  0.764  0.531  0.000  0.355  510.9 3182.8 11202.9
2086  0.813  0.575  0.000  14.95  0.591 1681.9  0.591  0.000  0.000  0.235  541.7 3661.6 11877.3
2087  1.332  1.223  0.096  13.20  1.026 1605.5  0.740  0.286  0.000  0.323  529.9 3047.5 11620.1
2088  1.472  1.419  0.048  14.08  0.818 1912.7  0.789  0.028  0.000  0.307  571.4 3423.3 12530.2
2089  0.971  0.707  0.071  12.31  1.051 1668.7  0.575  0.476  0.000  0.316  538.3 3083.7 11802.5
2090  1.042  0.950  0.002  12.24  0.676 1611.4  0.676  0.000  0.000  0.283  527.8 2998.0 11572.5
2091  0.807  0.560  0.028  12.43  0.722 1770.1  0.627  0.095  0.000  0.274  561.0 2975.8 12300.7
2092  1.481  1.411  0.134  11.86  1.028 1263.6  0.706  0.322  0.000  0.348  484.4 2736.5 10621.5
2093  1.599  1.498  0.172  12.20  1.024 1483.4  0.749  0.275  0.000  0.362  511.7 2778.7 11220.9
2094  1.221  1.059  0.082  14.72  0.796 1947.2  0.698  0.098  0.000  0.279  586.1 3736.8 12850.9
2095  1.361  1.080  0.113  14.13  0.896 1740.3  0.716  0.179  0.000  0.325  549.1 3436.8 12040.7
2096  1.284  1.160  0.029  14.45  0.758 1853.8  0.627  0.131  0.000  0.297  576.2 3561.0 12634.2
2097  1.349  1.179  0.131  13.87  0.984 1342.7  0.699  0.285  0.000  0.320  491.2 3343.8 10770.5
2098  0.908  0.601  0.029  14.77  0.554 1753.8  0.471  0.083  0.000  0.277  560.8 3670.0 12297.5
2099  0.915  0.794  0.040  10.31  0.769 1801.5  0.721  0.049  0.000  0.318  553.0 2378.9 12124.8
