# Supplementary material for: Climate and air pollution impacts on habitat suitability of Austrian forest ecosystems
Source: PLoS One. 2017 Sep 12;12(9):e0184194. doi: 10.1371/journal.pone.0184194 (PMC5595319; doi:10.1371/journal.pone.0184194)
Supplement: S1 File — (ZIP) [file pone.0184194.s004.zip › Climate_Data/IF_AT13_ECHAM5A2x.dat]

!Made by:  Methyd.exe
!Using:  in.txt
! AT13
! Location (Lon-Lat):  15.500  46.620
! Temperature file:   Z:/Modell_VSDp/VSD_Input/Climate_Scen/AT13_LeutschECHAM5A2x.txt;#3
! Precipitation file: Z:/Modell_VSDp/VSD_Input/Climate_Scen/AT13_LeutschECHAM5A2x.txt;#4
! Sunshine file:      Z:/Modell_VSDp/VSD_Input/Climate_Scen/AT13_LeutschECHAM5A2x.txt/E;#5
! ThetaSat= 0.499; ThetaFC= 0.382; Theta1bar= 0.300; ThetaWP= 0.197
! bulkdens= 1.201 g/cm3
! GDDlim=     5.0 oC
!    11.24 = av. annual mean TempC (oC)
!   0.8647 = av. annual Precip (m/yr)
!  1705.81 = av. annual sunshine hours (h)
!   0.6728 = av. annual AET (m/yr)
!   0.1919 = av. annual percol (m/yr)
!   0.0000 = av. annual Qickfl (m/yr)
!   0.3199 = av. annual mean Theta (m/m)
!    1.126 = av. annual mean rf_miR
!    0.997 = av. annual mean rf_denit
!    0.071 = av. annual mean rf_den
!    543.1 = av. annual PAR (umol/m2/s)
!   2718.1 = av. annual GDD (deg.days)
! ... averages over  150 years.
!Year rf_miR rf_nit rf_denit TempC Precip Sunhrs  AET percol Qickfl  Theta   PAR    GDD kJ/m2/d
1950  0.803  0.657  0.026  10.33  0.896 1711.6  0.710  0.186  0.000  0.304  545.2 2277.6 11954.3
1951  1.278  1.227  0.078   9.58  0.966 1625.6  0.668  0.297  0.000  0.358  531.3 2273.0 11650.1
1952  1.172  1.133  0.057  10.52  0.855 1779.4  0.754  0.101  0.000  0.330  554.2 2488.4 12152.7
1953  1.341  1.258  0.090  11.18  0.973 1812.6  0.779  0.194  0.000  0.349  559.9 2595.5 12277.9
1954  1.231  1.214  0.072   9.76  0.868 1643.8  0.709  0.159  0.000  0.353  530.5 2238.1 11632.4
1955  1.023  0.864  0.044  10.81  0.871 1833.5  0.748  0.123  0.000  0.321  562.4 2555.1 12332.7
1956  1.464  1.483  0.061  10.78  0.962 1797.4  0.740  0.222  0.000  0.350  558.8 2678.5 12253.1
1957  1.278  1.180  0.133   9.56  1.056 1637.2  0.704  0.351  0.000  0.358  530.5 2256.5 11633.2
1958  0.875  0.762  0.018  10.49  0.643 1749.9  0.640  0.003  0.000  0.275  549.3 2656.9 12045.0
1959  1.231  1.206  0.059  10.24  0.817 1697.9  0.715  0.102  0.000  0.331  535.1 2401.9 11734.3
1960  1.322  1.310  0.037  10.55  0.827 1817.3  0.759  0.069  0.000  0.330  555.5 2524.2 12181.5
1961  1.284  1.296  0.050  10.74  0.973 1585.6  0.716  0.257  0.000  0.334  527.1 2732.7 11557.9
1962  1.395  1.360  0.067  10.54  0.944 1705.9  0.701  0.243  0.000  0.346  536.6 2611.7 11766.5
1963  1.082  1.001  0.034  10.70  0.855 1822.1  0.751  0.104  0.000  0.317  565.6 2690.0 12403.2
1964  1.304  1.117  0.200   9.96  1.220 1598.8  0.690  0.531  0.000  0.376  529.1 2338.0 11600.7
1965  1.093  0.997  0.082   9.43  0.842 1616.1  0.696  0.147  0.000  0.349  528.6 2271.8 11591.8
1966  1.272  1.251  0.061  10.91  0.952 1767.7  0.764  0.189  0.000  0.338  553.7 2517.3 12140.3
1967  0.729  0.541  0.019  10.39  0.639 1855.7  0.607  0.032  0.000  0.295  564.9 2395.3 12386.7
1968  1.057  0.974  0.044   9.96  0.839 1833.0  0.744  0.095  0.000  0.334  559.2 2354.7 12262.5
1969  1.377  1.283  0.095  10.74  0.969 1791.9  0.746  0.223  0.000  0.356  549.2 2409.4 12043.6
1970  1.362  1.197  0.190  10.54  1.000 1790.6  0.764  0.236  0.000  0.374  559.7 2358.0 12272.0
1971  0.797  0.647  0.005  10.97  0.715 1921.2  0.715  0.000  0.000  0.273  574.5 2539.9 12596.4
1972  1.431  1.314  0.207  10.34  0.922 1604.2  0.711  0.212  0.000  0.374  529.2 2589.1 11603.2
1973  1.300  1.156  0.168   9.97  1.005 1644.2  0.694  0.311  0.000  0.370  530.1 2257.8 11623.9
1974  1.330  1.320  0.060  10.29  0.995 1779.0  0.732  0.263  0.000  0.351  551.6 2380.6 12095.5
1975  1.266  1.240  0.078   9.71  0.847 1734.4  0.718  0.129  0.000  0.352  547.0 2289.6 11994.2
1976  0.711  0.642  0.000   9.81  0.724 1803.7  0.724  0.000  0.000  0.252  556.1 2349.7 12193.9
1977  1.279  1.195  0.133   9.56  0.920 1506.2  0.702  0.218  0.000  0.368  518.4 2231.1 11367.3
1978  1.364  1.238  0.194  10.03  1.140 1729.5  0.703  0.435  0.000  0.374  544.6 2426.8 11941.6
1979  0.881  0.725  0.034  10.45  0.828 1687.3  0.652  0.176  0.000  0.316  538.9 2394.8 11815.7
1980  1.236  1.055  0.183   9.75  1.080 1577.5  0.695  0.384  0.000  0.375  521.9 2131.6 11443.2
1981  1.372  1.304  0.116  10.12  0.859 1773.8  0.728  0.130  0.000  0.362  550.4 2470.0 12068.6
1982  1.307  1.305  0.068   9.87  0.948 1645.4  0.715  0.233  0.000  0.353  536.3 2402.3 11759.3
1983  1.217  1.183  0.052   9.45  1.122 1894.8  0.728  0.394  0.000  0.346  573.7 2381.2 12579.6
1984  1.329  1.331  0.072  10.26  1.056 1525.0  0.673  0.383  0.000  0.349  515.9 2490.2 11311.7
1985  1.325  1.170  0.190   9.76  1.031 1636.8  0.681  0.350  0.000  0.375  530.6 2357.5 11634.1
1986  1.256  1.277  0.031   9.51  0.889 1568.1  0.652  0.237  0.000  0.341  523.4 2335.3 11477.7
1987  0.667  0.519  0.006   9.86  0.660 1939.5  0.660  0.000  0.000  0.252  577.6 2235.3 12665.3
1988  1.314  1.246  0.116  10.29  1.081 1606.7  0.709  0.372  0.000  0.361  525.5 2367.4 11522.3
1989  1.339  1.383  0.063  10.26  0.842 1673.7  0.728  0.113  0.000  0.348  537.4 2530.7 11783.1
1990  1.347  1.234  0.154   9.93  1.071 1810.2  0.755  0.316  0.000  0.371  559.9 2406.2 12276.8
1991  1.232  1.170  0.051   9.74  0.860 1621.7  0.711  0.148  0.000  0.346  533.6 2242.3 11701.4
1992  1.326  1.165  0.200  10.09  1.082 1574.5  0.710  0.372  0.000  0.375  524.2 2300.0 11495.1
1993  1.402  1.325  0.146  10.45  1.183 1642.5  0.748  0.435  0.000  0.369  540.9 2483.6 11861.5
1994  0.902  0.758  0.021  10.49  0.720 1935.5  0.665  0.055  0.000  0.306  573.3 2552.3 12570.3
1995  1.247  1.247  0.031   9.76  0.923 1670.4  0.696  0.226  0.000  0.338  539.7 2426.9 11834.4
1996  1.102  1.042  0.071   9.93  0.749 1668.6  0.721  0.029  0.000  0.285  542.4 2537.1 11893.0
1997  1.352  1.239  0.156  10.20  1.070 1819.2  0.755  0.315  0.000  0.369  560.6 2393.7 12293.3
1998  1.339  1.226  0.133  10.08  0.996 1433.9  0.671  0.325  0.000  0.366  506.1 2418.4 11098.4
1999  1.396  1.296  0.138  10.73  1.029 1707.9  0.735  0.294  0.000  0.366  539.0 2443.8 11819.7
2000  1.418  1.259  0.187  10.68  0.971 1922.9  0.768  0.203  0.000  0.370  571.7 2553.7 12534.9
2001  0.789  0.714  0.000  10.46  0.721 1723.4  0.721  0.000  0.000  0.268  545.0 2469.0 11951.3
2002  1.421  1.364  0.090  10.85  0.973 1716.1  0.746  0.227  0.000  0.358  541.9 2525.6 11882.4
2003  0.806  0.723  0.012   9.30  0.760 1789.4  0.718  0.042  0.000  0.293  555.0 2245.1 12169.7
2004  0.924  0.731  0.057  10.67  0.801 1581.5  0.653  0.148  0.000  0.310  532.8 2461.9 11682.8
2005  1.251  1.223  0.084  10.41  0.821 1870.4  0.755  0.065  0.000  0.327  566.0 2609.5 12410.0
2006  1.395  1.278  0.183  10.16  1.046 1649.4  0.698  0.348  0.000  0.372  535.9 2507.9 11751.7
2007  1.303  1.167  0.159   9.92  1.120 1509.2  0.674  0.446  0.000  0.371  512.5 2290.4 11237.6
2008  1.300  1.319  0.030  10.50  0.762 1621.9  0.710  0.052  0.000  0.319  530.4 2555.6 11629.4
2009  0.854  0.675  0.025  11.55  0.774 1719.7  0.666  0.108  0.000  0.296  549.3 2751.9 12044.3
2010  1.305  1.301  0.040   9.64  0.923 1700.8  0.714  0.209  0.000  0.346  543.9 2294.8 11925.3
2011  1.411  1.278  0.174  10.84  1.067 1728.7  0.753  0.314  0.000  0.371  547.2 2458.5 11998.4
2012  1.438  1.340  0.187  10.45  1.074 1729.6  0.721  0.354  0.000  0.368  543.7 2568.5 11922.0
2013  1.463  1.496  0.033  10.71  0.818 1719.4  0.734  0.084  0.000  0.340  540.7 2717.6 11856.9
2014  1.431  1.373  0.139  10.97  0.907 1628.7  0.741  0.166  0.000  0.356  535.3 2574.4 11738.3
2015  0.936  0.772  0.028  11.07  0.746 1814.6  0.700  0.047  0.000  0.310  556.4 2577.9 12199.7
2016  0.416  0.226  0.000   9.08  0.456 1842.4  0.456  0.000  0.000  0.217  560.5 2129.4 12290.0
2017  0.770  0.578  0.021  11.27  0.821 1739.2  0.679  0.142  0.000  0.277  550.6 2711.6 12073.3
2018  0.971  0.827  0.053  10.57  0.927 1531.1  0.660  0.267  0.000  0.323  517.8 2489.1 11353.0
2019  0.751  0.545  0.001  11.95  0.596 2194.4  0.596  0.000  0.000  0.263  615.4 2976.1 13494.3
2020  1.458  1.493  0.050  11.37  0.825 1916.0  0.798  0.027  0.000  0.310  572.3 2676.1 12549.3
2021  0.567  0.369  0.004   9.32  0.538 1736.0  0.538  0.000  0.000  0.267  542.2 2314.8 11889.6
2022  1.327  1.167  0.191  10.15  1.755 1507.2  0.683  1.071  0.000  0.374  507.8 2330.5 11135.3
2023  1.310  1.183  0.149  10.08  1.139 1505.8  0.672  0.465  0.000  0.362  510.1 2255.2 11184.4
2024  0.986  0.797  0.072  10.71  0.898 1876.2  0.656  0.243  0.000  0.326  560.4 2603.9 12287.7
2025  0.962  0.854  0.054  10.75  0.808 1686.9  0.679  0.129  0.000  0.304  535.8 2431.1 11748.7
2026  0.511  0.312  0.000   9.86  0.534 1834.5  0.534  0.000  0.000  0.238  558.9 2533.4 12254.5
2027  0.476  0.236  0.000  10.67  0.549 1934.8  0.549  0.000  0.000  0.228  567.7 2753.0 12447.3
2028  1.311  1.250  0.133   9.51  1.259 1225.9  0.614  0.646  0.000  0.368  473.7 2340.8 10386.7
2029  1.311  1.239  0.117  11.34  1.004 1812.0  0.767  0.237  0.000  0.298  553.7 2674.6 12140.4
2030  1.285  1.279  0.081  10.00  1.134 1622.3  0.676  0.457  0.000  0.343  531.1 2565.7 11645.0
2031  0.858  0.687  0.049   9.99  0.734 1562.4  0.553  0.181  0.000  0.311  527.6 2534.4 11569.9
2032  1.089  0.909  0.099   8.85  1.107 1453.0  0.598  0.509  0.000  0.349  506.6 2321.1 11108.7
2033  0.994  0.818  0.083  10.62  1.027 1668.5  0.650  0.377  0.000  0.323  531.7 2523.8 11659.1
2034  0.852  0.656  0.047  10.96  0.834 1519.4  0.647  0.187  0.000  0.291  529.1 2513.0 11602.6
2035  1.266  1.214  0.055  10.73  1.121 1823.3  0.787  0.334  0.000  0.329  562.5 2752.7 12335.3
2036  0.933  0.793  0.049   9.86  0.912 1590.6  0.609  0.303  0.000  0.329  526.3 2453.2 11541.3
2037  1.061  0.842  0.082  10.94  0.824 1658.6  0.645  0.179  0.000  0.328  536.3 2572.3 11760.6
2038  0.862  0.771  0.016  10.08  0.675 1538.2  0.675  0.000  0.000  0.288  523.6 2200.5 11480.2
2039  1.217  1.064  0.113   9.64  1.229 1347.2  0.665  0.565  0.000  0.359  491.8 2263.7 10783.2
2040  0.767  0.612  0.050   8.43  0.764 1273.4  0.507  0.257  0.000  0.330  488.2 2075.9 10705.8
2041  0.710  0.490  0.023  11.42  0.699 2065.9  0.679  0.020  0.000  0.292  600.1 2668.5 13159.5
2042  1.313  1.181  0.185   9.31  1.020 1590.5  0.692  0.328  0.000  0.375  533.0 2338.0 11688.1
2043  1.336  1.308  0.077  10.53  0.873 1418.6  0.671  0.202  0.000  0.352  495.0 2392.5 10854.3
2044  1.368  1.217  0.168  10.48  1.150 1562.3  0.702  0.448  0.000  0.367  518.3 2426.4 11365.6
2045  1.016  0.796  0.061  11.51  0.906 1716.0  0.614  0.292  0.000  0.326  546.9 2735.4 11992.6
2046  1.061  0.898  0.073  10.94  0.924 1695.2  0.629  0.294  0.000  0.327  546.3 2650.4 11978.5
2047  1.550  1.463  0.170  11.35  1.148 1416.0  0.667  0.482  0.000  0.366  492.7 2751.1 10804.2
2048  0.958  0.812  0.032  11.27  0.706 1712.2  0.659  0.047  0.000  0.276  551.7 2812.2 12096.4
2049  1.194  1.145  0.013  12.05  0.804 2082.8  0.804  0.000  0.000  0.274  592.8 3097.2 12999.5
2050  1.375  1.296  0.143  10.37  1.287 1496.6  0.698  0.589  0.000  0.362  503.5 2417.8 11040.2
2051  1.316  1.244  0.123  10.21  0.995 1146.7  0.622  0.373  0.000  0.348  460.4 2370.8 10095.2
2052  1.160  1.112  0.032  11.05  0.700 1651.4  0.680  0.021  0.000  0.319  533.8 2715.5 11704.9
2053  0.899  0.767  0.004  11.39  0.681 1844.6  0.681  0.000  0.000  0.268  558.2 2531.8 12239.8
2054  1.453  1.403  0.083  12.29  1.126 1692.1  0.751  0.375  0.000  0.332  544.2 3024.1 11932.4
2055  0.893  0.659  0.010  13.58  0.556 2098.1  0.528  0.028  0.000  0.272  596.0 3563.9 13067.9
2056  1.212  1.012  0.032  13.20  0.658 1662.7  0.648  0.009  0.000  0.310  531.0 3172.2 11643.7
2057  0.910  0.761  0.026  11.34  0.755 1667.3  0.664  0.091  0.000  0.304  531.6 2768.6 11656.7
2058  0.884  0.631  0.052  12.18  0.624 1704.0  0.481  0.143  0.000  0.311  549.4 2910.8 12047.5
2059  1.298  1.160  0.172   9.94  1.236 1306.9  0.638  0.598  0.000  0.370  483.2 2194.7 10595.0
2060  1.560  1.487  0.111  12.27  0.797 1421.1  0.701  0.097  0.000  0.356  494.3 2735.5 10837.9
2061  0.464  0.190  0.000  11.58  0.558 1857.9  0.558  0.000  0.000  0.214  560.7 3009.3 12294.3
2062  1.047  0.815  0.057  12.79  0.868 1934.4  0.648  0.220  0.000  0.319  581.6 3141.2 12752.2
2063  0.573  0.303  0.000  13.95  0.531 1794.3  0.531  0.000  0.000  0.219  554.5 3316.2 12159.3
2064  1.738  1.692  0.168  13.39  0.998 1730.6  0.791  0.207  0.000  0.350  539.9 3174.7 11838.7
2065  0.936  0.697  0.049  11.90  0.871 1675.9  0.659  0.212  0.000  0.311  536.0 2817.9 11752.2
2066  0.623  0.411  0.000  11.69  0.535 1895.7  0.535  0.000  0.000  0.229  570.1 3041.4 12501.8
2067  0.841  0.588  0.028  12.68  0.610 1654.6  0.520  0.090  0.000  0.291  545.9 3193.7 11969.4
2068  1.398  1.362  0.085  13.32  0.811 1494.9  0.758  0.053  0.000  0.299  515.8 3321.4 11310.0
2069  1.244  1.130  0.076  10.85  1.016 1347.6  0.656  0.360  0.000  0.346  488.0 2368.7 10700.6
2070  0.794  0.579  0.004  12.20  0.605 1772.0  0.605  0.000  0.000  0.272  555.0 3048.6 12170.6
2071  0.826  0.553  0.039  12.99  0.666 1866.6  0.501  0.165  0.000  0.298  572.7 3138.5 12557.5
2072  1.350  1.103  0.121  13.63  1.079 1456.4  0.653  0.427  0.000  0.337  510.2 3170.6 11187.2
2073  0.782  0.599  0.000  12.92  0.647 1707.5  0.647  0.000  0.000  0.247  550.6 3250.4 12073.2
2074  1.452  1.337  0.050  14.37  0.856 2031.3  0.837  0.018  0.000  0.310  576.5 3593.2 12642.2
2075  0.879  0.671  0.019  12.18  0.790 1962.5  0.589  0.201  0.000  0.297  586.3 3110.1 12857.1
2076  1.120  1.004  0.040  13.20  0.723 1817.4  0.723  0.000  0.000  0.294  559.4 3330.9 12267.0
2077  1.105  0.962  0.081  12.21  0.884 1847.5  0.682  0.202  0.000  0.314  573.4 3121.3 12573.0
2078  1.154  0.902  0.062  14.74  0.739 1774.3  0.599  0.140  0.000  0.301  560.1 3748.4 12281.3
2079  1.137  0.973  0.035  14.33  0.818 1920.5  0.739  0.078  0.000  0.291  575.4 3578.1 12616.5
2080  0.493  0.141  0.000  14.19  0.568 1840.8  0.568  0.000  0.000  0.214  560.8 3575.5 12296.9
2081  1.018  0.683  0.047  15.24  0.688 1552.2  0.535  0.153  0.000  0.301  526.9 3845.2 11553.2
2082  0.992  0.662  0.030  14.93  0.555 1874.2  0.450  0.104  0.000  0.292  574.9 3894.2 12606.4
2083  1.026  0.876  0.023  12.26  0.631 1535.0  0.631  0.000  0.000  0.273  517.7 2885.4 11352.9
2084  1.704  1.662  0.132  14.24  1.090 1755.3  0.813  0.277  0.000  0.336  550.7 3541.3 12075.7
2085  1.126  0.930  0.039  13.76  0.839 1616.9  0.640  0.199  0.000  0.283  531.1 3323.8 11646.6
2086  1.339  1.301  0.045  13.65  0.754 1491.0  0.751  0.000  0.000  0.303  511.8 3394.5 11222.3
2087  1.190  0.987  0.044  13.85  0.929 1724.4  0.693  0.235  0.000  0.307  547.1 3317.4 11995.9
2088  1.210  0.930  0.084  14.49  0.740 2081.7  0.658  0.082  0.000  0.313  589.6 3625.3 12929.1
2089  0.920  0.637  0.054  12.97  0.691 1750.4  0.472  0.219  0.000  0.311  557.1 3322.9 12215.7
2090  1.359  1.344  0.005  13.61  0.639 1421.3  0.639  0.000  0.000  0.286  495.5 3325.4 10865.8
2091  0.991  0.808  0.026  13.01  0.739 1730.1  0.668  0.071  0.000  0.291  552.1 3115.1 12106.3
2092  0.757  0.488  0.004  13.83  0.548 1775.5  0.548  0.000  0.000  0.251  559.3 3400.9 12263.3
2093  0.637  0.317  0.000  14.53  0.449 1962.2  0.449  0.000  0.000  0.227  580.6 3701.6 12730.8
2094  1.592  1.618  0.078  14.12  1.019 1708.7  0.826  0.194  0.000  0.314  546.3 3499.9 11979.0
2095  1.143  0.791  0.047  16.10  0.628 2111.6  0.587  0.040  0.000  0.299  608.2 4233.6 13336.9
2096  0.851  0.441  0.012  16.51  0.493 2115.6  0.493  0.000  0.000  0.260  609.4 4270.7 13362.1
2097  1.546  1.504  0.054  15.70  0.782 1517.4  0.742  0.040  0.000  0.281  510.1 3933.6 11185.3
2098  1.115  0.979  0.050  13.38  0.842 1579.1  0.636  0.206  0.000  0.308  529.3 3224.3 11607.3
2099  0.915  0.794  0.040  10.31  0.769 1801.5  0.721  0.049  0.000  0.318  553.0 2378.9 12124.8
