# Supplementary material for: Climate and air pollution impacts on habitat suitability of Austrian forest ecosystems
Source: PLoS One. 2017 Sep 12;12(9):e0184194. doi: 10.1371/journal.pone.0184194 (PMC5595319; doi:10.1371/journal.pone.0184194)
Supplement: S1 File — (ZIP) [file pone.0184194.s004.zip › Climate_Data/IF_AT13_ECHAM5B1x.dat]

!Made by:  Methyd.exe
!Using:  in.txt
! AT13
! Location (Lon-Lat):  15.500  46.620
! Temperature file:   Z:/Modell_VSDp/VSD_Input/Climate_Scen/AT13_LeutschECHAM5B1x.txt;#3
! Precipitation file: Z:/Modell_VSDp/VSD_Input/Climate_Scen/AT13_LeutschECHAM5B1x.txt;#4
! Sunshine file:      Z:/Modell_VSDp/VSD_Input/Climate_Scen/AT13_LeutschECHAM5B1x.txt/E;#5
! ThetaSat= 0.499; ThetaFC= 0.382; Theta1bar= 0.300; ThetaWP= 0.197
! bulkdens= 1.201 g/cm3
! GDDlim=     5.0 oC
!    10.86 = av. annual mean TempC (oC)
!   0.9487 = av. annual Precip (m/yr)
!  1685.76 = av. annual sunshine hours (h)
!   0.6925 = av. annual AET (m/yr)
!   0.2563 = av. annual percol (m/yr)
!   0.0000 = av. annual Qickfl (m/yr)
!   0.3305 = av. annual mean Theta (m/m)
!    1.169 = av. annual mean rf_miR
!    1.054 = av. annual mean rf_denit
!    0.084 = av. annual mean rf_den
!    540.1 = av. annual PAR (umol/m2/s)
!   2591.6 = av. annual GDD (deg.days)
! ... averages over  150 years.
!Year rf_miR rf_nit rf_denit TempC Precip Sunhrs  AET percol Qickfl  Theta   PAR    GDD kJ/m2/d
1950  0.803  0.657  0.026  10.33  0.896 1711.6  0.710  0.186  0.000  0.304  545.2 2277.6 11954.3
1951  1.278  1.227  0.078   9.58  0.966 1625.6  0.668  0.297  0.000  0.358  531.3 2273.0 11650.1
1952  1.172  1.133  0.057  10.52  0.855 1779.4  0.754  0.101  0.000  0.330  554.2 2488.4 12152.7
1953  1.341  1.258  0.090  11.18  0.973 1812.6  0.779  0.194  0.000  0.349  559.9 2595.5 12277.9
1954  1.231  1.214  0.072   9.76  0.868 1643.8  0.709  0.159  0.000  0.353  530.5 2238.1 11632.4
1955  1.023  0.864  0.044  10.81  0.871 1833.5  0.748  0.123  0.000  0.321  562.4 2555.1 12332.7
1956  1.464  1.483  0.061  10.78  0.962 1797.4  0.740  0.222  0.000  0.350  558.8 2678.5 12253.1
1957  1.278  1.180  0.133   9.56  1.056 1637.2  0.704  0.351  0.000  0.358  530.5 2256.5 11633.2
1958  0.875  0.762  0.018  10.49  0.643 1749.9  0.640  0.003  0.000  0.275  549.3 2656.9 12045.0
1959  1.231  1.206  0.059  10.24  0.817 1697.9  0.715  0.102  0.000  0.331  535.1 2401.9 11734.3
1960  1.322  1.310  0.037  10.55  0.827 1817.3  0.759  0.069  0.000  0.330  555.5 2524.2 12181.5
1961  1.284  1.296  0.050  10.74  0.973 1585.6  0.716  0.257  0.000  0.334  527.1 2732.7 11557.9
1962  1.395  1.360  0.067  10.54  0.944 1705.9  0.701  0.243  0.000  0.346  536.6 2611.7 11766.5
1963  1.082  1.001  0.034  10.70  0.855 1822.1  0.751  0.104  0.000  0.317  565.6 2690.0 12403.2
1964  1.304  1.117  0.200   9.96  1.220 1598.8  0.690  0.531  0.000  0.376  529.1 2338.0 11600.7
1965  1.093  0.997  0.082   9.43  0.842 1616.1  0.696  0.147  0.000  0.349  528.6 2271.8 11591.8
1966  1.272  1.251  0.061  10.91  0.952 1767.7  0.764  0.189  0.000  0.338  553.7 2517.3 12140.3
1967  0.729  0.541  0.019  10.39  0.639 1855.7  0.607  0.032  0.000  0.295  564.9 2395.3 12386.7
1968  1.057  0.974  0.044   9.96  0.839 1833.0  0.744  0.095  0.000  0.334  559.2 2354.7 12262.5
1969  1.377  1.283  0.095  10.74  0.969 1791.9  0.746  0.223  0.000  0.356  549.2 2409.4 12043.6
1970  1.362  1.197  0.190  10.54  1.000 1790.6  0.764  0.236  0.000  0.374  559.7 2358.0 12272.0
1971  0.797  0.647  0.005  10.97  0.715 1921.2  0.715  0.000  0.000  0.273  574.5 2539.9 12596.4
1972  1.431  1.314  0.207  10.34  0.922 1604.2  0.711  0.212  0.000  0.374  529.2 2589.1 11603.2
1973  1.300  1.156  0.168   9.97  1.005 1644.2  0.694  0.311  0.000  0.370  530.1 2257.8 11623.9
1974  1.330  1.320  0.060  10.29  0.995 1779.0  0.732  0.263  0.000  0.351  551.6 2380.6 12095.5
1975  1.266  1.240  0.078   9.71  0.847 1734.4  0.718  0.129  0.000  0.352  547.0 2289.6 11994.2
1976  0.711  0.642  0.000   9.81  0.724 1803.7  0.724  0.000  0.000  0.252  556.1 2349.7 12193.9
1977  1.279  1.195  0.133   9.56  0.920 1506.2  0.702  0.218  0.000  0.368  518.4 2231.1 11367.3
1978  1.364  1.238  0.194  10.03  1.140 1729.5  0.703  0.435  0.000  0.374  544.6 2426.8 11941.6
1979  0.881  0.725  0.034  10.45  0.828 1687.3  0.652  0.176  0.000  0.316  538.9 2394.8 11815.7
1980  1.236  1.055  0.183   9.75  1.080 1577.5  0.695  0.384  0.000  0.375  521.9 2131.6 11443.2
1981  1.372  1.304  0.116  10.12  0.859 1773.8  0.728  0.130  0.000  0.362  550.4 2470.0 12068.6
1982  1.307  1.305  0.068   9.87  0.948 1645.4  0.715  0.233  0.000  0.353  536.3 2402.3 11759.3
1983  1.217  1.183  0.052   9.45  1.122 1894.8  0.728  0.394  0.000  0.346  573.7 2381.2 12579.6
1984  1.329  1.331  0.072  10.26  1.056 1525.0  0.673  0.383  0.000  0.349  515.9 2490.2 11311.7
1985  1.325  1.170  0.190   9.76  1.031 1636.8  0.681  0.350  0.000  0.375  530.6 2357.5 11634.1
1986  1.256  1.277  0.031   9.51  0.889 1568.1  0.652  0.237  0.000  0.341  523.4 2335.3 11477.7
1987  0.667  0.519  0.006   9.86  0.660 1939.5  0.660  0.000  0.000  0.252  577.6 2235.3 12665.3
1988  1.314  1.246  0.116  10.29  1.081 1606.7  0.709  0.372  0.000  0.361  525.5 2367.4 11522.3
1989  1.339  1.383  0.063  10.26  0.842 1673.7  0.728  0.113  0.000  0.348  537.4 2530.7 11783.1
1990  1.347  1.234  0.154   9.93  1.071 1810.2  0.755  0.316  0.000  0.371  559.9 2406.2 12276.8
1991  1.232  1.170  0.051   9.74  0.860 1621.7  0.711  0.148  0.000  0.346  533.6 2242.3 11701.4
1992  1.326  1.165  0.200  10.09  1.082 1574.5  0.710  0.372  0.000  0.375  524.2 2300.0 11495.1
1993  1.402  1.325  0.146  10.45  1.183 1642.5  0.748  0.435  0.000  0.369  540.9 2483.6 11861.5
1994  0.902  0.758  0.021  10.49  0.720 1935.5  0.665  0.055  0.000  0.306  573.3 2552.3 12570.3
1995  1.247  1.247  0.031   9.76  0.923 1670.4  0.696  0.226  0.000  0.338  539.7 2426.9 11834.4
1996  1.102  1.042  0.071   9.93  0.749 1668.6  0.721  0.029  0.000  0.285  542.4 2537.1 11893.0
1997  1.352  1.239  0.156  10.20  1.070 1819.2  0.755  0.315  0.000  0.369  560.6 2393.7 12293.3
1998  1.339  1.226  0.133  10.08  0.996 1433.9  0.671  0.325  0.000  0.366  506.1 2418.4 11098.4
1999  1.396  1.296  0.138  10.73  1.029 1707.9  0.735  0.294  0.000  0.366  539.0 2443.8 11819.7
2000  1.418  1.259  0.187  10.68  0.971 1922.9  0.768  0.203  0.000  0.370  571.7 2553.7 12534.9
2001  0.789  0.714  0.000  10.46  0.721 1723.4  0.721  0.000  0.000  0.268  545.0 2469.0 11951.3
2002  1.421  1.364  0.090  10.85  0.973 1716.1  0.746  0.227  0.000  0.358  541.9 2525.6 11882.4
2003  0.806  0.723  0.012   9.30  0.760 1789.4  0.718  0.042  0.000  0.293  555.0 2245.1 12169.7
2004  0.924  0.731  0.057  10.67  0.801 1581.5  0.653  0.148  0.000  0.310  532.8 2461.9 11682.8
2005  1.251  1.223  0.084  10.41  0.821 1870.4  0.755  0.065  0.000  0.327  566.0 2609.5 12410.0
2006  1.395  1.278  0.183  10.16  1.046 1649.4  0.698  0.348  0.000  0.372  535.9 2507.9 11751.7
2007  1.303  1.167  0.159   9.92  1.120 1509.2  0.674  0.446  0.000  0.371  512.5 2290.4 11237.6
2008  1.300  1.319  0.030  10.50  0.762 1621.9  0.710  0.052  0.000  0.319  530.4 2555.6 11629.4
2009  0.854  0.675  0.025  11.55  0.774 1719.7  0.666  0.108  0.000  0.296  549.3 2751.9 12044.3
2010  1.305  1.301  0.040   9.64  0.923 1700.8  0.714  0.209  0.000  0.346  543.9 2294.8 11925.3
2011  1.411  1.278  0.174  10.84  1.067 1728.7  0.753  0.314  0.000  0.371  547.2 2458.5 11998.4
2012  1.438  1.340  0.187  10.45  1.074 1729.6  0.721  0.354  0.000  0.368  543.7 2568.5 11922.0
2013  1.463  1.496  0.033  10.71  0.818 1719.4  0.734  0.084  0.000  0.340  540.7 2717.6 11856.9
2014  1.431  1.373  0.139  10.97  0.907 1628.7  0.741  0.166  0.000  0.356  535.3 2574.4 11738.3
2015  0.936  0.772  0.028  11.07  0.746 1814.6  0.700  0.047  0.000  0.310  556.4 2577.9 12199.7
2016  0.962  0.852  0.057   9.21  0.893 1556.1  0.688  0.205  0.000  0.325  524.1 2027.5 11493.2
2017  1.199  1.054  0.155   8.48  1.110 1412.7  0.618  0.492  0.000  0.372  495.6 2104.0 10867.8
2018  0.907  0.756  0.059  10.49  1.137 1573.3  0.720  0.415  0.000  0.322  526.7 2352.7 11549.9
2019  0.846  0.605  0.036  11.41  0.888 1937.6  0.615  0.273  0.000  0.309  578.6 2953.9 12686.2
2020  1.051  1.011  0.001  11.48  0.725 1788.9  0.725  0.000  0.000  0.284  551.9 2670.6 12101.0
2021  0.826  0.656  0.010  11.18  0.705 1941.8  0.697  0.008  0.000  0.284  568.5 2696.9 12465.9
2022  1.476  1.282  0.214  11.56  1.881 1522.1  0.714  1.167  0.000  0.372  513.7 2550.4 11264.5
2023  1.422  1.320  0.191  10.90  1.109 1581.4  0.745  0.364  0.000  0.368  527.3 2412.1 11562.8
2024  1.176  1.047  0.064  11.47  0.788 1773.5  0.682  0.106  0.000  0.325  553.2 2811.7 12130.1
2025  1.271  1.241  0.050   9.92  0.871 1747.5  0.665  0.206  0.000  0.341  544.3 2205.3 11934.8
2026  1.274  1.099  0.125  11.32  1.354 1535.8  0.661  0.693  0.000  0.342  518.6 2627.3 11370.7
2027  0.807  0.636  0.032  10.39  0.867 1357.4  0.607  0.260  0.000  0.305  489.8 2456.7 10740.8
2028  1.131  1.056  0.045  10.05  0.832 1540.5  0.698  0.134  0.000  0.335  523.6 2477.2 11481.0
2029  0.735  0.545  0.001  11.74  0.725 1836.1  0.725  0.000  0.000  0.253  564.5 2771.0 12377.1
2030  1.333  1.171  0.217  10.09  1.311 1513.3  0.704  0.607  0.000  0.376  516.6 2328.8 11328.4
2031  1.010  0.930  0.041  10.16  0.934 1477.5  0.707  0.226  0.000  0.327  517.4 2344.0 11345.1
2032  1.348  1.214  0.150  10.23  0.965 1611.5  0.708  0.257  0.000  0.359  528.0 2559.8 11578.6
2033  1.058  0.909  0.038  12.25  0.941 2010.8  0.748  0.193  0.000  0.308  583.9 3026.7 12802.6
2034  1.190  1.107  0.096   9.29  0.939 1473.3  0.667  0.273  0.000  0.358  511.7 2067.0 11221.0
2035  1.358  1.206  0.194  10.00  1.693 1465.1  0.664  1.028  0.000  0.373  499.0 2464.4 10942.0
2036  1.467  1.406  0.111  10.81  0.790 1546.0  0.700  0.090  0.000  0.345  516.4 2638.4 11323.8
2037  0.411  0.088  0.000  12.46  0.442 2081.4  0.442  0.000  0.000  0.215  596.3 2978.3 13074.3
2038  0.715  0.453  0.040  11.08  0.793 2147.5  0.601  0.192  0.000  0.305  612.3 2619.8 13426.6
2039  1.187  1.051  0.097   9.50  1.168 1389.1  0.648  0.520  0.000  0.356  497.7 2162.0 10913.2
2040  0.986  0.929  0.024   9.30  0.737 1456.3  0.640  0.097  0.000  0.321  507.0 2184.3 11118.0
2041  1.007  0.783  0.041  13.01  0.833 1906.0  0.610  0.223  0.000  0.307  580.1 3110.9 12720.8
2042  1.106  0.986  0.093   9.76  1.303 1615.5  0.690  0.613  0.000  0.346  536.3 2273.6 11759.1
2043  1.346  1.206  0.141  11.28  1.135 1620.2  0.700  0.435  0.000  0.359  524.9 2677.0 11510.7
2044  1.215  1.139  0.080  10.81  0.907 1786.1  0.748  0.158  0.000  0.331  549.3 2576.7 12044.5
2045  1.353  1.200  0.176  10.67  1.342 1378.9  0.690  0.652  0.000  0.372  495.8 2325.0 10872.1
2046  1.044  0.869  0.060  11.58  0.769 1686.5  0.611  0.158  0.000  0.325  543.3 2655.3 11913.8
2047  1.423  1.243  0.239  10.39  1.343 1430.7  0.657  0.686  0.000  0.377  498.0 2577.6 10918.8
2048  1.065  0.939  0.095   8.98  1.251 1382.3  0.645  0.605  0.000  0.340  501.2 2418.0 10990.9
2049  1.554  1.387  0.218  11.74  1.056 1619.3  0.724  0.332  0.000  0.371  520.8 2823.2 11419.5
2050  1.005  0.823  0.073  10.56  1.249 1835.2  0.737  0.513  0.000  0.328  556.9 2576.5 12211.5
2051  1.270  1.224  0.079  11.40  0.749 1421.6  0.711  0.038  0.000  0.311  503.9 2623.1 11048.7
2052  1.144  1.024  0.115   8.71  1.238 1504.3  0.670  0.569  0.000  0.360  513.4 2233.6 11258.6
2053  1.239  1.029  0.198  10.10  1.135 1315.3  0.653  0.482  0.000  0.377  484.6 2052.2 10625.3
2054  1.367  1.242  0.091  11.99  1.013 1695.1  0.770  0.243  0.000  0.338  545.4 2860.9 11959.8
2055  0.981  0.821  0.066  11.24  0.824 1926.1  0.759  0.065  0.000  0.313  574.8 2624.6 12603.4
2056  0.625  0.417  0.001  11.92  0.649 1717.6  0.649  0.000  0.000  0.248  533.7 2771.5 11701.8
2057  1.348  1.263  0.107  12.31  1.075 1681.3  0.755  0.321  0.000  0.337  534.1 2963.2 11711.8
2058  0.926  0.687  0.055  11.46  0.726 1742.6  0.617  0.109  0.000  0.313  551.0 2473.2 12082.6
2059  1.232  1.070  0.176   9.46  1.487 1217.7  0.612  0.875  0.000  0.369  471.1 2095.7 10329.5
2060  1.302  1.308  0.039  11.88  0.760 1469.5  0.715  0.045  0.000  0.308  505.7 2738.4 11089.1
2061  1.181  0.997  0.125  11.24  1.046 1605.7  0.662  0.384  0.000  0.348  527.1 2686.8 11557.9
2062  0.893  0.735  0.022  11.92  0.622 2176.1  0.588  0.034  0.000  0.285  615.7 3082.8 13501.7
2063  1.328  1.303  0.076  11.36  0.789 1618.4  0.744  0.045  0.000  0.299  529.4 2595.7 11607.8
2064  1.572  1.486  0.170  11.39  1.857 1539.8  0.705  1.154  0.000  0.362  515.9 2857.3 11313.0
2065  1.531  1.410  0.151  11.96  1.064 1347.9  0.704  0.360  0.000  0.361  492.3 2710.2 10794.6
2066  0.925  0.806  0.042  10.39  0.754 1682.4  0.671  0.083  0.000  0.285  540.0 2545.4 11840.3
2067  0.980  0.827  0.031  11.54  0.810 1753.5  0.721  0.088  0.000  0.304  554.6 3064.4 12161.3
2068  1.188  1.213  0.000  12.59  0.770 1633.4  0.770  0.000  0.000  0.260  533.8 3067.7 11705.7
2069  1.241  1.205  0.051  10.88  0.940 1472.3  0.670  0.269  0.000  0.337  501.4 2544.6 10995.3
2070  0.949  0.738  0.063  11.04  0.876 1653.3  0.654  0.221  0.000  0.319  539.0 2621.8 11818.1
2071  1.268  1.184  0.038  12.17  0.837 1621.2  0.703  0.134  0.000  0.325  529.6 2956.7 11612.2
2072  1.307  1.053  0.152  13.34  1.490 1822.7  0.664  0.826  0.000  0.335  559.3 3068.1 12264.6
2073  0.850  0.771  0.001  11.54  0.777 2003.0  0.777  0.000  0.000  0.264  591.6 3013.8 12972.4
2074  1.223  0.967  0.099  13.05  1.151 1937.6  0.792  0.359  0.000  0.328  568.6 3166.5 12468.0
2075  0.906  0.681  0.021  12.56  0.695 2174.9  0.609  0.086  0.000  0.297  612.4 3057.6 13427.6
2076  1.156  1.040  0.059  11.87  1.121 1529.6  0.713  0.407  0.000  0.326  518.1 2916.4 11360.5
2077  1.275  1.228  0.052  12.02  0.993 1824.6  0.728  0.266  0.000  0.313  567.2 2961.8 12438.2
2078  0.947  0.684  0.044  13.30  0.903 1943.4  0.582  0.321  0.000  0.299  586.5 3297.7 12861.2
2079  1.631  1.584  0.130  12.22  1.408 1522.5  0.739  0.669  0.000  0.355  515.3 2950.1 11299.6
2080  1.470  1.415  0.113  11.61  1.019 1676.0  0.756  0.263  0.000  0.346  534.5 2804.2 11720.1
2081  0.873  0.664  0.024  12.42  0.758 1609.3  0.660  0.098  0.000  0.285  531.3 3071.7 11650.8
2082  1.128  0.937  0.064  11.75  0.854 1607.6  0.626  0.228  0.000  0.329  532.2 2973.5 11669.1
2083  0.831  0.601  0.008  11.81  0.586 1919.7  0.586  0.000  0.000  0.275  582.3 3110.7 12768.2
2084  1.410  1.423  0.041  12.58  0.837 1671.1  0.771  0.066  0.000  0.308  536.7 2977.3 11769.3
2085  1.430  1.281  0.206  10.65  1.749 1324.1  0.673  1.075  0.000  0.375  489.0 2558.5 10721.6
2086  0.468  0.120  0.000  13.97  0.458 1853.1  0.458  0.000  0.000  0.211  567.3 3394.3 12439.5
2087  0.835  0.565  0.037  12.56  0.757 1742.2  0.541  0.216  0.000  0.290  557.2 2942.1 12219.0
2088  1.190  1.014  0.051  13.53  0.771 2085.0  0.754  0.017  0.000  0.298  596.9 3337.9 13088.0
2089  1.291  1.314  0.048   9.76  0.913 1394.0  0.667  0.246  0.000  0.341  497.7 2390.5 10912.3
2090  1.507  1.524  0.119  11.68  0.788 1428.3  0.706  0.082  0.000  0.340  497.6 2857.3 10911.4
2091  0.678  0.355  0.006  13.24  0.481 2253.9  0.481  0.000  0.000  0.261  630.1 3314.1 13815.6
2092  1.059  0.962  0.028  12.00  0.978 1685.0  0.677  0.301  0.000  0.308  542.4 2867.0 11893.3
2093  1.071  0.918  0.043  11.82  0.766 1773.8  0.713  0.053  0.000  0.320  556.5 2708.5 12202.9
2094  1.546  1.473  0.151  11.80  1.607 1494.5  0.729  0.878  0.000  0.364  509.8 2701.5 11179.1
2095  1.218  1.145  0.037  11.79  0.896 1432.6  0.651  0.246  0.000  0.314  504.6 2872.8 11064.1
2096  1.161  0.926  0.089  13.78  0.796 1614.7  0.647  0.149  0.000  0.311  539.4 3337.0 11827.6
2097  1.636  1.555  0.138  12.46  1.010 1481.5  0.725  0.286  0.000  0.362  505.9 2954.7 11094.0
2098  0.857  0.656  0.009  12.29  0.573 1890.3  0.554  0.019  0.000  0.272  571.3 2924.6 12526.9
2099  0.915  0.794  0.040  10.31  0.769 1801.5  0.721  0.049  0.000  0.318  553.0 2378.9 12124.8
