# Supplementary material for: Climate and air pollution impacts on habitat suitability of Austrian forest ecosystems
Source: PLoS One. 2017 Sep 12;12(9):e0184194. doi: 10.1371/journal.pone.0184194 (PMC5595319; doi:10.1371/journal.pone.0184194)
Supplement: S1 File — (ZIP) [file pone.0184194.s004.zip › Climate_Data/IF_AT13_HADCM3A1B.dat]

!Made by:  Methyd.exe
!Using:  in.txt
! AT13
! Location (Lon-Lat):  15.500  46.620
! Temperature file:   Z:/Modell_VSDp/VSD_Input/Climate_Scen/AT13_LeutschHADCM3A1B.txt;#3
! Precipitation file: Z:/Modell_VSDp/VSD_Input/Climate_Scen/AT13_LeutschHADCM3A1B.txt;#4
! Sunshine file:      Z:/Modell_VSDp/VSD_Input/Climate_Scen/AT13_LeutschHADCM3A1B.txt/E;#5
! ThetaSat= 0.499; ThetaFC= 0.382; Theta1bar= 0.300; ThetaWP= 0.197
! bulkdens= 1.201 g/cm3
! GDDlim=     5.0 oC
!    11.52 = av. annual mean TempC (oC)
!   0.8801 = av. annual Precip (m/yr)
!  1709.03 = av. annual sunshine hours (h)
!   0.6821 = av. annual AET (m/yr)
!   0.1979 = av. annual percol (m/yr)
!   0.0000 = av. annual Qickfl (m/yr)
!   0.3191 = av. annual mean Theta (m/m)
!    1.172 = av. annual mean rf_miR
!    1.045 = av. annual mean rf_denit
!    0.079 = av. annual mean rf_den
!    543.9 = av. annual PAR (umol/m2/s)
!   2784.9 = av. annual GDD (deg.days)
! ... averages over  150 years.
!Year rf_miR rf_nit rf_denit TempC Precip Sunhrs  AET percol Qickfl  Theta   PAR    GDD kJ/m2/d
1950  0.803  0.657  0.026  10.33  0.896 1711.6  0.710  0.186  0.000  0.304  545.2 2277.6 11954.3
1951  1.278  1.227  0.078   9.58  0.966 1625.6  0.668  0.297  0.000  0.358  531.3 2273.0 11650.1
1952  1.172  1.133  0.057  10.52  0.855 1779.4  0.754  0.101  0.000  0.330  554.2 2488.4 12152.7
1953  1.341  1.258  0.090  11.18  0.973 1812.6  0.779  0.194  0.000  0.349  559.9 2595.5 12277.9
1954  1.231  1.214  0.072   9.76  0.868 1643.8  0.709  0.159  0.000  0.353  530.5 2238.1 11632.4
1955  1.023  0.864  0.044  10.81  0.871 1833.5  0.748  0.123  0.000  0.321  562.4 2555.1 12332.7
1956  1.464  1.483  0.061  10.78  0.962 1797.4  0.740  0.222  0.000  0.350  558.8 2678.5 12253.1
1957  1.278  1.180  0.133   9.56  1.056 1637.2  0.704  0.351  0.000  0.358  530.5 2256.5 11633.2
1958  0.875  0.762  0.018  10.49  0.643 1749.9  0.640  0.003  0.000  0.275  549.3 2656.9 12045.0
1959  1.231  1.206  0.059  10.24  0.817 1697.9  0.715  0.102  0.000  0.331  535.1 2401.9 11734.3
1960  1.322  1.310  0.037  10.55  0.827 1817.3  0.759  0.069  0.000  0.330  555.5 2524.2 12181.5
1961  1.284  1.296  0.050  10.74  0.973 1585.6  0.716  0.257  0.000  0.334  527.1 2732.7 11557.9
1962  1.395  1.360  0.067  10.54  0.944 1705.9  0.701  0.243  0.000  0.346  536.6 2611.7 11766.5
1963  1.082  1.001  0.034  10.70  0.855 1822.1  0.751  0.104  0.000  0.317  565.6 2690.0 12403.2
1964  1.304  1.117  0.200   9.96  1.220 1598.8  0.690  0.531  0.000  0.376  529.1 2338.0 11600.7
1965  1.093  0.997  0.082   9.43  0.842 1616.1  0.696  0.147  0.000  0.349  528.6 2271.8 11591.8
1966  1.272  1.251  0.061  10.91  0.952 1767.7  0.764  0.189  0.000  0.338  553.7 2517.3 12140.3
1967  0.729  0.541  0.019  10.39  0.639 1855.7  0.607  0.032  0.000  0.295  564.9 2395.3 12386.7
1968  1.057  0.974  0.044   9.96  0.839 1833.0  0.744  0.095  0.000  0.334  559.2 2354.7 12262.5
1969  1.377  1.283  0.095  10.74  0.969 1791.9  0.746  0.223  0.000  0.356  549.2 2409.4 12043.6
1970  1.362  1.197  0.190  10.54  1.000 1790.6  0.764  0.236  0.000  0.374  559.7 2358.0 12272.0
1971  0.797  0.647  0.005  10.97  0.715 1921.2  0.715  0.000  0.000  0.273  574.5 2539.9 12596.4
1972  1.431  1.314  0.207  10.34  0.922 1604.2  0.711  0.212  0.000  0.374  529.2 2589.1 11603.2
1973  1.300  1.156  0.168   9.97  1.005 1644.2  0.694  0.311  0.000  0.370  530.1 2257.8 11623.9
1974  1.330  1.320  0.060  10.29  0.995 1779.0  0.732  0.263  0.000  0.351  551.6 2380.6 12095.5
1975  1.266  1.240  0.078   9.71  0.847 1734.4  0.718  0.129  0.000  0.352  547.0 2289.6 11994.2
1976  0.711  0.642  0.000   9.81  0.724 1803.7  0.724  0.000  0.000  0.252  556.1 2349.7 12193.9
1977  1.279  1.195  0.133   9.56  0.920 1506.2  0.702  0.218  0.000  0.368  518.4 2231.1 11367.3
1978  1.364  1.238  0.194  10.03  1.140 1729.5  0.703  0.435  0.000  0.374  544.6 2426.8 11941.6
1979  0.881  0.725  0.034  10.45  0.828 1687.3  0.652  0.176  0.000  0.316  538.9 2394.8 11815.7
1980  1.236  1.055  0.183   9.75  1.080 1577.5  0.695  0.384  0.000  0.375  521.9 2131.6 11443.2
1981  1.372  1.304  0.116  10.12  0.859 1773.8  0.728  0.130  0.000  0.362  550.4 2470.0 12068.6
1982  1.307  1.305  0.068   9.87  0.948 1645.4  0.715  0.233  0.000  0.353  536.3 2402.3 11759.3
1983  1.217  1.183  0.052   9.45  1.122 1894.8  0.728  0.394  0.000  0.346  573.7 2381.2 12579.6
1984  1.329  1.331  0.072  10.26  1.056 1525.0  0.673  0.383  0.000  0.349  515.9 2490.2 11311.7
1985  1.325  1.170  0.190   9.76  1.031 1636.8  0.681  0.350  0.000  0.375  530.6 2357.5 11634.1
1986  1.256  1.277  0.031   9.51  0.889 1568.1  0.652  0.237  0.000  0.341  523.4 2335.3 11477.7
1987  0.667  0.519  0.006   9.86  0.660 1939.5  0.660  0.000  0.000  0.252  577.6 2235.3 12665.3
1988  1.314  1.246  0.116  10.29  1.081 1606.7  0.709  0.372  0.000  0.361  525.5 2367.4 11522.3
1989  1.339  1.383  0.063  10.26  0.842 1673.7  0.728  0.113  0.000  0.348  537.4 2530.7 11783.1
1990  1.347  1.234  0.154   9.93  1.071 1810.2  0.755  0.316  0.000  0.371  559.9 2406.2 12276.8
1991  1.232  1.170  0.051   9.74  0.860 1621.7  0.711  0.148  0.000  0.346  533.6 2242.3 11701.4
1992  1.326  1.165  0.200  10.09  1.082 1574.5  0.710  0.372  0.000  0.375  524.2 2300.0 11495.1
1993  1.402  1.325  0.146  10.45  1.183 1642.5  0.748  0.435  0.000  0.369  540.9 2483.6 11861.5
1994  0.902  0.758  0.021  10.49  0.720 1935.5  0.665  0.055  0.000  0.306  573.3 2552.3 12570.3
1995  1.247  1.247  0.031   9.76  0.923 1670.4  0.696  0.226  0.000  0.338  539.7 2426.9 11834.4
1996  1.102  1.042  0.071   9.93  0.749 1668.6  0.721  0.029  0.000  0.285  542.4 2537.1 11893.0
1997  1.352  1.239  0.156  10.20  1.070 1819.2  0.755  0.315  0.000  0.369  560.6 2393.7 12293.3
1998  1.339  1.226  0.133  10.08  0.996 1433.9  0.671  0.325  0.000  0.366  506.1 2418.4 11098.4
1999  1.396  1.296  0.138  10.73  1.029 1707.9  0.735  0.294  0.000  0.366  539.0 2443.8 11819.7
2000  1.418  1.259  0.187  10.68  0.971 1922.9  0.768  0.203  0.000  0.370  571.7 2553.7 12534.9
2001  0.789  0.714  0.000  10.46  0.721 1723.4  0.721  0.000  0.000  0.268  545.0 2469.0 11951.3
2002  1.421  1.364  0.090  10.85  0.973 1716.1  0.746  0.227  0.000  0.358  541.9 2525.6 11882.4
2003  0.806  0.723  0.012   9.30  0.760 1789.4  0.718  0.042  0.000  0.293  555.0 2245.1 12169.7
2004  0.924  0.731  0.057  10.67  0.801 1581.5  0.653  0.148  0.000  0.310  532.8 2461.9 11682.8
2005  1.251  1.223  0.084  10.41  0.821 1870.4  0.755  0.065  0.000  0.327  566.0 2609.5 12410.0
2006  1.395  1.278  0.183  10.16  1.046 1649.4  0.698  0.348  0.000  0.372  535.9 2507.9 11751.7
2007  1.303  1.167  0.159   9.92  1.120 1509.2  0.674  0.446  0.000  0.371  512.5 2290.4 11237.6
2008  1.300  1.319  0.030  10.50  0.762 1621.9  0.710  0.052  0.000  0.319  530.4 2555.6 11629.4
2009  0.854  0.675  0.025  11.55  0.774 1719.7  0.666  0.108  0.000  0.296  549.3 2751.9 12044.3
2010  1.305  1.301  0.040   9.64  0.923 1700.8  0.714  0.209  0.000  0.346  543.9 2294.8 11925.3
2011  1.411  1.278  0.174  10.84  1.067 1728.7  0.753  0.314  0.000  0.371  547.2 2458.5 11998.4
2012  1.438  1.340  0.187  10.45  1.074 1729.6  0.721  0.354  0.000  0.368  543.7 2568.5 11922.0
2013  1.463  1.496  0.033  10.71  0.818 1719.4  0.734  0.084  0.000  0.340  540.7 2717.6 11856.9
2014  1.431  1.373  0.139  10.97  0.907 1628.7  0.741  0.166  0.000  0.356  535.3 2574.4 11738.3
2015  0.936  0.772  0.028  11.07  0.746 1814.6  0.700  0.047  0.000  0.310  556.4 2577.9 12199.7
2016  0.799  0.667  0.020   9.49  0.639 1752.3  0.633  0.007  0.000  0.307  550.6 2174.9 12072.5
2017  1.248  1.029  0.099  12.30  0.989 1629.6  0.628  0.361  0.000  0.340  532.3 2905.4 11671.1
2018  1.450  1.335  0.164  11.27  1.159 1594.5  0.731  0.429  0.000  0.368  525.2 2480.2 11515.8
2019  0.738  0.559  0.022  10.53  0.546 1750.1  0.497  0.049  0.000  0.282  553.3 2602.6 12132.8
2020  1.439  1.297  0.159  10.57  1.469 1432.2  0.681  0.788  0.000  0.366  505.2 2605.3 11078.6
2021  1.025  0.935  0.018  11.84  0.710 1579.3  0.710  0.000  0.000  0.281  523.8 2624.5 11484.9
2022  1.436  1.357  0.126  11.37  1.198 1601.1  0.728  0.472  0.000  0.350  525.0 2531.7 11512.4
2023  0.809  0.660  0.007  11.99  0.685 1903.3  0.685  0.000  0.000  0.254  571.4 2619.4 12529.5
2024  1.279  1.103  0.106  13.21  0.879 1787.8  0.732  0.147  0.000  0.316  550.6 3078.0 12073.4
2025  1.128  1.077  0.063  10.51  0.863 1919.0  0.634  0.229  0.000  0.292  567.9 2589.0 12452.7
2026  1.456  1.384  0.094  11.09  1.081 1717.8  0.734  0.346  0.000  0.339  546.3 2729.9 11978.3
2027  1.113  1.054  0.051  10.72  0.695 1451.5  0.646  0.049  0.000  0.302  500.2 2545.6 10967.9
2028  1.350  1.322  0.066  10.03  1.019 1617.0  0.676  0.343  0.000  0.345  535.9 2562.7 11750.5
2029  1.573  1.439  0.194  11.93  1.031 1743.4  0.765  0.266  0.000  0.361  545.4 2840.2 11960.1
2030  1.167  0.992  0.114  11.89  0.778 1917.1  0.632  0.147  0.000  0.317  579.6 3077.5 12708.9
2031  0.751  0.538  0.004  11.25  0.531 1923.6  0.531  0.000  0.000  0.257  576.9 2852.3 12650.0
2032  1.246  1.076  0.109  12.08  1.086 1589.9  0.658  0.428  0.000  0.339  535.2 2934.2 11734.5
2033  1.062  0.885  0.049  12.88  0.926 1930.9  0.695  0.231  0.000  0.302  587.6 3081.0 12884.7
2034  1.000  0.813  0.083  11.34  0.784 1399.2  0.666  0.118  0.000  0.303  504.2 2485.1 11056.9
2035  1.309  1.293  0.069  10.73  1.017 1489.3  0.732  0.285  0.000  0.348  520.2 2417.3 11407.0
2036  1.260  1.273  0.023  10.50  0.698 1562.8  0.675  0.007  0.000  0.300  519.5 2633.2 11391.7
2037  0.782  0.559  0.008  12.02  0.595 1980.4  0.595  0.000  0.000  0.279  580.1 2959.2 12720.7
2038  1.298  1.206  0.093  11.05  0.972 1864.5  0.792  0.180  0.000  0.301  566.8 2674.4 12427.5
2039  1.196  0.996  0.116  11.43  0.912 1703.0  0.699  0.213  0.000  0.347  543.2 2578.9 11911.3
2040  0.408  0.122  0.000  11.45  0.484 1739.8  0.484  0.000  0.000  0.214  551.6 2905.3 12095.7
2041  1.257  1.135  0.065  12.98  0.754 1902.0  0.738  0.016  0.000  0.326  576.2 3252.2 12633.6
2042  0.498  0.233  0.000  12.11  0.629 2090.9  0.628  0.000  0.000  0.216  607.8 2928.5 13327.1
2043  0.732  0.447  0.000  14.10  0.667 1845.8  0.667  0.000  0.000  0.238  559.6 3441.1 12270.0
2044  1.360  1.165  0.216  10.63  1.231 1266.9  0.659  0.571  0.000  0.377  473.9 2324.4 10390.7
2045  1.393  1.250  0.126  11.89  0.946 1509.9  0.736  0.210  0.000  0.353  515.1 2654.8 11295.9
2046  1.318  1.174  0.118  12.32  1.132 1583.2  0.672  0.460  0.000  0.330  527.6 3110.7 11568.6
2047  1.445  1.326  0.189  10.86  1.289 1478.7  0.689  0.601  0.000  0.371  501.7 2547.4 11001.4
2048  1.213  1.175  0.040  11.25  0.869 1524.7  0.743  0.126  0.000  0.323  525.6 2763.5 11526.0
2049  1.655  1.546  0.197  12.29  1.549 1618.2  0.751  0.799  0.000  0.366  526.6 3007.9 11546.4
2050  0.955  0.856  0.038  10.09  0.975 1653.0  0.639  0.336  0.000  0.325  533.4 2612.6 11696.9
2051  1.006  0.882  0.083  10.98  0.847 1302.3  0.615  0.232  0.000  0.277  481.5 2690.5 10557.0
2052  1.056  0.915  0.068  11.95  0.806 1501.7  0.690  0.115  0.000  0.306  517.2 2914.8 11340.7
2053  0.982  0.843  0.000  12.32  0.656 1807.1  0.656  0.000  0.000  0.274  558.5 2978.9 12245.8
2054  1.434  1.387  0.074  13.42  0.865 1646.8  0.764  0.101  0.000  0.301  535.0 3293.5 11732.1
2055  1.534  1.517  0.117  11.32  1.038 1403.2  0.688  0.350  0.000  0.358  497.0 2805.3 10898.0
2056  1.639  1.471  0.214  12.47  1.203 1275.8  0.645  0.558  0.000  0.369  468.4 3023.1 10270.0
2057  0.623  0.254  0.000  15.64  0.533 2222.8  0.533  0.000  0.000  0.223  615.8 3883.8 13502.2
2058  0.788  0.535  0.019  13.07  0.714 1675.9  0.547  0.168  0.000  0.259  544.5 3158.4 11940.5
2059  1.429  1.382  0.117  11.19  1.178 1335.6  0.695  0.483  0.000  0.348  492.3 2503.1 10794.6
2060  0.737  0.533  0.000  13.72  0.701 1576.3  0.701  0.000  0.000  0.225  515.8 3337.2 11310.5
2061  1.287  1.275  0.016  12.83  0.804 1788.3  0.804  0.000  0.000  0.299  559.5 3044.4 12269.2
2062  1.017  0.775  0.073  12.61  0.940 1800.5  0.659  0.281  0.000  0.312  565.3 3152.9 12394.8
2063  1.354  1.175  0.125  14.39  0.997 1808.6  0.668  0.329  0.000  0.301  558.3 3534.5 12243.1
2064  1.617  1.515  0.181  12.13  1.170 1627.5  0.744  0.426  0.000  0.351  524.1 2924.8 11493.0
2065  0.947  0.691  0.025  13.24  0.712 1722.6  0.563  0.149  0.000  0.289  551.9 3376.2 12102.5
2066  1.267  1.138  0.077  11.25  0.743 1594.4  0.689  0.054  0.000  0.326  528.1 2818.8 11580.5
2067  1.515  1.485  0.095  12.99  0.841 1519.0  0.740  0.101  0.000  0.325  516.6 3197.9 11327.1
2068  1.078  0.842  0.071  14.10  0.650 1732.5  0.600  0.050  0.000  0.271  544.7 3536.5 11943.9
2069  0.888  0.667  0.031  13.14  0.666 1961.1  0.625  0.041  0.000  0.285  579.6 3172.2 12709.0
2070  0.872  0.625  0.015  13.06  0.578 2029.9  0.578  0.000  0.000  0.287  586.3 3255.2 12856.8
2071  1.008  0.704  0.049  14.32  0.870 2025.0  0.633  0.236  0.000  0.297  591.1 3713.9 12961.9
2072  1.623  1.437  0.153  13.49  1.121 1529.7  0.752  0.369  0.000  0.353  520.2 3100.3 11407.1
2073  1.101  1.062  0.048  11.53  0.763 1764.2  0.674  0.089  0.000  0.271  546.9 3013.7 11991.1
2074  1.494  1.268  0.129  13.34  0.940 1917.8  0.737  0.203  0.000  0.334  562.4 3191.0 12332.6
2075  0.555  0.200  0.000  14.09  0.425 2310.4  0.425  0.000  0.000  0.230  633.2 3643.4 13884.5
2076  1.284  1.191  0.101  13.00  0.851 1537.2  0.683  0.168  0.000  0.303  519.7 3182.2 11395.2
2077  1.382  1.326  0.106  12.74  0.990 1797.4  0.736  0.253  0.000  0.328  562.3 3189.1 12328.9
2078  1.052  0.769  0.092  12.31  1.305 1512.9  0.479  0.826  0.000  0.327  520.8 3252.3 11419.6
2079  0.936  0.783  0.029  12.89  0.736 1721.9  0.728  0.009  0.000  0.262  548.5 3280.7 12027.1
2080  0.668  0.384  0.000  14.52  0.563 1847.3  0.563  0.000  0.000  0.228  562.9 3871.0 12342.4
2081  1.595  1.447  0.191  12.29  1.037 1477.8  0.719  0.319  0.000  0.354  508.2 2825.6 11143.2
2082  1.269  1.176  0.062  13.96  0.673 1720.8  0.632  0.042  0.000  0.277  545.3 3537.6 11957.6
2083  0.703  0.410  0.000  14.49  0.486 1794.3  0.486  0.000  0.000  0.239  565.6 3623.6 12402.0
2084  0.968  0.693  0.008  15.18  0.615 2106.2  0.615  0.000  0.000  0.265  604.8 3736.9 13262.7
2085  1.510  1.461  0.121  13.19  1.049 1446.4  0.702  0.347  0.000  0.334  501.6 3334.2 10999.0
2086  0.721  0.461  0.000  14.92  0.607 1840.5  0.607  0.000  0.000  0.230  563.7 3658.7 12359.6
2087  1.190  0.978  0.039  14.56  0.625 1780.4  0.605  0.020  0.000  0.294  556.4 3489.8 12201.5
2088  1.760  1.717  0.116  13.46  0.851 1755.5  0.784  0.067  0.000  0.349  545.5 3312.7 11961.4
2089  1.077  0.876  0.073  13.23  0.939 1764.9  0.607  0.332  0.000  0.278  557.1 3383.9 12216.7
2090  1.479  1.494  0.038  13.76  0.751 1515.2  0.708  0.043  0.000  0.305  513.1 3375.7 11251.8
2091  0.649  0.366  0.000  13.55  0.482 2070.7  0.482  0.000  0.000  0.238  604.8 3283.6 13262.1
2092  1.095  0.912  0.031  13.20  0.827 1717.1  0.605  0.222  0.000  0.297  548.6 3274.3 12028.5
2093  0.767  0.556  0.000  13.50  0.598 1910.8  0.598  0.000  0.000  0.242  571.3 3358.5 12527.8
2094  0.957  0.668  0.020  15.90  0.751 2111.3  0.629  0.121  0.000  0.249  610.1 4136.5 13377.6
2095  1.107  0.870  0.098  12.44  0.861 1406.6  0.599  0.262  0.000  0.306  497.6 2908.6 10910.1
2096  1.274  1.048  0.089  14.40  0.890 1510.7  0.619  0.271  0.000  0.320  525.7 3659.3 11527.7
2097  1.381  1.218  0.125  14.39  0.900 1465.3  0.725  0.175  0.000  0.298  504.3 3487.6 11059.0
2098  1.215  1.043  0.048  14.47  0.712 1775.9  0.633  0.079  0.000  0.292  560.4 3644.4 12287.1
2099  0.915  0.794  0.040  10.31  0.769 1801.5  0.721  0.049  0.000  0.318  553.0 2378.9 12124.8
