# Supplementary material for: Climate and air pollution impacts on habitat suitability of Austrian forest ecosystems
Source: PLoS One. 2017 Sep 12;12(9):e0184194. doi: 10.1371/journal.pone.0184194 (PMC5595319; doi:10.1371/journal.pone.0184194)
Supplement: S1 File — (ZIP) [file pone.0184194.s004.zip › Climate_Data/IF_AT14_BASELINEx.dat]

!Made by:  Methyd.exe
!Using:  in.txt
! AT14
! Location (Lon-Lat):  15.170  47.370
! Temperature file:   Z:/Modell_VSDp/VSD_Input/Climate_Scen/AT14_Nikldor_Baseline.txt;#3
! Precipitation file: Z:/Modell_VSDp/VSD_Input/Climate_Scen/AT14_Nikldor_Baseline.txt;#4
! Sunshine file:      Z:/Modell_VSDp/VSD_Input/Climate_Scen/AT14_Nikldor_Baseline.txt/E;#5
! ThetaSat= 0.449; ThetaFC= 0.296; Theta1bar= 0.209; ThetaWP= 0.115
! bulkdens= 1.332 g/cm3
! GDDlim=     5.0 oC
!     7.61 = av. annual mean TempC (oC)
!   0.9001 = av. annual Precip (m/yr)
!  1640.00 = av. annual sunshine hours (h)
!   0.5904 = av. annual AET (m/yr)
!   0.3097 = av. annual percol (m/yr)
!   0.0000 = av. annual Qickfl (m/yr)
!   0.2766 = av. annual mean Theta (m/m)
!    0.993 = av. annual mean rf_miR
!    0.973 = av. annual mean rf_denit
!    0.005 = av. annual mean rf_den
!    515.3 = av. annual PAR (umol/m2/s)
!   1708.6 = av. annual GDD (deg.days)
! ... averages over  150 years.
!Year rf_miR rf_nit rf_denit TempC Precip Sunhrs  AET percol Qickfl  Theta   PAR    GDD kJ/m2/d
1950  1.099  1.100  0.011   8.40  1.124 1669.9  0.639  0.484  0.000  0.291  520.7 1877.2 11419.9
1951  0.919  0.881  0.002   7.18  0.803 1805.7  0.611  0.192  0.000  0.266  534.2 1476.6 11715.1
1952  1.007  0.992  0.004   7.57  0.856 1614.4  0.573  0.283  0.000  0.280  510.3 1730.8 11192.1
1953  0.871  0.821  0.001   7.38  0.731 1808.5  0.585  0.146  0.000  0.247  537.9 1753.0 11796.5
1954  0.976  0.958  0.007   6.86  0.880 1648.6  0.542  0.338  0.000  0.286  514.8 1710.4 11290.4
1955  0.793  0.739  0.000   7.52  0.737 1443.2  0.552  0.185  0.000  0.213  491.8 1750.8 10786.2
1956  0.966  0.935  0.001   7.51  0.826 1548.9  0.569  0.257  0.000  0.264  504.5 1634.9 11063.3
1957  1.047  1.006  0.005   8.43  0.952 1659.3  0.634  0.318  0.000  0.273  519.4 1747.4 11391.3
1958  1.022  0.999  0.008   7.91  0.888 1477.6  0.582  0.306  0.000  0.288  496.8 1747.1 10894.7
1959  0.960  0.946  0.005   6.89  0.967 1535.9  0.530  0.436  0.000  0.286  501.8 1665.0 11004.3
1960  0.960  0.952  0.002   7.52  0.882 1518.8  0.616  0.266  0.000  0.275  507.0 1560.4 11117.7
1961  0.951  0.943  0.005   7.32  0.828 1669.2  0.608  0.221  0.000  0.276  523.1 1576.1 11472.9
1962  1.005  0.979  0.006   7.76  0.935 1449.8  0.573  0.363  0.000  0.286  493.5 1692.0 10822.2
1963  1.086  1.083  0.009   8.08  0.976 1638.0  0.582  0.393  0.000  0.286  516.2 1892.5 11319.5
1964  0.946  0.870  0.006   7.53  0.944 1727.9  0.589  0.355  0.000  0.268  526.2 1735.3 11540.8
1965  1.033  1.021  0.009   7.76  0.890 1619.2  0.575  0.315  0.000  0.291  507.9 1790.4 11139.1
1966  1.018  0.996  0.003   7.91  0.869 1711.0  0.615  0.254  0.000  0.271  526.6 1713.8 11547.8
1967  0.956  0.948  0.004   7.02  0.977 1521.7  0.542  0.435  0.000  0.284  501.4 1622.5 10996.3
1968  0.977  0.945  0.008   7.82  1.036 1527.0  0.607  0.429  0.000  0.290  500.6 1606.1 10979.0
1969  1.035  1.029  0.003   7.88  0.788 1636.0  0.607  0.181  0.000  0.275  517.6 1736.3 11351.3
1970  0.981  0.961  0.009   7.49  1.033 1651.1  0.611  0.421  0.000  0.290  518.6 1640.9 11372.4
1971  1.060  1.064  0.004   7.84  0.793 1473.9  0.563  0.229  0.000  0.282  493.9 1838.6 10831.3
1972  0.965  0.945  0.002   7.44  0.807 1733.4  0.595  0.212  0.000  0.269  527.5 1610.5 11569.2
1973  0.974  0.967  0.002   6.95  0.864 1636.4  0.579  0.286  0.000  0.270  517.4 1661.5 11347.3
1974  0.969  0.950  0.004   7.31  0.805 1666.7  0.586  0.218  0.000  0.276  515.8 1583.9 11311.4
1975  1.004  0.993  0.003   7.53  0.799 1625.6  0.590  0.208  0.000  0.283  509.7 1691.2 11179.1
1976  0.933  0.903  0.002   7.14  0.788 1706.1  0.609  0.179  0.000  0.267  527.9 1628.3 11577.9
1977  1.006  0.968  0.002   7.71  0.772 1637.2  0.619  0.153  0.000  0.258  515.0 1743.1 11294.8
1978  0.999  0.973  0.004   7.39  0.888 1527.0  0.576  0.312  0.000  0.275  505.7 1737.5 11090.7
1979  0.948  0.911  0.009   7.41  1.023 1414.4  0.560  0.463  0.000  0.286  486.9 1568.8 10677.5
1980  1.034  1.023  0.006   7.61  0.903 1722.0  0.612  0.292  0.000  0.284  526.4 1763.7 11544.5
1981  1.043  1.028  0.002   7.77  0.789 1744.8  0.591  0.198  0.000  0.262  531.3 1894.3 11652.2
1982  1.033  1.024  0.003   7.35  0.809 1656.9  0.625  0.184  0.000  0.276  518.0 1803.3 11360.9
1983  0.920  0.891  0.005   6.96  0.861 1664.5  0.564  0.297  0.000  0.283  515.0 1523.2 11294.2
1984  0.982  0.960  0.008   7.70  1.194 1551.8  0.598  0.596  0.000  0.286  502.9 1587.1 11029.5
1985  0.993  0.953  0.008   7.80  0.951 1727.8  0.592  0.359  0.000  0.287  523.7 1689.1 11486.0
1986  1.032  1.027  0.012   7.72  0.969 1549.4  0.579  0.390  0.000  0.293  501.0 1742.8 10986.7
1987  1.019  0.992  0.001   8.11  0.862 1711.9  0.619  0.243  0.000  0.250  527.5 1736.3 11569.1
1988  0.930  0.912  0.004   6.89  0.807 1658.6  0.577  0.229  0.000  0.282  514.7 1535.3 11288.3
1989  0.985  0.963  0.008   7.48  0.984 1660.5  0.614  0.370  0.000  0.288  515.9 1608.1 11313.7
1990  1.002  0.987  0.009   7.12  1.007 1523.5  0.550  0.457  0.000  0.290  500.1 1712.0 10967.1
1991  0.957  0.941  0.003   6.79  0.860 1569.8  0.554  0.306  0.000  0.280  505.8 1640.4 11092.5
1992  1.021  0.983  0.005   8.03  0.842 1596.0  0.602  0.239  0.000  0.281  504.2 1714.2 11056.8
1993  1.075  1.077  0.005   8.07  1.015 1751.2  0.612  0.403  0.000  0.279  525.2 1834.2 11518.0
1994  1.036  1.026  0.003   8.21  0.815 1671.7  0.630  0.185  0.000  0.257  515.5 1726.4 11304.1
1995  0.915  0.880  0.003   6.97  0.921 1674.3  0.579  0.343  0.000  0.273  526.5 1557.3 11546.6
1996  1.142  1.167  0.002   8.10  0.831 1771.2  0.646  0.185  0.000  0.274  535.1 1969.6 11734.9
1997  0.989  0.975  0.002   7.43  0.777 1860.7  0.607  0.170  0.000  0.276  541.3 1682.2 11871.0
1998  1.010  0.983  0.004   7.89  0.794 1568.4  0.581  0.212  0.000  0.285  501.3 1679.9 10993.5
1999  0.986  0.975  0.004   7.26  0.963 1674.4  0.591  0.372  0.000  0.278  524.2 1688.0 11495.1
2000  1.016  0.997  0.005   7.59  0.867 1467.2  0.580  0.286  0.000  0.284  497.4 1734.4 10908.9
2001  1.011  0.985  0.005   7.92  0.865 1632.6  0.600  0.265  0.000  0.279  516.4 1719.7 11325.2
2002  0.893  0.860  0.002   7.20  0.827 1679.1  0.587  0.240  0.000  0.275  515.7 1374.6 11308.9
2003  0.924  0.904  0.002   7.66  0.891 1783.6  0.638  0.253  0.000  0.264  538.1 1642.0 11800.4
2004  1.074  1.089  0.001   7.72  0.847 1707.0  0.582  0.265  0.000  0.275  527.6 1889.6 11570.5
2005  1.062  1.037  0.006   8.35  1.048 1559.5  0.627  0.421  0.000  0.283  508.9 1805.9 11161.3
2006  1.084  1.076  0.011   8.35  1.118 1606.2  0.591  0.527  0.000  0.291  507.7 1799.3 11133.2
2007  1.009  0.979  0.008   7.44  0.860 1493.6  0.574  0.286  0.000  0.289  489.4 1710.1 10731.9
2008  1.105  1.099  0.004   8.37  0.959 1498.4  0.582  0.377  0.000  0.276  498.5 1903.0 10931.8
2009  0.909  0.890  0.006   6.76  0.958 1662.5  0.557  0.401  0.000  0.288  519.1 1507.5 11383.9
2010  0.951  0.950  0.007   7.09  0.857 1605.5  0.551  0.306  0.000  0.290  507.2 1589.4 11122.9
2011  1.077  1.059  0.001   8.19  0.746 1825.9  0.611  0.135  0.000  0.251  538.9 1880.6 11819.1
2012  0.876  0.841  0.005   6.86  0.818 1713.3  0.579  0.239  0.000  0.278  527.4 1410.3 11567.2
2013  0.815  0.746  0.002   7.55  0.812 1702.7  0.608  0.204  0.000  0.252  523.6 1715.8 11483.7
2014  1.131  1.118  0.003   8.82  0.835 1796.3  0.641  0.193  0.000  0.277  536.3 1966.2 11760.5
2015  0.990  0.975  0.003   7.42  0.825 1618.8  0.569  0.257  0.000  0.280  512.2 1694.1 11233.2
2016  1.007  0.998  0.004   7.41  0.933 1698.7  0.561  0.372  0.000  0.275  525.2 1751.1 11517.8
2017  0.910  0.893  0.002   7.05  0.801 1696.2  0.540  0.261  0.000  0.282  519.5 1474.8 11393.4
2018  0.965  0.954  0.000   7.47  0.667 1723.2  0.596  0.071  0.000  0.238  519.6 1741.4 11395.1
2019  1.038  1.031  0.007   7.56  0.996 1580.3  0.554  0.442  0.000  0.284  508.1 1813.4 11143.8
2020  1.020  1.006  0.007   7.93  1.032 1812.4  0.616  0.416  0.000  0.285  535.4 1719.6 11742.4
2021  1.092  1.081  0.010   8.35  1.163 1556.9  0.583  0.580  0.000  0.291  499.6 1864.4 10957.4
2022  1.000  0.980  0.011   7.17  0.969 1566.6  0.570  0.399  0.000  0.292  505.8 1705.3 11091.6
2023  0.982  0.958  0.009   7.44  1.145 1556.6  0.599  0.546  0.000  0.291  506.0 1638.3 11097.7
2024  0.990  0.965  0.008   7.63  0.926 1525.5  0.583  0.343  0.000  0.289  500.8 1655.2 10983.6
2025  0.973  0.967  0.009   6.96  1.003 1602.7  0.549  0.455  0.000  0.291  507.0 1680.2 11119.1
2026  0.946  0.930  0.010   6.79  0.986 1689.6  0.536  0.450  0.000  0.293  516.2 1643.9 11321.6
2027  1.037  1.025  0.002   7.76  0.833 1602.4  0.556  0.277  0.000  0.271  511.2 1821.6 11211.4
2028  1.012  0.998  0.006   7.56  0.924 1499.4  0.569  0.354  0.000  0.284  491.9 1711.2 10787.1
2029  1.058  1.064  0.006   7.77  0.852 1739.9  0.601  0.251  0.000  0.285  531.6 1797.1 11658.1
2030  1.070  1.062  0.003   8.23  0.811 1674.9  0.614  0.197  0.000  0.270  518.4 1833.6 11368.5
2031  0.998  0.970  0.003   7.64  0.859 1617.2  0.600  0.259  0.000  0.274  512.4 1706.3 11237.7
2032  0.997  0.973  0.010   7.44  1.117 1584.1  0.573  0.544  0.000  0.290  507.3 1715.7 11125.9
2033  0.917  0.893  0.006   6.64  0.966 1582.9  0.533  0.433  0.000  0.285  507.6 1571.5 11131.1
2034  0.979  0.964  0.007   7.21  0.895 1616.5  0.584  0.311  0.000  0.290  518.6 1690.7 11372.2
2035  1.048  1.033  0.001   7.62  0.698 1642.7  0.583  0.115  0.000  0.245  515.0 1837.0 11294.1
2036  1.006  0.976  0.006   7.61  1.006 1746.0  0.610  0.396  0.000  0.280  536.3 1737.1 11761.7
2037  1.080  1.075  0.007   7.99  1.029 1592.5  0.576  0.453  0.000  0.286  513.7 1893.9 11266.8
2038  0.757  0.692  0.001   7.50  0.665 1716.0  0.623  0.042  0.000  0.206  530.9 1695.1 11642.1
2039  1.089  1.096  0.001   8.51  0.832 1690.1  0.620  0.211  0.000  0.241  524.1 1982.6 11494.5
2040  1.055  1.053  0.011   7.60  0.935 1586.4  0.586  0.350  0.000  0.288  502.7 1796.4 11024.6
2041  0.923  0.897  0.004   7.07  0.871 1643.6  0.581  0.290  0.000  0.285  514.7 1510.2 11287.7
2042  0.941  0.921  0.010   6.89  1.065 1607.0  0.518  0.546  0.000  0.290  505.6 1630.5 11087.1
2043  0.969  0.943  0.006   7.67  0.859 1751.8  0.600  0.259  0.000  0.287  525.2 1573.1 11517.4
2044  1.081  1.062  0.005   8.30  0.983 1466.8  0.589  0.394  0.000  0.284  498.8 1857.4 10939.7
2045  1.017  1.004  0.008   7.67  1.071 1408.0  0.558  0.513  0.000  0.290  486.6 1697.3 10670.4
2046  0.962  0.929  0.006   7.68  0.938 1584.9  0.629  0.309  0.000  0.287  513.5 1464.0 11261.8
2047  0.959  0.945  0.005   6.99  0.869 1608.0  0.552  0.317  0.000  0.280  504.9 1623.8 11072.6
2048  1.056  1.045  0.009   8.00  1.057 1649.1  0.623  0.434  0.000  0.289  519.9 1759.1 11402.0
2049  1.026  1.009  0.009   7.58  1.089 1563.7  0.570  0.519  0.000  0.291  510.3 1788.3 11191.6
2050  1.018  0.992  0.007   7.04  0.918 1652.4  0.578  0.340  0.000  0.281  514.6 1817.5 11285.8
2051  1.006  0.991  0.007   7.77  0.891 1580.0  0.606  0.285  0.000  0.285  502.3 1684.6 11016.5
2052  1.037  1.042  0.007   7.51  0.983 1750.2  0.630  0.353  0.000  0.283  531.6 1737.8 11658.7
2053  0.802  0.729  0.002   8.03  0.797 1612.1  0.602  0.194  0.000  0.244  515.8 1650.9 11311.6
2054  1.113  1.104  0.009   8.40  1.011 1661.5  0.640  0.371  0.000  0.285  518.5 1883.6 11370.2
2055  0.964  0.937  0.008   7.51  0.933 1522.5  0.589  0.345  0.000  0.285  500.1 1553.0 10966.7
2056  0.862  0.812  0.001   8.09  0.907 1745.1  0.606  0.301  0.000  0.239  531.9 1774.3 11664.4
2057  0.991  0.958  0.006   7.68  0.957 1547.1  0.585  0.372  0.000  0.275  502.3 1679.7 11015.3
2058  0.965  0.955  0.011   7.05  1.058 1668.5  0.542  0.516  0.000  0.291  517.1 1621.5 11339.4
2059  0.837  0.762  0.000   8.63  0.667 1899.1  0.656  0.011  0.000  0.202  553.5 1972.7 12139.6
2060  0.967  0.955  0.008   7.42  0.953 1558.0  0.562  0.390  0.000  0.290  502.6 1616.2 11021.8
2061  1.085  1.072  0.004   8.32  0.786 1519.8  0.601  0.185  0.000  0.275  498.2 1849.1 10926.5
2062  1.002  0.999  0.011   7.48  0.991 1761.1  0.626  0.365  0.000  0.291  531.0 1653.8 11645.7
2063  1.116  1.107  0.010   8.18  1.024 1799.9  0.610  0.414  0.000  0.291  536.1 1956.3 11756.7
2064  1.106  1.083  0.008   8.42  0.902 1561.6  0.618  0.285  0.000  0.287  505.0 1898.1 11074.4
2065  0.983  0.936  0.008   8.05  0.847 1648.9  0.613  0.234  0.000  0.287  513.5 1586.8 11260.6
2066  0.929  0.893  0.001   7.24  0.858 1710.0  0.604  0.254  0.000  0.264  532.6 1492.7 11679.2
2067  1.150  1.184  0.005   8.51  0.953 1639.0  0.629  0.324  0.000  0.280  514.6 1955.3 11284.8
2068  0.948  0.928  0.009   7.28  0.993 1551.2  0.587  0.406  0.000  0.292  510.2 1534.3 11187.9
2069  0.958  0.941  0.009   7.14  0.771 1755.1  0.570  0.200  0.000  0.288  527.2 1618.2 11562.8
2070  1.005  0.985  0.002   7.75  0.799 1811.5  0.598  0.201  0.000  0.276  539.0 1691.2 11821.2
2071  1.125  1.117  0.007   8.44  0.932 1611.1  0.608  0.323  0.000  0.285  511.1 1936.2 11208.4
2072  1.008  0.998  0.007   7.17  0.971 1665.6  0.593  0.378  0.000  0.282  518.9 1740.6 11379.1
2073  1.073  1.072  0.005   7.61  0.988 1565.8  0.556  0.431  0.000  0.287  509.0 1899.9 11161.8
2074  1.007  0.976  0.007   7.78  0.995 1485.0  0.589  0.406  0.000  0.287  497.8 1704.6 10917.8
2075  1.055  1.051  0.011   8.00  1.127 1645.8  0.632  0.495  0.000  0.290  515.6 1740.2 11308.5
2076  0.996  0.981  0.008   7.27  0.918 1435.8  0.565  0.353  0.000  0.284  487.4 1663.9 10688.7
2077  0.835  0.762  0.001   8.31  0.736 1697.2  0.625  0.111  0.000  0.235  521.6 1659.8 11440.0
2078  0.972  0.957  0.006   6.83  0.873 1684.8  0.581  0.292  0.000  0.288  520.4 1672.9 11412.0
2079  1.024  1.002  0.008   7.76  0.993 1690.1  0.600  0.393  0.000  0.283  523.3 1773.4 11476.7
2080  1.006  0.980  0.008   7.73  0.890 1754.9  0.628  0.262  0.000  0.287  526.1 1655.1 11536.7
2081  0.957  0.940  0.003   7.01  0.727 1687.8  0.586  0.141  0.000  0.269  520.8 1591.8 11420.8
2082  0.970  0.952  0.002   7.15  0.857 1678.8  0.584  0.273  0.000  0.272  517.9 1609.5 11356.8
2083  1.082  1.099  0.000   7.53  0.688 1674.9  0.592  0.095  0.000  0.239  518.2 1894.9 11365.4
2084  0.943  0.931  0.004   7.40  0.892 1686.9  0.589  0.304  0.000  0.277  518.1 1506.7 11361.5
2085  1.013  0.998  0.011   7.46  1.124 1643.8  0.579  0.545  0.000  0.293  513.7 1700.6 11266.8
2086  1.062  1.040  0.005   8.42  0.853 1724.7  0.648  0.205  0.000  0.285  525.1 1753.5 11516.8
2087  1.001  0.987  0.009   7.59  0.914 1545.1  0.550  0.365  0.000  0.290  494.7 1658.6 10848.0
2088  1.087  1.089  0.009   7.82  0.997 1712.4  0.606  0.391  0.000  0.289  526.9 1841.7 11555.3
2089  1.060  1.034  0.006   8.25  0.822 1545.0  0.613  0.209  0.000  0.282  504.2 1800.2 11058.3
2090  0.748  0.674  0.000   7.55  0.707 1546.9  0.563  0.143  0.000  0.207  504.1 1627.5 11054.9
2091  0.895  0.869  0.002   6.69  0.734 1620.6  0.566  0.168  0.000  0.274  508.1 1463.7 11143.9
2092  0.998  0.994  0.001   7.43  0.780 1645.2  0.587  0.193  0.000  0.258  515.2 1686.0 11298.3
2093  0.666  0.590  0.001   7.00  0.666 1686.2  0.555  0.111  0.000  0.220  525.2 1584.1 11518.2
2094  1.017  1.011  0.005   7.44  0.907 1692.0  0.584  0.324  0.000  0.282  526.3 1762.8 11541.8
2095  0.969  0.944  0.002   7.18  0.815 1696.9  0.588  0.227  0.000  0.273  522.8 1648.3 11464.7
2096  0.993  0.961  0.009   7.48  0.954 1659.3  0.594  0.359  0.000  0.291  517.2 1676.1 11343.5
2097  1.048  1.052  0.005   7.74  0.939 1685.3  0.590  0.349  0.000  0.287  515.7 1765.0 11309.5
2098  0.960  0.930  0.006   7.43  0.923 1785.5  0.577  0.346  0.000  0.284  532.8 1578.3 11684.1
2099  1.111  1.083  0.007   8.62  0.914 1745.3  0.630  0.285  0.000  0.287  526.2 1932.6 11540.7
