# Supplementary material for: Climate and air pollution impacts on habitat suitability of Austrian forest ecosystems
Source: PLoS One. 2017 Sep 12;12(9):e0184194. doi: 10.1371/journal.pone.0184194 (PMC5595319; doi:10.1371/journal.pone.0184194)
Supplement: S1 File — (ZIP) [file pone.0184194.s004.zip › Climate_Data/IF_AT14_ECHAM5A1B.dat]

!Made by:  Methyd.exe
!Using:  in.txt
! AT14
! Location (Lon-Lat):  15.170  47.370
! Temperature file:   Z:/Modell_VSDp/VSD_Input/Climate_Scen/AT14_NikldorECHAM5A1B.txt;#3
! Precipitation file: Z:/Modell_VSDp/VSD_Input/Climate_Scen/AT14_NikldorECHAM5A1B.txt;#4
! Sunshine file:      Z:/Modell_VSDp/VSD_Input/Climate_Scen/AT14_NikldorECHAM5A1B.txt/E;#5
! ThetaSat= 0.449; ThetaFC= 0.296; Theta1bar= 0.209; ThetaWP= 0.115
! bulkdens= 1.332 g/cm3
! GDDlim=     5.0 oC
!     8.68 = av. annual mean TempC (oC)
!   0.8791 = av. annual Precip (m/yr)
!  1608.45 = av. annual sunshine hours (h)
!   0.6079 = av. annual AET (m/yr)
!   0.2713 = av. annual percol (m/yr)
!   0.0000 = av. annual Qickfl (m/yr)
!   0.2633 = av. annual mean Theta (m/m)
!    1.040 = av. annual mean rf_miR
!    1.009 = av. annual mean rf_denit
!    0.005 = av. annual mean rf_den
!    512.7 = av. annual PAR (umol/m2/s)
!   1956.3 = av. annual GDD (deg.days)
! ... averages over  150 years.
!Year rf_miR rf_nit rf_denit TempC Precip Sunhrs  AET percol Qickfl  Theta   PAR    GDD kJ/m2/d
1950  1.099  1.100  0.011   8.40  1.124 1669.9  0.639  0.484  0.000  0.291  520.7 1877.2 11419.9
1951  0.919  0.881  0.002   7.18  0.803 1805.7  0.611  0.192  0.000  0.266  534.2 1476.6 11715.1
1952  1.007  0.992  0.004   7.57  0.856 1614.4  0.573  0.283  0.000  0.280  510.3 1730.8 11192.1
1953  0.871  0.821  0.001   7.38  0.731 1808.5  0.585  0.146  0.000  0.247  537.9 1753.0 11796.5
1954  0.976  0.958  0.007   6.86  0.880 1648.6  0.542  0.338  0.000  0.286  514.8 1710.4 11290.4
1955  0.793  0.739  0.000   7.52  0.737 1443.2  0.552  0.185  0.000  0.213  491.8 1750.8 10786.2
1956  0.966  0.935  0.001   7.51  0.826 1548.9  0.569  0.257  0.000  0.264  504.5 1634.9 11063.3
1957  1.047  1.006  0.005   8.43  0.952 1659.3  0.634  0.318  0.000  0.273  519.4 1747.4 11391.3
1958  1.022  0.999  0.008   7.91  0.888 1477.6  0.582  0.306  0.000  0.288  496.8 1747.1 10894.7
1959  0.960  0.946  0.005   6.89  0.967 1535.9  0.530  0.436  0.000  0.286  501.8 1665.0 11004.3
1960  0.960  0.952  0.002   7.52  0.882 1518.8  0.616  0.266  0.000  0.275  507.0 1560.4 11117.7
1961  0.951  0.943  0.005   7.32  0.828 1669.2  0.608  0.221  0.000  0.276  523.1 1576.1 11472.9
1962  1.005  0.979  0.006   7.76  0.935 1449.8  0.573  0.363  0.000  0.286  493.5 1692.0 10822.2
1963  1.086  1.083  0.009   8.08  0.976 1638.0  0.582  0.393  0.000  0.286  516.2 1892.5 11319.5
1964  0.946  0.870  0.006   7.53  0.944 1727.9  0.589  0.355  0.000  0.268  526.2 1735.3 11540.8
1965  1.033  1.021  0.009   7.76  0.890 1619.2  0.575  0.315  0.000  0.291  507.9 1790.4 11139.1
1966  1.018  0.996  0.003   7.91  0.869 1711.0  0.615  0.254  0.000  0.271  526.6 1713.8 11547.8
1967  0.956  0.948  0.004   7.02  0.977 1521.7  0.542  0.435  0.000  0.284  501.4 1622.5 10996.3
1968  0.977  0.945  0.008   7.82  1.036 1527.0  0.607  0.429  0.000  0.290  500.6 1606.1 10979.0
1969  1.035  1.029  0.003   7.88  0.788 1636.0  0.607  0.181  0.000  0.275  517.6 1736.3 11351.3
1970  0.981  0.961  0.009   7.49  1.033 1651.1  0.611  0.421  0.000  0.290  518.6 1640.9 11372.4
1971  1.060  1.064  0.004   7.84  0.793 1473.9  0.563  0.229  0.000  0.282  493.9 1838.6 10831.3
1972  0.965  0.945  0.002   7.44  0.807 1733.4  0.595  0.212  0.000  0.269  527.5 1610.5 11569.2
1973  0.974  0.967  0.002   6.95  0.864 1636.4  0.579  0.286  0.000  0.270  517.4 1661.5 11347.3
1974  0.969  0.950  0.004   7.31  0.805 1666.7  0.586  0.218  0.000  0.276  515.8 1583.9 11311.4
1975  1.004  0.993  0.003   7.53  0.799 1625.6  0.590  0.208  0.000  0.283  509.7 1691.2 11179.1
1976  0.933  0.903  0.002   7.14  0.788 1706.1  0.609  0.179  0.000  0.267  527.9 1628.3 11577.9
1977  1.006  0.968  0.002   7.71  0.772 1637.2  0.619  0.153  0.000  0.258  515.0 1743.1 11294.8
1978  0.999  0.973  0.004   7.39  0.888 1527.0  0.576  0.312  0.000  0.275  505.7 1737.5 11090.7
1979  0.948  0.911  0.009   7.41  1.023 1414.4  0.560  0.463  0.000  0.286  486.9 1568.8 10677.5
1980  1.034  1.023  0.006   7.61  0.903 1722.0  0.612  0.292  0.000  0.284  526.4 1763.7 11544.5
1981  1.043  1.028  0.002   7.77  0.789 1744.8  0.591  0.198  0.000  0.262  531.3 1894.3 11652.2
1982  1.033  1.024  0.003   7.35  0.809 1656.9  0.625  0.184  0.000  0.276  518.0 1803.3 11360.9
1983  0.920  0.891  0.005   6.96  0.861 1664.5  0.564  0.297  0.000  0.283  515.0 1523.2 11294.2
1984  0.982  0.960  0.008   7.70  1.194 1551.8  0.598  0.596  0.000  0.286  502.9 1587.1 11029.5
1985  0.993  0.953  0.008   7.80  0.951 1727.8  0.592  0.359  0.000  0.287  523.7 1689.1 11486.0
1986  1.032  1.027  0.012   7.72  0.969 1549.4  0.579  0.390  0.000  0.293  501.0 1742.8 10986.7
1987  1.019  0.992  0.001   8.11  0.862 1711.9  0.619  0.243  0.000  0.250  527.5 1736.3 11569.1
1988  0.930  0.912  0.004   6.89  0.807 1658.6  0.577  0.229  0.000  0.282  514.7 1535.3 11288.3
1989  0.985  0.963  0.008   7.48  0.984 1660.5  0.614  0.370  0.000  0.288  515.9 1608.1 11313.7
1990  1.002  0.987  0.009   7.12  1.007 1523.5  0.550  0.457  0.000  0.290  500.1 1712.0 10967.1
1991  0.957  0.941  0.003   6.79  0.860 1569.8  0.554  0.306  0.000  0.280  505.8 1640.4 11092.5
1992  1.021  0.983  0.005   8.03  0.842 1596.0  0.602  0.239  0.000  0.281  504.2 1714.2 11056.8
1993  1.075  1.077  0.005   8.07  1.015 1751.2  0.612  0.403  0.000  0.279  525.2 1834.2 11518.0
1994  1.036  1.026  0.003   8.21  0.815 1671.7  0.630  0.185  0.000  0.257  515.5 1726.4 11304.1
1995  0.915  0.880  0.003   6.97  0.921 1674.3  0.579  0.343  0.000  0.273  526.5 1557.3 11546.6
1996  1.142  1.167  0.002   8.10  0.831 1771.2  0.646  0.185  0.000  0.274  535.1 1969.6 11734.9
1997  0.989  0.975  0.002   7.43  0.777 1860.7  0.607  0.170  0.000  0.276  541.3 1682.2 11871.0
1998  1.010  0.983  0.004   7.89  0.794 1568.4  0.581  0.212  0.000  0.285  501.3 1679.9 10993.5
1999  0.986  0.975  0.004   7.26  0.963 1674.4  0.591  0.372  0.000  0.278  524.2 1688.0 11495.1
2000  1.016  0.997  0.005   7.59  0.867 1467.2  0.580  0.286  0.000  0.284  497.4 1734.4 10908.9
2001  1.011  0.985  0.005   7.92  0.865 1632.6  0.600  0.265  0.000  0.279  516.4 1719.7 11325.2
2002  0.893  0.860  0.002   7.20  0.827 1679.1  0.587  0.240  0.000  0.275  515.7 1374.6 11308.9
2003  0.924  0.904  0.002   7.66  0.891 1783.6  0.638  0.253  0.000  0.264  538.1 1642.0 11800.4
2004  1.074  1.089  0.001   7.72  0.847 1707.0  0.582  0.265  0.000  0.275  527.6 1889.6 11570.5
2005  1.062  1.037  0.006   8.35  1.048 1559.5  0.627  0.421  0.000  0.283  508.9 1805.9 11161.3
2006  1.084  1.076  0.011   8.35  1.118 1606.2  0.591  0.527  0.000  0.291  507.7 1799.3 11133.2
2007  1.009  0.979  0.008   7.44  0.860 1493.6  0.574  0.286  0.000  0.289  489.4 1710.1 10731.9
2008  1.105  1.099  0.004   8.37  0.959 1498.4  0.582  0.377  0.000  0.276  498.5 1903.0 10931.8
2009  0.909  0.890  0.006   6.76  0.958 1662.5  0.557  0.401  0.000  0.288  519.1 1507.5 11383.9
2010  0.951  0.950  0.007   7.09  0.857 1605.5  0.551  0.306  0.000  0.290  507.2 1589.4 11122.9
2011  1.077  1.059  0.001   8.19  0.746 1825.9  0.611  0.135  0.000  0.251  538.9 1880.6 11819.1
2012  0.876  0.841  0.005   6.86  0.818 1713.3  0.579  0.239  0.000  0.278  527.4 1410.3 11567.2
2013  0.815  0.746  0.002   7.55  0.812 1702.7  0.608  0.204  0.000  0.252  523.6 1715.8 11483.7
2014  1.131  1.118  0.003   8.82  0.835 1796.3  0.641  0.193  0.000  0.277  536.3 1966.2 11760.5
2015  0.990  0.975  0.003   7.42  0.825 1618.8  0.569  0.257  0.000  0.280  512.2 1694.1 11233.2
2016  0.980  0.950  0.006   7.60  1.009 1381.5  0.514  0.495  0.000  0.283  480.5 1664.9 10536.7
2017  0.904  0.843  0.001   8.04  0.691 1644.8  0.626  0.065  0.000  0.250  509.1 1564.3 11165.2
2018  1.208  1.227  0.001   8.74  0.787 1816.9  0.648  0.139  0.000  0.257  532.7 2184.2 11682.9
2019  0.994  0.962  0.002   8.64  0.889 1794.6  0.647  0.243  0.000  0.253  544.1 2020.9 11931.8
2020  0.919  0.888  0.008   7.00  1.125 1482.1  0.538  0.587  0.000  0.289  486.6 1540.8 10672.0
2021  1.121  1.105  0.008   8.49  1.117 1555.5  0.602  0.515  0.000  0.288  499.1 1934.1 10944.6
2022  1.008  0.992  0.010   7.02  1.019 1553.0  0.572  0.448  0.000  0.292  502.6 1737.7 11022.2
2023  1.073  1.049  0.006   8.03  1.002 1589.5  0.619  0.383  0.000  0.276  508.8 1829.5 11158.4
2024  1.072  1.058  0.010   8.16  1.060 1156.3  0.526  0.534  0.000  0.291  452.2 1834.8  9917.2
2025  1.013  1.026  0.004   7.61  0.961 1468.2  0.542  0.419  0.000  0.284  484.2 1721.3 10618.2
2026  1.045  1.051  0.002   7.46  0.796 1695.3  0.577  0.218  0.000  0.262  510.4 1837.9 11193.8
2027  1.006  0.988  0.001   7.45  0.805 1446.1  0.548  0.257  0.000  0.262  490.0 1762.6 10746.3
2028  1.042  1.031  0.002   7.93  0.871 1552.6  0.583  0.288  0.000  0.262  498.8 1841.7 10938.1
2029  1.035  1.023  0.004   8.00  0.717 1366.4  0.556  0.161  0.000  0.271  477.9 1729.6 10480.6
2030  1.029  1.020  0.008   7.89  1.028 1458.8  0.568  0.460  0.000  0.286  490.1 1696.3 10748.7
2031  1.014  0.989  0.006   7.80  0.910 1421.5  0.578  0.332  0.000  0.285  487.7 1719.1 10696.4
2032  1.134  1.139  0.009   8.32  1.012 1557.0  0.563  0.449  0.000  0.287  501.9 2037.1 11005.9
2033  0.906  0.868  0.009   7.13  1.349 1174.4  0.505  0.843  0.000  0.290  448.6 1508.1  9837.9
2034  1.017  0.991  0.009   7.63  0.903 1301.6  0.580  0.323  0.000  0.291  476.5 1724.9 10449.7
2035  1.075  1.037  0.002   8.69  0.786 1626.6  0.626  0.160  0.000  0.237  518.2 2051.1 11364.3
2036  0.777  0.676  0.001   8.77  0.817 1878.0  0.623  0.194  0.000  0.214  556.8 2018.6 12210.2
2037  1.162  1.167  0.005   8.66  0.814 1551.7  0.600  0.214  0.000  0.278  503.6 2078.5 11044.4
2038  0.996  0.977  0.001   7.87  0.695 1574.7  0.614  0.081  0.000  0.245  506.4 1740.0 11105.4
2039  1.046  0.954  0.001  11.09  0.791 1628.2  0.566  0.225  0.000  0.216  519.8 2677.8 11399.7
2040  1.216  1.243  0.006   9.04  0.818 1338.0  0.602  0.216  0.000  0.285  469.0 2051.8 10284.9
2041  0.986  0.943  0.004   7.84  0.906 1702.5  0.640  0.265  0.000  0.277  523.9 1546.7 11488.6
2042  1.066  1.048  0.011   8.24  1.221 1505.2  0.603  0.618  0.000  0.289  496.8 1823.8 10895.3
2043  1.037  0.985  0.009   8.73  0.875 1546.5  0.612  0.263  0.000  0.290  496.4 1640.0 10886.4
2044  1.151  1.123  0.006   9.22  1.028 1146.8  0.567  0.460  0.000  0.282  453.1 1960.1  9936.7
2045  1.258  1.248  0.004   9.51  1.058 1636.1  0.665  0.393  0.000  0.258  520.4 2189.4 11412.0
2046  1.173  1.141  0.005   9.34  0.993 1535.6  0.656  0.337  0.000  0.275  508.9 1967.5 11160.2
2047  1.169  1.161  0.006   9.07  0.990 1346.3  0.609  0.380  0.000  0.281  473.4 1931.8 10381.3
2048  1.235  1.234  0.008   9.62  0.999 1472.3  0.638  0.360  0.000  0.282  491.8 2068.2 10786.4
2049  1.161  1.134  0.006   9.34  0.972 1599.3  0.684  0.290  0.000  0.275  518.5 2058.1 11371.8
2050  1.104  1.086  0.005   8.25  0.989 1464.1  0.591  0.398  0.000  0.275  493.3 1949.4 10817.3
2051  1.359  1.418  0.003  10.35  0.785 1610.4  0.692  0.093  0.000  0.278  512.7 2331.5 11243.8
2052  1.203  1.208  0.008   9.52  1.128 1770.8  0.694  0.433  0.000  0.280  534.8 1990.4 11729.0
2053  0.899  0.788  0.002  10.30  0.653 1741.0  0.550  0.103  0.000  0.223  533.7 2415.1 11704.0
2054  1.347  1.353  0.011  10.44  0.997 1552.4  0.663  0.334  0.000  0.282  499.9 2365.9 10963.5
2055  1.208  1.197  0.011   9.77  0.982 1201.1  0.593  0.390  0.000  0.284  456.3 1993.4 10006.5
2056  1.106  1.081  0.003   9.45  0.966 1492.7  0.660  0.307  0.000  0.256  501.3 1933.1 10993.8
2057  0.993  0.938  0.002   9.21  0.928 1481.6  0.641  0.287  0.000  0.249  494.4 1997.7 10843.2
2058  1.128  1.147  0.002   8.73  0.968 1709.4  0.626  0.342  0.000  0.258  532.0 2073.8 11666.0
2059  0.603  0.357  0.000  11.57  0.567 2142.5  0.567  0.000  0.000  0.165  604.9 2719.2 13264.8
2060  1.194  1.212  0.007   9.30  0.979 1674.2  0.691  0.288  0.000  0.286  522.4 2029.9 11457.6
2061  1.000  0.953  0.003   8.95  0.782 1403.6  0.576  0.205  0.000  0.244  480.6 2102.0 10540.4
2062  1.251  1.313  0.007   9.44  1.013 1851.3  0.698  0.315  0.000  0.285  548.1 2115.2 12020.4
2063  1.363  1.376  0.012  10.31  1.057 1629.8  0.654  0.403  0.000  0.282  515.2 2422.6 11299.7
2064  1.234  1.235  0.009   9.72  1.091 1513.5  0.661  0.431  0.000  0.285  500.1 2078.3 10968.3
2065  0.522  0.283  0.000  11.26  0.558 1739.6  0.558  0.000  0.000  0.147  530.5 2561.4 11634.0
2066  0.775  0.665  0.001   9.10  0.743 1783.4  0.641  0.101  0.000  0.219  546.5 2002.5 11984.1
2067  1.287  1.286  0.001  11.08  0.829 1731.2  0.698  0.131  0.000  0.234  531.5 2661.2 11656.3
2068  0.786  0.688  0.000   9.28  0.680 1735.0  0.664  0.016  0.000  0.185  533.8 2086.8 11706.5
2069  0.938  0.927  0.000   9.34  0.635 1738.4  0.635  0.000  0.000  0.179  524.6 2070.6 11505.8
2070  0.652  0.448  0.000  11.08  0.628 1778.3  0.628  0.000  0.000  0.158  535.2 2377.5 11737.8
2071  0.825  0.630  0.000  11.73  0.650 2016.4  0.628  0.022  0.000  0.195  577.8 2860.0 12672.5
2072  1.380  1.449  0.007  10.30  1.038 1785.5  0.706  0.332  0.000  0.267  539.0 2532.2 11821.0
2073  1.095  1.052  0.002  10.33  0.954 1638.7  0.646  0.309  0.000  0.247  527.6 2474.6 11571.3
2074  1.160  1.025  0.004  12.00  0.881 1672.1  0.654  0.225  0.000  0.237  528.7 2797.6 11593.9
2075  1.508  1.560  0.008  11.80  1.194 2014.0  0.791  0.403  0.000  0.266  574.1 2765.1 12590.4
2076  1.154  1.093  0.004  10.43  0.851 1214.7  0.614  0.237  0.000  0.243  463.8 2472.4 10171.0
2077  1.052  0.916  0.003  11.42  0.757 1389.1  0.613  0.143  0.000  0.235  486.1 2519.5 10659.4
2078  1.231  1.263  0.007   8.49  0.919 1377.9  0.578  0.341  0.000  0.281  478.5 2222.0 10494.3
2079  0.855  0.662  0.002  11.45  0.767 2229.2  0.584  0.183  0.000  0.221  609.1 2984.4 13357.8
2080  0.527  0.326  0.000  10.70  0.620 1802.2  0.620  0.000  0.000  0.143  536.4 2381.5 11763.7
2081  1.289  1.293  0.006   9.95  0.716 1375.7  0.620  0.096  0.000  0.260  478.1 2270.4 10485.9
2082  0.726  0.509  0.002  11.38  0.755 1919.9  0.576  0.179  0.000  0.210  570.1 2674.6 12503.4
2083  1.243  1.227  0.001  10.39  0.776 1642.7  0.671  0.105  0.000  0.245  516.2 2426.1 11319.5
2084  1.177  1.189  0.004   9.83  0.758 1454.4  0.649  0.109  0.000  0.252  490.7 2025.9 10760.5
2085  1.376  1.443  0.006  10.87  1.094 1632.4  0.724  0.371  0.000  0.273  520.0 2362.3 11404.0
2086  1.486  1.485  0.005  11.88  0.822 1372.2  0.658  0.164  0.000  0.265  480.3 2600.1 10534.0
2087  1.378  1.404  0.007  10.81  0.903 1380.2  0.660  0.243  0.000  0.283  480.5 2336.2 10537.7
2088  1.298  1.320  0.001  10.67  0.893 1621.5  0.671  0.222  0.000  0.233  519.5 2564.2 11392.1
2089  1.478  1.504  0.005  11.64  0.807 1311.1  0.674  0.133  0.000  0.278  478.1 2546.1 10485.3
2090  0.676  0.510  0.001  10.09  0.550 1590.8  0.525  0.025  0.000  0.188  512.9 2266.8 11247.2
2091  1.181  1.160  0.005   9.41  0.755 1304.8  0.616  0.140  0.000  0.274  473.7 1989.0 10388.0
2092  1.248  1.258  0.006   9.88  0.854 1093.1  0.581  0.272  0.000  0.268  441.9 2121.2  9690.1
2093  0.756  0.616  0.001  10.29  0.589 1647.8  0.588  0.001  0.000  0.190  526.5 2378.4 11547.0
2094  0.936  0.831  0.001  11.13  0.762 1974.3  0.652  0.110  0.000  0.215  571.1 2578.7 12524.5
2095  0.857  0.649  0.000  11.20  0.609 1885.1  0.611  0.000  0.000  0.181  555.8 2689.4 12189.4
2096  0.850  0.714  0.002  11.17  0.689 1836.4  0.628  0.060  0.000  0.199  551.7 2631.8 12099.1
2097  1.342  1.364  0.006  11.01  0.840 1484.8  0.678  0.162  0.000  0.261  496.4 2459.0 10886.2
2098  1.392  1.418  0.004  11.27  0.840 1642.6  0.731  0.109  0.000  0.253  526.0 2463.0 11535.6
2099  1.111  1.083  0.007   8.62  0.914 1745.3  0.630  0.285  0.000  0.287  526.2 1932.6 11540.7
