# Supplementary material for: Climate and air pollution impacts on habitat suitability of Austrian forest ecosystems
Source: PLoS One. 2017 Sep 12;12(9):e0184194. doi: 10.1371/journal.pone.0184194 (PMC5595319; doi:10.1371/journal.pone.0184194)
Supplement: S1 File — (ZIP) [file pone.0184194.s004.zip › Climate_Data/IF_AT14_ECHAM5A2x.dat]

!Made by:  Methyd.exe
!Using:  in.txt
! AT14
! Location (Lon-Lat):  15.170  47.370
! Temperature file:   Z:/Modell_VSDp/VSD_Input/Climate_Scen/AT14_NikldorECHAM5A2x.txt;#3
! Precipitation file: Z:/Modell_VSDp/VSD_Input/Climate_Scen/AT14_NikldorECHAM5A2x.txt;#4
! Sunshine file:      Z:/Modell_VSDp/VSD_Input/Climate_Scen/AT14_NikldorECHAM5A2x.txt/E;#5
! ThetaSat= 0.449; ThetaFC= 0.296; Theta1bar= 0.209; ThetaWP= 0.115
! bulkdens= 1.332 g/cm3
! GDDlim=     5.0 oC
!     8.63 = av. annual mean TempC (oC)
!   0.8481 = av. annual Precip (m/yr)
!  1637.89 = av. annual sunshine hours (h)
!   0.6045 = av. annual AET (m/yr)
!   0.2436 = av. annual percol (m/yr)
!   0.0000 = av. annual Qickfl (m/yr)
!   0.2583 = av. annual mean Theta (m/m)
!    1.024 = av. annual mean rf_miR
!    0.989 = av. annual mean rf_denit
!    0.004 = av. annual mean rf_den
!    516.6 = av. annual PAR (umol/m2/s)
!   1969.3 = av. annual GDD (deg.days)
! ... averages over  150 years.
!Year rf_miR rf_nit rf_denit TempC Precip Sunhrs  AET percol Qickfl  Theta   PAR    GDD kJ/m2/d
1950  1.099  1.100  0.011   8.40  1.124 1669.9  0.639  0.484  0.000  0.291  520.7 1877.2 11419.9
1951  0.919  0.881  0.002   7.18  0.803 1805.7  0.611  0.192  0.000  0.266  534.2 1476.6 11715.1
1952  1.007  0.992  0.004   7.57  0.856 1614.4  0.573  0.283  0.000  0.280  510.3 1730.8 11192.1
1953  0.871  0.821  0.001   7.38  0.731 1808.5  0.585  0.146  0.000  0.247  537.9 1753.0 11796.5
1954  0.976  0.958  0.007   6.86  0.880 1648.6  0.542  0.338  0.000  0.286  514.8 1710.4 11290.4
1955  0.793  0.739  0.000   7.52  0.737 1443.2  0.552  0.185  0.000  0.213  491.8 1750.8 10786.2
1956  0.966  0.935  0.001   7.51  0.826 1548.9  0.569  0.257  0.000  0.264  504.5 1634.9 11063.3
1957  1.047  1.006  0.005   8.43  0.952 1659.3  0.634  0.318  0.000  0.273  519.4 1747.4 11391.3
1958  1.022  0.999  0.008   7.91  0.888 1477.6  0.582  0.306  0.000  0.288  496.8 1747.1 10894.7
1959  0.960  0.946  0.005   6.89  0.967 1535.9  0.530  0.436  0.000  0.286  501.8 1665.0 11004.3
1960  0.960  0.952  0.002   7.52  0.882 1518.8  0.616  0.266  0.000  0.275  507.0 1560.4 11117.7
1961  0.951  0.943  0.005   7.32  0.828 1669.2  0.608  0.221  0.000  0.276  523.1 1576.1 11472.9
1962  1.005  0.979  0.006   7.76  0.935 1449.8  0.573  0.363  0.000  0.286  493.5 1692.0 10822.2
1963  1.086  1.083  0.009   8.08  0.976 1638.0  0.582  0.393  0.000  0.286  516.2 1892.5 11319.5
1964  0.946  0.870  0.006   7.53  0.944 1727.9  0.589  0.355  0.000  0.268  526.2 1735.3 11540.8
1965  1.033  1.021  0.009   7.76  0.890 1619.2  0.575  0.315  0.000  0.291  507.9 1790.4 11139.1
1966  1.018  0.996  0.003   7.91  0.869 1711.0  0.615  0.254  0.000  0.271  526.6 1713.8 11547.8
1967  0.956  0.948  0.004   7.02  0.977 1521.7  0.542  0.435  0.000  0.284  501.4 1622.5 10996.3
1968  0.977  0.945  0.008   7.82  1.036 1527.0  0.607  0.429  0.000  0.290  500.6 1606.1 10979.0
1969  1.035  1.029  0.003   7.88  0.788 1636.0  0.607  0.181  0.000  0.275  517.6 1736.3 11351.3
1970  0.981  0.961  0.009   7.49  1.033 1651.1  0.611  0.421  0.000  0.290  518.6 1640.9 11372.4
1971  1.060  1.064  0.004   7.84  0.793 1473.9  0.563  0.229  0.000  0.282  493.9 1838.6 10831.3
1972  0.965  0.945  0.002   7.44  0.807 1733.4  0.595  0.212  0.000  0.269  527.5 1610.5 11569.2
1973  0.974  0.967  0.002   6.95  0.864 1636.4  0.579  0.286  0.000  0.270  517.4 1661.5 11347.3
1974  0.969  0.950  0.004   7.31  0.805 1666.7  0.586  0.218  0.000  0.276  515.8 1583.9 11311.4
1975  1.004  0.993  0.003   7.53  0.799 1625.6  0.590  0.208  0.000  0.283  509.7 1691.2 11179.1
1976  0.933  0.903  0.002   7.14  0.788 1706.1  0.609  0.179  0.000  0.267  527.9 1628.3 11577.9
1977  1.006  0.968  0.002   7.71  0.772 1637.2  0.619  0.153  0.000  0.258  515.0 1743.1 11294.8
1978  0.999  0.973  0.004   7.39  0.888 1527.0  0.576  0.312  0.000  0.275  505.7 1737.5 11090.7
1979  0.948  0.911  0.009   7.41  1.023 1414.4  0.560  0.463  0.000  0.286  486.9 1568.8 10677.5
1980  1.034  1.023  0.006   7.61  0.903 1722.0  0.612  0.292  0.000  0.284  526.4 1763.7 11544.5
1981  1.043  1.028  0.002   7.77  0.789 1744.8  0.591  0.198  0.000  0.262  531.3 1894.3 11652.2
1982  1.033  1.024  0.003   7.35  0.809 1656.9  0.625  0.184  0.000  0.276  518.0 1803.3 11360.9
1983  0.920  0.891  0.005   6.96  0.861 1664.5  0.564  0.297  0.000  0.283  515.0 1523.2 11294.2
1984  0.982  0.960  0.008   7.70  1.194 1551.8  0.598  0.596  0.000  0.286  502.9 1587.1 11029.5
1985  0.993  0.953  0.008   7.80  0.951 1727.8  0.592  0.359  0.000  0.287  523.7 1689.1 11486.0
1986  1.032  1.027  0.012   7.72  0.969 1549.4  0.579  0.390  0.000  0.293  501.0 1742.8 10986.7
1987  1.019  0.992  0.001   8.11  0.862 1711.9  0.619  0.243  0.000  0.250  527.5 1736.3 11569.1
1988  0.930  0.912  0.004   6.89  0.807 1658.6  0.577  0.229  0.000  0.282  514.7 1535.3 11288.3
1989  0.985  0.963  0.008   7.48  0.984 1660.5  0.614  0.370  0.000  0.288  515.9 1608.1 11313.7
1990  1.002  0.987  0.009   7.12  1.007 1523.5  0.550  0.457  0.000  0.290  500.1 1712.0 10967.1
1991  0.957  0.941  0.003   6.79  0.860 1569.8  0.554  0.306  0.000  0.280  505.8 1640.4 11092.5
1992  1.021  0.983  0.005   8.03  0.842 1596.0  0.602  0.239  0.000  0.281  504.2 1714.2 11056.8
1993  1.075  1.077  0.005   8.07  1.015 1751.2  0.612  0.403  0.000  0.279  525.2 1834.2 11518.0
1994  1.036  1.026  0.003   8.21  0.815 1671.7  0.630  0.185  0.000  0.257  515.5 1726.4 11304.1
1995  0.915  0.880  0.003   6.97  0.921 1674.3  0.579  0.343  0.000  0.273  526.5 1557.3 11546.6
1996  1.142  1.167  0.002   8.10  0.831 1771.2  0.646  0.185  0.000  0.274  535.1 1969.6 11734.9
1997  0.989  0.975  0.002   7.43  0.777 1860.7  0.607  0.170  0.000  0.276  541.3 1682.2 11871.0
1998  1.010  0.983  0.004   7.89  0.794 1568.4  0.581  0.212  0.000  0.285  501.3 1679.9 10993.5
1999  0.986  0.975  0.004   7.26  0.963 1674.4  0.591  0.372  0.000  0.278  524.2 1688.0 11495.1
2000  1.016  0.997  0.005   7.59  0.867 1467.2  0.580  0.286  0.000  0.284  497.4 1734.4 10908.9
2001  1.011  0.985  0.005   7.92  0.865 1632.6  0.600  0.265  0.000  0.279  516.4 1719.7 11325.2
2002  0.893  0.860  0.002   7.20  0.827 1679.1  0.587  0.240  0.000  0.275  515.7 1374.6 11308.9
2003  0.924  0.904  0.002   7.66  0.891 1783.6  0.638  0.253  0.000  0.264  538.1 1642.0 11800.4
2004  1.074  1.089  0.001   7.72  0.847 1707.0  0.582  0.265  0.000  0.275  527.6 1889.6 11570.5
2005  1.062  1.037  0.006   8.35  1.048 1559.5  0.627  0.421  0.000  0.283  508.9 1805.9 11161.3
2006  1.084  1.076  0.011   8.35  1.118 1606.2  0.591  0.527  0.000  0.291  507.7 1799.3 11133.2
2007  1.009  0.979  0.008   7.44  0.860 1493.6  0.574  0.286  0.000  0.289  489.4 1710.1 10731.9
2008  1.105  1.099  0.004   8.37  0.959 1498.4  0.582  0.377  0.000  0.276  498.5 1903.0 10931.8
2009  0.909  0.890  0.006   6.76  0.958 1662.5  0.557  0.401  0.000  0.288  519.1 1507.5 11383.9
2010  0.951  0.950  0.007   7.09  0.857 1605.5  0.551  0.306  0.000  0.290  507.2 1589.4 11122.9
2011  1.077  1.059  0.001   8.19  0.746 1825.9  0.611  0.135  0.000  0.251  538.9 1880.6 11819.1
2012  0.876  0.841  0.005   6.86  0.818 1713.3  0.579  0.239  0.000  0.278  527.4 1410.3 11567.2
2013  0.815  0.746  0.002   7.55  0.812 1702.7  0.608  0.204  0.000  0.252  523.6 1715.8 11483.7
2014  1.131  1.118  0.003   8.82  0.835 1796.3  0.641  0.193  0.000  0.277  536.3 1966.2 11760.5
2015  0.990  0.975  0.003   7.42  0.825 1618.8  0.569  0.257  0.000  0.280  512.2 1694.1 11233.2
2016  0.913  0.880  0.001   7.46  0.723 1906.3  0.607  0.115  0.000  0.235  552.2 1816.5 12109.4
2017  0.895  0.864  0.001   7.65  0.784 1749.9  0.608  0.175  0.000  0.234  533.5 1679.5 11700.3
2018  0.770  0.658  0.000   8.49  0.571 1918.2  0.570  0.002  0.000  0.195  549.0 2084.8 12040.9
2019  1.014  0.967  0.000   8.96  0.778 1999.9  0.670  0.108  0.000  0.215  566.1 2128.6 12414.8
2020  1.082  1.082  0.006   8.68  1.038 2067.3  0.720  0.318  0.000  0.271  572.4 1764.0 12552.2
2021  1.077  1.113  0.004   7.66  0.969 1637.1  0.608  0.362  0.000  0.279  510.0 1782.2 11185.0
2022  0.988  0.979  0.008   7.02  1.065 1227.6  0.533  0.532  0.000  0.290  456.3 1637.1 10006.8
2023  0.955  0.917  0.012   7.06  1.213 1267.7  0.544  0.669  0.000  0.292  460.1 1572.4 10089.9
2024  1.021  1.003  0.006   7.51  1.048 1563.2  0.572  0.476  0.000  0.287  502.4 1783.2 11018.3
2025  1.092  1.093  0.007   8.00  1.155 1476.1  0.575  0.580  0.000  0.279  495.5 1903.8 10867.3
2026  0.889  0.872  0.007   5.86  0.996 1786.9  0.556  0.441  0.000  0.290  524.1 1517.3 11493.9
2027  0.689  0.588  0.000   7.62  0.645 1906.0  0.625  0.019  0.000  0.187  550.2 1933.2 12066.6
2028  1.085  1.097  0.005   8.02  0.882 1413.5  0.538  0.343  0.000  0.284  479.2 1875.5 10510.1
2029  1.078  1.135  0.001   8.50  0.819 1737.4  0.647  0.172  0.000  0.257  530.5 1976.9 11633.4
2030  1.110  1.113  0.004   7.89  0.753 1659.9  0.573  0.180  0.000  0.275  511.4 1971.2 11215.4
2031  0.857  0.805  0.000   7.58  0.633 1639.5  0.621  0.012  0.000  0.224  517.6 1830.8 11351.6
2032  0.962  0.946  0.010   6.93  1.143 1507.9  0.523  0.620  0.000  0.280  493.3 1687.1 10818.6
2033  0.913  0.904  0.002   6.68  0.830 1500.2  0.535  0.294  0.000  0.278  496.6 1527.6 10890.9
2034  1.077  1.077  0.006   8.05  0.917 1479.4  0.614  0.304  0.000  0.284  503.1 1851.8 11032.7
2035  0.501  0.338  0.000   8.14  0.562 1761.1  0.562  0.000  0.000  0.159  535.3 2045.9 11739.4
2036  1.042  1.028  0.005   7.95  1.126 1576.9  0.609  0.518  0.000  0.276  513.6 1791.5 11262.7
2037  0.940  0.885  0.002   8.64  0.832 1511.5  0.560  0.271  0.000  0.249  506.8 2075.4 11113.3
2038  1.007  0.987  0.001   8.15  0.654 1384.3  0.597  0.055  0.000  0.237  483.0 1715.5 10593.2
2039  1.199  1.200  0.003   8.96  0.890 1601.0  0.632  0.259  0.000  0.271  511.1 2107.7 11208.1
2040  1.035  1.054  0.006   7.17  0.940 1271.5  0.527  0.413  0.000  0.286  461.5 1775.0 10119.9
2041  0.838  0.784  0.001   7.51  0.859 1728.7  0.635  0.223  0.000  0.245  532.3 1564.0 11673.7
2042  1.053  1.049  0.010   7.15  1.238 1613.3  0.533  0.705  0.000  0.289  507.5 1882.7 11129.6
2043  0.932  0.905  0.002   7.77  0.689 1571.0  0.595  0.093  0.000  0.238  500.0 1494.0 10965.1
2044  1.227  1.208  0.004   9.70  0.794 1422.0  0.647  0.147  0.000  0.279  494.9 2129.4 10854.1
2045  1.062  1.036  0.005   9.04  1.023 1473.3  0.614  0.409  0.000  0.263  499.8 2056.8 10961.3
2046  1.048  1.026  0.002   8.44  0.910 1439.9  0.633  0.276  0.000  0.255  496.3 1720.9 10884.4
2047  1.015  1.003  0.004   7.65  0.768 1474.9  0.573  0.194  0.000  0.257  484.5 1808.2 10626.2
2048  1.215  1.229  0.006   9.57  1.008 1689.4  0.695  0.314  0.000  0.262  527.9 2041.7 11576.9
2049  1.200  1.233  0.003   9.46  0.918 1832.6  0.676  0.242  0.000  0.237  548.7 2370.0 12034.0
2050  1.103  1.080  0.009   7.84  0.879 1435.1  0.547  0.332  0.000  0.283  475.5 2019.4 10428.7
2051  1.058  1.051  0.009   8.27  0.906 1267.6  0.563  0.343  0.000  0.289  458.5 1760.2 10055.3
2052  1.167  1.190  0.001   8.78  0.795 1687.0  0.650  0.146  0.000  0.251  522.9 2056.6 11468.4
2053  0.863  0.772  0.002   9.28  0.680 1721.3  0.618  0.062  0.000  0.231  528.8 1966.6 11597.2
2054  1.288  1.306  0.010   9.86  0.973 1619.7  0.672  0.301  0.000  0.284  518.1 2208.5 11361.4
2055  1.156  1.126  0.001  10.18  0.763 1837.2  0.682  0.080  0.000  0.231  542.7 2395.6 11902.0
2056  0.940  0.850  0.002   9.84  0.967 1775.8  0.640  0.327  0.000  0.237  538.0 2153.6 11797.6
2057  1.105  1.097  0.002   8.34  0.968 1562.2  0.627  0.341  0.000  0.271  506.6 1856.8 11111.0
2058  1.077  1.103  0.002   8.35  0.902 1612.6  0.578  0.323  0.000  0.263  508.8 1969.9 11158.9
2059  1.161  1.158  0.000   9.74  0.672 1574.0  0.653  0.018  0.000  0.235  507.6 2121.6 11132.3
2060  1.057  1.028  0.010   8.80  0.916 1238.4  0.578  0.338  0.000  0.290  453.2 1623.6  9939.0
2061  1.203  1.195  0.003   9.96  0.752 1562.7  0.667  0.085  0.000  0.246  508.5 2324.6 11152.6
2062  1.112  1.058  0.002  10.48  0.796 1896.1  0.715  0.081  0.000  0.236  557.5 2405.5 12226.2
2063  1.475  1.547  0.003  10.98  0.819 1922.3  0.734  0.085  0.000  0.275  556.4 2641.5 12201.3
2064  0.575  0.352  0.000  10.92  0.561 1643.6  0.561  0.000  0.000  0.159  516.0 2540.4 11315.2
2065  1.158  1.128  0.007   9.44  0.840 1511.0  0.640  0.200  0.000  0.284  497.3 1924.9 10906.4
2066  0.802  0.656  0.000   8.99  0.736 1886.9  0.620  0.116  0.000  0.207  560.9 2091.2 12300.1
2067  1.034  1.005  0.001  10.69  0.764 1546.3  0.679  0.085  0.000  0.206  513.0 2397.0 11249.6
2068  1.048  1.022  0.004   9.99  0.937 1490.8  0.665  0.271  0.000  0.232  509.8 2226.7 11180.7
2069  1.032  1.022  0.007   8.15  0.765 1412.9  0.597  0.168  0.000  0.283  481.5 1672.1 10559.2
2070  1.256  1.253  0.001   9.81  0.766 1661.5  0.694  0.071  0.000  0.256  521.9 2182.6 11446.2
2071  0.908  0.753  0.002  11.38  0.685 1690.5  0.577  0.108  0.000  0.218  534.7 2729.2 11726.7
2072  1.272  1.305  0.006   9.57  0.844 1373.3  0.631  0.214  0.000  0.275  488.9 2210.1 10721.3
2073  1.292  1.265  0.003  11.07  1.053 1394.3  0.619  0.435  0.000  0.252  492.3 2665.3 10797.5
2074  1.102  0.993  0.002  10.94  0.716 1628.6  0.638  0.078  0.000  0.235  518.6 2543.1 11372.3
2075  1.164  1.170  0.004   9.99  0.883 1743.1  0.671  0.212  0.000  0.246  538.1 2400.1 11800.5
2076  1.175  1.159  0.006   9.78  0.776 1419.2  0.630  0.145  0.000  0.252  487.0 2268.3 10679.5
2077  0.801  0.604  0.001  11.15  0.572 1770.3  0.534  0.038  0.000  0.206  541.1 2578.3 11865.9
2078  1.071  1.001  0.000  11.10  0.659 1832.8  0.659  0.000  0.000  0.181  551.7 2815.6 12098.7
2079  1.405  1.415  0.002  10.79  0.878 1843.3  0.736  0.142  0.000  0.254  546.4 2510.4 11983.5
2080  0.935  0.807  0.000  11.97  0.717 1925.0  0.717  0.000  0.000  0.175  560.0 2756.2 12281.4
2081  0.794  0.535  0.001  12.51  0.508 1923.2  0.501  0.006  0.000  0.196  563.3 3044.2 12353.8
2082  0.647  0.394  0.000  11.82  0.501 1974.0  0.501  0.000  0.000  0.173  569.7 2862.4 12493.7
2083  0.778  0.649  0.000  10.02  0.565 1476.5  0.565  0.000  0.000  0.180  492.3 2327.7 10797.2
2084  1.254  1.214  0.003  11.52  0.857 1698.7  0.684  0.173  0.000  0.237  524.1 2492.5 11494.2
2085  1.440  1.504  0.003  11.13  0.947 1729.2  0.742  0.206  0.000  0.268  531.4 2413.4 11652.9
2086  1.377  1.393  0.004  10.84  0.890 1372.5  0.647  0.243  0.000  0.267  476.8 2328.0 10456.3
2087  1.433  1.447  0.005  11.43  0.831 1277.7  0.644  0.187  0.000  0.264  466.7 2550.1 10235.6
2088  1.230  1.194  0.001  11.29  0.803 1868.7  0.645  0.158  0.000  0.240  550.5 2834.7 12073.8
2089  1.018  0.862  0.000  12.22  0.629 1577.4  0.629  0.000  0.000  0.218  518.2 2853.5 11363.8
2090  1.058  0.925  0.003  11.77  0.640 1436.5  0.583  0.057  0.000  0.212  486.9 2603.3 10677.0
2091  1.166  1.147  0.001  10.02  0.752 1489.2  0.646  0.106  0.000  0.232  496.0 2195.0 10876.7
2092  0.858  0.690  0.000  11.78  0.542 1635.0  0.542  0.000  0.000  0.176  522.4 2708.5 11455.7
2093  0.516  0.212  0.000  12.34  0.393 1997.9  0.393  0.000  0.000  0.147  576.3 2982.1 12639.4
2094  1.410  1.490  0.001  10.55  0.985 1629.2  0.696  0.289  0.000  0.258  518.6 2500.7 11373.0
2095  0.558  0.216  0.000  12.91  0.446 2412.6  0.446  0.000  0.000  0.146  637.2 3384.5 13975.2
2096  0.918  0.703  0.000  13.09  0.667 2240.3  0.667  0.000  0.000  0.188  612.7 3186.8 13437.8
2097  1.577  1.631  0.003  12.51  0.825 1461.0  0.705  0.121  0.000  0.257  491.1 2879.3 10769.6
2098  1.328  1.341  0.004  10.29  0.864 1493.6  0.666  0.198  0.000  0.267  491.5 2242.0 10779.6
2099  1.111  1.083  0.007   8.62  0.914 1745.3  0.630  0.285  0.000  0.287  526.2 1932.6 11540.7
