# Supplementary material for: Climate and air pollution impacts on habitat suitability of Austrian forest ecosystems
Source: PLoS One. 2017 Sep 12;12(9):e0184194. doi: 10.1371/journal.pone.0184194 (PMC5595319; doi:10.1371/journal.pone.0184194)
Supplement: S1 File — (ZIP) [file pone.0184194.s004.zip › Climate_Data/IF_AT14_ECHAM5B1x.dat]

!Made by:  Methyd.exe
!Using:  in.txt
! AT14
! Location (Lon-Lat):  15.170  47.370
! Temperature file:   Z:/Modell_VSDp/VSD_Input/Climate_Scen/AT14_NikldorECHAM5B1x.txt;#3
! Precipitation file: Z:/Modell_VSDp/VSD_Input/Climate_Scen/AT14_NikldorECHAM5B1x.txt;#4
! Sunshine file:      Z:/Modell_VSDp/VSD_Input/Climate_Scen/AT14_NikldorECHAM5B1x.txt/E;#5
! ThetaSat= 0.449; ThetaFC= 0.296; Theta1bar= 0.209; ThetaWP= 0.115
! bulkdens= 1.332 g/cm3
! GDDlim=     5.0 oC
!     8.27 = av. annual mean TempC (oC)
!   0.8837 = av. annual Precip (m/yr)
!  1619.80 = av. annual sunshine hours (h)
!   0.6008 = av. annual AET (m/yr)
!   0.2829 = av. annual percol (m/yr)
!   0.0000 = av. annual Qickfl (m/yr)
!   0.2644 = av. annual mean Theta (m/m)
!    1.009 = av. annual mean rf_miR
!    0.977 = av. annual mean rf_denit
!    0.005 = av. annual mean rf_den
!    514.0 = av. annual PAR (umol/m2/s)
!   1862.4 = av. annual GDD (deg.days)
! ... averages over  150 years.
!Year rf_miR rf_nit rf_denit TempC Precip Sunhrs  AET percol Qickfl  Theta   PAR    GDD kJ/m2/d
1950  1.099  1.100  0.011   8.40  1.124 1669.9  0.639  0.484  0.000  0.291  520.7 1877.2 11419.9
1951  0.919  0.881  0.002   7.18  0.803 1805.7  0.611  0.192  0.000  0.266  534.2 1476.6 11715.1
1952  1.007  0.992  0.004   7.57  0.856 1614.4  0.573  0.283  0.000  0.280  510.3 1730.8 11192.1
1953  0.871  0.821  0.001   7.38  0.731 1808.5  0.585  0.146  0.000  0.247  537.9 1753.0 11796.5
1954  0.976  0.958  0.007   6.86  0.880 1648.6  0.542  0.338  0.000  0.286  514.8 1710.4 11290.4
1955  0.793  0.739  0.000   7.52  0.737 1443.2  0.552  0.185  0.000  0.213  491.8 1750.8 10786.2
1956  0.966  0.935  0.001   7.51  0.826 1548.9  0.569  0.257  0.000  0.264  504.5 1634.9 11063.3
1957  1.047  1.006  0.005   8.43  0.952 1659.3  0.634  0.318  0.000  0.273  519.4 1747.4 11391.3
1958  1.022  0.999  0.008   7.91  0.888 1477.6  0.582  0.306  0.000  0.288  496.8 1747.1 10894.7
1959  0.960  0.946  0.005   6.89  0.967 1535.9  0.530  0.436  0.000  0.286  501.8 1665.0 11004.3
1960  0.960  0.952  0.002   7.52  0.882 1518.8  0.616  0.266  0.000  0.275  507.0 1560.4 11117.7
1961  0.951  0.943  0.005   7.32  0.828 1669.2  0.608  0.221  0.000  0.276  523.1 1576.1 11472.9
1962  1.005  0.979  0.006   7.76  0.935 1449.8  0.573  0.363  0.000  0.286  493.5 1692.0 10822.2
1963  1.086  1.083  0.009   8.08  0.976 1638.0  0.582  0.393  0.000  0.286  516.2 1892.5 11319.5
1964  0.946  0.870  0.006   7.53  0.944 1727.9  0.589  0.355  0.000  0.268  526.2 1735.3 11540.8
1965  1.033  1.021  0.009   7.76  0.890 1619.2  0.575  0.315  0.000  0.291  507.9 1790.4 11139.1
1966  1.018  0.996  0.003   7.91  0.869 1711.0  0.615  0.254  0.000  0.271  526.6 1713.8 11547.8
1967  0.956  0.948  0.004   7.02  0.977 1521.7  0.542  0.435  0.000  0.284  501.4 1622.5 10996.3
1968  0.977  0.945  0.008   7.82  1.036 1527.0  0.607  0.429  0.000  0.290  500.6 1606.1 10979.0
1969  1.035  1.029  0.003   7.88  0.788 1636.0  0.607  0.181  0.000  0.275  517.6 1736.3 11351.3
1970  0.981  0.961  0.009   7.49  1.033 1651.1  0.611  0.421  0.000  0.290  518.6 1640.9 11372.4
1971  1.060  1.064  0.004   7.84  0.793 1473.9  0.563  0.229  0.000  0.282  493.9 1838.6 10831.3
1972  0.965  0.945  0.002   7.44  0.807 1733.4  0.595  0.212  0.000  0.269  527.5 1610.5 11569.2
1973  0.974  0.967  0.002   6.95  0.864 1636.4  0.579  0.286  0.000  0.270  517.4 1661.5 11347.3
1974  0.969  0.950  0.004   7.31  0.805 1666.7  0.586  0.218  0.000  0.276  515.8 1583.9 11311.4
1975  1.004  0.993  0.003   7.53  0.799 1625.6  0.590  0.208  0.000  0.283  509.7 1691.2 11179.1
1976  0.933  0.903  0.002   7.14  0.788 1706.1  0.609  0.179  0.000  0.267  527.9 1628.3 11577.9
1977  1.006  0.968  0.002   7.71  0.772 1637.2  0.619  0.153  0.000  0.258  515.0 1743.1 11294.8
1978  0.999  0.973  0.004   7.39  0.888 1527.0  0.576  0.312  0.000  0.275  505.7 1737.5 11090.7
1979  0.948  0.911  0.009   7.41  1.023 1414.4  0.560  0.463  0.000  0.286  486.9 1568.8 10677.5
1980  1.034  1.023  0.006   7.61  0.903 1722.0  0.612  0.292  0.000  0.284  526.4 1763.7 11544.5
1981  1.043  1.028  0.002   7.77  0.789 1744.8  0.591  0.198  0.000  0.262  531.3 1894.3 11652.2
1982  1.033  1.024  0.003   7.35  0.809 1656.9  0.625  0.184  0.000  0.276  518.0 1803.3 11360.9
1983  0.920  0.891  0.005   6.96  0.861 1664.5  0.564  0.297  0.000  0.283  515.0 1523.2 11294.2
1984  0.982  0.960  0.008   7.70  1.194 1551.8  0.598  0.596  0.000  0.286  502.9 1587.1 11029.5
1985  0.993  0.953  0.008   7.80  0.951 1727.8  0.592  0.359  0.000  0.287  523.7 1689.1 11486.0
1986  1.032  1.027  0.012   7.72  0.969 1549.4  0.579  0.390  0.000  0.293  501.0 1742.8 10986.7
1987  1.019  0.992  0.001   8.11  0.862 1711.9  0.619  0.243  0.000  0.250  527.5 1736.3 11569.1
1988  0.930  0.912  0.004   6.89  0.807 1658.6  0.577  0.229  0.000  0.282  514.7 1535.3 11288.3
1989  0.985  0.963  0.008   7.48  0.984 1660.5  0.614  0.370  0.000  0.288  515.9 1608.1 11313.7
1990  1.002  0.987  0.009   7.12  1.007 1523.5  0.550  0.457  0.000  0.290  500.1 1712.0 10967.1
1991  0.957  0.941  0.003   6.79  0.860 1569.8  0.554  0.306  0.000  0.280  505.8 1640.4 11092.5
1992  1.021  0.983  0.005   8.03  0.842 1596.0  0.602  0.239  0.000  0.281  504.2 1714.2 11056.8
1993  1.075  1.077  0.005   8.07  1.015 1751.2  0.612  0.403  0.000  0.279  525.2 1834.2 11518.0
1994  1.036  1.026  0.003   8.21  0.815 1671.7  0.630  0.185  0.000  0.257  515.5 1726.4 11304.1
1995  0.915  0.880  0.003   6.97  0.921 1674.3  0.579  0.343  0.000  0.273  526.5 1557.3 11546.6
1996  1.142  1.167  0.002   8.10  0.831 1771.2  0.646  0.185  0.000  0.274  535.1 1969.6 11734.9
1997  0.989  0.975  0.002   7.43  0.777 1860.7  0.607  0.170  0.000  0.276  541.3 1682.2 11871.0
1998  1.010  0.983  0.004   7.89  0.794 1568.4  0.581  0.212  0.000  0.285  501.3 1679.9 10993.5
1999  0.986  0.975  0.004   7.26  0.963 1674.4  0.591  0.372  0.000  0.278  524.2 1688.0 11495.1
2000  1.016  0.997  0.005   7.59  0.867 1467.2  0.580  0.286  0.000  0.284  497.4 1734.4 10908.9
2001  1.011  0.985  0.005   7.92  0.865 1632.6  0.600  0.265  0.000  0.279  516.4 1719.7 11325.2
2002  0.893  0.860  0.002   7.20  0.827 1679.1  0.587  0.240  0.000  0.275  515.7 1374.6 11308.9
2003  0.924  0.904  0.002   7.66  0.891 1783.6  0.638  0.253  0.000  0.264  538.1 1642.0 11800.4
2004  1.074  1.089  0.001   7.72  0.847 1707.0  0.582  0.265  0.000  0.275  527.6 1889.6 11570.5
2005  1.062  1.037  0.006   8.35  1.048 1559.5  0.627  0.421  0.000  0.283  508.9 1805.9 11161.3
2006  1.084  1.076  0.011   8.35  1.118 1606.2  0.591  0.527  0.000  0.291  507.7 1799.3 11133.2
2007  1.009  0.979  0.008   7.44  0.860 1493.6  0.574  0.286  0.000  0.289  489.4 1710.1 10731.9
2008  1.105  1.099  0.004   8.37  0.959 1498.4  0.582  0.377  0.000  0.276  498.5 1903.0 10931.8
2009  0.909  0.890  0.006   6.76  0.958 1662.5  0.557  0.401  0.000  0.288  519.1 1507.5 11383.9
2010  0.951  0.950  0.007   7.09  0.857 1605.5  0.551  0.306  0.000  0.290  507.2 1589.4 11122.9
2011  1.077  1.059  0.001   8.19  0.746 1825.9  0.611  0.135  0.000  0.251  538.9 1880.6 11819.1
2012  0.876  0.841  0.005   6.86  0.818 1713.3  0.579  0.239  0.000  0.278  527.4 1410.3 11567.2
2013  0.815  0.746  0.002   7.55  0.812 1702.7  0.608  0.204  0.000  0.252  523.6 1715.8 11483.7
2014  1.131  1.118  0.003   8.82  0.835 1796.3  0.641  0.193  0.000  0.277  536.3 1966.2 11760.5
2015  0.990  0.975  0.003   7.42  0.825 1618.8  0.569  0.257  0.000  0.280  512.2 1694.1 11233.2
2016  0.945  0.893  0.005   7.78  0.973 1599.1  0.565  0.407  0.000  0.268  512.2 1741.5 11232.9
2017  0.810  0.779  0.007   5.47  0.879 1484.3  0.414  0.465  0.000  0.291  482.8 1343.8 10588.5
2018  0.596  0.438  0.000   8.19  0.538 1914.9  0.536  0.002  0.000  0.187  550.7 1945.1 12076.9
2019  1.091  1.093  0.001   8.19  0.907 1745.3  0.592  0.315  0.000  0.247  531.2 2165.9 11650.5
2020  1.055  1.047  0.008   8.60  1.047 1793.2  0.658  0.389  0.000  0.285  527.4 1673.4 11565.5
2021  1.212  1.209  0.007   9.13  1.068 1725.9  0.636  0.433  0.000  0.287  526.5 2122.9 11546.0
2022  1.093  1.067  0.010   8.40  1.183 1360.2  0.574  0.609  0.000  0.290  481.1 1878.8 10551.3
2023  1.040  1.035  0.009   7.97  1.348 1348.7  0.592  0.758  0.000  0.289  480.0 1709.6 10526.2
2024  0.930  0.878  0.002   8.42  0.822 1537.9  0.620  0.202  0.000  0.243  509.2 1932.7 11167.6
2025  0.975  0.963  0.009   6.98  1.037 1500.0  0.543  0.494  0.000  0.290  499.3 1710.3 10950.4
2026  1.013  0.991  0.013   7.64  1.218 1246.8  0.527  0.691  0.000  0.292  459.7 1744.1 10080.5
2027  1.023  1.006  0.002   7.61  0.773 1351.7  0.541  0.232  0.000  0.260  470.3 1770.8 10314.4
2028  1.029  0.974  0.002   8.08  0.792 1625.8  0.597  0.195  0.000  0.260  510.7 1814.3 11199.9
2029  1.061  1.041  0.001   8.65  0.787 1704.5  0.658  0.129  0.000  0.260  531.6 1850.1 11658.2
2030  1.043  1.038  0.003   8.23  0.831 1602.3  0.576  0.255  0.000  0.265  506.7 1832.9 11113.1
2031  1.016  0.992  0.003   7.86  0.922 1510.1  0.594  0.328  0.000  0.267  500.4 1723.5 10973.9
2032  1.075  1.050  0.009   8.13  1.213 1629.3  0.618  0.595  0.000  0.285  510.2 1841.6 11190.0
2033  0.608  0.463  0.001   7.91  0.750 1781.2  0.557  0.192  0.000  0.222  541.2 1871.5 11867.9
2034  0.900  0.862  0.009   6.67  0.918 1493.8  0.532  0.387  0.000  0.291  496.7 1525.1 10893.7
2035  1.077  1.077  0.004   7.89  0.632 1324.1  0.521  0.111  0.000  0.275  463.2 1873.1 10158.6
2036  1.147  1.137  0.007   8.69  0.978 1637.4  0.630  0.348  0.000  0.285  519.6 1985.6 11395.5
2037  0.995  0.946  0.003   9.85  0.759 1976.3  0.733  0.026  0.000  0.220  573.5 2253.3 12577.8
2038  0.537  0.357  0.000   8.79  0.471 1942.9  0.471  0.000  0.000  0.186  572.3 2009.2 12551.1
2039  1.128  1.105  0.005   8.52  0.938 1639.1  0.612  0.325  0.000  0.280  517.3 1969.7 11343.9
2040  1.107  1.101  0.006   8.27  0.861 1590.2  0.591  0.269  0.000  0.271  503.3 1881.5 11038.3
2041  0.796  0.646  0.002   9.76  0.698 1661.8  0.614  0.085  0.000  0.227  528.3 1974.6 11585.5
2042  1.024  1.011  0.010   7.59  1.335 1642.1  0.583  0.752  0.000  0.287  514.1 1737.7 11274.6
2043  1.058  1.045  0.003   8.60  0.849 1826.5  0.677  0.172  0.000  0.258  538.4 1756.5 11807.8
2044  1.141  1.119  0.003   9.86  0.986 1669.7  0.700  0.285  0.000  0.260  534.1 2149.9 11712.8
2045  1.055  1.026  0.011   8.39  1.113 1178.0  0.575  0.538  0.000  0.292  456.2 1741.3 10004.1
2046  1.024  0.966  0.004   8.90  0.787 1385.6  0.629  0.159  0.000  0.263  489.9 1750.0 10744.7
2047  1.004  0.998  0.004   7.08  0.756 1593.8  0.560  0.197  0.000  0.260  502.2 1688.0 11014.3
2048  1.068  1.101  0.003   7.87  0.933 1655.7  0.629  0.304  0.000  0.267  523.0 1853.7 11470.6
2049  1.208  1.198  0.012   9.36  1.153 1344.0  0.617  0.535  0.000  0.291  475.3 2097.6 10422.8
2050  1.164  1.162  0.008   7.98  1.122 1640.9  0.618  0.505  0.000  0.273  516.2 2159.1 11321.0
2051  1.112  1.096  0.007   8.90  0.889 1589.7  0.647  0.242  0.000  0.274  511.6 1795.0 11220.1
2052  1.033  1.061  0.009   6.92  1.038 1596.1  0.587  0.452  0.000  0.285  506.1 1729.2 11098.6
2053  0.995  0.962  0.005   8.12  0.975 1098.2  0.553  0.422  0.000  0.278  441.3 1587.8  9676.9
2054  1.224  1.197  0.005   9.86  0.972 1608.9  0.669  0.303  0.000  0.267  516.0 2088.9 11316.9
2055  1.043  1.028  0.007   8.41  0.856 1606.7  0.641  0.215  0.000  0.288  515.1 1663.9 11297.3
2056  1.014  1.032  0.001   8.43  0.874 1760.0  0.633  0.241  0.000  0.243  529.8 1860.2 11619.7
2057  1.095  1.089  0.002   9.11  0.954 1505.4  0.627  0.328  0.000  0.249  498.5 2077.3 10932.4
2058  1.012  1.000  0.010   7.91  1.021 1650.7  0.606  0.415  0.000  0.287  512.0 1693.7 11229.1
2059  1.168  1.162  0.002   9.19  0.755 1505.1  0.617  0.139  0.000  0.267  497.8 1995.5 10917.1
2060  1.050  1.054  0.008   8.20  1.114 1340.3  0.584  0.530  0.000  0.284  474.1 1728.8 10397.4
2061  1.020  0.918  0.005   9.79  0.771 1324.3  0.593  0.178  0.000  0.259  477.2 2105.3 10464.4
2062  0.899  0.847  0.000   9.20  0.674 2085.9  0.674  0.000  0.000  0.176  580.3 2236.3 12726.5
2063  1.158  1.151  0.010   8.37  0.941 1760.5  0.603  0.338  0.000  0.276  530.5 2061.1 11633.6
2064  1.302  1.344  0.004   9.31  0.795 1495.8  0.600  0.195  0.000  0.262  496.0 2355.0 10877.8
2065  1.188  1.138  0.010   9.96  0.947 1389.1  0.623  0.325  0.000  0.286  478.2 1967.9 10487.8
2066  0.806  0.752  0.001   7.86  0.717 1644.5  0.616  0.101  0.000  0.225  523.1 1626.9 11472.4
2067  1.122  1.127  0.000  10.03  0.831 1760.9  0.668  0.163  0.000  0.224  538.2 2467.8 11802.5
2068  1.128  1.118  0.006   8.95  0.959 1531.9  0.642  0.317  0.000  0.284  507.7 1897.0 11133.8
2069  1.027  1.027  0.003   7.80  0.700 1423.3  0.553  0.147  0.000  0.277  484.0 1763.2 10615.2
2070  0.958  0.920  0.003   8.90  0.903 1602.9  0.631  0.273  0.000  0.246  511.9 1843.9 11225.9
2071  1.274  1.285  0.004  11.03  0.856 1534.8  0.683  0.173  0.000  0.232  503.5 2649.0 11042.0
2072  1.174  1.153  0.007   9.61  0.977 1814.4  0.687  0.291  0.000  0.260  543.8 2303.4 11925.4
2073  0.947  0.858  0.001   9.56  0.831 1709.4  0.628  0.202  0.000  0.230  534.6 2454.0 11725.1
2074  1.153  1.057  0.007   9.44  0.922 1434.6  0.620  0.302  0.000  0.272  493.2 2149.0 10816.6
2075  1.373  1.434  0.004  10.36  0.909 2014.3  0.770  0.139  0.000  0.275  572.1 2337.3 12547.2
2076  1.129  1.138  0.003   8.35  0.910 1299.1  0.598  0.312  0.000  0.266  470.6 1907.3 10320.9
2077  0.585  0.369  0.001  10.54  0.577 1824.0  0.508  0.069  0.000  0.181  548.2 2329.4 12023.1
2078  0.992  0.884  0.004   9.36  0.882 1856.3  0.665  0.216  0.000  0.252  561.5 2215.3 12314.5
2079  1.163  1.142  0.009   9.09  1.146 1472.3  0.632  0.514  0.000  0.281  493.8 2004.2 10829.9
2080  1.190  1.157  0.006   9.45  0.987 1809.6  0.686  0.301  0.000  0.271  540.0 2053.9 11842.0
2081  0.364  0.123  0.000   9.75  0.431 1887.9  0.431  0.000  0.000  0.133  557.4 2342.0 12223.3
2082  0.951  0.899  0.002   8.85  0.805 1644.0  0.641  0.164  0.000  0.223  517.6 2098.5 11351.9
2083  0.620  0.431  0.000   9.07  0.518 2003.2  0.518  0.000  0.000  0.174  571.6 2500.7 12535.5
2084  1.174  1.166  0.005   9.61  0.909 1477.3  0.636  0.274  0.000  0.271  489.5 1899.0 10734.8
2085  1.145  1.169  0.009   8.31  1.358 1517.3  0.625  0.733  0.000  0.288  495.4 1908.3 10865.4
2086  0.905  0.765  0.000  11.20  0.641 1641.7  0.641  0.000  0.000  0.166  519.1 2511.5 11384.5
2087  1.135  1.081  0.004   9.81  0.861 1341.3  0.610  0.251  0.000  0.262  477.4 2095.5 10469.5
2088  1.185  1.202  0.003  10.16  0.944 1918.8  0.692  0.252  0.000  0.233  562.5 2560.4 12335.8
2089  1.187  1.164  0.009   9.31  0.834 1196.4  0.583  0.252  0.000  0.288  454.8 2020.8  9973.9
2090  1.045  1.003  0.003   9.65  0.812 1456.8  0.636  0.176  0.000  0.238  489.9 2085.0 10743.6
2091  0.829  0.715  0.000   9.93  0.658 2011.3  0.651  0.006  0.000  0.183  569.6 2338.8 12492.7
2092  0.962  0.913  0.001  10.01  0.688 1561.5  0.617  0.072  0.000  0.193  508.0 2194.6 11140.3
2093  0.758  0.589  0.003   9.75  0.676 1775.5  0.560  0.116  0.000  0.232  547.0 2073.0 11995.5
2094  1.071  1.040  0.002   8.90  0.790 1412.0  0.607  0.183  0.000  0.258  483.6 1887.6 10605.2
2095  0.681  0.556  0.001   8.83  0.645 1501.1  0.568  0.078  0.000  0.193  497.8 2095.1 10916.4
2096  1.296  1.298  0.006  10.53  0.830 1652.5  0.708  0.122  0.000  0.259  526.8 2447.2 11553.0
2097  1.194  1.176  0.005   9.20  0.987 1637.0  0.620  0.367  0.000  0.268  512.3 2151.8 11235.3
2098  0.848  0.750  0.001   9.38  0.657 1913.0  0.598  0.059  0.000  0.234  553.6 2042.5 12141.6
2099  1.111  1.083  0.007   8.62  0.914 1745.3  0.630  0.285  0.000  0.287  526.2 1932.6 11540.7
