# Supplementary material for: Climate and air pollution impacts on habitat suitability of Austrian forest ecosystems
Source: PLoS One. 2017 Sep 12;12(9):e0184194. doi: 10.1371/journal.pone.0184194 (PMC5595319; doi:10.1371/journal.pone.0184194)
Supplement: S1 File — (ZIP) [file pone.0184194.s004.zip › Climate_Data/IF_AT14_HADCM3A1B.dat]

!Made by:  Methyd.exe
!Using:  in.txt
! AT14
! Location (Lon-Lat):  15.170  47.370
! Temperature file:   Z:/Modell_VSDp/VSD_Input/Climate_Scen/AT14_NikldorHADCM3A1B.txt;#3
! Precipitation file: Z:/Modell_VSDp/VSD_Input/Climate_Scen/AT14_NikldorHADCM3A1B.txt;#4
! Sunshine file:      Z:/Modell_VSDp/VSD_Input/Climate_Scen/AT14_NikldorHADCM3A1B.txt/E;#5
! ThetaSat= 0.449; ThetaFC= 0.296; Theta1bar= 0.209; ThetaWP= 0.115
! bulkdens= 1.332 g/cm3
! GDDlim=     5.0 oC
!     8.96 = av. annual mean TempC (oC)
!   0.8596 = av. annual Precip (m/yr)
!  1644.25 = av. annual sunshine hours (h)
!   0.6078 = av. annual AET (m/yr)
!   0.2518 = av. annual percol (m/yr)
!   0.0000 = av. annual Qickfl (m/yr)
!   0.2547 = av. annual mean Theta (m/m)
!    1.033 = av. annual mean rf_miR
!    0.995 = av. annual mean rf_denit
!    0.004 = av. annual mean rf_den
!    517.9 = av. annual PAR (umol/m2/s)
!   2036.5 = av. annual GDD (deg.days)
! ... averages over  150 years.
!Year rf_miR rf_nit rf_denit TempC Precip Sunhrs  AET percol Qickfl  Theta   PAR    GDD kJ/m2/d
1950  1.099  1.100  0.011   8.40  1.124 1669.9  0.639  0.484  0.000  0.291  520.7 1877.2 11419.9
1951  0.919  0.881  0.002   7.18  0.803 1805.7  0.611  0.192  0.000  0.266  534.2 1476.6 11715.1
1952  1.007  0.992  0.004   7.57  0.856 1614.4  0.573  0.283  0.000  0.280  510.3 1730.8 11192.1
1953  0.871  0.821  0.001   7.38  0.731 1808.5  0.585  0.146  0.000  0.247  537.9 1753.0 11796.5
1954  0.976  0.958  0.007   6.86  0.880 1648.6  0.542  0.338  0.000  0.286  514.8 1710.4 11290.4
1955  0.793  0.739  0.000   7.52  0.737 1443.2  0.552  0.185  0.000  0.213  491.8 1750.8 10786.2
1956  0.966  0.935  0.001   7.51  0.826 1548.9  0.569  0.257  0.000  0.264  504.5 1634.9 11063.3
1957  1.047  1.006  0.005   8.43  0.952 1659.3  0.634  0.318  0.000  0.273  519.4 1747.4 11391.3
1958  1.022  0.999  0.008   7.91  0.888 1477.6  0.582  0.306  0.000  0.288  496.8 1747.1 10894.7
1959  0.960  0.946  0.005   6.89  0.967 1535.9  0.530  0.436  0.000  0.286  501.8 1665.0 11004.3
1960  0.960  0.952  0.002   7.52  0.882 1518.8  0.616  0.266  0.000  0.275  507.0 1560.4 11117.7
1961  0.951  0.943  0.005   7.32  0.828 1669.2  0.608  0.221  0.000  0.276  523.1 1576.1 11472.9
1962  1.005  0.979  0.006   7.76  0.935 1449.8  0.573  0.363  0.000  0.286  493.5 1692.0 10822.2
1963  1.086  1.083  0.009   8.08  0.976 1638.0  0.582  0.393  0.000  0.286  516.2 1892.5 11319.5
1964  0.946  0.870  0.006   7.53  0.944 1727.9  0.589  0.355  0.000  0.268  526.2 1735.3 11540.8
1965  1.033  1.021  0.009   7.76  0.890 1619.2  0.575  0.315  0.000  0.291  507.9 1790.4 11139.1
1966  1.018  0.996  0.003   7.91  0.869 1711.0  0.615  0.254  0.000  0.271  526.6 1713.8 11547.8
1967  0.956  0.948  0.004   7.02  0.977 1521.7  0.542  0.435  0.000  0.284  501.4 1622.5 10996.3
1968  0.977  0.945  0.008   7.82  1.036 1527.0  0.607  0.429  0.000  0.290  500.6 1606.1 10979.0
1969  1.035  1.029  0.003   7.88  0.788 1636.0  0.607  0.181  0.000  0.275  517.6 1736.3 11351.3
1970  0.981  0.961  0.009   7.49  1.033 1651.1  0.611  0.421  0.000  0.290  518.6 1640.9 11372.4
1971  1.060  1.064  0.004   7.84  0.793 1473.9  0.563  0.229  0.000  0.282  493.9 1838.6 10831.3
1972  0.965  0.945  0.002   7.44  0.807 1733.4  0.595  0.212  0.000  0.269  527.5 1610.5 11569.2
1973  0.974  0.967  0.002   6.95  0.864 1636.4  0.579  0.286  0.000  0.270  517.4 1661.5 11347.3
1974  0.969  0.950  0.004   7.31  0.805 1666.7  0.586  0.218  0.000  0.276  515.8 1583.9 11311.4
1975  1.004  0.993  0.003   7.53  0.799 1625.6  0.590  0.208  0.000  0.283  509.7 1691.2 11179.1
1976  0.933  0.903  0.002   7.14  0.788 1706.1  0.609  0.179  0.000  0.267  527.9 1628.3 11577.9
1977  1.006  0.968  0.002   7.71  0.772 1637.2  0.619  0.153  0.000  0.258  515.0 1743.1 11294.8
1978  0.999  0.973  0.004   7.39  0.888 1527.0  0.576  0.312  0.000  0.275  505.7 1737.5 11090.7
1979  0.948  0.911  0.009   7.41  1.023 1414.4  0.560  0.463  0.000  0.286  486.9 1568.8 10677.5
1980  1.034  1.023  0.006   7.61  0.903 1722.0  0.612  0.292  0.000  0.284  526.4 1763.7 11544.5
1981  1.043  1.028  0.002   7.77  0.789 1744.8  0.591  0.198  0.000  0.262  531.3 1894.3 11652.2
1982  1.033  1.024  0.003   7.35  0.809 1656.9  0.625  0.184  0.000  0.276  518.0 1803.3 11360.9
1983  0.920  0.891  0.005   6.96  0.861 1664.5  0.564  0.297  0.000  0.283  515.0 1523.2 11294.2
1984  0.982  0.960  0.008   7.70  1.194 1551.8  0.598  0.596  0.000  0.286  502.9 1587.1 11029.5
1985  0.993  0.953  0.008   7.80  0.951 1727.8  0.592  0.359  0.000  0.287  523.7 1689.1 11486.0
1986  1.032  1.027  0.012   7.72  0.969 1549.4  0.579  0.390  0.000  0.293  501.0 1742.8 10986.7
1987  1.019  0.992  0.001   8.11  0.862 1711.9  0.619  0.243  0.000  0.250  527.5 1736.3 11569.1
1988  0.930  0.912  0.004   6.89  0.807 1658.6  0.577  0.229  0.000  0.282  514.7 1535.3 11288.3
1989  0.985  0.963  0.008   7.48  0.984 1660.5  0.614  0.370  0.000  0.288  515.9 1608.1 11313.7
1990  1.002  0.987  0.009   7.12  1.007 1523.5  0.550  0.457  0.000  0.290  500.1 1712.0 10967.1
1991  0.957  0.941  0.003   6.79  0.860 1569.8  0.554  0.306  0.000  0.280  505.8 1640.4 11092.5
1992  1.021  0.983  0.005   8.03  0.842 1596.0  0.602  0.239  0.000  0.281  504.2 1714.2 11056.8
1993  1.075  1.077  0.005   8.07  1.015 1751.2  0.612  0.403  0.000  0.279  525.2 1834.2 11518.0
1994  1.036  1.026  0.003   8.21  0.815 1671.7  0.630  0.185  0.000  0.257  515.5 1726.4 11304.1
1995  0.915  0.880  0.003   6.97  0.921 1674.3  0.579  0.343  0.000  0.273  526.5 1557.3 11546.6
1996  1.142  1.167  0.002   8.10  0.831 1771.2  0.646  0.185  0.000  0.274  535.1 1969.6 11734.9
1997  0.989  0.975  0.002   7.43  0.777 1860.7  0.607  0.170  0.000  0.276  541.3 1682.2 11871.0
1998  1.010  0.983  0.004   7.89  0.794 1568.4  0.581  0.212  0.000  0.285  501.3 1679.9 10993.5
1999  0.986  0.975  0.004   7.26  0.963 1674.4  0.591  0.372  0.000  0.278  524.2 1688.0 11495.1
2000  1.016  0.997  0.005   7.59  0.867 1467.2  0.580  0.286  0.000  0.284  497.4 1734.4 10908.9
2001  1.011  0.985  0.005   7.92  0.865 1632.6  0.600  0.265  0.000  0.279  516.4 1719.7 11325.2
2002  0.893  0.860  0.002   7.20  0.827 1679.1  0.587  0.240  0.000  0.275  515.7 1374.6 11308.9
2003  0.924  0.904  0.002   7.66  0.891 1783.6  0.638  0.253  0.000  0.264  538.1 1642.0 11800.4
2004  1.074  1.089  0.001   7.72  0.847 1707.0  0.582  0.265  0.000  0.275  527.6 1889.6 11570.5
2005  1.062  1.037  0.006   8.35  1.048 1559.5  0.627  0.421  0.000  0.283  508.9 1805.9 11161.3
2006  1.084  1.076  0.011   8.35  1.118 1606.2  0.591  0.527  0.000  0.291  507.7 1799.3 11133.2
2007  1.009  0.979  0.008   7.44  0.860 1493.6  0.574  0.286  0.000  0.289  489.4 1710.1 10731.9
2008  1.105  1.099  0.004   8.37  0.959 1498.4  0.582  0.377  0.000  0.276  498.5 1903.0 10931.8
2009  0.909  0.890  0.006   6.76  0.958 1662.5  0.557  0.401  0.000  0.288  519.1 1507.5 11383.9
2010  0.951  0.950  0.007   7.09  0.857 1605.5  0.551  0.306  0.000  0.290  507.2 1589.4 11122.9
2011  1.077  1.059  0.001   8.19  0.746 1825.9  0.611  0.135  0.000  0.251  538.9 1880.6 11819.1
2012  0.876  0.841  0.005   6.86  0.818 1713.3  0.579  0.239  0.000  0.278  527.4 1410.3 11567.2
2013  0.815  0.746  0.002   7.55  0.812 1702.7  0.608  0.204  0.000  0.252  523.6 1715.8 11483.7
2014  1.131  1.118  0.003   8.82  0.835 1796.3  0.641  0.193  0.000  0.277  536.3 1966.2 11760.5
2015  0.990  0.975  0.003   7.42  0.825 1618.8  0.569  0.257  0.000  0.280  512.2 1694.1 11233.2
2016  0.768  0.694  0.001   8.20  0.778 1915.0  0.625  0.152  0.000  0.227  555.2 1816.3 12176.5
2017  0.932  0.866  0.004   9.10  0.848 1684.6  0.653  0.194  0.000  0.243  522.1 1877.4 11449.4
2018  1.008  0.989  0.002   9.13  0.707 1701.1  0.658  0.048  0.000  0.218  517.8 2005.9 11355.9
2019  1.059  1.082  0.004   7.69  0.847 1536.8  0.571  0.276  0.000  0.269  499.8 1839.0 10960.5
2020  1.052  1.020  0.008   8.21  1.319 1569.0  0.579  0.741  0.000  0.283  501.9 1808.0 11007.8
2021  1.277  1.293  0.012   9.97  1.382 1529.7  0.649  0.735  0.000  0.287  501.7 2158.1 11003.0
2022  1.077  1.060  0.005   8.42  0.802 1418.7  0.595  0.207  0.000  0.247  485.8 1763.4 10653.0
2023  1.107  1.088  0.008   8.94  1.077 1532.8  0.662  0.415  0.000  0.280  507.7 1781.8 11133.6
2024  1.258  1.260  0.006  10.43  0.793 1543.8  0.689  0.104  0.000  0.255  505.9 2241.8 11095.1
2025  1.006  1.010  0.006   7.69  0.945 1681.7  0.596  0.349  0.000  0.235  518.8 2002.3 11377.0
2026  1.041  1.046  0.010   7.35  1.144 1494.0  0.512  0.632  0.000  0.289  488.1 1834.9 10704.3
2027  1.095  1.093  0.005   7.73  0.808 1368.9  0.505  0.302  0.000  0.278  469.8 1968.3 10302.1
2028  0.611  0.475  0.001   8.05  0.681 1826.9  0.481  0.200  0.000  0.229  543.6 1949.3 11921.2
2029  1.199  1.225  0.007   9.12  1.176 1786.7  0.658  0.518  0.000  0.281  536.8 2058.0 11772.4
2030  0.796  0.684  0.000   9.86  0.537 1957.1  0.529  0.009  0.000  0.179  562.2 2390.0 12330.3
2031  0.973  0.894  0.003   8.70  0.812 1879.3  0.619  0.194  0.000  0.249  547.4 2168.4 12004.9
2032  1.239  1.218  0.012   9.69  1.132 1588.9  0.674  0.457  0.000  0.289  515.5 2145.5 11305.8
2033  0.891  0.814  0.002   8.70  0.928 1756.8  0.663  0.264  0.000  0.237  547.0 1879.4 11995.1
2034  1.080  1.048  0.003   8.81  0.777 1490.2  0.614  0.162  0.000  0.262  503.5 1879.8 11042.3
2035  0.960  0.921  0.001   8.52  0.655 1393.8  0.622  0.032  0.000  0.225  488.7 1725.4 10718.1
2036  1.118  1.093  0.007   8.52  1.081 1702.2  0.636  0.445  0.000  0.283  533.5 1962.7 11700.3
2037  1.029  0.995  0.005   9.60  0.784 1855.0  0.640  0.143  0.000  0.232  550.7 2321.9 12076.8
2038  0.703  0.568  0.001   8.78  0.575 1534.5  0.512  0.063  0.000  0.174  507.1 2161.7 11120.9
2039  0.638  0.422  0.001  10.61  0.675 2063.9  0.597  0.078  0.000  0.188  579.2 2398.7 12701.7
2040  1.038  1.022  0.000  10.46  0.676 1787.7  0.678  0.000  0.000  0.197  530.4 2524.9 11632.1
2041  1.178  1.164  0.002   9.45  0.901 1766.6  0.677  0.224  0.000  0.266  538.0 2209.5 11798.5
2042  0.839  0.761  0.000   9.86  0.614 2068.4  0.614  0.000  0.000  0.177  576.3 2369.5 12639.2
2043  1.152  1.119  0.002  10.73  0.749 1935.3  0.715  0.035  0.000  0.224  554.9 2337.3 12170.0
2044  1.227  1.210  0.007   9.76  1.049 1109.0  0.567  0.482  0.000  0.283  451.7 2116.1  9906.7
2045  1.243  1.273  0.012   9.61  1.107 1257.2  0.624  0.484  0.000  0.291  470.0 2054.9 10307.0
2046  1.218  1.184  0.010   9.92  1.113 1470.1  0.664  0.451  0.000  0.286  502.3 2065.5 11016.1
2047  0.993  0.973  0.006   7.55  1.159 1578.3  0.561  0.598  0.000  0.275  495.6 1646.8 10867.7
2048  1.236  1.229  0.008   9.77  1.060 1669.7  0.698  0.362  0.000  0.287  527.2 2107.2 11561.4
2049  1.315  1.329  0.011   9.78  1.245 1355.1  0.595  0.651  0.000  0.288  478.9 2369.2 10503.0
2050  0.943  0.866  0.002   7.27  0.770 1602.0  0.578  0.193  0.000  0.249  511.9 2102.9 11225.6
2051  1.155  1.172  0.007   8.89  0.970 1424.3  0.570  0.400  0.000  0.287  475.8 1963.4 10435.3
2052  1.185  1.200  0.006   9.89  0.874 1581.4  0.654  0.219  0.000  0.255  511.7 2324.1 11222.6
2053  1.009  0.915  0.003  10.13  0.756 1702.1  0.549  0.207  0.000  0.250  529.9 2423.5 11619.9
2054  1.379  1.394  0.011  10.90  1.214 1432.1  0.665  0.550  0.000  0.273  493.3 2454.9 10818.1
2055  1.139  1.134  0.011   8.94  1.099 1231.7  0.574  0.525  0.000  0.286  454.1 1894.1  9957.8
2056  1.189  1.176  0.003   9.46  1.029 1249.5  0.571  0.458  0.000  0.262  464.2 2045.4 10180.5
2057  0.756  0.510  0.003  12.27  0.706 2036.9  0.598  0.108  0.000  0.209  583.5 2770.7 12797.0
2058  1.108  1.077  0.004   9.82  1.053 1687.5  0.669  0.384  0.000  0.248  521.2 2292.2 11429.9
2059  1.335  1.358  0.001  10.64  0.746 1673.5  0.713  0.033  0.000  0.242  526.0 2353.6 11535.5
2060  1.247  1.213  0.004  10.41  0.804 1434.6  0.651  0.153  0.000  0.236  482.6 2140.1 10584.3
2061  1.047  0.949  0.003  11.28  0.695 1574.2  0.676  0.019  0.000  0.234  517.1 2448.6 11340.1
2062  1.228  1.283  0.002  10.37  0.869 1812.0  0.727  0.142  0.000  0.241  546.8 2340.8 11990.8
2063  1.372  1.415  0.006  11.86  0.939 1954.9  0.742  0.197  0.000  0.235  567.4 2930.4 12444.3
2064  1.281  1.274  0.009   9.92  1.035 1556.1  0.634  0.401  0.000  0.268  496.7 2252.4 10892.0
2065  0.692  0.483  0.000  10.81  0.585 1642.4  0.585  0.000  0.000  0.170  522.8 2430.5 11465.0
2066  0.856  0.757  0.001   8.92  0.804 1486.3  0.631  0.173  0.000  0.219  503.5 1864.0 11043.0
2067  1.443  1.540  0.004  11.55  0.776 1445.3  0.679  0.097  0.000  0.248  487.5 2506.8 10691.8
2068  0.969  0.910  0.004  10.59  0.759 1587.7  0.590  0.169  0.000  0.208  515.8 2363.6 11312.6
2069  0.693  0.601  0.000  10.00  0.666 1999.9  0.666  0.000  0.000  0.155  570.3 2232.8 12505.9
2070  0.959  0.844  0.001  10.56  0.691 1900.9  0.646  0.045  0.000  0.217  552.4 2440.0 12114.5
2071  1.069  0.929  0.000  12.80  0.644 2014.5  0.644  0.000  0.000  0.181  574.4 3309.6 12597.7
2072  1.236  1.235  0.010   9.59  1.237 1482.7  0.634  0.603  0.000  0.286  500.4 2131.2 10974.0
2073  1.228  1.257  0.000  10.07  0.685 1527.9  0.635  0.051  0.000  0.231  499.4 2540.5 10952.0
2074  1.054  0.966  0.001  10.26  0.678 1547.8  0.607  0.071  0.000  0.238  507.3 2334.3 11124.6
2075  1.075  1.023  0.000  11.95  0.697 2141.2  0.697  0.000  0.000  0.186  593.6 2922.4 13019.0
2076  0.891  0.786  0.003   9.89  0.818 1296.9  0.588  0.230  0.000  0.218  471.6 2110.4 10342.1
2077  0.983  0.884  0.001  11.55  0.703 1817.3  0.646  0.057  0.000  0.209  544.3 2641.1 11935.9
2078  1.226  1.252  0.005   8.89  0.931 1555.5  0.631  0.300  0.000  0.267  509.1 2371.9 11165.2
2079  1.277  1.271  0.003   9.78  0.816 1707.7  0.649  0.167  0.000  0.271  531.3 2272.5 11650.8
2080  0.790  0.601  0.000  12.39  0.557 1987.4  0.557  0.000  0.000  0.145  566.2 3045.9 12416.4
2081  1.063  1.013  0.003   9.63  0.685 1738.7  0.641  0.043  0.000  0.214  524.9 2115.9 11512.0
2082  0.938  0.815  0.002  11.24  0.718 1833.7  0.550  0.168  0.000  0.207  544.0 2753.5 11930.4
2083  0.750  0.542  0.000  11.83  0.546 1689.6  0.519  0.027  0.000  0.191  533.1 2933.2 11692.2
2084  0.945  0.815  0.001  11.87  0.647 2088.2  0.612  0.034  0.000  0.205  585.6 2617.2 12842.4
2085  1.472  1.541  0.010  10.56  0.945 1523.1  0.636  0.309  0.000  0.282  491.1 2646.6 10771.1
2086  1.150  1.092  0.000  11.94  0.677 1667.4  0.677  0.000  0.000  0.203  521.8 2599.3 11443.5
2087  1.509  1.515  0.005  12.03  0.768 1406.7  0.684  0.084  0.000  0.257  487.4 2647.5 10688.7
2088  1.403  1.436  0.011  10.17  0.857 1509.4  0.615  0.241  0.000  0.282  497.1 2558.0 10901.1
2089  1.313  1.300  0.000  12.54  0.680 1550.0  0.680  0.000  0.000  0.202  511.2 3020.9 11210.9
2090  1.017  0.887  0.004  11.84  0.767 1361.8  0.578  0.189  0.000  0.220  485.0 2626.3 10635.8
2091  0.625  0.442  0.000  10.71  0.503 1759.8  0.503  0.000  0.000  0.145  537.1 2367.3 11779.6
2092  1.117  1.075  0.001  11.08  0.704 1488.5  0.602  0.102  0.000  0.191  504.0 2620.1 11053.1
2093  0.752  0.551  0.001  11.43  0.522 1971.2  0.503  0.019  0.000  0.196  570.6 2595.1 12513.7
2094  0.781  0.541  0.001  12.46  0.701 2074.4  0.605  0.096  0.000  0.200  587.9 3018.3 12892.8
2095  0.907  0.797  0.005   9.84  0.734 1506.8  0.553  0.181  0.000  0.232  493.3 2247.5 10818.1
2096  1.271  1.232  0.006  11.43  0.938 1553.0  0.669  0.270  0.000  0.256  512.6 2672.2 11242.4
2097  1.143  1.079  0.007  11.56  0.857 1548.9  0.667  0.190  0.000  0.238  502.3 2582.8 11016.6
2098  1.051  0.948  0.001  11.39  0.691 1753.8  0.630  0.061  0.000  0.213  536.7 2581.7 11769.5
2099  1.111  1.083  0.007   8.62  0.914 1745.3  0.630  0.285  0.000  0.287  526.2 1932.6 11540.7
