# Supplementary material for: Climate and air pollution impacts on habitat suitability of Austrian forest ecosystems
Source: PLoS One. 2017 Sep 12;12(9):e0184194. doi: 10.1371/journal.pone.0184194 (PMC5595319; doi:10.1371/journal.pone.0184194)
Supplement: S1 File — (ZIP) [file pone.0184194.s004.zip › Climate_Data/IF_AT15_BASELINEx.dat]

!Made by:  Methyd.exe
!Using:  in.txt
! AT15
! Location (Lon-Lat):  15.650  47.610
! Temperature file:   Z:/Modell_VSDp/VSD_Input/Climate_Scen/AT15_Muezusc_Baseline.txt;#3
! Precipitation file: Z:/Modell_VSDp/VSD_Input/Climate_Scen/AT15_Muezusc_Baseline.txt;#4
! Sunshine file:      Z:/Modell_VSDp/VSD_Input/Climate_Scen/AT15_Muezusc_Baseline.txt/E;#5
! ThetaSat= 0.643; ThetaFC= 0.469; Theta1bar= 0.295; ThetaWP= 0.125
! bulkdens= 0.714 g/cm3
! GDDlim=     5.0 oC
!     7.57 = av. annual mean TempC (oC)
!   1.1089 = av. annual Precip (m/yr)
!  1325.51 = av. annual sunshine hours (h)
!   0.5640 = av. annual AET (m/yr)
!   0.5448 = av. annual percol (m/yr)
!   0.0000 = av. annual Qickfl (m/yr)
!   0.4614 = av. annual mean Theta (m/m)
!    1.010 = av. annual mean rf_miR
!    0.915 = av. annual mean rf_denit
!    0.087 = av. annual mean rf_den
!    481.6 = av. annual PAR (umol/m2/s)
!   1715.1 = av. annual GDD (deg.days)
! ... averages over  150 years.
!Year rf_miR rf_nit rf_denit TempC Precip Sunhrs  AET percol Qickfl  Theta   PAR    GDD kJ/m2/d
1950  1.037  0.916  0.101   7.90  1.236 1442.9  0.575  0.661  0.000  0.466  494.6 1777.4 10847.8
1951  1.017  0.931  0.082   7.40  1.023 1216.5  0.547  0.476  0.000  0.460  467.5 1741.1 10253.6
1952  1.052  0.971  0.084   7.62  1.085 1292.0  0.552  0.533  0.000  0.462  482.5 1830.5 10582.8
1953  1.013  0.906  0.100   7.63  1.161 1106.7  0.535  0.626  0.000  0.466  449.8 1688.4  9864.2
1954  1.000  0.897  0.099   7.44  1.214 1035.2  0.533  0.681  0.000  0.466  442.4 1671.4  9703.3
1955  0.914  0.794  0.091   6.85  1.144 1219.8  0.530  0.613  0.000  0.467  468.2 1527.0 10267.5
1956  0.972  0.862  0.097   7.21  1.176 1449.9  0.577  0.599  0.000  0.466  496.9 1639.5 10897.4
1957  1.106  1.017  0.086   8.43  1.035 1529.6  0.626  0.409  0.000  0.459  508.3 1882.0 11147.5
1958  0.994  0.911  0.079   7.44  0.921 1496.2  0.577  0.344  0.000  0.454  503.2 1678.9 11036.3
1959  0.860  0.762  0.076   6.58  1.071 1070.0  0.512  0.558  0.000  0.464  446.8 1342.0  9799.7
1960  1.118  1.027  0.093   8.47  1.064 1485.2  0.621  0.443  0.000  0.462  502.7 1959.2 11024.4
1961  1.182  1.115  0.074   8.80  1.131 1481.7  0.645  0.485  0.000  0.457  501.1 2064.7 10990.1
1962  0.910  0.857  0.040   6.62  0.862 1391.2  0.525  0.337  0.000  0.435  495.2 1559.8 10861.4
1963  1.000  0.889  0.092   7.49  1.114 1282.4  0.524  0.590  0.000  0.465  474.7 1744.2 10410.4
1964  1.094  1.007  0.089   8.47  1.156 1232.6  0.576  0.580  0.000  0.461  467.3 1862.1 10247.9
1965  0.932  0.826  0.090   7.01  1.059 1159.7  0.525  0.534  0.000  0.464  456.6 1557.9 10013.8
1966  1.036  0.952  0.086   7.82  1.082 1371.9  0.582  0.500  0.000  0.460  487.8 1746.5 10699.0
1967  1.030  0.950  0.070   7.85  1.028 1195.7  0.554  0.474  0.000  0.457  463.1 1741.2 10156.1
1968  0.970  0.893  0.067   7.18  1.052 1277.7  0.550  0.502  0.000  0.457  475.5 1627.0 10427.6
1969  1.104  1.035  0.076   8.01  1.154 1329.7  0.591  0.564  0.000  0.458  487.0 1915.8 10679.9
1970  0.973  0.865  0.091   7.43  0.974 1361.7  0.565  0.409  0.000  0.464  487.3 1652.4 10687.9
1971  1.032  0.933  0.078   8.20  1.098 1419.0  0.606  0.492  0.000  0.457  496.9 1704.3 10897.3
1972  1.125  1.020  0.102   8.51  1.195 1319.3  0.594  0.601  0.000  0.463  478.6 1957.0 10497.3
1973  1.057  0.943  0.102   7.78  1.060 1324.6  0.563  0.497  0.000  0.465  484.3 1865.3 10620.4
1974  1.037  0.970  0.059   7.53  1.034 1457.7  0.598  0.436  0.000  0.453  506.8 1807.3 11114.4
1975  0.994  0.919  0.066   7.07  1.064 1489.2  0.563  0.501  0.000  0.458  507.5 1730.5 11130.8
1976  1.007  0.888  0.098   7.46  1.054 1273.4  0.556  0.497  0.000  0.465  473.3 1695.8 10380.5
1977  0.952  0.851  0.095   7.25  1.166 1232.6  0.550  0.616  0.000  0.466  467.1 1576.6 10244.9
1978  1.014  0.920  0.085   7.67  0.935 1518.2  0.597  0.338  0.000  0.461  506.6 1736.1 11111.2
1979  1.023  0.933  0.075   7.69  1.176 1443.6  0.589  0.587  0.000  0.458  498.1 1778.5 10924.7
1980  0.996  0.897  0.090   7.19  1.092 1354.8  0.567  0.525  0.000  0.464  490.7 1686.8 10761.3
1981  1.036  0.926  0.100   7.87  1.208 1108.1  0.544  0.664  0.000  0.465  447.9 1777.2  9822.8
1982  0.949  0.837  0.087   7.27  1.047 1302.5  0.572  0.475  0.000  0.464  484.0 1589.3 10613.9
1983  0.956  0.848  0.096   6.94  1.085 1201.6  0.531  0.554  0.000  0.466  461.2 1640.8 10113.9
1984  0.984  0.866  0.088   7.75  1.060 1192.6  0.531  0.529  0.000  0.463  460.6 1675.9 10102.2
1985  0.897  0.819  0.060   6.80  1.059 1199.2  0.560  0.499  0.000  0.449  465.4 1446.9 10207.7
1986  1.024  0.911  0.107   7.86  1.179 1352.8  0.582  0.598  0.000  0.467  483.6 1682.4 10605.4
1987  1.027  0.902  0.102   7.94  1.221 1323.7  0.548  0.673  0.000  0.466  481.0 1762.4 10549.5
1988  0.925  0.823  0.083   6.18  1.194 1288.3  0.513  0.682  0.000  0.464  477.4 1626.1 10471.0
1989  1.148  1.039  0.118   8.58  1.215 1348.8  0.601  0.614  0.000  0.466  483.9 2003.8 10613.7
1990  1.197  1.103  0.101   9.11  1.124 1538.4  0.621  0.504  0.000  0.461  502.5 2079.9 11020.6
1991  0.995  0.888  0.096   7.24  1.119 1165.1  0.527  0.592  0.000  0.465  457.6 1731.1 10036.3
1992  0.878  0.773  0.076   6.75  0.999 1293.2  0.566  0.432  0.000  0.462  477.3 1413.0 10467.5
1993  1.087  1.069  0.021   7.91  0.939 1496.8  0.593  0.346  0.000  0.435  508.1 1889.5 11142.8
1994  0.928  0.847  0.077   6.97  1.181 1258.9  0.541  0.640  0.000  0.463  473.9 1516.7 10392.5
1995  0.975  0.873  0.096   7.65  1.170 1076.3  0.509  0.661  0.000  0.465  439.5 1562.7  9638.0
1996  1.014  0.903  0.102   7.77  1.045 1122.1  0.528  0.517  0.000  0.466  454.5 1708.1  9967.4
1997  1.043  0.927  0.104   7.92  1.281 1345.3  0.596  0.685  0.000  0.465  484.3 1756.3 10620.9
1998  0.931  0.834  0.071   7.06  1.170 1301.6  0.541  0.628  0.000  0.460  481.0 1553.4 10550.1
1999  0.975  0.885  0.095   6.85  1.250 1255.7  0.509  0.741  0.000  0.466  473.7 1690.4 10389.2
2000  1.094  1.012  0.089   8.05  1.205 1436.7  0.579  0.626  0.000  0.463  499.9 1903.9 10964.0
2001  1.069  0.986  0.088   8.05  1.279 1290.6  0.573  0.706  0.000  0.462  476.5 1822.4 10449.3
2002  1.064  0.971  0.114   7.51  1.390 1143.0  0.533  0.857  0.000  0.467  453.7 1836.0  9950.7
2003  0.999  0.897  0.089   7.89  1.164 1244.0  0.578  0.587  0.000  0.464  472.7 1673.9 10366.2
2004  1.039  0.960  0.088   7.60  1.087 1430.0  0.602  0.485  0.000  0.460  497.1 1756.5 10902.9
2005  0.993  0.907  0.084   7.07  1.020 1300.4  0.515  0.504  0.000  0.461  479.3 1739.8 10512.5
2006  1.040  1.002  0.058   7.31  1.021 1326.3  0.569  0.452  0.000  0.450  484.3 1782.8 10621.4
2007  0.984  0.869  0.100   7.40  1.330 1273.8  0.541  0.789  0.000  0.466  473.3 1673.5 10379.3
2008  1.019  0.911  0.093   7.87  1.086 1466.4  0.596  0.490  0.000  0.465  498.0 1696.8 10921.1
2009  0.949  0.843  0.083   7.24  1.097 1481.5  0.594  0.504  0.000  0.461  502.7 1528.9 11026.0
2010  1.047  0.938  0.103   8.33  0.992 1457.6  0.609  0.383  0.000  0.465  498.0 1732.8 10922.3
2011  1.025  0.918  0.090   7.62  1.083 1363.7  0.559  0.524  0.000  0.463  488.4 1805.1 10711.4
2012  1.016  0.921  0.084   7.55  1.044 1408.5  0.539  0.505  0.000  0.460  492.1 1771.0 10792.2
2013  1.059  0.955  0.097   8.05  1.006 1395.7  0.593  0.413  0.000  0.464  486.3 1786.4 10665.9
2014  1.026  0.924  0.096   7.81  1.044 1419.9  0.585  0.460  0.000  0.465  492.5 1731.6 10801.7
2015  0.995  0.890  0.102   7.43  1.101 1189.6  0.543  0.558  0.000  0.466  461.7 1678.8 10124.8
2016  1.028  0.967  0.054   7.49  0.839 1419.6  0.596  0.244  0.000  0.454  499.4 1789.2 10951.7
2017  0.962  0.894  0.062   7.20  0.977 1304.3  0.562  0.415  0.000  0.458  481.0 1625.1 10549.7
2018  0.997  0.870  0.098   7.79  1.011 1474.4  0.597  0.415  0.000  0.466  500.6 1686.2 10979.3
2019  0.990  0.963  0.034   6.81  0.948 1195.1  0.552  0.396  0.000  0.447  471.1 1697.1 10330.9
2020  0.950  0.857  0.083   6.84  1.039 1357.8  0.546  0.493  0.000  0.462  484.9 1598.2 10634.0
2021  1.074  0.986  0.094   8.03  1.057 1430.6  0.611  0.447  0.000  0.463  500.2 1806.7 10969.7
2022  1.000  0.905  0.090   7.39  1.144 1517.9  0.587  0.558  0.000  0.462  512.0 1720.9 11230.0
2023  1.112  1.029  0.092   8.01  1.204 1314.9  0.569  0.634  0.000  0.461  480.6 1951.8 10540.0
2024  1.085  0.981  0.089   8.15  1.035 1411.9  0.594  0.441  0.000  0.461  494.7 1883.7 10848.5
2025  0.914  0.820  0.066   7.02  0.981 1486.0  0.569  0.412  0.000  0.458  502.2 1472.0 11014.2
2026  1.002  0.936  0.074   6.70  0.983 1391.9  0.558  0.425  0.000  0.458  498.0 1781.5 10922.3
2027  1.050  1.025  0.014   8.22  0.893 1554.1  0.627  0.266  0.000  0.424  512.5 1731.9 11238.9
2028  1.069  0.957  0.105   7.87  1.310 1340.7  0.562  0.748  0.000  0.465  484.2 1866.3 10619.0
2029  0.931  0.854  0.075   6.46  1.096 1351.3  0.508  0.588  0.000  0.463  488.6 1610.8 10716.3
2030  1.095  1.022  0.080   7.92  1.009 1421.6  0.590  0.419  0.000  0.454  495.4 1927.3 10864.7
2031  0.995  0.905  0.087   7.45  1.187 1367.5  0.548  0.639  0.000  0.463  489.8 1696.4 10742.3
2032  0.936  0.860  0.050   7.13  0.961 1258.5  0.540  0.421  0.000  0.454  472.4 1581.1 10361.6
2033  0.953  0.848  0.081   7.06  1.084 1243.1  0.544  0.540  0.000  0.461  469.7 1624.8 10301.3
2034  1.023  0.925  0.079   7.71  0.974 1294.8  0.562  0.413  0.000  0.460  477.3 1741.3 10467.8
2035  1.092  0.975  0.107   8.55  1.243 1360.5  0.585  0.658  0.000  0.465  480.1 1813.3 10529.3
2036  1.058  0.975  0.076   7.94  1.106 1376.2  0.575  0.530  0.000  0.459  491.7 1825.5 10783.6
2037  0.998  0.902  0.088   7.54  1.041 1247.2  0.558  0.484  0.000  0.463  468.6 1658.7 10276.5
2038  1.012  0.947  0.055   7.48  0.934 1342.2  0.572  0.362  0.000  0.452  485.6 1714.9 10650.9
2039  0.973  0.867  0.080   7.88  0.935 1486.2  0.617  0.318  0.000  0.462  501.5 1550.7 10997.6
2040  0.979  0.884  0.080   7.41  1.044 1369.3  0.601  0.443  0.000  0.462  493.1 1619.5 10815.4
2041  1.073  0.981  0.097   7.91  1.063 1363.4  0.559  0.504  0.000  0.463  485.9 1877.8 10657.5
2042  1.032  0.929  0.092   7.91  0.949 1279.5  0.578  0.371  0.000  0.464  473.4 1706.4 10381.9
2043  1.078  0.984  0.094   8.08  1.027 1418.4  0.599  0.428  0.000  0.461  495.9 1818.7 10875.5
2044  1.025  0.922  0.103   7.42  1.162 1371.2  0.537  0.625  0.000  0.466  486.8 1799.2 10675.3
2045  0.876  0.764  0.088   6.36  1.152 1182.7  0.478  0.674  0.000  0.467  459.3 1477.7 10074.1
2046  0.973  0.871  0.102   7.17  1.107 1283.7  0.531  0.576  0.000  0.467  474.6 1647.9 10408.8
2047  1.098  0.990  0.105   8.33  1.272 1462.9  0.590  0.681  0.000  0.465  499.0 1885.2 10943.6
2048  0.901  0.819  0.078   6.66  1.006 1215.5  0.535  0.471  0.000  0.464  466.7 1488.7 10235.1
2049  1.061  0.958  0.091   7.94  1.166 1467.7  0.610  0.556  0.000  0.460  502.2 1818.6 11014.3
2050  1.023  0.904  0.106   8.00  1.316 1334.3  0.596  0.720  0.000  0.467  488.1 1678.7 10704.9
2051  0.912  0.790  0.093   6.82  1.257 1107.9  0.526  0.731  0.000  0.467  450.3 1494.0  9876.7
2052  0.960  0.836  0.099   7.02  1.319 1162.7  0.514  0.804  0.000  0.467  459.4 1653.8 10076.0
2053  0.997  0.889  0.095   7.23  1.081 1200.8  0.542  0.538  0.000  0.465  466.1 1739.1 10221.6
2054  1.036  0.927  0.096   8.03  1.081 1253.2  0.579  0.502  0.000  0.462  472.2 1734.5 10356.7
2055  0.990  0.883  0.094   7.65  1.262 1579.8  0.620  0.642  0.000  0.465  514.2 1630.3 11277.4
2056  1.030  0.922  0.108   7.52  1.407 1291.3  0.550  0.857  0.000  0.467  476.4 1779.1 10447.7
2057  0.922  0.810  0.091   6.86  1.050 1200.8  0.526  0.524  0.000  0.466  459.4 1538.6 10074.9
2058  1.033  0.940  0.082   7.82  1.014 1429.1  0.585  0.429  0.000  0.460  499.0 1740.2 10944.3
2059  0.877  0.793  0.085   6.58  1.211 1262.8  0.538  0.673  0.000  0.466  471.7 1391.7 10344.1
2060  0.994  0.891  0.094   7.41  0.966 1436.1  0.587  0.378  0.000  0.464  496.1 1715.6 10879.3
2061  1.042  0.923  0.103   7.98  1.066 1416.6  0.586  0.480  0.000  0.466  490.4 1796.3 10755.5
2062  1.013  0.899  0.102   7.58  1.131 1300.1  0.545  0.586  0.000  0.467  477.9 1741.9 10481.1
2063  0.970  0.857  0.100   7.40  1.284 1282.4  0.548  0.736  0.000  0.467  473.7 1646.0 10388.6
2064  1.100  1.004  0.096   8.38  1.270 1466.6  0.598  0.672  0.000  0.461  503.8 1885.6 11049.6
2065  0.993  0.893  0.092   7.35  1.196 1320.1  0.531  0.665  0.000  0.465  477.5 1700.2 10473.4
2066  0.967  0.851  0.092   7.00  1.132 1229.9  0.550  0.581  0.000  0.465  470.1 1664.0 10310.7
2067  1.001  0.894  0.088   7.70  1.044 1363.8  0.534  0.510  0.000  0.464  481.8 1703.9 10567.4
2068  0.986  0.899  0.081   7.38  1.035 1330.6  0.543  0.492  0.000  0.460  485.8 1678.9 10655.1
2069  1.094  0.982  0.104   8.62  1.072 1564.8  0.650  0.422  0.000  0.464  512.5 1793.0 11239.0
2070  0.943  0.865  0.064   7.03  0.994 1427.8  0.567  0.427  0.000  0.456  491.0 1562.2 10767.8
2071  0.950  0.848  0.085   6.73  1.105 1114.6  0.521  0.584  0.000  0.463  453.7 1643.4  9951.3
2072  1.054  0.959  0.092   7.99  0.970 1389.5  0.597  0.373  0.000  0.464  486.8 1790.2 10675.6
2073  1.042  0.930  0.094   8.24  1.100 1313.7  0.586  0.513  0.000  0.464  477.5 1744.9 10471.9
2074  1.007  0.918  0.076   7.74  1.209 1225.5  0.566  0.643  0.000  0.460  470.2 1714.9 10311.6
2075  1.038  0.974  0.056   7.81  0.925 1373.1  0.586  0.339  0.000  0.449  490.7 1747.3 10762.5
2076  1.020  0.910  0.104   7.31  1.378 1237.0  0.519  0.859  0.000  0.467  468.2 1809.0 10267.8
2077  1.016  0.932  0.086   7.34  1.252 1326.2  0.544  0.708  0.000  0.463  483.2 1759.3 10596.4
2078  1.060  0.985  0.085   7.53  1.111 1461.4  0.581  0.531  0.000  0.462  502.9 1846.2 11028.8
2079  1.011  0.906  0.094   7.42  1.220 1286.3  0.553  0.667  0.000  0.463  482.9 1771.6 10590.1
2080  1.114  1.029  0.101   8.42  0.994 1277.1  0.578  0.416  0.000  0.463  478.0 1915.2 10482.8
2081  1.051  0.942  0.107   7.72  1.404 1270.1  0.546  0.856  0.000  0.467  473.6 1825.3 10387.1
2082  1.000  0.893  0.083   7.68  1.199 1321.8  0.563  0.636  0.000  0.461  478.1 1700.5 10485.0
2083  0.971  0.898  0.053   7.57  1.068 1338.3  0.579  0.490  0.000  0.451  485.8 1611.5 10654.5
2084  0.943  0.824  0.094   7.20  1.200 1170.5  0.485  0.715  0.000  0.467  456.1 1624.2 10003.8
2085  0.965  0.857  0.095   7.34  1.039 1296.4  0.551  0.487  0.000  0.464  474.3 1596.6 10401.7
2086  0.967  0.850  0.097   7.49  1.343 1114.3  0.531  0.812  0.000  0.466  454.5 1615.7  9968.4
2087  1.027  0.949  0.057   7.88  1.108 1376.5  0.585  0.523  0.000  0.453  489.4 1725.8 10732.8
2088  1.030  0.970  0.072   7.28  0.973 1238.8  0.538  0.435  0.000  0.454  467.8 1777.8 10259.5
2089  0.961  0.860  0.092   7.15  1.060 1345.5  0.554  0.507  0.000  0.464  483.5 1548.4 10603.3
2090  1.040  1.006  0.045   7.59  0.980 1474.8  0.591  0.389  0.000  0.421  503.1 1786.3 11033.4
2091  1.024  0.918  0.100   7.73  1.097 1263.9  0.562  0.534  0.000  0.465  468.8 1729.7 10281.7
2092  0.952  0.841  0.089   7.49  1.019 1364.8  0.591  0.428  0.000  0.465  486.0 1546.3 10659.0
2093  0.938  0.811  0.096   7.53  1.194 1318.5  0.577  0.617  0.000  0.467  477.9 1503.2 10481.9
2094  0.960  0.848  0.095   7.27  1.110 1288.0  0.551  0.559  0.000  0.466  476.0 1614.8 10440.5
2095  0.991  0.880  0.100   7.49  1.302 1154.0  0.547  0.755  0.000  0.467  454.9 1609.4  9976.6
2096  1.005  0.932  0.067   7.62  1.033 1387.8  0.562  0.472  0.000  0.458  488.8 1702.5 10720.8
2097  1.053  0.975  0.076   7.90  1.119 1429.5  0.589  0.530  0.000  0.460  494.1 1812.3 10836.0
2098  1.066  0.956  0.112   7.85  1.320 1091.1  0.519  0.800  0.000  0.467  448.1 1853.2  9827.8
2099  1.072  0.975  0.115   8.07  1.264 1192.5  0.565  0.699  0.000  0.467  467.1 1807.1 10244.0
