# Supplementary material for: Climate and air pollution impacts on habitat suitability of Austrian forest ecosystems
Source: PLoS One. 2017 Sep 12;12(9):e0184194. doi: 10.1371/journal.pone.0184194 (PMC5595319; doi:10.1371/journal.pone.0184194)
Supplement: S1 File — (ZIP) [file pone.0184194.s004.zip › Climate_Data/IF_AT15_ECHAM5A1B.dat]

!Made by:  Methyd.exe
!Using:  in.txt
! AT15
! Location (Lon-Lat):  15.650  47.610
! Temperature file:   Z:/Modell_VSDp/VSD_Input/Climate_Scen/AT15_MuezuscECHAM5A1B.txt;#3
! Precipitation file: Z:/Modell_VSDp/VSD_Input/Climate_Scen/AT15_MuezuscECHAM5A1B.txt;#4
! Sunshine file:      Z:/Modell_VSDp/VSD_Input/Climate_Scen/AT15_MuezuscECHAM5A1B.txt/E;#5
! ThetaSat= 0.643; ThetaFC= 0.469; Theta1bar= 0.295; ThetaWP= 0.125
! bulkdens= 0.714 g/cm3
! GDDlim=     5.0 oC
!     8.65 = av. annual mean TempC (oC)
!   1.0898 = av. annual Precip (m/yr)
!  1315.45 = av. annual sunshine hours (h)
!   0.5996 = av. annual AET (m/yr)
!   0.4900 = av. annual percol (m/yr)
!   0.0000 = av. annual Qickfl (m/yr)
!   0.4477 = av. annual mean Theta (m/m)
!    1.132 = av. annual mean rf_miR
!    1.056 = av. annual mean rf_denit
!    0.079 = av. annual mean rf_den
!    481.5 = av. annual PAR (umol/m2/s)
!   1969.0 = av. annual GDD (deg.days)
! ... averages over  150 years.
!Year rf_miR rf_nit rf_denit TempC Precip Sunhrs  AET percol Qickfl  Theta   PAR    GDD kJ/m2/d
1950  1.037  0.916  0.101   7.90  1.236 1442.9  0.575  0.661  0.000  0.466  494.6 1777.4 10847.8
1951  1.017  0.931  0.082   7.40  1.023 1216.5  0.547  0.476  0.000  0.460  467.5 1741.1 10253.6
1952  1.052  0.971  0.084   7.62  1.085 1292.0  0.552  0.533  0.000  0.462  482.5 1830.5 10582.8
1953  1.013  0.906  0.100   7.63  1.161 1106.7  0.535  0.626  0.000  0.466  449.8 1688.4  9864.2
1954  1.000  0.897  0.099   7.44  1.214 1035.2  0.533  0.681  0.000  0.466  442.4 1671.4  9703.3
1955  0.914  0.794  0.091   6.85  1.144 1219.8  0.530  0.613  0.000  0.467  468.2 1527.0 10267.5
1956  0.972  0.862  0.097   7.21  1.176 1449.9  0.577  0.599  0.000  0.466  496.9 1639.5 10897.4
1957  1.106  1.017  0.086   8.43  1.035 1529.6  0.626  0.409  0.000  0.459  508.3 1882.0 11147.5
1958  0.994  0.911  0.079   7.44  0.921 1496.2  0.577  0.344  0.000  0.454  503.2 1678.9 11036.3
1959  0.860  0.762  0.076   6.58  1.071 1070.0  0.512  0.558  0.000  0.464  446.8 1342.0  9799.7
1960  1.118  1.027  0.093   8.47  1.064 1485.2  0.621  0.443  0.000  0.462  502.7 1959.2 11024.4
1961  1.182  1.115  0.074   8.80  1.131 1481.7  0.645  0.485  0.000  0.457  501.1 2064.7 10990.1
1962  0.910  0.857  0.040   6.62  0.862 1391.2  0.525  0.337  0.000  0.435  495.2 1559.8 10861.4
1963  1.000  0.889  0.092   7.49  1.114 1282.4  0.524  0.590  0.000  0.465  474.7 1744.2 10410.4
1964  1.094  1.007  0.089   8.47  1.156 1232.6  0.576  0.580  0.000  0.461  467.3 1862.1 10247.9
1965  0.932  0.826  0.090   7.01  1.059 1159.7  0.525  0.534  0.000  0.464  456.6 1557.9 10013.8
1966  1.036  0.952  0.086   7.82  1.082 1371.9  0.582  0.500  0.000  0.460  487.8 1746.5 10699.0
1967  1.030  0.950  0.070   7.85  1.028 1195.7  0.554  0.474  0.000  0.457  463.1 1741.2 10156.1
1968  0.970  0.893  0.067   7.18  1.052 1277.7  0.550  0.502  0.000  0.457  475.5 1627.0 10427.6
1969  1.104  1.035  0.076   8.01  1.154 1329.7  0.591  0.564  0.000  0.458  487.0 1915.8 10679.9
1970  0.973  0.865  0.091   7.43  0.974 1361.7  0.565  0.409  0.000  0.464  487.3 1652.4 10687.9
1971  1.032  0.933  0.078   8.20  1.098 1419.0  0.606  0.492  0.000  0.457  496.9 1704.3 10897.3
1972  1.125  1.020  0.102   8.51  1.195 1319.3  0.594  0.601  0.000  0.463  478.6 1957.0 10497.3
1973  1.057  0.943  0.102   7.78  1.060 1324.6  0.563  0.497  0.000  0.465  484.3 1865.3 10620.4
1974  1.037  0.970  0.059   7.53  1.034 1457.7  0.598  0.436  0.000  0.453  506.8 1807.3 11114.4
1975  0.994  0.919  0.066   7.07  1.064 1489.2  0.563  0.501  0.000  0.458  507.5 1730.5 11130.8
1976  1.007  0.888  0.098   7.46  1.054 1273.4  0.556  0.497  0.000  0.465  473.3 1695.8 10380.5
1977  0.952  0.851  0.095   7.25  1.166 1232.6  0.550  0.616  0.000  0.466  467.1 1576.6 10244.9
1978  1.014  0.920  0.085   7.67  0.935 1518.2  0.597  0.338  0.000  0.461  506.6 1736.1 11111.2
1979  1.023  0.933  0.075   7.69  1.176 1443.6  0.589  0.587  0.000  0.458  498.1 1778.5 10924.7
1980  0.996  0.897  0.090   7.19  1.092 1354.8  0.567  0.525  0.000  0.464  490.7 1686.8 10761.3
1981  1.036  0.926  0.100   7.87  1.208 1108.1  0.544  0.664  0.000  0.465  447.9 1777.2  9822.8
1982  0.949  0.837  0.087   7.27  1.047 1302.5  0.572  0.475  0.000  0.464  484.0 1589.3 10613.9
1983  0.956  0.848  0.096   6.94  1.085 1201.6  0.531  0.554  0.000  0.466  461.2 1640.8 10113.9
1984  0.984  0.866  0.088   7.75  1.060 1192.6  0.531  0.529  0.000  0.463  460.6 1675.9 10102.2
1985  0.897  0.819  0.060   6.80  1.059 1199.2  0.560  0.499  0.000  0.449  465.4 1446.9 10207.7
1986  1.024  0.911  0.107   7.86  1.179 1352.8  0.582  0.598  0.000  0.467  483.6 1682.4 10605.4
1987  1.027  0.902  0.102   7.94  1.221 1323.7  0.548  0.673  0.000  0.466  481.0 1762.4 10549.5
1988  0.925  0.823  0.083   6.18  1.194 1288.3  0.513  0.682  0.000  0.464  477.4 1626.1 10471.0
1989  1.148  1.039  0.118   8.58  1.215 1348.8  0.601  0.614  0.000  0.466  483.9 2003.8 10613.7
1990  1.197  1.103  0.101   9.11  1.124 1538.4  0.621  0.504  0.000  0.461  502.5 2079.9 11020.6
1991  0.995  0.888  0.096   7.24  1.119 1165.1  0.527  0.592  0.000  0.465  457.6 1731.1 10036.3
1992  0.878  0.773  0.076   6.75  0.999 1293.2  0.566  0.432  0.000  0.462  477.3 1413.0 10467.5
1993  1.087  1.069  0.021   7.91  0.939 1496.8  0.593  0.346  0.000  0.435  508.1 1889.5 11142.8
1994  0.928  0.847  0.077   6.97  1.181 1258.9  0.541  0.640  0.000  0.463  473.9 1516.7 10392.5
1995  0.975  0.873  0.096   7.65  1.170 1076.3  0.509  0.661  0.000  0.465  439.5 1562.7  9638.0
1996  1.014  0.903  0.102   7.77  1.045 1122.1  0.528  0.517  0.000  0.466  454.5 1708.1  9967.4
1997  1.043  0.927  0.104   7.92  1.281 1345.3  0.596  0.685  0.000  0.465  484.3 1756.3 10620.9
1998  0.931  0.834  0.071   7.06  1.170 1301.6  0.541  0.628  0.000  0.460  481.0 1553.4 10550.1
1999  0.975  0.885  0.095   6.85  1.250 1255.7  0.509  0.741  0.000  0.466  473.7 1690.4 10389.2
2000  1.094  1.012  0.089   8.05  1.205 1436.7  0.579  0.626  0.000  0.463  499.9 1903.9 10964.0
2001  1.069  0.986  0.088   8.05  1.279 1290.6  0.573  0.706  0.000  0.462  476.5 1822.4 10449.3
2002  1.064  0.971  0.114   7.51  1.390 1143.0  0.533  0.857  0.000  0.467  453.7 1836.0  9950.7
2003  0.999  0.897  0.089   7.89  1.164 1244.0  0.578  0.587  0.000  0.464  472.7 1673.9 10366.2
2004  1.039  0.960  0.088   7.60  1.087 1430.0  0.602  0.485  0.000  0.460  497.1 1756.5 10902.9
2005  0.993  0.907  0.084   7.07  1.020 1300.4  0.515  0.504  0.000  0.461  479.3 1739.8 10512.5
2006  1.040  1.002  0.058   7.31  1.021 1326.3  0.569  0.452  0.000  0.450  484.3 1782.8 10621.4
2007  0.984  0.869  0.100   7.40  1.330 1273.8  0.541  0.789  0.000  0.466  473.3 1673.5 10379.3
2008  1.019  0.911  0.093   7.87  1.086 1466.4  0.596  0.490  0.000  0.465  498.0 1696.8 10921.1
2009  0.949  0.843  0.083   7.24  1.097 1481.5  0.594  0.504  0.000  0.461  502.7 1528.9 11026.0
2010  1.047  0.938  0.103   8.33  0.992 1457.6  0.609  0.383  0.000  0.465  498.0 1732.8 10922.3
2011  1.025  0.918  0.090   7.62  1.083 1363.7  0.559  0.524  0.000  0.463  488.4 1805.1 10711.4
2012  1.016  0.921  0.084   7.55  1.044 1408.5  0.539  0.505  0.000  0.460  492.1 1771.0 10792.2
2013  1.059  0.955  0.097   8.05  1.006 1395.7  0.593  0.413  0.000  0.464  486.3 1786.4 10665.9
2014  1.026  0.924  0.096   7.81  1.044 1419.9  0.585  0.460  0.000  0.465  492.5 1731.6 10801.7
2015  0.995  0.890  0.102   7.43  1.101 1189.6  0.543  0.558  0.000  0.466  461.7 1678.8 10124.8
2016  0.996  0.884  0.087   7.66  0.939 1087.2  0.532  0.407  0.000  0.462  448.5 1662.8  9837.0
2017  1.034  0.955  0.062   8.13  1.021 1124.3  0.573  0.448  0.000  0.456  457.2 1731.9 10027.6
2018  1.226  1.132  0.091   9.21  1.072 1612.5  0.660  0.412  0.000  0.457  521.0 2216.4 11425.4
2019  1.078  1.066  0.011   7.94  0.980 1410.4  0.651  0.329  0.000  0.396  508.1 1924.2 11143.4
2020  0.848  0.737  0.079   5.88  1.215 1042.8  0.456  0.759  0.000  0.464  435.6 1439.6  9552.4
2021  1.129  1.048  0.085   8.32  1.137 1497.2  0.650  0.487  0.000  0.457  507.3 1928.2 11126.9
2022  1.009  0.918  0.087   7.40  1.236 1485.4  0.565  0.671  0.000  0.460  505.1 1759.9 11078.6
2023  1.225  1.161  0.063   8.89  0.952 1514.9  0.644  0.308  0.000  0.447  507.4 2186.9 11128.2
2024  1.179  1.069  0.117   8.88  1.075 1186.2  0.563  0.512  0.000  0.466  462.8 2054.7 10150.5
2025  0.954  0.863  0.064   7.65  1.063 1423.2  0.599  0.463  0.000  0.454  492.6 1508.2 10803.3
2026  1.102  1.088  0.036   7.40  0.872 1394.9  0.599  0.274  0.000  0.414  493.9 1985.4 10831.3
2027  1.006  0.947  0.037   7.88  0.907 1382.8  0.614  0.293  0.000  0.438  490.5 1650.9 10758.4
2028  1.151  1.131  0.043   8.34  1.111 1428.5  0.608  0.503  0.000  0.450  499.4 2013.7 10951.7
2029  0.903  0.797  0.080   6.79  0.971 1097.1  0.494  0.477  0.000  0.464  450.2 1483.5  9872.5
2030  1.047  1.002  0.061   7.65  1.159 1296.6  0.592  0.567  0.000  0.453  485.5 1785.9 10647.3
2031  1.028  0.946  0.084   7.60  1.247 1179.5  0.539  0.708  0.000  0.462  465.0 1760.4 10197.6
2032  1.104  1.053  0.049   8.24  0.879 1253.9  0.538  0.341  0.000  0.435  469.2 1960.8 10289.6
2033  0.955  0.831  0.091   7.53  1.121  864.9  0.515  0.605  0.000  0.463  415.1 1547.6  9104.3
2034  1.074  0.968  0.075   8.19  0.895 1083.5  0.570  0.325  0.000  0.457  446.8 1805.6  9799.1
2035  1.235  1.131  0.106   9.74  1.218 1344.2  0.643  0.575  0.000  0.462  484.0 2031.4 10615.0
2036  1.186  1.160  0.037   8.75  1.124 1401.2  0.604  0.520  0.000  0.436  497.5 2102.4 10910.1
2037  1.089  1.003  0.082   8.24  0.904 1325.0  0.598  0.306  0.000  0.447  476.6 1900.4 10453.2
2038  1.035  0.967  0.065   7.74  0.902 1130.8  0.527  0.375  0.000  0.458  457.3 1770.4 10028.4
2039  1.221  1.155  0.040  10.63  0.816 1519.4  0.699  0.117  0.000  0.369  512.2 2314.9 11233.5
2040  1.135  1.072  0.063   8.70  1.121 1083.2  0.585  0.536  0.000  0.450  449.6 1915.5  9859.9
2041  1.133  1.017  0.103   8.71  1.183 1309.6  0.627  0.556  0.000  0.463  481.5 1952.4 10560.3
2042  1.183  1.083  0.089   9.40  0.961 1284.1  0.629  0.333  0.000  0.458  476.2 2010.1 10444.1
2043  1.151  1.039  0.091   9.30  1.137 1239.1  0.614  0.523  0.000  0.458  468.7 1917.1 10280.0
2044  1.092  0.987  0.100   8.38  1.129 1077.3  0.534  0.595  0.000  0.464  447.1 1907.8  9805.2
2045  1.134  1.084  0.055   8.30  0.950 1465.7  0.590  0.360  0.000  0.442  501.9 2028.8 11008.5
2046  1.186  1.135  0.066   8.94  1.248 1378.9  0.615  0.634  0.000  0.454  487.3 2047.2 10688.2
2047  1.350  1.233  0.125  10.55  1.410 1282.6  0.646  0.764  0.000  0.461  475.2 2338.0 10422.0
2048  1.064  1.008  0.065   8.17  1.010 1033.8  0.570  0.440  0.000  0.457  437.0 1766.7  9583.6
2049  1.237  1.154  0.082   9.69  0.976 1425.0  0.654  0.323  0.000  0.455  496.8 2114.3 10896.1
2050  1.146  1.023  0.114   9.24  1.293 1171.5  0.618  0.676  0.000  0.466  463.1 1833.6 10156.4
2051  1.257  1.162  0.131   9.58  1.169 1259.8  0.632  0.537  0.000  0.466  474.2 2195.3 10399.7
2052  1.140  1.010  0.113   9.06  1.417 1257.0  0.618  0.799  0.000  0.466  473.3 1939.3 10380.5
2053  1.348  1.329  0.082   9.65  0.926 1422.7  0.663  0.263  0.000  0.384  496.8 2516.8 10895.8
2054  1.273  1.165  0.101  10.10  1.124 1133.5  0.627  0.497  0.000  0.456  457.6 2220.3 10035.0
2055  1.252  1.141  0.108  10.14  1.308 1371.6  0.648  0.660  0.000  0.463  480.8 2073.4 10543.8
2056  1.127  1.034  0.114   8.51  1.606 1091.1  0.582  1.024  0.000  0.466  451.8 1921.8  9907.7
2057  1.078  0.997  0.077   8.38  1.042 1189.6  0.565  0.477  0.000  0.460  460.5 1835.9 10100.1
2058  1.252  1.271  0.028   9.47  0.983 1475.0  0.694  0.288  0.000  0.380  510.6 2185.5 11199.2
2059  1.251  1.197  0.087   9.56  1.111 1498.2  0.705  0.406  0.000  0.451  517.1 2069.8 11340.7
2060  1.218  1.207  0.033   9.19  0.925 1590.2  0.678  0.246  0.000  0.441  522.8 2148.5 11466.2
2061  1.137  1.053  0.080   8.69  1.055 1188.5  0.551  0.504  0.000  0.459  456.8 1966.0 10017.4
2062  1.268  1.256  0.054   9.64  1.041 1370.0  0.660  0.381  0.000  0.437  492.4 2190.1 10799.5
2063  1.211  1.105  0.113   9.55  1.177 1229.8  0.635  0.542  0.000  0.463  470.6 2071.4 10320.4
2064  1.254  1.157  0.128   9.65  1.393 1439.8  0.673  0.720  0.000  0.464  501.8 2144.5 11005.1
2065  1.412  1.377  0.074  10.55  0.823 1535.1  0.692  0.131  0.000  0.445  509.9 2510.2 11183.7
2066  1.237  1.223  0.036   8.97  0.990 1373.0  0.627  0.362  0.000  0.437  495.4 2240.4 10865.6
2067  1.361  1.349  0.036  10.19  0.945 1417.1  0.634  0.311  0.000  0.431  496.3 2452.4 10885.2
2068  1.260  1.258  0.024   9.41  0.878 1500.3  0.632  0.247  0.000  0.377  507.9 2251.5 11138.8
2069  1.391  1.346  0.080  10.92  0.963 1659.6  0.725  0.238  0.000  0.394  527.1 2372.5 11559.9
2070  1.320  1.281  0.047  10.45  0.726 1478.5  0.664  0.030  0.000  0.424  489.7 2271.9 10739.5
2071  1.193  1.167  0.010   9.88  0.760 1609.8  0.680  0.081  0.000  0.324  530.7 2563.3 11640.1
2072  1.487  1.537  0.036  11.07  0.838 1528.4  0.725  0.113  0.000  0.422  512.2 2628.2 11233.2
2073  1.413  1.387  0.061  11.01  1.018 1421.4  0.695  0.323  0.000  0.429  500.7 2517.4 10981.5
2074  1.283  1.212  0.038  12.26  1.121 1479.2  0.712  0.409  0.000  0.336  510.3 2835.5 11191.8
2075  0.972  0.828  0.000  11.79  0.708 1852.0  0.708  0.000  0.000  0.228  563.6 2834.7 12359.9
2076  1.418  1.380  0.095  10.41  1.473 1138.4  0.601  0.871  0.000  0.452  458.6 2595.3 10058.6
2077  1.423  1.443  0.054  10.53  1.288 1191.9  0.644  0.643  0.000  0.436  473.2 2509.2 10378.3
2078  1.327  1.334  0.072   9.24  1.307 1194.0  0.592  0.715  0.000  0.453  471.5 2404.7 10341.6
2079  1.341  1.340  0.012  11.10  0.930 1876.4  0.716  0.213  0.000  0.368  577.3 2966.5 12661.6
2080  1.505  1.534  0.072  11.42  0.815 1270.8  0.697  0.117  0.000  0.413  481.8 2607.2 10567.7
2081  1.386  1.265  0.146  10.59  1.349  940.6  0.591  0.758  0.000  0.467  428.1 2431.5  9388.7
2082  1.425  1.392  0.029  11.92  0.953 1608.3  0.738  0.215  0.000  0.382  538.3 2792.0 11804.8
2083  1.300  1.223  0.079  10.41  1.208 1231.2  0.649  0.559  0.000  0.454  472.4 2210.9 10359.7
2084  1.206  1.137  0.060   9.54  1.057  865.9  0.556  0.500  0.000  0.451  416.5 2034.2  9134.2
2085  1.371  1.330  0.099  10.79  1.168 1261.7  0.677  0.492  0.000  0.454  476.3 2300.3 10445.5
2086  1.325  1.190  0.123  10.79  1.366  867.5  0.577  0.789  0.000  0.464  415.5 2224.2  9113.1
2087  1.392  1.348  0.054  10.88  1.163 1250.2  0.661  0.501  0.000  0.436  472.7 2421.3 10367.9
2088  1.361  1.327  0.080  10.14  0.948 1229.5  0.617  0.331  0.000  0.436  465.1 2382.0 10200.7
2089  1.355  1.285  0.108  10.53  1.159 1215.2  0.650  0.509  0.000  0.457  468.3 2345.1 10270.7
2090  1.398  1.428  0.056  10.16  0.755 1520.7  0.686  0.069  0.000  0.387  507.8 2497.8 11136.8
2091  1.352  1.239  0.120  10.46  1.391 1040.2  0.607  0.784  0.000  0.462  444.8 2366.0  9755.6
2092  1.233  1.110  0.113  10.06  1.253 1014.9  0.600  0.653  0.000  0.464  436.8 2015.7  9579.9
2093  1.375  1.379  0.043  10.67  0.998 1252.3  0.641  0.357  0.000  0.438  475.3 2301.4 10424.9
2094  1.445  1.431  0.075  10.96  0.957 1529.0  0.718  0.239  0.000  0.431  513.2 2508.3 11255.9
2095  1.530  1.548  0.068  11.48  1.069 1411.3  0.703  0.365  0.000  0.417  496.0 2712.2 10878.9
2096  1.293  1.266  0.036  11.19  0.988 1609.3  0.751  0.237  0.000  0.344  532.9 2585.8 11688.0
2097  1.438  1.422  0.064  11.06  0.925 1259.1  0.673  0.251  0.000  0.446  477.5 2472.0 10473.3
2098  1.564  1.549  0.116  11.76  1.305 1077.8  0.661  0.644  0.000  0.455  449.0 2773.8  9847.4
2099  1.072  0.975  0.115   8.07  1.264 1192.5  0.565  0.699  0.000  0.467  467.1 1807.1 10244.0
