# Supplementary material for: Climate and air pollution impacts on habitat suitability of Austrian forest ecosystems
Source: PLoS One. 2017 Sep 12;12(9):e0184194. doi: 10.1371/journal.pone.0184194 (PMC5595319; doi:10.1371/journal.pone.0184194)
Supplement: S1 File — (ZIP) [file pone.0184194.s004.zip › Climate_Data/IF_AT15_ECHAM5A2x.dat]

!Made by:  Methyd.exe
!Using:  in.txt
! AT15
! Location (Lon-Lat):  15.650  47.610
! Temperature file:   Z:/Modell_VSDp/VSD_Input/Climate_Scen/AT15_MuezuscECHAM5A2x.txt;#3
! Precipitation file: Z:/Modell_VSDp/VSD_Input/Climate_Scen/AT15_MuezuscECHAM5A2x.txt;#4
! Sunshine file:      Z:/Modell_VSDp/VSD_Input/Climate_Scen/AT15_MuezuscECHAM5A2x.txt/E;#5
! ThetaSat= 0.643; ThetaFC= 0.469; Theta1bar= 0.295; ThetaWP= 0.125
! bulkdens= 0.714 g/cm3
! GDDlim=     5.0 oC
!     8.58 = av. annual mean TempC (oC)
!   1.0548 = av. annual Precip (m/yr)
!  1341.81 = av. annual sunshine hours (h)
!   0.6021 = av. annual AET (m/yr)
!   0.4522 = av. annual percol (m/yr)
!   0.0000 = av. annual Qickfl (m/yr)
!   0.4430 = av. annual mean Theta (m/m)
!    1.130 = av. annual mean rf_miR
!    1.065 = av. annual mean rf_denit
!    0.074 = av. annual mean rf_den
!    485.4 = av. annual PAR (umol/m2/s)
!   1973.6 = av. annual GDD (deg.days)
! ... averages over  150 years.
!Year rf_miR rf_nit rf_denit TempC Precip Sunhrs  AET percol Qickfl  Theta   PAR    GDD kJ/m2/d
1950  1.037  0.916  0.101   7.90  1.236 1442.9  0.575  0.661  0.000  0.466  494.6 1777.4 10847.8
1951  1.017  0.931  0.082   7.40  1.023 1216.5  0.547  0.476  0.000  0.460  467.5 1741.1 10253.6
1952  1.052  0.971  0.084   7.62  1.085 1292.0  0.552  0.533  0.000  0.462  482.5 1830.5 10582.8
1953  1.013  0.906  0.100   7.63  1.161 1106.7  0.535  0.626  0.000  0.466  449.8 1688.4  9864.2
1954  1.000  0.897  0.099   7.44  1.214 1035.2  0.533  0.681  0.000  0.466  442.4 1671.4  9703.3
1955  0.914  0.794  0.091   6.85  1.144 1219.8  0.530  0.613  0.000  0.467  468.2 1527.0 10267.5
1956  0.972  0.862  0.097   7.21  1.176 1449.9  0.577  0.599  0.000  0.466  496.9 1639.5 10897.4
1957  1.106  1.017  0.086   8.43  1.035 1529.6  0.626  0.409  0.000  0.459  508.3 1882.0 11147.5
1958  0.994  0.911  0.079   7.44  0.921 1496.2  0.577  0.344  0.000  0.454  503.2 1678.9 11036.3
1959  0.860  0.762  0.076   6.58  1.071 1070.0  0.512  0.558  0.000  0.464  446.8 1342.0  9799.7
1960  1.118  1.027  0.093   8.47  1.064 1485.2  0.621  0.443  0.000  0.462  502.7 1959.2 11024.4
1961  1.182  1.115  0.074   8.80  1.131 1481.7  0.645  0.485  0.000  0.457  501.1 2064.7 10990.1
1962  0.910  0.857  0.040   6.62  0.862 1391.2  0.525  0.337  0.000  0.435  495.2 1559.8 10861.4
1963  1.000  0.889  0.092   7.49  1.114 1282.4  0.524  0.590  0.000  0.465  474.7 1744.2 10410.4
1964  1.094  1.007  0.089   8.47  1.156 1232.6  0.576  0.580  0.000  0.461  467.3 1862.1 10247.9
1965  0.932  0.826  0.090   7.01  1.059 1159.7  0.525  0.534  0.000  0.464  456.6 1557.9 10013.8
1966  1.036  0.952  0.086   7.82  1.082 1371.9  0.582  0.500  0.000  0.460  487.8 1746.5 10699.0
1967  1.030  0.950  0.070   7.85  1.028 1195.7  0.554  0.474  0.000  0.457  463.1 1741.2 10156.1
1968  0.970  0.893  0.067   7.18  1.052 1277.7  0.550  0.502  0.000  0.457  475.5 1627.0 10427.6
1969  1.104  1.035  0.076   8.01  1.154 1329.7  0.591  0.564  0.000  0.458  487.0 1915.8 10679.9
1970  0.973  0.865  0.091   7.43  0.974 1361.7  0.565  0.409  0.000  0.464  487.3 1652.4 10687.9
1971  1.032  0.933  0.078   8.20  1.098 1419.0  0.606  0.492  0.000  0.457  496.9 1704.3 10897.3
1972  1.125  1.020  0.102   8.51  1.195 1319.3  0.594  0.601  0.000  0.463  478.6 1957.0 10497.3
1973  1.057  0.943  0.102   7.78  1.060 1324.6  0.563  0.497  0.000  0.465  484.3 1865.3 10620.4
1974  1.037  0.970  0.059   7.53  1.034 1457.7  0.598  0.436  0.000  0.453  506.8 1807.3 11114.4
1975  0.994  0.919  0.066   7.07  1.064 1489.2  0.563  0.501  0.000  0.458  507.5 1730.5 11130.8
1976  1.007  0.888  0.098   7.46  1.054 1273.4  0.556  0.497  0.000  0.465  473.3 1695.8 10380.5
1977  0.952  0.851  0.095   7.25  1.166 1232.6  0.550  0.616  0.000  0.466  467.1 1576.6 10244.9
1978  1.014  0.920  0.085   7.67  0.935 1518.2  0.597  0.338  0.000  0.461  506.6 1736.1 11111.2
1979  1.023  0.933  0.075   7.69  1.176 1443.6  0.589  0.587  0.000  0.458  498.1 1778.5 10924.7
1980  0.996  0.897  0.090   7.19  1.092 1354.8  0.567  0.525  0.000  0.464  490.7 1686.8 10761.3
1981  1.036  0.926  0.100   7.87  1.208 1108.1  0.544  0.664  0.000  0.465  447.9 1777.2  9822.8
1982  0.949  0.837  0.087   7.27  1.047 1302.5  0.572  0.475  0.000  0.464  484.0 1589.3 10613.9
1983  0.956  0.848  0.096   6.94  1.085 1201.6  0.531  0.554  0.000  0.466  461.2 1640.8 10113.9
1984  0.984  0.866  0.088   7.75  1.060 1192.6  0.531  0.529  0.000  0.463  460.6 1675.9 10102.2
1985  0.897  0.819  0.060   6.80  1.059 1199.2  0.560  0.499  0.000  0.449  465.4 1446.9 10207.7
1986  1.024  0.911  0.107   7.86  1.179 1352.8  0.582  0.598  0.000  0.467  483.6 1682.4 10605.4
1987  1.027  0.902  0.102   7.94  1.221 1323.7  0.548  0.673  0.000  0.466  481.0 1762.4 10549.5
1988  0.925  0.823  0.083   6.18  1.194 1288.3  0.513  0.682  0.000  0.464  477.4 1626.1 10471.0
1989  1.148  1.039  0.118   8.58  1.215 1348.8  0.601  0.614  0.000  0.466  483.9 2003.8 10613.7
1990  1.197  1.103  0.101   9.11  1.124 1538.4  0.621  0.504  0.000  0.461  502.5 2079.9 11020.6
1991  0.995  0.888  0.096   7.24  1.119 1165.1  0.527  0.592  0.000  0.465  457.6 1731.1 10036.3
1992  0.878  0.773  0.076   6.75  0.999 1293.2  0.566  0.432  0.000  0.462  477.3 1413.0 10467.5
1993  1.087  1.069  0.021   7.91  0.939 1496.8  0.593  0.346  0.000  0.435  508.1 1889.5 11142.8
1994  0.928  0.847  0.077   6.97  1.181 1258.9  0.541  0.640  0.000  0.463  473.9 1516.7 10392.5
1995  0.975  0.873  0.096   7.65  1.170 1076.3  0.509  0.661  0.000  0.465  439.5 1562.7  9638.0
1996  1.014  0.903  0.102   7.77  1.045 1122.1  0.528  0.517  0.000  0.466  454.5 1708.1  9967.4
1997  1.043  0.927  0.104   7.92  1.281 1345.3  0.596  0.685  0.000  0.465  484.3 1756.3 10620.9
1998  0.931  0.834  0.071   7.06  1.170 1301.6  0.541  0.628  0.000  0.460  481.0 1553.4 10550.1
1999  0.975  0.885  0.095   6.85  1.250 1255.7  0.509  0.741  0.000  0.466  473.7 1690.4 10389.2
2000  1.094  1.012  0.089   8.05  1.205 1436.7  0.579  0.626  0.000  0.463  499.9 1903.9 10964.0
2001  1.069  0.986  0.088   8.05  1.279 1290.6  0.573  0.706  0.000  0.462  476.5 1822.4 10449.3
2002  1.064  0.971  0.114   7.51  1.390 1143.0  0.533  0.857  0.000  0.467  453.7 1836.0  9950.7
2003  0.999  0.897  0.089   7.89  1.164 1244.0  0.578  0.587  0.000  0.464  472.7 1673.9 10366.2
2004  1.039  0.960  0.088   7.60  1.087 1430.0  0.602  0.485  0.000  0.460  497.1 1756.5 10902.9
2005  0.993  0.907  0.084   7.07  1.020 1300.4  0.515  0.504  0.000  0.461  479.3 1739.8 10512.5
2006  1.040  1.002  0.058   7.31  1.021 1326.3  0.569  0.452  0.000  0.450  484.3 1782.8 10621.4
2007  0.984  0.869  0.100   7.40  1.330 1273.8  0.541  0.789  0.000  0.466  473.3 1673.5 10379.3
2008  1.019  0.911  0.093   7.87  1.086 1466.4  0.596  0.490  0.000  0.465  498.0 1696.8 10921.1
2009  0.949  0.843  0.083   7.24  1.097 1481.5  0.594  0.504  0.000  0.461  502.7 1528.9 11026.0
2010  1.047  0.938  0.103   8.33  0.992 1457.6  0.609  0.383  0.000  0.465  498.0 1732.8 10922.3
2011  1.025  0.918  0.090   7.62  1.083 1363.7  0.559  0.524  0.000  0.463  488.4 1805.1 10711.4
2012  1.016  0.921  0.084   7.55  1.044 1408.5  0.539  0.505  0.000  0.460  492.1 1771.0 10792.2
2013  1.059  0.955  0.097   8.05  1.006 1395.7  0.593  0.413  0.000  0.464  486.3 1786.4 10665.9
2014  1.026  0.924  0.096   7.81  1.044 1419.9  0.585  0.460  0.000  0.465  492.5 1731.6 10801.7
2015  0.995  0.890  0.102   7.43  1.101 1189.6  0.543  0.558  0.000  0.466  461.7 1678.8 10124.8
2016  0.893  0.867  0.000   7.40  0.638 1563.2  0.624  0.000  0.000  0.275  518.7 1806.0 11375.4
2017  1.046  1.009  0.043   7.78  1.003 1421.5  0.610  0.393  0.000  0.445  502.3 1794.5 11015.5
2018  1.141  1.110  0.030   8.71  0.841 1661.3  0.680  0.161  0.000  0.412  531.9 1973.4 11664.4
2019  0.946  0.886  0.008   8.21  0.761 1698.3  0.670  0.091  0.000  0.305  545.5 2036.5 11964.1
2020  0.999  0.933  0.079   7.52  1.068 1482.0  0.626  0.442  0.000  0.455  506.7 1639.0 11113.4
2021  1.029  1.019  0.055   7.03  0.907 1464.2  0.621  0.286  0.000  0.444  505.4 1755.0 11084.9
2022  0.998  0.909  0.089   7.25  1.346 1168.9  0.539  0.807  0.000  0.462  458.9 1690.2 10065.2
2023  1.101  1.007  0.086   7.78  1.231 1158.2  0.560  0.671  0.000  0.458  452.1 1939.0  9915.9
2024  1.136  1.057  0.078   8.10  1.041 1407.5  0.600  0.441  0.000  0.457  493.8 2028.2 10829.8
2025  1.050  0.988  0.047   8.12  0.972 1532.5  0.618  0.354  0.000  0.442  516.7 1772.6 11332.8
2026  0.931  0.845  0.085   5.74  1.164 1341.0  0.533  0.631  0.000  0.462  485.6 1650.7 10649.3
2027  1.123  1.111  0.010   8.21  0.775 1834.9  0.668  0.107  0.000  0.393  546.8 1930.3 11991.9
2028  1.123  1.036  0.114   8.02  1.192 1231.6  0.545  0.647  0.000  0.466  468.9 1990.3 10284.7
2029  1.042  1.051  0.021   7.31  0.837 1449.7  0.593  0.245  0.000  0.427  502.4 1809.3 11018.0
2030  1.140  1.079  0.072   7.75  0.925 1442.2  0.571  0.354  0.000  0.439  493.8 2094.8 10828.9
2031  1.065  1.052  0.043   7.42  0.870 1497.5  0.592  0.278  0.000  0.429  510.0 1847.0 11185.6
2032  0.919  0.858  0.048   6.70  1.000 1175.3  0.509  0.490  0.000  0.448  458.5 1573.0 10056.4
2033  0.952  0.901  0.046   7.06  0.995 1154.7  0.563  0.432  0.000  0.442  457.1 1561.3 10025.4
2034  1.136  1.071  0.069   8.59  1.165 1238.9  0.611  0.554  0.000  0.454  475.2 1939.9 10422.1
2035  1.179  1.121  0.061   8.96  1.226 1531.2  0.646  0.580  0.000  0.445  507.7 1986.3 11134.8
2036  1.101  1.082  0.040   8.29  1.065 1301.3  0.596  0.469  0.000  0.444  484.8 1854.5 10631.6
2037  1.065  1.024  0.046   7.95  0.878 1204.9  0.588  0.290  0.000  0.444  466.3 1810.0 10226.4
2038  1.041  0.949  0.078   8.03  0.901 1085.4  0.553  0.348  0.000  0.459  447.6 1720.8  9816.4
2039  1.049  0.958  0.090   8.24  1.057 1388.5  0.611  0.446  0.000  0.462  487.7 1728.9 10695.3
2040  0.958  0.870  0.083   7.19  1.189 1127.1  0.553  0.636  0.000  0.463  458.5 1562.2 10055.5
2041  1.097  1.077  0.043   8.12  0.967 1484.8  0.603  0.364  0.000  0.449  505.1 1887.9 11077.7
2042  1.163  1.060  0.122   8.33  0.994 1329.5  0.548  0.446  0.000  0.467  476.9 2064.6 10460.0
2043  1.035  0.955  0.072   7.95  0.871 1178.8  0.573  0.298  0.000  0.454  461.4 1695.3 10120.2
2044  1.153  1.050  0.104   8.85  1.008 1336.4  0.604  0.404  0.000  0.460  480.3 2010.7 10533.4
2045  1.057  0.985  0.063   7.95  1.009 1263.4  0.556  0.453  0.000  0.457  475.6 1856.9 10430.2
2046  1.095  1.033  0.077   8.04  1.062 1227.0  0.545  0.517  0.000  0.457  469.4 1920.6 10293.9
2047  1.189  1.073  0.117   8.96  1.109 1275.1  0.589  0.520  0.000  0.465  468.4 2045.2 10272.4
2048  1.047  0.983  0.079   8.09  0.898 1229.6  0.592  0.306  0.000  0.460  466.8 1746.5 10237.9
2049  1.329  1.310  0.065   9.72  1.024 1763.6  0.702  0.322  0.000  0.408  545.8 2385.4 11970.9
2050  1.069  0.937  0.113   8.65  1.491  910.3  0.541  0.950  0.000  0.467  418.8 1769.5  9184.0
2051  0.936  0.820  0.098   7.27  1.352  801.6  0.479  0.873  0.000  0.467  406.8 1541.5  8920.7
2052  1.128  1.006  0.107   8.37  1.145 1099.0  0.562  0.583  0.000  0.465  453.5 1966.4  9944.9
2053  1.138  1.064  0.076   8.28  0.863 1329.2  0.587  0.277  0.000  0.454  480.8 2056.5 10544.2
2054  1.228  1.139  0.098   9.53  1.055 1323.2  0.637  0.418  0.000  0.457  484.6 2092.0 10628.0
2055  1.385  1.376  0.053  10.55  1.029 1926.1  0.759  0.270  0.000  0.387  565.6 2513.6 12405.6
2056  1.246  1.235  0.089   9.17  1.504 1375.6  0.637  0.866  0.000  0.455  492.1 2147.6 10792.4
2057  1.034  0.957  0.085   7.41  1.146 1286.9  0.574  0.572  0.000  0.461  472.5 1732.0 10362.3
2058  1.211  1.196  0.047   9.08  0.958 1305.8  0.609  0.349  0.000  0.442  481.8 2107.6 10565.7
2059  0.956  0.882  0.086   7.55  1.486  914.9  0.536  0.950  0.000  0.464  424.3 1462.9  9304.8
2060  1.073  0.963  0.095   8.64  0.922 1101.0  0.573  0.349  0.000  0.463  446.3 1770.0  9788.4
2061  1.268  1.229  0.084   9.46  1.008 1414.6  0.653  0.355  0.000  0.459  495.6 2178.7 10869.7
2062  1.376  1.364  0.058  10.44  1.148 1397.4  0.694  0.454  0.000  0.423  499.1 2393.2 10946.5
2063  1.318  1.256  0.110  10.15  0.984 1550.3  0.705  0.279  0.000  0.460  516.8 2284.1 11334.0
2064  1.402  1.392  0.046  10.86  0.894 1571.5  0.716  0.178  0.000  0.435  518.1 2444.0 11363.0
2065  1.139  1.083  0.075   8.48  1.401 1065.7  0.525  0.876  0.000  0.458  447.8 1998.6  9820.1
2066  1.253  1.247  0.031   8.89  1.044 1463.5  0.645  0.399  0.000  0.431  509.3 2276.0 11170.2
2067  1.246  1.196  0.041   9.92  0.858 1337.7  0.659  0.200  0.000  0.432  489.4 2144.6 10732.8
2068  1.316  1.343  0.029  10.10  0.851 1230.1  0.650  0.201  0.000  0.378  479.3 2271.8 10511.1
2069  1.206  1.079  0.126   9.65  1.102 1229.8  0.623  0.478  0.000  0.467  467.4 1986.1 10251.9
2070  1.196  1.147  0.060   9.27  1.008 1434.2  0.640  0.368  0.000  0.447  494.3 2037.8 10840.9
2071  1.315  1.351  0.023   9.73  0.907 1314.1  0.662  0.245  0.000  0.409  490.6 2401.9 10760.1
2072  1.321  1.258  0.091  10.37  0.929 1147.9  0.633  0.295  0.000  0.458  459.7 2195.4 10081.0
2073  1.490  1.450  0.096  11.63  1.179 1251.9  0.683  0.496  0.000  0.453  475.5 2614.0 10428.6
2074  1.417  1.404  0.045  10.88  0.851 1353.6  0.676  0.175  0.000  0.422  489.0 2515.8 10723.9
2075  1.273  1.273  0.041   9.65  0.879 1428.0  0.666  0.213  0.000  0.412  505.7 2376.1 11091.7
2076  1.321  1.253  0.107   9.79  1.106 1307.8  0.613  0.493  0.000  0.459  481.1 2379.5 10551.5
2077  1.356  1.405  0.045  10.13  1.172 1609.5  0.703  0.469  0.000  0.406  529.8 2584.6 11619.9
2078  1.454  1.542  0.006  11.82  0.791 1762.0  0.735  0.056  0.000  0.325  554.0 3068.5 12149.6
2079  1.416  1.428  0.056  10.48  0.947 1461.7  0.694  0.253  0.000  0.446  505.4 2539.2 11083.7
2080  1.517  1.569  0.000  12.77  0.766 1509.7  0.749  0.000  0.000  0.318  519.1 2976.6 11383.9
2081  1.725  1.760  0.094  13.15  1.243 1702.4  0.793  0.449  0.000  0.419  542.3 3205.8 11893.8
2082  1.425  1.385  0.023  12.30  0.787 1723.4  0.749  0.032  0.000  0.357  542.8 2923.6 11904.7
2083  1.247  1.192  0.054  10.18  0.942 1187.5  0.654  0.288  0.000  0.403  467.7 2090.5 10256.5
2084  1.442  1.409  0.056  11.28  0.898 1264.0  0.658  0.239  0.000  0.431  473.3 2512.7 10379.9
2085  1.433  1.432  0.054  11.16  0.819 1417.7  0.701  0.118  0.000  0.408  495.8 2451.4 10874.0
2086  1.284  1.189  0.130   9.91  1.268  745.1  0.533  0.734  0.000  0.466  400.4 2181.3  8782.0
2087  1.527  1.526  0.036  11.79  1.099 1354.5  0.697  0.402  0.000  0.427  487.2 2691.5 10686.1
2088  1.478  1.503  0.069  10.75  0.771 1412.3  0.677  0.094  0.000  0.400  493.4 2644.5 10820.6
2089  1.451  1.517  0.044  11.06  0.966 1509.6  0.719  0.247  0.000  0.414  518.0 2575.6 11360.7
2090  1.376  1.380  0.038  11.78  0.807 1296.3  0.691  0.116  0.000  0.331  478.4 2697.3 10491.8
2091  1.439  1.428  0.054  11.01  0.981 1158.5  0.654  0.327  0.000  0.429  463.5 2514.5 10166.1
2092  1.433  1.442  0.029  11.76  0.756 1388.8  0.718  0.006  0.000  0.371  498.1 2605.8 10924.5
2093  1.615  1.643  0.060  12.83  0.899 1730.8  0.794  0.105  0.000  0.385  544.4 3060.3 11939.0
2094  1.363  1.286  0.118  10.37  1.135 1195.5  0.635  0.500  0.000  0.458  462.2 2396.0 10136.2
2095  1.396  1.439  0.017  13.20  0.813 1873.2  0.750  0.064  0.000  0.298  569.8 3386.7 12495.5
2096  1.366  1.322  0.012  13.21  0.821 2071.6  0.823  0.000  0.000  0.293  598.9 3130.2 13133.8
2097  1.652  1.692  0.026  12.65  0.843 1212.7  0.688  0.156  0.000  0.408  469.2 2907.8 10290.0
2098  1.436  1.450  0.074  10.60  1.230  910.8  0.586  0.644  0.000  0.446  421.5 2547.0  9243.3
2099  1.072  0.975  0.115   8.07  1.264 1192.5  0.565  0.699  0.000  0.467  467.1 1807.1 10244.0
