# Supplementary material for: Climate and air pollution impacts on habitat suitability of Austrian forest ecosystems
Source: PLoS One. 2017 Sep 12;12(9):e0184194. doi: 10.1371/journal.pone.0184194 (PMC5595319; doi:10.1371/journal.pone.0184194)
Supplement: S1 File — (ZIP) [file pone.0184194.s004.zip › Climate_Data/IF_AT15_ECHAM5B1x.dat]

!Made by:  Methyd.exe
!Using:  in.txt
! AT15
! Location (Lon-Lat):  15.650  47.610
! Temperature file:   Z:/Modell_VSDp/VSD_Input/Climate_Scen/AT15_MuezuscECHAM5B1x.txt;#3
! Precipitation file: Z:/Modell_VSDp/VSD_Input/Climate_Scen/AT15_MuezuscECHAM5B1x.txt;#4
! Sunshine file:      Z:/Modell_VSDp/VSD_Input/Climate_Scen/AT15_MuezuscECHAM5B1x.txt/E;#5
! ThetaSat= 0.643; ThetaFC= 0.469; Theta1bar= 0.295; ThetaWP= 0.125
! bulkdens= 0.714 g/cm3
! GDDlim=     5.0 oC
!     8.19 = av. annual mean TempC (oC)
!   1.1156 = av. annual Precip (m/yr)
!  1313.24 = av. annual sunshine hours (h)
!   0.5873 = av. annual AET (m/yr)
!   0.5283 = av. annual percol (m/yr)
!   0.0000 = av. annual Qickfl (m/yr)
!   0.4512 = av. annual mean Theta (m/m)
!    1.087 = av. annual mean rf_miR
!    1.012 = av. annual mean rf_denit
!    0.078 = av. annual mean rf_den
!    481.2 = av. annual PAR (umol/m2/s)
!   1863.5 = av. annual GDD (deg.days)
! ... averages over  150 years.
!Year rf_miR rf_nit rf_denit TempC Precip Sunhrs  AET percol Qickfl  Theta   PAR    GDD kJ/m2/d
1950  1.037  0.916  0.101   7.90  1.236 1442.9  0.575  0.661  0.000  0.466  494.6 1777.4 10847.8
1951  1.017  0.931  0.082   7.40  1.023 1216.5  0.547  0.476  0.000  0.460  467.5 1741.1 10253.6
1952  1.052  0.971  0.084   7.62  1.085 1292.0  0.552  0.533  0.000  0.462  482.5 1830.5 10582.8
1953  1.013  0.906  0.100   7.63  1.161 1106.7  0.535  0.626  0.000  0.466  449.8 1688.4  9864.2
1954  1.000  0.897  0.099   7.44  1.214 1035.2  0.533  0.681  0.000  0.466  442.4 1671.4  9703.3
1955  0.914  0.794  0.091   6.85  1.144 1219.8  0.530  0.613  0.000  0.467  468.2 1527.0 10267.5
1956  0.972  0.862  0.097   7.21  1.176 1449.9  0.577  0.599  0.000  0.466  496.9 1639.5 10897.4
1957  1.106  1.017  0.086   8.43  1.035 1529.6  0.626  0.409  0.000  0.459  508.3 1882.0 11147.5
1958  0.994  0.911  0.079   7.44  0.921 1496.2  0.577  0.344  0.000  0.454  503.2 1678.9 11036.3
1959  0.860  0.762  0.076   6.58  1.071 1070.0  0.512  0.558  0.000  0.464  446.8 1342.0  9799.7
1960  1.118  1.027  0.093   8.47  1.064 1485.2  0.621  0.443  0.000  0.462  502.7 1959.2 11024.4
1961  1.182  1.115  0.074   8.80  1.131 1481.7  0.645  0.485  0.000  0.457  501.1 2064.7 10990.1
1962  0.910  0.857  0.040   6.62  0.862 1391.2  0.525  0.337  0.000  0.435  495.2 1559.8 10861.4
1963  1.000  0.889  0.092   7.49  1.114 1282.4  0.524  0.590  0.000  0.465  474.7 1744.2 10410.4
1964  1.094  1.007  0.089   8.47  1.156 1232.6  0.576  0.580  0.000  0.461  467.3 1862.1 10247.9
1965  0.932  0.826  0.090   7.01  1.059 1159.7  0.525  0.534  0.000  0.464  456.6 1557.9 10013.8
1966  1.036  0.952  0.086   7.82  1.082 1371.9  0.582  0.500  0.000  0.460  487.8 1746.5 10699.0
1967  1.030  0.950  0.070   7.85  1.028 1195.7  0.554  0.474  0.000  0.457  463.1 1741.2 10156.1
1968  0.970  0.893  0.067   7.18  1.052 1277.7  0.550  0.502  0.000  0.457  475.5 1627.0 10427.6
1969  1.104  1.035  0.076   8.01  1.154 1329.7  0.591  0.564  0.000  0.458  487.0 1915.8 10679.9
1970  0.973  0.865  0.091   7.43  0.974 1361.7  0.565  0.409  0.000  0.464  487.3 1652.4 10687.9
1971  1.032  0.933  0.078   8.20  1.098 1419.0  0.606  0.492  0.000  0.457  496.9 1704.3 10897.3
1972  1.125  1.020  0.102   8.51  1.195 1319.3  0.594  0.601  0.000  0.463  478.6 1957.0 10497.3
1973  1.057  0.943  0.102   7.78  1.060 1324.6  0.563  0.497  0.000  0.465  484.3 1865.3 10620.4
1974  1.037  0.970  0.059   7.53  1.034 1457.7  0.598  0.436  0.000  0.453  506.8 1807.3 11114.4
1975  0.994  0.919  0.066   7.07  1.064 1489.2  0.563  0.501  0.000  0.458  507.5 1730.5 11130.8
1976  1.007  0.888  0.098   7.46  1.054 1273.4  0.556  0.497  0.000  0.465  473.3 1695.8 10380.5
1977  0.952  0.851  0.095   7.25  1.166 1232.6  0.550  0.616  0.000  0.466  467.1 1576.6 10244.9
1978  1.014  0.920  0.085   7.67  0.935 1518.2  0.597  0.338  0.000  0.461  506.6 1736.1 11111.2
1979  1.023  0.933  0.075   7.69  1.176 1443.6  0.589  0.587  0.000  0.458  498.1 1778.5 10924.7
1980  0.996  0.897  0.090   7.19  1.092 1354.8  0.567  0.525  0.000  0.464  490.7 1686.8 10761.3
1981  1.036  0.926  0.100   7.87  1.208 1108.1  0.544  0.664  0.000  0.465  447.9 1777.2  9822.8
1982  0.949  0.837  0.087   7.27  1.047 1302.5  0.572  0.475  0.000  0.464  484.0 1589.3 10613.9
1983  0.956  0.848  0.096   6.94  1.085 1201.6  0.531  0.554  0.000  0.466  461.2 1640.8 10113.9
1984  0.984  0.866  0.088   7.75  1.060 1192.6  0.531  0.529  0.000  0.463  460.6 1675.9 10102.2
1985  0.897  0.819  0.060   6.80  1.059 1199.2  0.560  0.499  0.000  0.449  465.4 1446.9 10207.7
1986  1.024  0.911  0.107   7.86  1.179 1352.8  0.582  0.598  0.000  0.467  483.6 1682.4 10605.4
1987  1.027  0.902  0.102   7.94  1.221 1323.7  0.548  0.673  0.000  0.466  481.0 1762.4 10549.5
1988  0.925  0.823  0.083   6.18  1.194 1288.3  0.513  0.682  0.000  0.464  477.4 1626.1 10471.0
1989  1.148  1.039  0.118   8.58  1.215 1348.8  0.601  0.614  0.000  0.466  483.9 2003.8 10613.7
1990  1.197  1.103  0.101   9.11  1.124 1538.4  0.621  0.504  0.000  0.461  502.5 2079.9 11020.6
1991  0.995  0.888  0.096   7.24  1.119 1165.1  0.527  0.592  0.000  0.465  457.6 1731.1 10036.3
1992  0.878  0.773  0.076   6.75  0.999 1293.2  0.566  0.432  0.000  0.462  477.3 1413.0 10467.5
1993  1.087  1.069  0.021   7.91  0.939 1496.8  0.593  0.346  0.000  0.435  508.1 1889.5 11142.8
1994  0.928  0.847  0.077   6.97  1.181 1258.9  0.541  0.640  0.000  0.463  473.9 1516.7 10392.5
1995  0.975  0.873  0.096   7.65  1.170 1076.3  0.509  0.661  0.000  0.465  439.5 1562.7  9638.0
1996  1.014  0.903  0.102   7.77  1.045 1122.1  0.528  0.517  0.000  0.466  454.5 1708.1  9967.4
1997  1.043  0.927  0.104   7.92  1.281 1345.3  0.596  0.685  0.000  0.465  484.3 1756.3 10620.9
1998  0.931  0.834  0.071   7.06  1.170 1301.6  0.541  0.628  0.000  0.460  481.0 1553.4 10550.1
1999  0.975  0.885  0.095   6.85  1.250 1255.7  0.509  0.741  0.000  0.466  473.7 1690.4 10389.2
2000  1.094  1.012  0.089   8.05  1.205 1436.7  0.579  0.626  0.000  0.463  499.9 1903.9 10964.0
2001  1.069  0.986  0.088   8.05  1.279 1290.6  0.573  0.706  0.000  0.462  476.5 1822.4 10449.3
2002  1.064  0.971  0.114   7.51  1.390 1143.0  0.533  0.857  0.000  0.467  453.7 1836.0  9950.7
2003  0.999  0.897  0.089   7.89  1.164 1244.0  0.578  0.587  0.000  0.464  472.7 1673.9 10366.2
2004  1.039  0.960  0.088   7.60  1.087 1430.0  0.602  0.485  0.000  0.460  497.1 1756.5 10902.9
2005  0.993  0.907  0.084   7.07  1.020 1300.4  0.515  0.504  0.000  0.461  479.3 1739.8 10512.5
2006  1.040  1.002  0.058   7.31  1.021 1326.3  0.569  0.452  0.000  0.450  484.3 1782.8 10621.4
2007  0.984  0.869  0.100   7.40  1.330 1273.8  0.541  0.789  0.000  0.466  473.3 1673.5 10379.3
2008  1.019  0.911  0.093   7.87  1.086 1466.4  0.596  0.490  0.000  0.465  498.0 1696.8 10921.1
2009  0.949  0.843  0.083   7.24  1.097 1481.5  0.594  0.504  0.000  0.461  502.7 1528.9 11026.0
2010  1.047  0.938  0.103   8.33  0.992 1457.6  0.609  0.383  0.000  0.465  498.0 1732.8 10922.3
2011  1.025  0.918  0.090   7.62  1.083 1363.7  0.559  0.524  0.000  0.463  488.4 1805.1 10711.4
2012  1.016  0.921  0.084   7.55  1.044 1408.5  0.539  0.505  0.000  0.460  492.1 1771.0 10792.2
2013  1.059  0.955  0.097   8.05  1.006 1395.7  0.593  0.413  0.000  0.464  486.3 1786.4 10665.9
2014  1.026  0.924  0.096   7.81  1.044 1419.9  0.585  0.460  0.000  0.465  492.5 1731.6 10801.7
2015  0.995  0.890  0.102   7.43  1.101 1189.6  0.543  0.558  0.000  0.466  461.7 1678.8 10124.8
2016  1.013  0.941  0.046   7.64  1.227 1366.6  0.584  0.643  0.000  0.441  493.3 1743.9 10819.6
2017  0.856  0.769  0.076   5.63  1.143 1096.0  0.457  0.687  0.000  0.465  444.4 1428.2  9746.2
2018  1.113  1.080  0.030   8.54  0.865 1671.1  0.681  0.184  0.000  0.401  532.3 1877.9 11673.2
2019  1.110  1.116  0.014   7.52  0.986 1306.6  0.578  0.408  0.000  0.398  486.7 2021.9 10674.9
2020  0.932  0.853  0.069   7.26  1.323 1220.4  0.575  0.748  0.000  0.458  466.3 1474.1 10227.0
2021  1.197  1.154  0.053   8.87  0.868 1626.5  0.675  0.193  0.000  0.447  529.5 2086.3 11613.1
2022  1.101  0.991  0.099   8.60  1.310 1280.7  0.616  0.694  0.000  0.459  482.6 1872.9 10584.8
2023  1.178  1.126  0.092   8.48  1.578 1067.7  0.573  1.006  0.000  0.459  449.5 2061.8  9857.9
2024  1.202  1.191  0.013   8.92  0.972 1485.7  0.655  0.317  0.000  0.405  514.4 2175.0 11282.6
2025  0.897  0.804  0.062   7.00  1.007 1463.4  0.533  0.474  0.000  0.458  503.3 1490.0 11037.1
2026  1.054  0.954  0.106   7.52  1.286  968.5  0.509  0.777  0.000  0.466  435.5 1845.3  9550.4
2027  1.047  1.020  0.018   8.04  0.816 1225.4  0.575  0.241  0.000  0.419  466.0 1677.6 10220.8
2028  1.142  1.093  0.040   8.45  0.988 1560.9  0.617  0.372  0.000  0.439  514.5 2019.1 11282.9
2029  0.963  0.915  0.047   7.26  1.077 1327.5  0.605  0.471  0.000  0.451  490.8 1559.3 10763.4
2030  1.110  1.067  0.066   7.92  1.063 1447.6  0.578  0.485  0.000  0.453  499.8 1964.6 10962.2
2031  1.012  0.917  0.105   7.66  1.240 1259.8  0.550  0.690  0.000  0.467  478.3 1699.2 10489.1
2032  1.012  0.937  0.054   7.78  0.917 1288.0  0.589  0.328  0.000  0.450  477.2 1712.3 10466.6
2033  1.108  1.063  0.046   8.22  0.997 1545.3  0.646  0.351  0.000  0.439  516.5 1946.8 11326.9
2034  0.953  0.839  0.088   7.09  1.125 1096.4  0.490  0.635  0.000  0.465  444.0 1597.2  9736.9
2035  1.115  1.005  0.094   8.86  1.324 1101.3  0.533  0.791  0.000  0.462  435.5 1859.5  9552.1
2036  1.201  1.139  0.089   8.87  1.225 1292.5  0.584  0.641  0.000  0.459  479.6 2095.7 10517.7
2037  1.225  1.253  0.043   9.31  0.831 1589.9  0.699  0.132  0.000  0.404  521.5 2029.7 11436.2
2038  1.045  1.008  0.016   8.59  0.776 1610.0  0.680  0.096  0.000  0.354  532.7 2028.5 11682.8
2039  0.944  0.825  0.076   7.81  1.033 1355.3  0.595  0.438  0.000  0.459  485.8 1483.6 10654.4
2040  1.034  0.937  0.079   7.98  1.020 1299.4  0.602  0.419  0.000  0.457  482.9 1719.8 10590.4
2041  1.353  1.368  0.027  10.41  0.871 1482.3  0.695  0.176  0.000  0.396  510.7 2301.7 11200.4
2042  1.146  1.065  0.086   8.76  0.983 1373.5  0.606  0.377  0.000  0.460  488.3 1944.5 10709.7
2043  1.174  1.148  0.073   8.80  1.013 1478.7  0.650  0.362  0.000  0.456  507.6 1953.1 11132.3
2044  1.207  1.171  0.091   8.95  1.097 1577.8  0.660  0.437  0.000  0.459  522.2 2120.3 11453.4
2045  0.909  0.791  0.092   6.96  1.225 1020.4  0.474  0.751  0.000  0.467  436.6 1522.6  9576.4
2046  1.065  0.958  0.111   8.28  1.090 1032.5  0.560  0.530  0.000  0.467  443.7 1741.3  9730.0
2047  1.143  1.047  0.104   8.43  1.444 1373.8  0.578  0.867  0.000  0.464  485.2 2001.5 10640.2
2048  0.964  0.968  0.036   6.49  1.029 1314.5  0.580  0.449  0.000  0.443  485.5 1628.6 10648.0
2049  1.251  1.149  0.106   9.56  1.159 1274.0  0.608  0.550  0.000  0.458  470.6 2220.0 10321.5
2050  1.186  1.079  0.122   9.03  1.481 1417.2  0.655  0.827  0.000  0.466  500.4 2002.1 10975.1
2051  0.997  0.867  0.103   7.82  1.423 1160.1  0.570  0.853  0.000  0.467  461.4 1611.7 10118.4
2052  0.952  0.838  0.100   6.32  1.625 1011.4  0.468  1.158  0.000  0.468  436.6 1669.5  9575.9
2053  0.976  0.854  0.100   7.38  1.251  787.7  0.492  0.760  0.000  0.467  403.3 1679.2  8844.1
2054  1.170  1.080  0.089   9.35  1.125 1153.8  0.608  0.517  0.000  0.459  460.1 1954.8 10090.8
2055  1.070  1.007  0.065   8.53  1.176 1665.9  0.672  0.505  0.000  0.454  528.1 1743.4 11582.6
2056  1.069  0.983  0.112   7.58  1.441 1215.0  0.545  0.896  0.000  0.466  463.6 1858.8 10167.9
2057  1.126  1.116  0.044   8.16  0.990 1198.3  0.570  0.420  0.000  0.444  462.6 1939.6 10146.3
2058  1.089  1.002  0.075   8.67  0.858 1471.4  0.657  0.201  0.000  0.454  501.5 1828.0 10998.1
2059  0.882  0.782  0.095   6.94  1.600  803.3  0.488  1.112  0.000  0.468  405.6 1329.9  8895.2
2060  1.064  0.991  0.084   8.14  1.234 1242.4  0.595  0.639  0.000  0.459  470.3 1819.1 10314.3
2061  1.184  1.126  0.064   9.29  1.243 1111.1  0.589  0.654  0.000  0.445  453.5 2025.5  9944.9
2062  1.169  1.154  0.021   9.36  0.772 1672.8  0.677  0.094  0.000  0.324  536.0 2304.6 11756.1
2063  0.977  0.870  0.096   7.31  1.207 1033.5  0.483  0.723  0.000  0.466  439.8 1688.9  9645.8
2064  1.303  1.327  0.047   9.29  1.130 1480.7  0.619  0.512  0.000  0.428  504.8 2324.7 11070.0
2065  1.170  1.048  0.120   9.29  1.385 1007.5  0.574  0.810  0.000  0.466  435.1 1937.3  9542.9
2066  1.017  0.956  0.053   7.28  1.090 1176.7  0.543  0.547  0.000  0.450  463.5 1791.0 10164.8
2067  1.286  1.331  0.028   9.20  0.963 1560.7  0.629  0.334  0.000  0.409  515.5 2258.0 11305.2
2068  1.178  1.100  0.092   8.92  1.125 1335.9  0.601  0.524  0.000  0.457  489.5 2063.8 10736.0
2069  1.155  1.077  0.090   9.02  1.058 1277.0  0.622  0.436  0.000  0.457  474.2 1954.9 10400.7
2070  1.048  1.015  0.038   8.02  1.206 1314.1  0.608  0.598  0.000  0.435  479.2 1720.5 10510.2
2071  1.294  1.226  0.098   9.52  1.094 1202.2  0.621  0.474  0.000  0.455  466.9 2350.4 10240.6
2072  1.377  1.311  0.092  10.58  0.922 1611.6  0.696  0.226  0.000  0.454  520.1 2382.0 11406.7
2073  1.327  1.311  0.040  10.17  0.985 1474.8  0.686  0.299  0.000  0.431  506.7 2353.7 11111.8
2074  1.204  1.137  0.063   9.42  1.180 1137.8  0.621  0.559  0.000  0.452  462.6 2040.0 10146.0
2075  1.336  1.339  0.035  10.01  0.864 1702.7  0.734  0.130  0.000  0.395  542.9 2344.0 11907.6
2076  1.144  1.079  0.086   8.24  1.393 1104.4  0.527  0.865  0.000  0.461  454.7 2037.2  9972.4
2077  1.300  1.326  0.026   9.47  1.067 1463.7  0.662  0.405  0.000  0.401  509.9 2378.3 11182.1
2078  1.348  1.353  0.056   9.92  1.220 1760.7  0.751  0.468  0.000  0.438  558.8 2397.8 12256.4
2079  1.128  1.005  0.110   8.67  1.572 1069.9  0.577  0.996  0.000  0.464  447.3 1959.7  9811.0
2080  1.315  1.286  0.062  10.29  0.990 1362.8  0.679  0.311  0.000  0.448  491.6 2284.2 10781.0
2081  1.383  1.394  0.055  10.18  1.115 1464.1  0.692  0.423  0.000  0.443  508.8 2435.5 11157.8
2082  1.253  1.177  0.074   9.39  1.197 1264.3  0.635  0.562  0.000  0.452  476.1 2196.9 10441.4
2083  1.208  1.204  0.036   9.13  0.851 1739.4  0.670  0.182  0.000  0.376  549.2 2214.8 12044.4
2084  1.189  1.107  0.077   9.33  1.477 1039.4  0.557  0.920  0.000  0.453  436.3 2067.6  9569.3
2085  1.085  1.018  0.085   8.11  1.150 1093.2  0.576  0.575  0.000  0.463  450.6 1769.5  9882.7
2086  1.287  1.185  0.091  10.42  1.124 1165.5  0.638  0.486  0.000  0.456  462.9 2170.5 10151.8
2087  1.251  1.177  0.059   9.96  1.134 1257.9  0.647  0.488  0.000  0.437  476.1 2171.2 10440.6
2088  1.254  1.255  0.049   9.24  0.897 1379.4  0.604  0.293  0.000  0.379  487.9 2393.7 10699.6
2089  1.066  0.952  0.108   8.16  1.149 1037.5  0.542  0.607  0.000  0.465  437.8 1750.8  9601.5
2090  1.295  1.301  0.057   9.64  1.033 1304.1  0.632  0.401  0.000  0.425  479.4 2244.8 10513.1
2091  1.433  1.449  0.019  10.82  0.925 1586.2  0.719  0.206  0.000  0.388  525.3 2600.0 11520.0
2092  1.252  1.182  0.070  10.02  0.847 1311.1  0.651  0.196  0.000  0.449  483.1 2087.3 10595.1
2093  1.278  1.183  0.102  10.23  1.171 1350.2  0.659  0.513  0.000  0.462  491.3 2169.5 10774.3
2094  1.077  0.964  0.093   8.64  1.003 1083.0  0.564  0.438  0.000  0.463  442.3 1776.2  9700.0
2095  1.204  1.133  0.073   9.03  1.051 1083.3  0.540  0.512  0.000  0.455  446.3 2122.4  9787.2
2096  1.379  1.395  0.049  10.53  1.089 1500.1  0.720  0.370  0.000  0.398  514.3 2353.4 11278.7
2097  1.237  1.192  0.057   9.37  1.270 1387.3  0.621  0.649  0.000  0.439  491.7 2174.2 10784.7
2098  1.319  1.308  0.073   9.82  0.896 1219.9  0.629  0.266  0.000  0.451  467.3 2316.0 10248.3
2099  1.072  0.975  0.115   8.07  1.264 1192.5  0.565  0.699  0.000  0.467  467.1 1807.1 10244.0
