# Supplementary material for: Climate and air pollution impacts on habitat suitability of Austrian forest ecosystems
Source: PLoS One. 2017 Sep 12;12(9):e0184194. doi: 10.1371/journal.pone.0184194 (PMC5595319; doi:10.1371/journal.pone.0184194)
Supplement: S1 File — (ZIP) [file pone.0184194.s004.zip › Climate_Data/IF_AT15_HADCM3A1B.dat]

!Made by:  Methyd.exe
!Using:  in.txt
! AT15
! Location (Lon-Lat):  15.650  47.610
! Temperature file:   Z:/Modell_VSDp/VSD_Input/Climate_Scen/AT15_MuezuscHADCM3A1B.txt;#3
! Precipitation file: Z:/Modell_VSDp/VSD_Input/Climate_Scen/AT15_MuezuscHADCM3A1B.txt;#4
! Sunshine file:      Z:/Modell_VSDp/VSD_Input/Climate_Scen/AT15_MuezuscHADCM3A1B.txt/E;#5
! ThetaSat= 0.643; ThetaFC= 0.469; Theta1bar= 0.295; ThetaWP= 0.125
! bulkdens= 0.714 g/cm3
! GDDlim=     5.0 oC
!     8.92 = av. annual mean TempC (oC)
!   1.0696 = av. annual Precip (m/yr)
!  1343.75 = av. annual sunshine hours (h)
!   0.6063 = av. annual AET (m/yr)
!   0.4633 = av. annual percol (m/yr)
!   0.0000 = av. annual Qickfl (m/yr)
!   0.4402 = av. annual mean Theta (m/m)
!    1.164 = av. annual mean rf_miR
!    1.102 = av. annual mean rf_denit
!    0.075 = av. annual mean rf_den
!    485.2 = av. annual PAR (umol/m2/s)
!   2049.6 = av. annual GDD (deg.days)
! ... averages over  150 years.
!Year rf_miR rf_nit rf_denit TempC Precip Sunhrs  AET percol Qickfl  Theta   PAR    GDD kJ/m2/d
1950  1.037  0.916  0.101   7.90  1.236 1442.9  0.575  0.661  0.000  0.466  494.6 1777.4 10847.8
1951  1.017  0.931  0.082   7.40  1.023 1216.5  0.547  0.476  0.000  0.460  467.5 1741.1 10253.6
1952  1.052  0.971  0.084   7.62  1.085 1292.0  0.552  0.533  0.000  0.462  482.5 1830.5 10582.8
1953  1.013  0.906  0.100   7.63  1.161 1106.7  0.535  0.626  0.000  0.466  449.8 1688.4  9864.2
1954  1.000  0.897  0.099   7.44  1.214 1035.2  0.533  0.681  0.000  0.466  442.4 1671.4  9703.3
1955  0.914  0.794  0.091   6.85  1.144 1219.8  0.530  0.613  0.000  0.467  468.2 1527.0 10267.5
1956  0.972  0.862  0.097   7.21  1.176 1449.9  0.577  0.599  0.000  0.466  496.9 1639.5 10897.4
1957  1.106  1.017  0.086   8.43  1.035 1529.6  0.626  0.409  0.000  0.459  508.3 1882.0 11147.5
1958  0.994  0.911  0.079   7.44  0.921 1496.2  0.577  0.344  0.000  0.454  503.2 1678.9 11036.3
1959  0.860  0.762  0.076   6.58  1.071 1070.0  0.512  0.558  0.000  0.464  446.8 1342.0  9799.7
1960  1.118  1.027  0.093   8.47  1.064 1485.2  0.621  0.443  0.000  0.462  502.7 1959.2 11024.4
1961  1.182  1.115  0.074   8.80  1.131 1481.7  0.645  0.485  0.000  0.457  501.1 2064.7 10990.1
1962  0.910  0.857  0.040   6.62  0.862 1391.2  0.525  0.337  0.000  0.435  495.2 1559.8 10861.4
1963  1.000  0.889  0.092   7.49  1.114 1282.4  0.524  0.590  0.000  0.465  474.7 1744.2 10410.4
1964  1.094  1.007  0.089   8.47  1.156 1232.6  0.576  0.580  0.000  0.461  467.3 1862.1 10247.9
1965  0.932  0.826  0.090   7.01  1.059 1159.7  0.525  0.534  0.000  0.464  456.6 1557.9 10013.8
1966  1.036  0.952  0.086   7.82  1.082 1371.9  0.582  0.500  0.000  0.460  487.8 1746.5 10699.0
1967  1.030  0.950  0.070   7.85  1.028 1195.7  0.554  0.474  0.000  0.457  463.1 1741.2 10156.1
1968  0.970  0.893  0.067   7.18  1.052 1277.7  0.550  0.502  0.000  0.457  475.5 1627.0 10427.6
1969  1.104  1.035  0.076   8.01  1.154 1329.7  0.591  0.564  0.000  0.458  487.0 1915.8 10679.9
1970  0.973  0.865  0.091   7.43  0.974 1361.7  0.565  0.409  0.000  0.464  487.3 1652.4 10687.9
1971  1.032  0.933  0.078   8.20  1.098 1419.0  0.606  0.492  0.000  0.457  496.9 1704.3 10897.3
1972  1.125  1.020  0.102   8.51  1.195 1319.3  0.594  0.601  0.000  0.463  478.6 1957.0 10497.3
1973  1.057  0.943  0.102   7.78  1.060 1324.6  0.563  0.497  0.000  0.465  484.3 1865.3 10620.4
1974  1.037  0.970  0.059   7.53  1.034 1457.7  0.598  0.436  0.000  0.453  506.8 1807.3 11114.4
1975  0.994  0.919  0.066   7.07  1.064 1489.2  0.563  0.501  0.000  0.458  507.5 1730.5 11130.8
1976  1.007  0.888  0.098   7.46  1.054 1273.4  0.556  0.497  0.000  0.465  473.3 1695.8 10380.5
1977  0.952  0.851  0.095   7.25  1.166 1232.6  0.550  0.616  0.000  0.466  467.1 1576.6 10244.9
1978  1.014  0.920  0.085   7.67  0.935 1518.2  0.597  0.338  0.000  0.461  506.6 1736.1 11111.2
1979  1.023  0.933  0.075   7.69  1.176 1443.6  0.589  0.587  0.000  0.458  498.1 1778.5 10924.7
1980  0.996  0.897  0.090   7.19  1.092 1354.8  0.567  0.525  0.000  0.464  490.7 1686.8 10761.3
1981  1.036  0.926  0.100   7.87  1.208 1108.1  0.544  0.664  0.000  0.465  447.9 1777.2  9822.8
1982  0.949  0.837  0.087   7.27  1.047 1302.5  0.572  0.475  0.000  0.464  484.0 1589.3 10613.9
1983  0.956  0.848  0.096   6.94  1.085 1201.6  0.531  0.554  0.000  0.466  461.2 1640.8 10113.9
1984  0.984  0.866  0.088   7.75  1.060 1192.6  0.531  0.529  0.000  0.463  460.6 1675.9 10102.2
1985  0.897  0.819  0.060   6.80  1.059 1199.2  0.560  0.499  0.000  0.449  465.4 1446.9 10207.7
1986  1.024  0.911  0.107   7.86  1.179 1352.8  0.582  0.598  0.000  0.467  483.6 1682.4 10605.4
1987  1.027  0.902  0.102   7.94  1.221 1323.7  0.548  0.673  0.000  0.466  481.0 1762.4 10549.5
1988  0.925  0.823  0.083   6.18  1.194 1288.3  0.513  0.682  0.000  0.464  477.4 1626.1 10471.0
1989  1.148  1.039  0.118   8.58  1.215 1348.8  0.601  0.614  0.000  0.466  483.9 2003.8 10613.7
1990  1.197  1.103  0.101   9.11  1.124 1538.4  0.621  0.504  0.000  0.461  502.5 2079.9 11020.6
1991  0.995  0.888  0.096   7.24  1.119 1165.1  0.527  0.592  0.000  0.465  457.6 1731.1 10036.3
1992  0.878  0.773  0.076   6.75  0.999 1293.2  0.566  0.432  0.000  0.462  477.3 1413.0 10467.5
1993  1.087  1.069  0.021   7.91  0.939 1496.8  0.593  0.346  0.000  0.435  508.1 1889.5 11142.8
1994  0.928  0.847  0.077   6.97  1.181 1258.9  0.541  0.640  0.000  0.463  473.9 1516.7 10392.5
1995  0.975  0.873  0.096   7.65  1.170 1076.3  0.509  0.661  0.000  0.465  439.5 1562.7  9638.0
1996  1.014  0.903  0.102   7.77  1.045 1122.1  0.528  0.517  0.000  0.466  454.5 1708.1  9967.4
1997  1.043  0.927  0.104   7.92  1.281 1345.3  0.596  0.685  0.000  0.465  484.3 1756.3 10620.9
1998  0.931  0.834  0.071   7.06  1.170 1301.6  0.541  0.628  0.000  0.460  481.0 1553.4 10550.1
1999  0.975  0.885  0.095   6.85  1.250 1255.7  0.509  0.741  0.000  0.466  473.7 1690.4 10389.2
2000  1.094  1.012  0.089   8.05  1.205 1436.7  0.579  0.626  0.000  0.463  499.9 1903.9 10964.0
2001  1.069  0.986  0.088   8.05  1.279 1290.6  0.573  0.706  0.000  0.462  476.5 1822.4 10449.3
2002  1.064  0.971  0.114   7.51  1.390 1143.0  0.533  0.857  0.000  0.467  453.7 1836.0  9950.7
2003  0.999  0.897  0.089   7.89  1.164 1244.0  0.578  0.587  0.000  0.464  472.7 1673.9 10366.2
2004  1.039  0.960  0.088   7.60  1.087 1430.0  0.602  0.485  0.000  0.460  497.1 1756.5 10902.9
2005  0.993  0.907  0.084   7.07  1.020 1300.4  0.515  0.504  0.000  0.461  479.3 1739.8 10512.5
2006  1.040  1.002  0.058   7.31  1.021 1326.3  0.569  0.452  0.000  0.450  484.3 1782.8 10621.4
2007  0.984  0.869  0.100   7.40  1.330 1273.8  0.541  0.789  0.000  0.466  473.3 1673.5 10379.3
2008  1.019  0.911  0.093   7.87  1.086 1466.4  0.596  0.490  0.000  0.465  498.0 1696.8 10921.1
2009  0.949  0.843  0.083   7.24  1.097 1481.5  0.594  0.504  0.000  0.461  502.7 1528.9 11026.0
2010  1.047  0.938  0.103   8.33  0.992 1457.6  0.609  0.383  0.000  0.465  498.0 1732.8 10922.3
2011  1.025  0.918  0.090   7.62  1.083 1363.7  0.559  0.524  0.000  0.463  488.4 1805.1 10711.4
2012  1.016  0.921  0.084   7.55  1.044 1408.5  0.539  0.505  0.000  0.460  492.1 1771.0 10792.2
2013  1.059  0.955  0.097   8.05  1.006 1395.7  0.593  0.413  0.000  0.464  486.3 1786.4 10665.9
2014  1.026  0.924  0.096   7.81  1.044 1419.9  0.585  0.460  0.000  0.465  492.5 1731.6 10801.7
2015  0.995  0.890  0.102   7.43  1.101 1189.6  0.543  0.558  0.000  0.466  461.7 1678.8 10124.8
2016  1.114  1.098  0.033   8.23  0.737 1710.2  0.659  0.077  0.000  0.393  537.4 1967.0 11785.1
2017  1.169  1.148  0.060   9.07  1.140 1350.3  0.635  0.506  0.000  0.444  489.8 1904.2 10742.7
2018  1.210  1.090  0.106   9.71  1.073 1504.6  0.674  0.399  0.000  0.462  506.1 2081.7 11098.9
2019  1.025  1.032  0.025   6.94  0.901 1126.0  0.544  0.356  0.000  0.440  457.5 1801.2 10033.6
2020  0.997  0.895  0.087   7.24  1.319 1187.4  0.548  0.771  0.000  0.461  464.3 1680.8 10182.8
2021  1.271  1.259  0.049   9.81  0.991 1502.5  0.689  0.302  0.000  0.414  511.7 2143.0 11222.7
2022  1.080  1.000  0.066   8.58  0.892 1450.4  0.633  0.259  0.000  0.450  502.4 1769.6 11018.9
2023  1.249  1.207  0.077   9.66  1.134 1386.8  0.677  0.456  0.000  0.456  492.5 2148.2 10801.2
2024  1.419  1.383  0.066  11.05  0.885 1438.7  0.686  0.199  0.000  0.434  494.6 2495.0 10847.9
2025  1.065  1.037  0.026   7.87  0.874 1657.9  0.602  0.272  0.000  0.408  526.9 1825.8 11555.3
2026  1.100  1.028  0.098   7.31  1.062 1263.7  0.557  0.505  0.000  0.461  480.0 1981.7 10527.0
2027  1.080  1.038  0.050   8.13  0.880 1284.1  0.514  0.366  0.000  0.452  467.0 1864.6 10242.5
2028  1.164  1.172  0.048   8.14  1.094 1647.5  0.604  0.490  0.000  0.449  535.2 2051.3 11737.4
2029  1.068  1.021  0.061   7.87  1.194 1440.7  0.598  0.596  0.000  0.452  500.3 1833.7 10972.2
2030  1.332  1.390  0.057   9.61  0.911 1719.6  0.697  0.215  0.000  0.361  540.1 2495.8 11844.8
2031  1.186  1.160  0.071   8.50  1.237 1599.6  0.632  0.604  0.000  0.442  525.4 2127.4 11523.6
2032  1.198  1.142  0.042   9.57  0.873 1386.9  0.664  0.210  0.000  0.431  493.3 2057.2 10819.2
2033  1.170  1.123  0.044   9.13  0.971 1461.1  0.693  0.278  0.000  0.436  513.4 2000.5 11259.1
2034  1.146  1.070  0.057   9.08  0.993 1243.8  0.596  0.398  0.000  0.444  468.8 1986.6 10282.2
2035  1.086  0.954  0.102   9.08  1.441 1127.0  0.590  0.851  0.000  0.465  451.2 1694.0  9896.2
2036  1.165  1.046  0.115   8.87  1.252 1321.4  0.568  0.684  0.000  0.465  484.1 2070.5 10616.2
2037  1.232  1.184  0.066   9.26  0.749 1470.1  0.644  0.105  0.000  0.432  498.7 2188.8 10937.0
2038  1.217  1.201  0.041   8.75  0.841 1132.0  0.569  0.271  0.000  0.415  455.1 2163.7  9981.1
2039  1.231  1.212  0.041  10.01  0.883 1859.4  0.753  0.130  0.000  0.431  559.4 1957.4 12269.5
2040  1.376  1.401  0.043  10.17  0.891 1563.5  0.705  0.186  0.000  0.433  521.9 2402.9 11446.8
2041  1.455  1.565  0.071  10.22  1.134 1500.4  0.653  0.481  0.000  0.444  510.8 2629.8 11201.9
2042  0.982  0.892  0.000  10.89  0.670 1760.0  0.673  0.000  0.000  0.240  547.0 2618.6 11997.3
2043  1.454  1.463  0.030  11.09  0.866 1629.7  0.715  0.151  0.000  0.425  528.4 2581.2 11587.8
2044  1.153  1.036  0.119   8.84  1.202  997.4  0.526  0.676  0.000  0.466  436.9 1976.0  9582.1
2045  1.093  1.010  0.101   8.26  1.114 1096.3  0.546  0.568  0.000  0.465  445.8 1859.2  9777.7
2046  1.232  1.120  0.127   9.30  1.385 1174.5  0.556  0.829  0.000  0.466  459.0 2142.2 10066.4
2047  1.181  1.090  0.103   9.12  1.599 1410.6  0.604  0.994  0.000  0.462  486.9 2022.3 10678.0
2048  1.077  1.024  0.053   8.50  0.937 1229.9  0.621  0.317  0.000  0.453  476.0 1769.1 10438.7
2049  1.384  1.329  0.084  10.40  1.395 1237.0  0.613  0.782  0.000  0.449  471.9 2524.0 10349.2
2050  1.123  1.053  0.080   8.32  1.130 1338.1  0.583  0.547  0.000  0.456  492.9 1970.9 10810.1
2051  1.080  0.980  0.093   7.78  1.495  933.2  0.520  0.975  0.000  0.464  423.4 1850.0  9286.5
2052  1.213  1.141  0.074   9.17  1.066 1011.2  0.567  0.499  0.000  0.445  441.0 2173.6  9671.1
2053  1.366  1.354  0.086   9.51  0.993 1354.6  0.636  0.356  0.000  0.446  489.9 2497.4 10744.6
2054  1.337  1.232  0.102  10.68  1.179 1032.0  0.606  0.574  0.000  0.449  441.6 2314.5  9684.8
2055  1.136  1.043  0.103   8.75  1.407 1126.8  0.566  0.841  0.000  0.464  449.9 1928.9  9867.8
2056  1.166  1.058  0.112   8.94  1.632  843.8  0.506  1.126  0.000  0.465  412.1 2019.0  9038.5
2057  1.357  1.378  0.015  11.46  0.840 1644.7  0.755  0.085  0.000  0.358  533.3 2611.9 11695.8
2058  1.229  1.203  0.024  10.71  0.706 1541.7  0.707  0.000  0.000  0.314  515.5 2502.2 11305.1
2059  1.091  0.989  0.112   8.63  1.575 1136.4  0.584  0.992  0.000  0.465  454.2 1733.6  9960.9
2060  1.319  1.253  0.067  10.49  0.764 1351.8  0.666  0.098  0.000  0.436  484.9 2295.7 10634.8
2061  1.408  1.408  0.073  10.89  1.067 1479.2  0.713  0.354  0.000  0.446  508.6 2414.8 11153.4
2062  1.400  1.425  0.037  10.56  1.086 1327.9  0.653  0.433  0.000  0.429  487.5 2463.8 10692.0
2063  1.467  1.506  0.036  11.33  1.048 1576.5  0.729  0.319  0.000  0.411  519.9 2501.9 11401.2
2064  1.278  1.167  0.124   9.77  1.523 1381.5  0.640  0.883  0.000  0.456  483.1 2259.6 10594.7
2065  1.361  1.364  0.050  10.20  0.991 1357.0  0.669  0.323  0.000  0.416  489.7 2393.3 10739.9
2066  1.167  1.093  0.065   8.90  0.764 1043.0  0.591  0.172  0.000  0.440  443.1 2032.1  9718.1
2067  1.330  1.275  0.065  10.59  1.052 1114.0  0.609  0.443  0.000  0.442  445.7 2245.3  9775.0
2068  1.435  1.467  0.056  10.72  0.842 1437.6  0.641  0.201  0.000  0.379  498.7 2611.6 10937.9
2069  1.456  1.411  0.088  11.44  0.912 1756.0  0.772  0.139  0.000  0.421  547.5 2517.3 12008.3
2070  1.274  1.278  0.027   9.66  0.919 1471.4  0.651  0.268  0.000  0.432  497.3 2247.6 10907.1
2071  1.564  1.635  0.015  11.29  0.785 1591.0  0.731  0.054  0.000  0.378  524.9 2931.6 11511.2
2072  1.317  1.214  0.107  10.48  1.120 1176.3  0.631  0.489  0.000  0.461  465.7 2210.9 10213.0
2073  1.411  1.410  0.051  10.92  0.787 1289.2  0.656  0.130  0.000  0.427  470.4 2522.4 10317.4
2074  1.270  1.247  0.049  10.29  1.005 1304.6  0.650  0.355  0.000  0.376  481.3 2337.5 10555.5
2075  0.756  0.550  0.000  11.72  0.613 1852.8  0.613  0.000  0.000  0.196  564.2 2905.1 12373.4
2076  1.341  1.349  0.048   9.93  1.276 1191.8  0.601  0.675  0.000  0.437  458.8 2346.5 10062.5
2077  1.470  1.491  0.080  10.78  1.191 1471.7  0.700  0.490  0.000  0.443  509.6 2646.2 11176.6
2078  1.402  1.456  0.070   9.58  1.082 1321.1  0.624  0.458  0.000  0.447  484.6 2538.5 10627.1
2079  1.278  1.220  0.104   9.47  1.056 1414.3  0.608  0.448  0.000  0.457  496.1 2293.7 10879.3
2080  1.284  1.318  0.000  13.28  0.683 1589.8  0.683  0.000  0.000  0.258  529.2 3363.9 11606.4
2081  1.343  1.275  0.075  10.39  1.270 1306.2  0.636  0.634  0.000  0.432  473.0 2338.0 10373.7
2082  1.556  1.586  0.045  11.82  0.925 1449.5  0.705  0.220  0.000  0.423  500.1 2830.3 10967.5
2083  1.374  1.353  0.032  11.69  0.858 1407.6  0.710  0.148  0.000  0.362  505.2 2673.3 11080.5
2084  1.436  1.413  0.055  11.87  0.975 1614.3  0.717  0.259  0.000  0.367  522.1 2744.9 11449.5
2085  1.426  1.438  0.061  10.49  0.914 1193.8  0.596  0.318  0.000  0.437  457.3 2548.1 10029.4
2086  1.381  1.304  0.112  10.92  1.165 1081.5  0.636  0.528  0.000  0.462  449.9 2357.2  9867.0
2087  1.586  1.559  0.042  12.48  0.925 1354.2  0.702  0.223  0.000  0.426  486.2 2855.7 10662.7
2088  1.325  1.267  0.107   9.56  1.038 1132.9  0.566  0.472  0.000  0.451  446.1 2368.4  9782.8
2089  1.524  1.584  0.076  11.54  0.965 1436.7  0.691  0.274  0.000  0.386  499.7 2729.7 10958.3
2090  1.528  1.621  0.054  11.97  1.008 1344.0  0.691  0.317  0.000  0.426  489.1 2774.9 10727.7
2091  1.517  1.513  0.050  11.80  0.851 1421.6  0.696  0.155  0.000  0.409  493.2 2676.2 10816.0
2092  1.427  1.401  0.072  11.12  0.929 1364.3  0.696  0.233  0.000  0.436  490.7 2421.2 10762.1
2093  1.545  1.510  0.068  11.94  0.930 1529.9  0.713  0.217  0.000  0.409  511.0 2768.5 11207.1
2094  1.211  1.165  0.000  12.25  0.721 1678.2  0.725  0.000  0.000  0.257  537.5 2947.8 11789.1
2095  1.322  1.295  0.054  10.08  1.130  987.8  0.563  0.568  0.000  0.419  430.1 2293.1  9431.9
2096  1.477  1.512  0.059  11.40  0.997 1313.7  0.688  0.309  0.000  0.399  485.8 2612.7 10654.2
2097  1.523  1.473  0.106  11.68  1.150 1311.9  0.691  0.459  0.000  0.456  482.9 2637.8 10590.2
2098  1.575  1.618  0.075  11.66  1.202 1050.5  0.635  0.567  0.000  0.427  447.1 2786.6  9805.7
2099  1.072  0.975  0.115   8.07  1.264 1192.5  0.565  0.699  0.000  0.467  467.1 1807.1 10244.0
