# Supplementary material for: Climate and air pollution impacts on habitat suitability of Austrian forest ecosystems
Source: PLoS One. 2017 Sep 12;12(9):e0184194. doi: 10.1371/journal.pone.0184194 (PMC5595319; doi:10.1371/journal.pone.0184194)
Supplement: S1 File — (ZIP) [file pone.0184194.s004.zip › Climate_Data/IF_AT16_BASELINEx.dat]

!Made by:  Methyd.exe
!Using:  in.txt
! AT16
! Location (Lon-Lat):  14.100  47.060
! Temperature file:   Z:/Modell_VSDp/VSD_Input/Climate_Scen/AT16_Murauxx_Baseline.txt;#3
! Precipitation file: Z:/Modell_VSDp/VSD_Input/Climate_Scen/AT16_Murauxx_Baseline.txt;#4
! Sunshine file:      Z:/Modell_VSDp/VSD_Input/Climate_Scen/AT16_Murauxx_Baseline.txt/E;#5
! ThetaSat= 0.650; ThetaFC= 0.448; Theta1bar= 0.356; ThetaWP= 0.241
! bulkdens= 0.671 g/cm3
! GDDlim=     5.0 oC
!     4.20 = av. annual mean TempC (oC)
!   1.1543 = av. annual Precip (m/yr)
!    35.88 = av. annual sunshine hours (h)
!   0.2959 = av. annual AET (m/yr)
!   0.8584 = av. annual percol (m/yr)
!   0.0000 = av. annual Qickfl (m/yr)
!   0.4470 = av. annual mean Theta (m/m)
!    0.622 = av. annual mean rf_miR
!    0.568 = av. annual mean rf_denit
!    0.029 = av. annual mean rf_den
!    260.3 = av. annual PAR (umol/m2/s)
!    910.7 = av. annual GDD (deg.days)
! ... averages over  150 years.
!Year rf_miR rf_nit rf_denit TempC Precip Sunhrs  AET percol Qickfl  Theta   PAR    GDD kJ/m2/d
1950  0.563  0.516  0.027   3.77  1.157   18.9  0.284  0.873  0.000  0.447  255.0  785.6  5592.7
1951  0.677  0.612  0.030   5.19  0.947   81.2  0.347  0.601  0.000  0.446  280.1  972.3  6141.9
1952  0.579  0.526  0.026   4.04  1.090    4.3  0.272  0.819  0.000  0.447  246.0  794.8  5393.8
1953  0.592  0.540  0.028   4.38  1.028   13.0  0.322  0.707  0.000  0.447  247.7  790.1  5431.2
1954  0.549  0.494  0.026   3.69  1.204    7.7  0.272  0.932  0.000  0.447  250.1  737.2  5485.5
1955  0.557  0.503  0.026   3.99  1.128   52.5  0.279  0.850  0.000  0.447  249.7  747.4  5474.9
1956  0.560  0.507  0.027   3.30  1.256   44.2  0.259  0.997  0.000  0.448  250.0  831.6  5482.7
1957  0.620  0.570  0.029   4.04  1.249   61.5  0.303  0.947  0.000  0.447  260.3  917.2  5708.1
1958  0.593  0.536  0.028   4.31  1.029   34.2  0.311  0.718  0.000  0.447  255.0  787.7  5592.8
1959  0.563  0.509  0.027   3.82  0.801   22.5  0.294  0.507  0.000  0.447  251.1  757.6  5507.3
1960  0.574  0.518  0.027   3.58  1.383    8.4  0.265  1.117  0.000  0.448  247.9  803.5  5436.5
1961  0.552  0.500  0.026   2.99  0.985    8.8  0.288  0.697  0.000  0.447  257.7  781.0  5651.7
1962  0.610  0.550  0.027   4.07  1.016   58.3  0.323  0.693  0.000  0.446  269.4  837.6  5907.6
1963  0.600  0.556  0.029   3.53  1.287   25.3  0.271  1.016  0.000  0.448  246.4  915.4  5402.6
1964  0.571  0.525  0.027   3.51  1.052    5.2  0.283  0.770  0.000  0.447  258.5  833.6  5667.8
1965  0.614  0.559  0.029   3.98  0.985   87.3  0.291  0.694  0.000  0.447  274.0  950.7  6007.8
1966  0.665  0.605  0.031   4.42  0.784   28.0  0.316  0.468  0.000  0.447  270.6 1022.2  5933.1
1967  0.697  0.637  0.033   4.64  1.432   26.5  0.312  1.120  0.000  0.447  273.9 1056.2  6007.2
1968  0.575  0.533  0.027   3.68  0.953   23.5  0.280  0.673  0.000  0.447  254.9  837.9  5590.2
1969  0.621  0.573  0.030   3.92  1.113    0.0  0.263  0.849  0.000  0.448  237.7  957.9  5211.8
1970  0.568  0.517  0.026   3.74  1.033   27.3  0.296  0.737  0.000  0.447  254.5  764.2  5580.4
1971  0.648  0.589  0.031   4.39  1.394   46.7  0.306  1.087  0.000  0.447  256.0  989.0  5613.5
1972  0.608  0.548  0.029   3.82  1.175   23.7  0.318  0.857  0.000  0.447  256.8  868.0  5631.5
1973  0.639  0.587  0.031   3.75  1.265    0.0  0.269  0.996  0.000  0.447  264.4 1002.9  5797.8
1974  0.568  0.515  0.027   3.93  1.188   29.4  0.306  0.882  0.000  0.447  267.2  791.3  5860.5
1975  0.504  0.455  0.024   2.95  0.995   26.0  0.254  0.741  0.000  0.447  244.3  684.0  5357.5
1976  0.685  0.625  0.032   4.65  0.875   20.4  0.306  0.569  0.000  0.447  265.1 1065.6  5814.1
1977  0.639  0.582  0.030   4.72  1.393   31.5  0.288  1.106  0.000  0.447  253.6  945.0  5561.8
1978  0.581  0.526  0.027   3.80  0.994    0.0  0.296  0.698  0.000  0.447  245.1  821.7  5374.4
1979  0.637  0.576  0.030   4.03  1.271   72.3  0.305  0.966  0.000  0.447  277.2  952.1  6079.7
1980  0.621  0.568  0.029   4.23  1.061   37.8  0.295  0.766  0.000  0.447  258.5  917.5  5669.1
1981  0.592  0.540  0.028   3.84  1.230   49.7  0.304  0.926  0.000  0.447  261.7  810.5  5739.8
1982  0.515  0.464  0.024   3.42  1.048    6.8  0.281  0.767  0.000  0.447  250.8  624.8  5499.3
1983  0.733  0.671  0.034   4.78  1.194   31.1  0.344  0.850  0.000  0.447  276.9 1146.4  6073.0
1984  0.634  0.576  0.030   3.96  1.116   21.5  0.299  0.817  0.000  0.447  257.8  976.2  5653.0
1985  0.630  0.582  0.030   4.49  1.085   20.4  0.275  0.810  0.000  0.447  246.4  936.3  5404.0
1986  0.593  0.532  0.027   4.18  1.031   10.5  0.326  0.704  0.000  0.447  256.6  783.4  5626.7
1987  0.576  0.515  0.027   4.21  1.094   35.8  0.294  0.800  0.000  0.447  265.7  759.0  5825.8
1988  0.608  0.557  0.029   3.79  1.178   62.2  0.263  0.915  0.000  0.447  262.0  961.0  5745.7
1989  0.578  0.538  0.021   3.45  1.080   25.0  0.271  0.809  0.000  0.442  262.8  852.1  5762.6
1990  0.665  0.612  0.031   4.44  1.263   42.8  0.297  0.966  0.000  0.447  254.4 1017.9  5578.1
1991  0.630  0.577  0.029   3.71  0.936   22.6  0.257  0.679  0.000  0.447  258.4 1031.1  5667.4
1992  0.650  0.605  0.029   4.45  0.858  143.8  0.298  0.560  0.000  0.447  292.1  984.0  6405.6
1993  0.631  0.569  0.028   4.14  1.250   38.7  0.300  0.951  0.000  0.447  266.9  958.2  5852.1
1994  0.691  0.628  0.033   4.84  1.471   44.2  0.300  1.172  0.000  0.448  264.8 1073.3  5807.1
1995  0.577  0.522  0.027   4.13  1.172   19.7  0.279  0.893  0.000  0.447  263.0  767.7  5768.2
1996  0.660  0.595  0.029   4.63  1.160   68.1  0.334  0.826  0.000  0.446  279.4  956.4  6127.1
1997  0.600  0.542  0.027   3.79  1.119   94.7  0.327  0.792  0.000  0.446  265.7  817.6  5826.6
1998  0.590  0.538  0.028   3.85  1.251   33.3  0.269  0.982  0.000  0.448  254.7  885.1  5585.0
1999  0.606  0.554  0.028   4.25  1.024   26.2  0.325  0.700  0.000  0.447  253.7  839.8  5563.0
2000  0.631  0.580  0.030   3.89  1.353   44.9  0.272  1.081  0.000  0.447  257.8  995.1  5654.3
2001  0.585  0.532  0.027   3.32  1.128   75.3  0.260  0.868  0.000  0.447  263.8  901.5  5785.1
2002  0.661  0.601  0.031   4.82  0.976    4.5  0.307  0.669  0.000  0.447  259.8 1007.2  5697.3
2003  0.593  0.543  0.028   4.01  1.209   43.0  0.284  0.924  0.000  0.448  252.9  886.2  5545.2
2004  0.660  0.599  0.032   4.94  1.307   44.1  0.297  1.009  0.000  0.448  269.3 1005.7  5906.1
2005  0.633  0.585  0.031   4.13  1.285   19.3  0.294  0.991  0.000  0.447  252.7  958.0  5540.5
2006  0.651  0.591  0.030   4.78  1.006   58.7  0.331  0.675  0.000  0.447  268.3  919.3  5882.6
2007  0.517  0.471  0.024   3.16  0.957   90.0  0.276  0.681  0.000  0.447  268.7  697.6  5892.7
2008  0.649  0.602  0.028   4.11  1.049   30.3  0.288  0.761  0.000  0.446  264.4  993.0  5798.4
2009  0.613  0.555  0.029   4.29  1.336   39.8  0.301  1.035  0.000  0.447  266.8  891.0  5851.0
2010  0.692  0.644  0.031   4.56  1.702    0.0  0.301  1.401  0.000  0.446  242.1 1038.4  5308.1
2011  0.595  0.541  0.028   4.31  1.286   38.7  0.286  1.000  0.000  0.447  267.5  818.6  5866.2
2012  0.661  0.612  0.031   4.49  1.270   88.1  0.292  0.978  0.000  0.447  280.6 1003.4  6153.6
2013  0.580  0.537  0.028   4.11  1.133   36.8  0.290  0.843  0.000  0.447  255.0  754.7  5592.1
2014  0.671  0.616  0.031   4.82  1.228   23.6  0.326  0.902  0.000  0.447  260.9  971.8  5722.0
2015  0.610  0.555  0.029   4.50  1.276    0.0  0.290  0.986  0.000  0.448  246.3  864.0  5400.9
2016  0.636  0.583  0.030   4.44  1.261   80.3  0.298  0.963  0.000  0.447  274.4  932.1  6017.0
2017  0.691  0.651  0.033   4.51  1.203   75.3  0.292  0.911  0.000  0.447  273.0 1103.9  5986.3
2018  0.544  0.492  0.026   3.96  1.125   15.1  0.311  0.814  0.000  0.447  259.7  717.2  5694.5
2019  0.599  0.545  0.028   3.66  1.008   19.6  0.273  0.734  0.000  0.447  256.4  928.6  5622.6
2020  0.644  0.592  0.031   4.09  1.249   75.7  0.294  0.955  0.000  0.447  249.4  947.2  5469.6
2021  0.653  0.596  0.026   4.80  1.082   21.2  0.274  0.808  0.000  0.445  270.2  995.5  5925.1
2022  0.627  0.574  0.023   4.36  0.964   25.3  0.324  0.640  0.000  0.445  262.6  876.9  5758.1
2023  0.582  0.529  0.027   4.11  1.310   30.5  0.314  0.995  0.000  0.447  251.0  750.8  5505.0
2024  0.605  0.556  0.029   4.25  1.256   36.0  0.297  0.959  0.000  0.447  263.5  869.8  5778.6
2025  0.501  0.453  0.024   2.84  1.221   14.2  0.272  0.949  0.000  0.447  258.3  638.6  5664.0
2026  0.569  0.520  0.027   3.45  1.309   28.2  0.271  1.038  0.000  0.447  259.1  822.6  5682.6
2027  0.606  0.555  0.029   3.76  1.087  102.2  0.275  0.812  0.000  0.448  274.0  917.6  6008.3
2028  0.671  0.608  0.031   5.21  1.025    7.7  0.348  0.677  0.000  0.447  261.4  930.1  5733.2
2029  0.637  0.585  0.031   4.44  1.020   42.3  0.293  0.726  0.000  0.447  268.9  950.2  5897.4
2030  0.678  0.620  0.032   4.78  1.070   55.0  0.310  0.760  0.000  0.447  266.5 1033.8  5845.1
2031  0.654  0.596  0.031   4.65  1.051    7.8  0.336  0.714  0.000  0.447  258.3  928.6  5664.3
2032  0.691  0.635  0.032   4.83  0.947   34.2  0.332  0.614  0.000  0.447  262.6 1038.8  5758.5
2033  0.710  0.651  0.033   5.22  1.105   52.9  0.313  0.792  0.000  0.447  273.9 1098.2  6006.2
2034  0.651  0.594  0.031   4.49  1.176   62.7  0.289  0.887  0.000  0.448  272.4  981.5  5974.3
2035  0.676  0.613  0.032   5.04  1.199   70.2  0.298  0.901  0.000  0.447  279.3 1045.9  6125.1
2036  0.639  0.585  0.028   4.72  1.357   41.1  0.318  1.038  0.000  0.446  248.5  896.5  5449.2
2037  0.623  0.568  0.030   4.59  1.160    6.6  0.295  0.864  0.000  0.447  245.3  855.1  5379.7
2038  0.628  0.575  0.030   4.38  1.224    2.2  0.266  0.958  0.000  0.447  243.0  950.5  5328.1
2039  0.647  0.589  0.029   4.67  0.765   15.9  0.308  0.457  0.000  0.446  262.9  944.1  5765.6
2040  0.644  0.593  0.031   4.47  1.171   20.7  0.266  0.905  0.000  0.447  270.1  989.3  5923.4
2041  0.616  0.563  0.029   3.93  1.237   12.1  0.280  0.957  0.000  0.447  255.5  942.3  5603.8
2042  0.700  0.642  0.033   4.90  1.396   38.5  0.299  1.096  0.000  0.447  255.9 1098.4  5612.7
2043  0.632  0.579  0.030   4.26  1.474   31.1  0.265  1.209  0.000  0.448  254.3  970.9  5576.8
2044  0.563  0.512  0.026   3.65  1.068   30.5  0.312  0.756  0.000  0.444  266.9  785.4  5853.1
2045  0.623  0.564  0.030   4.07  1.156   67.4  0.329  0.827  0.000  0.447  258.2  882.0  5662.4
2046  0.705  0.651  0.034   4.84  1.095   51.8  0.318  0.776  0.000  0.447  278.9 1068.9  6116.3
2047  0.656  0.602  0.031   4.55  1.241   70.9  0.301  0.940  0.000  0.447  270.7  970.8  5936.9
2048  0.645  0.585  0.030   4.03  0.925   63.5  0.299  0.626  0.000  0.447  267.6 1016.2  5868.7
2049  0.625  0.573  0.030   4.27  1.190   20.6  0.273  0.917  0.000  0.447  268.2  941.2  5880.9
2050  0.597  0.546  0.029   3.91  1.195   27.9  0.296  0.899  0.000  0.447  257.9  858.6  5656.2
2051  0.656  0.593  0.030   4.68  1.004   43.5  0.318  0.687  0.000  0.446  271.0  981.7  5942.7
2052  0.608  0.554  0.029   3.80  1.187    0.0  0.285  0.903  0.000  0.447  257.4  912.3  5644.0
2053  0.594  0.538  0.028   3.65  1.349   42.0  0.292  1.057  0.000  0.448  249.3  893.7  5466.0
2054  0.662  0.605  0.031   4.59  1.168   23.8  0.286  0.882  0.000  0.447  253.5 1027.5  5559.0
2055  0.608  0.552  0.029   3.92  1.118    7.0  0.296  0.821  0.000  0.447  266.0  901.8  5832.9
2056  0.625  0.568  0.029   4.24  1.058   20.3  0.308  0.750  0.000  0.447  266.9  937.0  5852.3
2057  0.595  0.538  0.028   4.26  1.392    0.3  0.294  1.098  0.000  0.447  225.5  813.4  4945.9
2058  0.563  0.523  0.024   4.08  0.849   11.8  0.282  0.566  0.000  0.446  257.3  723.3  5642.8
2059  0.668  0.603  0.031   4.82  1.092   31.1  0.316  0.776  0.000  0.447  275.7  999.2  6046.7
2060  0.606  0.547  0.029   3.19  1.335    8.1  0.261  1.074  0.000  0.447  253.0  962.2  5547.5
2061  0.634  0.588  0.030   4.25  1.024   41.2  0.327  0.698  0.000  0.447  257.9  937.9  5655.1
2062  0.660  0.609  0.031   4.53  1.256   31.1  0.285  0.971  0.000  0.447  265.7  970.5  5825.7
2063  0.632  0.585  0.031   4.28  1.123   39.5  0.274  0.849  0.000  0.447  269.1  957.7  5900.6
2064  0.563  0.514  0.027   3.56  1.023   15.5  0.289  0.733  0.000  0.447  249.9  793.3  5480.7
2065  0.667  0.610  0.032   4.24  1.176   26.0  0.304  0.872  0.000  0.447  269.0 1024.9  5899.0
2066  0.615  0.562  0.029   3.74  1.152   32.5  0.280  0.873  0.000  0.448  239.0  911.2  5241.0
2067  0.655  0.604  0.031   4.20  1.252   77.0  0.303  0.949  0.000  0.447  273.8  975.2  6004.6
2068  0.596  0.537  0.026   3.80  1.060   61.1  0.329  0.731  0.000  0.446  260.3  799.2  5707.3
2069  0.744  0.678  0.033   5.67  1.382   42.7  0.361  1.021  0.000  0.446  268.4 1106.4  5885.6
2070  0.659  0.602  0.031   4.96  1.264   45.7  0.343  0.921  0.000  0.447  257.4  945.0  5645.1
2071  0.670  0.621  0.025   3.95  0.931  109.3  0.306  0.626  0.000  0.444  275.4 1086.6  6038.9
2072  0.569  0.512  0.027   3.54  1.035   16.3  0.286  0.748  0.000  0.447  249.5  814.5  5470.8
2073  0.685  0.633  0.033   4.85  1.119   15.8  0.270  0.849  0.000  0.447  259.5 1087.3  5691.3
2074  0.595  0.542  0.027   4.01  0.965    0.3  0.272  0.693  0.000  0.447  255.4  856.0  5600.5
2075  0.648  0.597  0.030   4.32  1.132    5.4  0.295  0.837  0.000  0.447  261.4  962.9  5732.5
2076  0.594  0.538  0.028   4.48  1.133   34.3  0.330  0.803  0.000  0.446  256.1  801.6  5615.4
2077  0.506  0.457  0.024   3.51  1.359    0.0  0.262  1.097  0.000  0.448  233.6  661.5  5122.7
2078  0.516  0.471  0.025   2.83  1.169    0.0  0.239  0.930  0.000  0.448  248.5  711.1  5450.2
2079  0.564  0.515  0.026   3.42  1.277   51.4  0.262  1.015  0.000  0.447  254.6  835.5  5583.7
2080  0.673  0.619  0.032   4.58  1.240   80.4  0.293  0.947  0.000  0.447  267.7 1061.1  5869.6
2081  0.609  0.564  0.029   3.88  1.183   90.8  0.287  0.896  0.000  0.447  271.8  925.2  5960.8
2082  0.653  0.603  0.031   4.42  1.134   38.2  0.267  0.866  0.000  0.447  263.1 1030.2  5770.2
2083  0.692  0.636  0.033   4.53  1.194   75.1  0.318  0.876  0.000  0.447  269.6 1073.0  5911.3
2084  0.672  0.619  0.032   4.70  1.336   53.0  0.270  1.066  0.000  0.448  264.1 1019.9  5791.9
2085  0.578  0.527  0.028   3.95  1.188   23.1  0.284  0.904  0.000  0.448  249.1  809.0  5462.6
2086  0.633  0.568  0.030   4.71  1.281   37.6  0.301  0.980  0.000  0.447  258.1  909.3  5659.4
2087  0.586  0.536  0.028   3.98  1.323   49.6  0.292  1.030  0.000  0.447  263.3  839.5  5773.6
2088  0.672  0.608  0.032   5.08  1.437    0.0  0.311  1.127  0.000  0.448  248.6  968.7  5450.9
2089  0.594  0.543  0.026   3.99  1.016   16.7  0.292  0.724  0.000  0.447  247.6  814.4  5429.3
2090  0.572  0.522  0.024   3.77  1.272    9.7  0.278  0.994  0.000  0.446  244.9  835.4  5369.4
2091  0.716  0.657  0.031   5.30  0.820   76.0  0.343  0.477  0.000  0.446  284.1 1079.8  6229.9
2092  0.683  0.622  0.032   5.01  1.337   14.8  0.289  1.048  0.000  0.447  252.1 1072.6  5527.4
2093  0.536  0.480  0.025   4.24  1.110   10.1  0.311  0.799  0.000  0.447  238.0  629.5  5218.4
2094  0.645  0.583  0.030   5.00  1.128   20.9  0.332  0.796  0.000  0.447  264.1  908.1  5792.4
2095  0.631  0.585  0.030   4.34  1.131   15.6  0.297  0.834  0.000  0.447  261.3  899.5  5729.1
2096  0.623  0.559  0.029   4.04  1.138   91.4  0.332  0.807  0.000  0.447  272.4  905.0  5974.0
2097  0.588  0.539  0.028   4.07  1.162   47.6  0.253  0.910  0.000  0.448  250.5  861.2  5493.3
2098  0.682  0.624  0.032   4.65  1.073   34.2  0.314  0.760  0.000  0.447  278.0 1036.5  6096.0
2099  0.711  0.643  0.034   5.40  1.358   46.2  0.315  1.043  0.000  0.447  269.3 1049.7  5906.5
