# Supplementary material for: Climate and air pollution impacts on habitat suitability of Austrian forest ecosystems
Source: PLoS One. 2017 Sep 12;12(9):e0184194. doi: 10.1371/journal.pone.0184194 (PMC5595319; doi:10.1371/journal.pone.0184194)
Supplement: S1 File — (ZIP) [file pone.0184194.s004.zip › Climate_Data/IF_AT16_ECHAM5A1B.dat]

!Made by:  Methyd.exe
!Using:  in.txt
! AT16
! Location (Lon-Lat):  14.100  47.060
! Temperature file:   Z:/Modell_VSDp/VSD_Input/Climate_Scen/AT16_MurauxxECHAM5A1B.txt;#3
! Precipitation file: Z:/Modell_VSDp/VSD_Input/Climate_Scen/AT16_MurauxxECHAM5A1B.txt;#4
! Sunshine file:      Z:/Modell_VSDp/VSD_Input/Climate_Scen/AT16_MurauxxECHAM5A1B.txt/E;#5
! ThetaSat= 0.650; ThetaFC= 0.448; Theta1bar= 0.356; ThetaWP= 0.241
! bulkdens= 0.671 g/cm3
! GDDlim=     5.0 oC
!     5.29 = av. annual mean TempC (oC)
!   1.1384 = av. annual Precip (m/yr)
!    46.45 = av. annual sunshine hours (h)
!   0.3284 = av. annual AET (m/yr)
!   0.8100 = av. annual percol (m/yr)
!   0.0000 = av. annual Qickfl (m/yr)
!   0.4457 = av. annual mean Theta (m/m)
!    0.737 = av. annual mean rf_miR
!    0.683 = av. annual mean rf_denit
!    0.032 = av. annual mean rf_den
!    257.7 = av. annual PAR (umol/m2/s)
!   1130.0 = av. annual GDD (deg.days)
! ... averages over  150 years.
!Year rf_miR rf_nit rf_denit TempC Precip Sunhrs  AET percol Qickfl  Theta   PAR    GDD kJ/m2/d
1950  0.563  0.516  0.027   3.77  1.157   18.9  0.284  0.873  0.000  0.447  255.0  785.6  5592.7
1951  0.677  0.612  0.030   5.19  0.947   81.2  0.347  0.601  0.000  0.446  280.1  972.3  6141.9
1952  0.579  0.526  0.026   4.04  1.090    4.3  0.272  0.819  0.000  0.447  246.0  794.8  5393.8
1953  0.592  0.540  0.028   4.38  1.028   13.0  0.322  0.707  0.000  0.447  247.7  790.1  5431.2
1954  0.549  0.494  0.026   3.69  1.204    7.7  0.272  0.932  0.000  0.447  250.1  737.2  5485.5
1955  0.557  0.503  0.026   3.99  1.128   52.5  0.279  0.850  0.000  0.447  249.7  747.4  5474.9
1956  0.560  0.507  0.027   3.30  1.256   44.2  0.259  0.997  0.000  0.448  250.0  831.6  5482.7
1957  0.620  0.570  0.029   4.04  1.249   61.5  0.303  0.947  0.000  0.447  260.3  917.2  5708.1
1958  0.593  0.536  0.028   4.31  1.029   34.2  0.311  0.718  0.000  0.447  255.0  787.7  5592.8
1959  0.563  0.509  0.027   3.82  0.801   22.5  0.294  0.507  0.000  0.447  251.1  757.6  5507.3
1960  0.574  0.518  0.027   3.58  1.383    8.4  0.265  1.117  0.000  0.448  247.9  803.5  5436.5
1961  0.552  0.500  0.026   2.99  0.985    8.8  0.288  0.697  0.000  0.447  257.7  781.0  5651.7
1962  0.610  0.550  0.027   4.07  1.016   58.3  0.323  0.693  0.000  0.446  269.4  837.6  5907.6
1963  0.600  0.556  0.029   3.53  1.287   25.3  0.271  1.016  0.000  0.448  246.4  915.4  5402.6
1964  0.571  0.525  0.027   3.51  1.052    5.2  0.283  0.770  0.000  0.447  258.5  833.6  5667.8
1965  0.614  0.559  0.029   3.98  0.985   87.3  0.291  0.694  0.000  0.447  274.0  950.7  6007.8
1966  0.665  0.605  0.031   4.42  0.784   28.0  0.316  0.468  0.000  0.447  270.6 1022.2  5933.1
1967  0.697  0.637  0.033   4.64  1.432   26.5  0.312  1.120  0.000  0.447  273.9 1056.2  6007.2
1968  0.575  0.533  0.027   3.68  0.953   23.5  0.280  0.673  0.000  0.447  254.9  837.9  5590.2
1969  0.621  0.573  0.030   3.92  1.113    0.0  0.263  0.849  0.000  0.448  237.7  957.9  5211.8
1970  0.568  0.517  0.026   3.74  1.033   27.3  0.296  0.737  0.000  0.447  254.5  764.2  5580.4
1971  0.648  0.589  0.031   4.39  1.394   46.7  0.306  1.087  0.000  0.447  256.0  989.0  5613.5
1972  0.608  0.548  0.029   3.82  1.175   23.7  0.318  0.857  0.000  0.447  256.8  868.0  5631.5
1973  0.639  0.587  0.031   3.75  1.265    0.0  0.269  0.996  0.000  0.447  264.4 1002.9  5797.8
1974  0.568  0.515  0.027   3.93  1.188   29.4  0.306  0.882  0.000  0.447  267.2  791.3  5860.5
1975  0.504  0.455  0.024   2.95  0.995   26.0  0.254  0.741  0.000  0.447  244.3  684.0  5357.5
1976  0.685  0.625  0.032   4.65  0.875   20.4  0.306  0.569  0.000  0.447  265.1 1065.6  5814.1
1977  0.639  0.582  0.030   4.72  1.393   31.5  0.288  1.106  0.000  0.447  253.6  945.0  5561.8
1978  0.581  0.526  0.027   3.80  0.994    0.0  0.296  0.698  0.000  0.447  245.1  821.7  5374.4
1979  0.637  0.576  0.030   4.03  1.271   72.3  0.305  0.966  0.000  0.447  277.2  952.1  6079.7
1980  0.621  0.568  0.029   4.23  1.061   37.8  0.295  0.766  0.000  0.447  258.5  917.5  5669.1
1981  0.592  0.540  0.028   3.84  1.230   49.7  0.304  0.926  0.000  0.447  261.7  810.5  5739.8
1982  0.515  0.464  0.024   3.42  1.048    6.8  0.281  0.767  0.000  0.447  250.8  624.8  5499.3
1983  0.733  0.671  0.034   4.78  1.194   31.1  0.344  0.850  0.000  0.447  276.9 1146.4  6073.0
1984  0.634  0.576  0.030   3.96  1.116   21.5  0.299  0.817  0.000  0.447  257.8  976.2  5653.0
1985  0.630  0.582  0.030   4.49  1.085   20.4  0.275  0.810  0.000  0.447  246.4  936.3  5404.0
1986  0.593  0.532  0.027   4.18  1.031   10.5  0.326  0.704  0.000  0.447  256.6  783.4  5626.7
1987  0.576  0.515  0.027   4.21  1.094   35.8  0.294  0.800  0.000  0.447  265.7  759.0  5825.8
1988  0.608  0.557  0.029   3.79  1.178   62.2  0.263  0.915  0.000  0.447  262.0  961.0  5745.7
1989  0.578  0.538  0.021   3.45  1.080   25.0  0.271  0.809  0.000  0.442  262.8  852.1  5762.6
1990  0.665  0.612  0.031   4.44  1.263   42.8  0.297  0.966  0.000  0.447  254.4 1017.9  5578.1
1991  0.630  0.577  0.029   3.71  0.936   22.6  0.257  0.679  0.000  0.447  258.4 1031.1  5667.4
1992  0.650  0.605  0.029   4.45  0.858  143.8  0.298  0.560  0.000  0.447  292.1  984.0  6405.6
1993  0.631  0.569  0.028   4.14  1.250   38.7  0.300  0.951  0.000  0.447  266.9  958.2  5852.1
1994  0.691  0.628  0.033   4.84  1.471   44.2  0.300  1.172  0.000  0.448  264.8 1073.3  5807.1
1995  0.577  0.522  0.027   4.13  1.172   19.7  0.279  0.893  0.000  0.447  263.0  767.7  5768.2
1996  0.660  0.595  0.029   4.63  1.160   68.1  0.334  0.826  0.000  0.446  279.4  956.4  6127.1
1997  0.600  0.542  0.027   3.79  1.119   94.7  0.327  0.792  0.000  0.446  265.7  817.6  5826.6
1998  0.590  0.538  0.028   3.85  1.251   33.3  0.269  0.982  0.000  0.448  254.7  885.1  5585.0
1999  0.606  0.554  0.028   4.25  1.024   26.2  0.325  0.700  0.000  0.447  253.7  839.8  5563.0
2000  0.631  0.580  0.030   3.89  1.353   44.9  0.272  1.081  0.000  0.447  257.8  995.1  5654.3
2001  0.585  0.532  0.027   3.32  1.128   75.3  0.260  0.868  0.000  0.447  263.8  901.5  5785.1
2002  0.661  0.601  0.031   4.82  0.976    4.5  0.307  0.669  0.000  0.447  259.8 1007.2  5697.3
2003  0.593  0.543  0.028   4.01  1.209   43.0  0.284  0.924  0.000  0.448  252.9  886.2  5545.2
2004  0.660  0.599  0.032   4.94  1.307   44.1  0.297  1.009  0.000  0.448  269.3 1005.7  5906.1
2005  0.633  0.585  0.031   4.13  1.285   19.3  0.294  0.991  0.000  0.447  252.7  958.0  5540.5
2006  0.651  0.591  0.030   4.78  1.006   58.7  0.331  0.675  0.000  0.447  268.3  919.3  5882.6
2007  0.517  0.471  0.024   3.16  0.957   90.0  0.276  0.681  0.000  0.447  268.7  697.6  5892.7
2008  0.649  0.602  0.028   4.11  1.049   30.3  0.288  0.761  0.000  0.446  264.4  993.0  5798.4
2009  0.613  0.555  0.029   4.29  1.336   39.8  0.301  1.035  0.000  0.447  266.8  891.0  5851.0
2010  0.692  0.644  0.031   4.56  1.702    0.0  0.301  1.401  0.000  0.446  242.1 1038.4  5308.1
2011  0.595  0.541  0.028   4.31  1.286   38.7  0.286  1.000  0.000  0.447  267.5  818.6  5866.2
2012  0.661  0.612  0.031   4.49  1.270   88.1  0.292  0.978  0.000  0.447  280.6 1003.4  6153.6
2013  0.580  0.537  0.028   4.11  1.133   36.8  0.290  0.843  0.000  0.447  255.0  754.7  5592.1
2014  0.671  0.616  0.031   4.82  1.228   23.6  0.326  0.902  0.000  0.447  260.9  971.8  5722.0
2015  0.610  0.555  0.029   4.50  1.276    0.0  0.290  0.986  0.000  0.448  246.3  864.0  5400.9
2016  0.601  0.545  0.028   4.36  1.396   33.4  0.278  1.118  0.000  0.447  252.3  826.2  5532.6
2017  0.729  0.679  0.035   5.26  1.226   83.6  0.307  0.920  0.000  0.447  265.5 1161.1  5822.7
2018  0.731  0.668  0.029   5.53  1.206   19.5  0.356  0.850  0.000  0.445  259.0 1047.7  5680.3
2019  0.688  0.636  0.032   4.68  1.039   74.1  0.287  0.752  0.000  0.447  261.7 1116.6  5739.2
2020  0.556  0.502  0.026   3.02  1.336   60.9  0.280  1.055  0.000  0.447  225.8  789.5  4951.8
2021  0.678  0.620  0.026   4.80  1.067   35.4  0.294  0.773  0.000  0.444  261.4 1062.8  5731.8
2022  0.652  0.596  0.025   4.43  1.099   45.3  0.323  0.776  0.000  0.444  258.8  933.3  5674.6
2023  0.679  0.616  0.025   4.99  1.074   66.3  0.351  0.723  0.000  0.444  250.4  959.7  5491.8
2024  0.682  0.630  0.032   4.91  1.386   35.4  0.320  1.066  0.000  0.447  242.2 1008.8  5311.2
2025  0.522  0.478  0.025   3.13  1.285    3.2  0.249  1.036  0.000  0.447  243.2  717.2  5333.7
2026  0.667  0.623  0.026   4.08  1.404   81.3  0.296  1.108  0.000  0.445  259.0 1047.0  5680.4
2027  0.570  0.517  0.027   3.34  1.096   42.1  0.249  0.846  0.000  0.448  263.2  859.8  5771.3
2028  0.761  0.714  0.034   5.74  0.941   25.5  0.370  0.571  0.000  0.446  266.3 1134.3  5839.6
2029  0.601  0.542  0.028   4.65  0.974   32.6  0.324  0.649  0.000  0.445  244.2  779.3  5355.5
2030  0.648  0.598  0.031   4.49  1.360   26.3  0.306  1.054  0.000  0.447  252.6  960.9  5539.6
2031  0.690  0.640  0.030   4.85  1.205   57.0  0.321  0.884  0.000  0.446  256.8 1037.7  5632.4
2032  0.845  0.799  0.027   6.17  0.810   71.5  0.353  0.457  0.000  0.440  264.8 1362.7  5806.7
2033  0.717  0.652  0.034   5.59  1.436    0.0  0.328  1.108  0.000  0.447  239.9 1073.1  5261.5
2034  0.691  0.623  0.033   4.80  1.261   46.3  0.345  0.916  0.000  0.447  251.6 1023.8  5516.4
2035  0.763  0.700  0.034   5.69  1.207   79.3  0.345  0.862  0.000  0.447  274.2 1222.6  6013.7
2036  0.764  0.704  0.029   5.81  1.281   76.8  0.334  0.947  0.000  0.443  257.8 1190.3  5654.2
2037  0.677  0.619  0.031   4.90  1.214    7.7  0.308  0.905  0.000  0.446  235.2 1007.0  5157.2
2038  0.646  0.589  0.030   4.49  1.455    6.0  0.287  1.168  0.000  0.447  229.9  985.8  5040.8
2039  0.915  0.885  0.017   7.04  0.723   59.4  0.384  0.338  0.000  0.429  246.2 1456.8  5399.2
2040  0.798  0.752  0.034   6.11  1.159   63.2  0.359  0.800  0.000  0.446  251.8 1247.5  5522.0
2041  0.664  0.600  0.031   4.73  1.240    8.3  0.339  0.901  0.000  0.447  255.0  975.4  5591.0
2042  0.829  0.756  0.039   6.31  1.469    0.0  0.335  1.134  0.000  0.447  250.8 1325.6  5500.2
2043  0.658  0.594  0.031   5.06  1.662    0.0  0.316  1.346  0.000  0.447  236.0  932.8  5174.9
2044  0.608  0.554  0.028   4.54  1.184   29.9  0.316  0.869  0.000  0.444  241.5  820.2  5297.0
2045  0.862  0.804  0.038   6.13  1.112  125.0  0.377  0.735  0.000  0.446  273.6 1414.4  5999.6
2046  0.885  0.825  0.042   6.50  1.158   25.5  0.343  0.815  0.000  0.447  267.5 1444.1  5865.3
2047  0.829  0.765  0.037   6.71  1.558   50.3  0.388  1.170  0.000  0.445  254.7 1234.7  5585.9
2048  0.785  0.724  0.036   5.74  0.769  105.2  0.361  0.408  0.000  0.447  255.6 1269.7  5605.7
2049  0.778  0.708  0.035   6.07  1.127   20.4  0.323  0.804  0.000  0.447  268.7 1241.1  5893.3
2050  0.684  0.630  0.033   5.25  1.215   17.9  0.340  0.875  0.000  0.447  251.9  965.8  5523.5
2051  0.933  0.873  0.043   7.16  0.959   39.6  0.368  0.591  0.000  0.446  264.8 1552.7  5806.0
2052  0.770  0.706  0.037   5.94  1.363   22.6  0.353  1.010  0.000  0.447  249.6 1142.8  5474.4
2053  0.883  0.835  0.039   5.88  1.224   12.0  0.336  0.888  0.000  0.446  240.8 1474.6  5281.6
2054  0.846  0.772  0.039   6.72  1.037    4.9  0.378  0.659  0.000  0.447  245.1 1351.5  5375.1
2055  0.768  0.714  0.036   6.09  1.059    0.0  0.356  0.703  0.000  0.447  235.1 1133.1  5156.2
2056  0.724  0.668  0.034   5.44  1.279   31.8  0.318  0.961  0.000  0.446  250.6 1118.4  5495.2
2057  0.751  0.687  0.036   5.59  1.414    6.0  0.312  1.102  0.000  0.447  222.1 1177.4  4871.2
2058  0.783  0.767  0.024   5.91  0.810   74.9  0.348  0.462  0.000  0.443  276.5 1203.9  6062.7
2059  1.016  0.956  0.041   7.72  1.024  157.9  0.427  0.596  0.000  0.444  297.0 1693.9  6514.0
2060  0.801  0.741  0.038   5.12  1.378   34.7  0.306  1.072  0.000  0.447  259.9 1385.2  5700.0
2061  0.731  0.686  0.029   5.09  1.117   50.1  0.337  0.780  0.000  0.445  245.4 1097.5  5381.5
2062  0.886  0.856  0.043   6.54  1.279   93.8  0.350  0.928  0.000  0.447  270.9 1425.4  5941.2
2063  0.818  0.768  0.036   6.41  1.431   50.9  0.345  1.087  0.000  0.446  253.3 1280.8  5554.6
2064  0.689  0.644  0.033   4.87  0.999   52.0  0.321  0.678  0.000  0.447  256.0 1032.3  5613.4
2065  1.014  0.962  0.040   7.55  0.844   75.4  0.392  0.452  0.000  0.445  272.1 1730.7  5967.4
2066  0.838  0.797  0.041   5.84  1.110    4.1  0.343  0.767  0.000  0.446  238.5 1322.4  5230.1
2067  0.979  0.925  0.037   6.77  1.166  111.7  0.379  0.787  0.000  0.443  279.0 1699.2  6118.8
2068  0.841  0.776  0.033   5.89  0.768   85.6  0.358  0.409  0.000  0.444  272.3 1407.8  5972.2
2069  1.036  0.979  0.042   8.20  0.844   42.6  0.402  0.442  0.000  0.443  261.0 1640.4  5722.5
2070  1.021  0.941  0.045   8.61  1.136  110.1  0.439  0.697  0.000  0.445  258.5 1619.0  5668.8
2071  1.050  1.050  0.015   7.19  0.740  245.2  0.424  0.316  0.000  0.425  304.6 1832.1  6679.1
2072  0.907  0.850  0.044   6.49  0.875   29.6  0.340  0.535  0.000  0.447  249.7 1573.6  5476.0
2073  0.969  0.930  0.045   7.54  1.144   79.2  0.396  0.749  0.000  0.446  261.3 1567.0  5729.6
2074  1.062  1.057  0.008   8.16  0.855   73.7  0.398  0.457  0.000  0.419  263.2 1760.1  5771.7
2075  1.069  1.013  0.047   8.29  0.808  103.4  0.422  0.386  0.000  0.445  282.0 1771.6  6184.1
2076  0.925  0.850  0.043   7.49  1.087   17.1  0.382  0.705  0.000  0.447  237.0 1452.3  5196.6
2077  0.824  0.759  0.039   6.60  1.335   18.4  0.377  0.958  0.000  0.447  217.5 1281.1  4768.7
2078  0.737  0.689  0.036   4.64  1.253    0.0  0.302  0.951  0.000  0.447  230.6 1150.5  5058.0
2079  1.041  1.006  0.036   7.08  0.994  138.8  0.390  0.604  0.000  0.443  283.9 1839.1  6226.3
2080  1.001  0.961  0.046   7.62  0.971  178.2  0.404  0.568  0.000  0.446  275.5 1666.8  6041.9
2081  0.902  0.844  0.040   7.14  1.261   53.6  0.384  0.877  0.000  0.445  247.3 1445.0  5423.4
2082  1.167  1.177  0.043   8.61  1.040  173.5  0.416  0.624  0.000  0.442  290.4 1978.3  6367.2
2083  0.982  0.923  0.047   7.64  1.049   25.7  0.377  0.672  0.000  0.447  269.8 1612.3  5917.5
2084  0.969  0.919  0.043   7.43  0.987   42.1  0.394  0.593  0.000  0.446  255.2 1545.3  5596.1
2085  0.950  0.920  0.039   7.60  1.104   46.0  0.402  0.702  0.000  0.445  252.3 1420.6  5533.0
2086  0.947  0.863  0.044   8.06  1.284   18.7  0.403  0.882  0.000  0.447  238.7 1420.1  5234.4
2087  0.872  0.814  0.042   6.88  1.220   23.9  0.361  0.860  0.000  0.447  250.5 1397.7  5493.5
2088  1.001  0.925  0.046   8.07  1.401   29.2  0.378  1.023  0.000  0.447  244.9 1622.8  5371.3
2089  0.957  0.898  0.041   7.56  1.017   34.5  0.395  0.622  0.000  0.446  234.7 1520.1  5146.1
2090  0.890  0.834  0.035   6.64  0.920   84.1  0.339  0.581  0.000  0.444  250.5 1476.7  5492.4
2091  1.016  0.938  0.039   8.28  1.000   53.9  0.408  0.592  0.000  0.444  260.1 1623.9  5704.6
2092  0.915  0.844  0.043   7.57  1.452    0.0  0.380  1.072  0.000  0.447  215.3 1425.2  4720.8
2093  0.943  0.883  0.039   7.82  0.882    0.2  0.403  0.479  0.000  0.445  240.3 1409.4  5269.9
2094  1.042  0.978  0.037   8.52  1.080   85.8  0.426  0.654  0.000  0.441  281.8 1666.5  6180.1
2095  1.113  1.111  0.025   8.56  1.029  140.2  0.429  0.599  0.000  0.435  278.9 1863.4  6116.5
2096  1.074  1.046  0.023   7.86  0.743  151.3  0.420  0.322  0.000  0.432  295.0 1809.2  6469.5
2097  0.935  0.877  0.045   7.46  0.997   56.0  0.395  0.602  0.000  0.447  240.2 1435.9  5266.3
2098  1.145  1.129  0.040   8.82  0.928   82.7  0.427  0.500  0.000  0.443  270.2 1958.1  5925.7
2099  0.711  0.643  0.034   5.40  1.358   46.2  0.315  1.043  0.000  0.447  269.3 1049.7  5906.5
