# Supplementary material for: Climate and air pollution impacts on habitat suitability of Austrian forest ecosystems
Source: PLoS One. 2017 Sep 12;12(9):e0184194. doi: 10.1371/journal.pone.0184194 (PMC5595319; doi:10.1371/journal.pone.0184194)
Supplement: S1 File — (ZIP) [file pone.0184194.s004.zip › Climate_Data/IF_AT16_ECHAM5A2x.dat]

!Made by:  Methyd.exe
!Using:  in.txt
! AT16
! Location (Lon-Lat):  14.100  47.060
! Temperature file:   Z:/Modell_VSDp/VSD_Input/Climate_Scen/AT16_MurauxxECHAM5A2x.txt;#3
! Precipitation file: Z:/Modell_VSDp/VSD_Input/Climate_Scen/AT16_MurauxxECHAM5A2x.txt;#4
! Sunshine file:      Z:/Modell_VSDp/VSD_Input/Climate_Scen/AT16_MurauxxECHAM5A2x.txt/E;#5
! ThetaSat= 0.650; ThetaFC= 0.448; Theta1bar= 0.356; ThetaWP= 0.241
! bulkdens= 0.671 g/cm3
! GDDlim=     5.0 oC
!     5.26 = av. annual mean TempC (oC)
!   1.0876 = av. annual Precip (m/yr)
!    52.52 = av. annual sunshine hours (h)
!   0.3289 = av. annual AET (m/yr)
!   0.7587 = av. annual percol (m/yr)
!   0.0000 = av. annual Qickfl (m/yr)
!   0.4454 = av. annual mean Theta (m/m)
!    0.740 = av. annual mean rf_miR
!    0.692 = av. annual mean rf_denit
!    0.031 = av. annual mean rf_den
!    260.3 = av. annual PAR (umol/m2/s)
!   1135.8 = av. annual GDD (deg.days)
! ... averages over  150 years.
!Year rf_miR rf_nit rf_denit TempC Precip Sunhrs  AET percol Qickfl  Theta   PAR    GDD kJ/m2/d
1950  0.563  0.516  0.027   3.77  1.157   18.9  0.284  0.873  0.000  0.447  255.0  785.6  5592.7
1951  0.677  0.612  0.030   5.19  0.947   81.2  0.347  0.601  0.000  0.446  280.1  972.3  6141.9
1952  0.579  0.526  0.026   4.04  1.090    4.3  0.272  0.819  0.000  0.447  246.0  794.8  5393.8
1953  0.592  0.540  0.028   4.38  1.028   13.0  0.322  0.707  0.000  0.447  247.7  790.1  5431.2
1954  0.549  0.494  0.026   3.69  1.204    7.7  0.272  0.932  0.000  0.447  250.1  737.2  5485.5
1955  0.557  0.503  0.026   3.99  1.128   52.5  0.279  0.850  0.000  0.447  249.7  747.4  5474.9
1956  0.560  0.507  0.027   3.30  1.256   44.2  0.259  0.997  0.000  0.448  250.0  831.6  5482.7
1957  0.620  0.570  0.029   4.04  1.249   61.5  0.303  0.947  0.000  0.447  260.3  917.2  5708.1
1958  0.593  0.536  0.028   4.31  1.029   34.2  0.311  0.718  0.000  0.447  255.0  787.7  5592.8
1959  0.563  0.509  0.027   3.82  0.801   22.5  0.294  0.507  0.000  0.447  251.1  757.6  5507.3
1960  0.574  0.518  0.027   3.58  1.383    8.4  0.265  1.117  0.000  0.448  247.9  803.5  5436.5
1961  0.552  0.500  0.026   2.99  0.985    8.8  0.288  0.697  0.000  0.447  257.7  781.0  5651.7
1962  0.610  0.550  0.027   4.07  1.016   58.3  0.323  0.693  0.000  0.446  269.4  837.6  5907.6
1963  0.600  0.556  0.029   3.53  1.287   25.3  0.271  1.016  0.000  0.448  246.4  915.4  5402.6
1964  0.571  0.525  0.027   3.51  1.052    5.2  0.283  0.770  0.000  0.447  258.5  833.6  5667.8
1965  0.614  0.559  0.029   3.98  0.985   87.3  0.291  0.694  0.000  0.447  274.0  950.7  6007.8
1966  0.665  0.605  0.031   4.42  0.784   28.0  0.316  0.468  0.000  0.447  270.6 1022.2  5933.1
1967  0.697  0.637  0.033   4.64  1.432   26.5  0.312  1.120  0.000  0.447  273.9 1056.2  6007.2
1968  0.575  0.533  0.027   3.68  0.953   23.5  0.280  0.673  0.000  0.447  254.9  837.9  5590.2
1969  0.621  0.573  0.030   3.92  1.113    0.0  0.263  0.849  0.000  0.448  237.7  957.9  5211.8
1970  0.568  0.517  0.026   3.74  1.033   27.3  0.296  0.737  0.000  0.447  254.5  764.2  5580.4
1971  0.648  0.589  0.031   4.39  1.394   46.7  0.306  1.087  0.000  0.447  256.0  989.0  5613.5
1972  0.608  0.548  0.029   3.82  1.175   23.7  0.318  0.857  0.000  0.447  256.8  868.0  5631.5
1973  0.639  0.587  0.031   3.75  1.265    0.0  0.269  0.996  0.000  0.447  264.4 1002.9  5797.8
1974  0.568  0.515  0.027   3.93  1.188   29.4  0.306  0.882  0.000  0.447  267.2  791.3  5860.5
1975  0.504  0.455  0.024   2.95  0.995   26.0  0.254  0.741  0.000  0.447  244.3  684.0  5357.5
1976  0.685  0.625  0.032   4.65  0.875   20.4  0.306  0.569  0.000  0.447  265.1 1065.6  5814.1
1977  0.639  0.582  0.030   4.72  1.393   31.5  0.288  1.106  0.000  0.447  253.6  945.0  5561.8
1978  0.581  0.526  0.027   3.80  0.994    0.0  0.296  0.698  0.000  0.447  245.1  821.7  5374.4
1979  0.637  0.576  0.030   4.03  1.271   72.3  0.305  0.966  0.000  0.447  277.2  952.1  6079.7
1980  0.621  0.568  0.029   4.23  1.061   37.8  0.295  0.766  0.000  0.447  258.5  917.5  5669.1
1981  0.592  0.540  0.028   3.84  1.230   49.7  0.304  0.926  0.000  0.447  261.7  810.5  5739.8
1982  0.515  0.464  0.024   3.42  1.048    6.8  0.281  0.767  0.000  0.447  250.8  624.8  5499.3
1983  0.733  0.671  0.034   4.78  1.194   31.1  0.344  0.850  0.000  0.447  276.9 1146.4  6073.0
1984  0.634  0.576  0.030   3.96  1.116   21.5  0.299  0.817  0.000  0.447  257.8  976.2  5653.0
1985  0.630  0.582  0.030   4.49  1.085   20.4  0.275  0.810  0.000  0.447  246.4  936.3  5404.0
1986  0.593  0.532  0.027   4.18  1.031   10.5  0.326  0.704  0.000  0.447  256.6  783.4  5626.7
1987  0.576  0.515  0.027   4.21  1.094   35.8  0.294  0.800  0.000  0.447  265.7  759.0  5825.8
1988  0.608  0.557  0.029   3.79  1.178   62.2  0.263  0.915  0.000  0.447  262.0  961.0  5745.7
1989  0.578  0.538  0.021   3.45  1.080   25.0  0.271  0.809  0.000  0.442  262.8  852.1  5762.6
1990  0.665  0.612  0.031   4.44  1.263   42.8  0.297  0.966  0.000  0.447  254.4 1017.9  5578.1
1991  0.630  0.577  0.029   3.71  0.936   22.6  0.257  0.679  0.000  0.447  258.4 1031.1  5667.4
1992  0.650  0.605  0.029   4.45  0.858  143.8  0.298  0.560  0.000  0.447  292.1  984.0  6405.6
1993  0.631  0.569  0.028   4.14  1.250   38.7  0.300  0.951  0.000  0.447  266.9  958.2  5852.1
1994  0.691  0.628  0.033   4.84  1.471   44.2  0.300  1.172  0.000  0.448  264.8 1073.3  5807.1
1995  0.577  0.522  0.027   4.13  1.172   19.7  0.279  0.893  0.000  0.447  263.0  767.7  5768.2
1996  0.660  0.595  0.029   4.63  1.160   68.1  0.334  0.826  0.000  0.446  279.4  956.4  6127.1
1997  0.600  0.542  0.027   3.79  1.119   94.7  0.327  0.792  0.000  0.446  265.7  817.6  5826.6
1998  0.590  0.538  0.028   3.85  1.251   33.3  0.269  0.982  0.000  0.448  254.7  885.1  5585.0
1999  0.606  0.554  0.028   4.25  1.024   26.2  0.325  0.700  0.000  0.447  253.7  839.8  5563.0
2000  0.631  0.580  0.030   3.89  1.353   44.9  0.272  1.081  0.000  0.447  257.8  995.1  5654.3
2001  0.585  0.532  0.027   3.32  1.128   75.3  0.260  0.868  0.000  0.447  263.8  901.5  5785.1
2002  0.661  0.601  0.031   4.82  0.976    4.5  0.307  0.669  0.000  0.447  259.8 1007.2  5697.3
2003  0.593  0.543  0.028   4.01  1.209   43.0  0.284  0.924  0.000  0.448  252.9  886.2  5545.2
2004  0.660  0.599  0.032   4.94  1.307   44.1  0.297  1.009  0.000  0.448  269.3 1005.7  5906.1
2005  0.633  0.585  0.031   4.13  1.285   19.3  0.294  0.991  0.000  0.447  252.7  958.0  5540.5
2006  0.651  0.591  0.030   4.78  1.006   58.7  0.331  0.675  0.000  0.447  268.3  919.3  5882.6
2007  0.517  0.471  0.024   3.16  0.957   90.0  0.276  0.681  0.000  0.447  268.7  697.6  5892.7
2008  0.649  0.602  0.028   4.11  1.049   30.3  0.288  0.761  0.000  0.446  264.4  993.0  5798.4
2009  0.613  0.555  0.029   4.29  1.336   39.8  0.301  1.035  0.000  0.447  266.8  891.0  5851.0
2010  0.692  0.644  0.031   4.56  1.702    0.0  0.301  1.401  0.000  0.446  242.1 1038.4  5308.1
2011  0.595  0.541  0.028   4.31  1.286   38.7  0.286  1.000  0.000  0.447  267.5  818.6  5866.2
2012  0.661  0.612  0.031   4.49  1.270   88.1  0.292  0.978  0.000  0.447  280.6 1003.4  6153.6
2013  0.580  0.537  0.028   4.11  1.133   36.8  0.290  0.843  0.000  0.447  255.0  754.7  5592.1
2014  0.671  0.616  0.031   4.82  1.228   23.6  0.326  0.902  0.000  0.447  260.9  971.8  5722.0
2015  0.610  0.555  0.029   4.50  1.276    0.0  0.290  0.986  0.000  0.448  246.3  864.0  5400.9
2016  0.677  0.633  0.030   4.39  0.934  152.3  0.314  0.621  0.000  0.446  288.8 1046.0  6334.2
2017  0.743  0.707  0.035   4.88  1.422  121.9  0.307  1.114  0.000  0.447  276.7 1201.0  6067.1
2018  0.679  0.637  0.023   4.91  0.996   46.2  0.335  0.661  0.000  0.443  269.0 1005.5  5898.8
2019  0.699  0.643  0.028   4.78  0.981  131.0  0.325  0.656  0.000  0.445  271.4 1124.7  5950.6
2020  0.668  0.629  0.032   4.71  1.371   64.8  0.299  1.072  0.000  0.446  253.9  955.5  5567.0
2021  0.656  0.622  0.020   4.05  0.905   96.3  0.280  0.625  0.000  0.442  279.1 1021.8  6121.4
2022  0.637  0.593  0.022   4.15  0.989    4.7  0.350  0.639  0.000  0.444  236.7  827.3  5190.8
2023  0.554  0.501  0.026   3.69  1.345    6.7  0.317  1.028  0.000  0.447  218.7  662.7  4795.2
2024  0.627  0.578  0.030   4.16  1.292   73.5  0.307  0.985  0.000  0.447  263.2  931.6  5771.8
2025  0.587  0.537  0.027   3.69  1.420   35.5  0.291  1.129  0.000  0.447  245.6  806.4  5385.2
2026  0.544  0.501  0.025   2.77  1.141   67.5  0.302  0.840  0.000  0.447  265.5  750.8  5822.9
2027  0.679  0.622  0.032   4.18  0.919  134.2  0.318  0.601  0.000  0.447  290.1 1045.9  6362.6
2028  0.732  0.675  0.034   5.60  0.992    0.0  0.336  0.656  0.000  0.447  252.2 1082.9  5530.0
2029  0.723  0.693  0.026   4.96  0.818   29.5  0.328  0.490  0.000  0.443  268.7 1146.6  5891.9
2030  0.700  0.642  0.033   4.38  1.042   49.9  0.308  0.734  0.000  0.447  256.7 1124.0  5628.5
2031  0.731  0.687  0.033   4.73  0.753   30.1  0.348  0.405  0.000  0.446  256.3 1131.3  5619.9
2032  0.659  0.609  0.031   4.38  0.787   45.0  0.334  0.453  0.000  0.447  253.7  960.9  5563.1
2033  0.738  0.693  0.033   5.37  0.896   79.3  0.368  0.528  0.000  0.446  272.2 1140.2  5968.3
2034  0.742  0.691  0.035   5.35  1.202   54.1  0.325  0.877  0.000  0.447  265.3 1128.5  5817.2
2035  0.803  0.751  0.026   5.73  1.233  144.2  0.328  0.905  0.000  0.442  290.3 1368.9  6365.0
2036  0.673  0.629  0.030   4.89  1.533   36.5  0.283  1.251  0.000  0.445  234.8 1011.0  5148.4
2037  0.699  0.642  0.031   5.11  1.031   40.1  0.328  0.703  0.000  0.447  246.3 1068.8  5402.0
2038  0.647  0.586  0.029   4.88  1.185    0.6  0.306  0.879  0.000  0.446  222.3  919.4  4874.4
2039  0.718  0.662  0.031   5.31  0.686   25.1  0.345  0.341  0.000  0.445  263.9 1076.8  5787.2
2040  0.653  0.610  0.031   4.42  1.246   14.6  0.243  1.002  0.000  0.447  253.2  989.6  5551.6
2041  0.642  0.594  0.031   4.13  1.298   23.2  0.264  1.034  0.000  0.447  265.8 1037.4  5828.1
2042  0.824  0.763  0.040   5.49  1.505   65.3  0.333  1.171  0.000  0.447  257.2 1350.8  5639.9
2043  0.639  0.585  0.031   4.66  1.051   27.2  0.290  0.761  0.000  0.447  249.6  934.3  5473.0
2044  0.685  0.622  0.031   5.16  0.844   38.6  0.353  0.491  0.000  0.444  259.6  970.9  5693.3
2045  0.754  0.695  0.035   5.32  1.265   95.7  0.358  0.907  0.000  0.447  258.9 1096.3  5678.6
2046  0.788  0.738  0.038   5.59  1.156   42.3  0.327  0.829  0.000  0.447  263.1 1262.2  5770.1
2047  0.765  0.710  0.036   5.58  1.014   60.6  0.325  0.689  0.000  0.447  262.6 1192.0  5757.9
2048  0.781  0.722  0.032   5.63  0.800   27.4  0.352  0.449  0.000  0.444  269.1 1286.5  5900.6
2049  0.873  0.829  0.039   6.05  1.112  119.6  0.322  0.790  0.000  0.446  290.2 1514.3  6363.1
2050  0.656  0.598  0.031   4.68  1.191   48.8  0.330  0.861  0.000  0.447  250.1  934.8  5485.2
2051  0.676  0.617  0.031   5.03  1.084   22.0  0.296  0.787  0.000  0.446  252.4 1028.8  5533.9
2052  0.747  0.692  0.036   5.32  0.989    0.0  0.341  0.648  0.000  0.447  251.4 1129.0  5514.0
2053  0.703  0.636  0.032   4.76  1.194   41.4  0.331  0.863  0.000  0.447  252.3 1084.0  5531.7
2054  0.815  0.752  0.038   5.99  0.964    0.0  0.307  0.657  0.000  0.447  248.6 1327.0  5451.2
2055  0.974  0.925  0.038   6.68  1.019   86.0  0.393  0.626  0.000  0.444  277.9 1651.8  6094.3
2056  0.814  0.779  0.039   5.93  1.151   61.4  0.349  0.803  0.000  0.446  271.9 1262.3  5963.5
2057  0.719  0.664  0.035   5.07  1.190    0.0  0.317  0.873  0.000  0.447  230.7 1057.7  5058.2
2058  0.706  0.676  0.027   5.37  0.758   39.4  0.347  0.411  0.000  0.445  253.7 1003.6  5563.9
2059  0.750  0.682  0.034   5.94  1.105   23.4  0.336  0.769  0.000  0.447  254.7 1134.7  5585.6
2060  0.645  0.583  0.030   4.59  1.180    0.0  0.319  0.861  0.000  0.447  227.7  970.7  4993.5
2061  0.865  0.844  0.040   6.02  0.904   88.5  0.352  0.552  0.000  0.446  268.6 1366.9  5890.3
2062  0.972  0.988  0.016   7.43  0.985  165.0  0.417  0.568  0.000  0.434  283.1 1493.4  6208.2
2063  0.934  0.919  0.037   6.99  0.937  134.3  0.386  0.551  0.000  0.445  274.3 1510.5  6016.0
2064  0.820  0.773  0.035   6.24  0.705   55.5  0.346  0.360  0.000  0.445  259.3 1272.3  5686.2
2065  0.821  0.766  0.039   5.71  1.312   99.5  0.349  0.963  0.000  0.447  269.9 1338.7  5918.0
2066  0.854  0.812  0.037   5.62  0.960   33.2  0.323  0.636  0.000  0.445  248.3 1442.8  5445.4
2067  0.856  0.810  0.035   6.40  1.028  104.1  0.395  0.632  0.000  0.444  274.5 1343.8  6019.7
2068  0.917  0.880  0.021   6.66  0.959  129.0  0.389  0.570  0.000  0.436  270.4 1499.9  5930.3
2069  0.842  0.767  0.037   6.87  1.227   47.1  0.388  0.838  0.000  0.445  251.7 1203.4  5519.8
2070  0.892  0.831  0.041   7.18  0.968   58.1  0.389  0.579  0.000  0.447  249.1 1350.3  5462.8
2071  1.003  1.017  0.011   7.10  0.694  275.9  0.442  0.252  0.000  0.416  300.0 1761.1  6579.9
2072  0.795  0.738  0.034   6.08  0.942    2.4  0.339  0.603  0.000  0.445  239.5 1246.5  5253.0
2073  1.054  1.016  0.049   8.32  0.893   59.8  0.423  0.470  0.000  0.446  246.6 1695.8  5408.3
2074  0.928  0.873  0.030   7.33  0.683  103.7  0.397  0.286  0.000  0.439  266.8 1466.3  5849.9
2075  0.931  0.913  0.024   6.47  1.091   99.7  0.371  0.720  0.000  0.437  275.6 1587.3  6044.6
2076  0.863  0.797  0.034   6.97  1.077    0.0  0.374  0.703  0.000  0.443  250.3 1271.1  5489.7
2077  0.848  0.801  0.041   6.32  1.087    1.0  0.353  0.735  0.000  0.447  241.0 1348.0  5284.4
2078  0.976  0.937  0.044   7.04  0.968   42.9  0.362  0.606  0.000  0.446  247.3 1628.2  5423.6
2079  0.907  0.857  0.040   6.69  1.239   56.3  0.368  0.871  0.000  0.446  263.5 1516.6  5777.5
2080  1.156  1.120  0.048   9.19  0.915  180.3  0.452  0.463  0.000  0.443  289.4 1933.6  6346.0
2081  1.231  1.259  0.021   9.21  0.825  153.5  0.444  0.382  0.000  0.433  282.0 2132.0  6184.7
2082  1.161  1.160  0.017   9.29  0.811  138.3  0.448  0.363  0.000  0.424  285.9 1870.0  6269.0
2083  0.926  0.875  0.043   6.97  1.117   64.1  0.383  0.735  0.000  0.447  254.9 1456.3  5589.6
2084  1.117  1.065  0.049   8.88  1.486   54.1  0.415  1.071  0.000  0.444  261.7 1821.8  5738.3
2085  0.957  0.896  0.040   7.83  1.067   14.3  0.393  0.674  0.000  0.445  255.9 1451.9  5610.7
2086  0.882  0.810  0.042   7.00  1.411   53.6  0.365  1.046  0.000  0.447  235.5 1368.0  5163.5
2087  0.998  0.943  0.044   8.02  1.189   34.7  0.403  0.786  0.000  0.445  248.0 1569.9  5438.5
2088  1.132  1.081  0.055   8.88  1.197   55.7  0.405  0.792  0.000  0.447  259.1 1922.5  5682.8
2089  1.072  1.064  0.034   8.20  0.743   78.7  0.402  0.341  0.000  0.440  256.1 1798.6  5616.6
2090  1.034  0.985  0.038   8.25  0.991    0.0  0.390  0.601  0.000  0.443  233.4 1647.3  5118.5
2091  1.072  1.028  0.030   8.59  0.827  129.9  0.432  0.394  0.000  0.439  275.5 1771.1  6040.9
2092  1.179  1.147  0.049   9.34  0.948   36.2  0.429  0.519  0.000  0.445  256.8 1931.8  5631.3
2093  1.205  1.176  0.041   9.64  0.705    4.2  0.427  0.278  0.000  0.442  250.3 1914.9  5487.9
2094  1.000  0.936  0.037   8.22  1.060   50.5  0.404  0.655  0.000  0.444  257.7 1583.0  5651.3
2095  1.426  1.548  0.020  10.08  0.711  283.8  0.499  0.212  0.000  0.424  312.0 2500.9  6841.0
2096  1.297  1.277  0.035   9.87  0.665  233.8  0.472  0.193  0.000  0.437  311.0 2270.0  6820.4
2097  1.098  1.021  0.053   8.96  1.009    6.0  0.404  0.605  0.000  0.447  231.7 1740.5  5081.1
2098  1.017  0.980  0.041   7.52  0.878   37.1  0.371  0.508  0.000  0.445  254.0 1736.9  5570.5
2099  0.711  0.643  0.034   5.40  1.358   46.2  0.315  1.043  0.000  0.447  269.3 1049.7  5906.5
