# Supplementary material for: Climate and air pollution impacts on habitat suitability of Austrian forest ecosystems
Source: PLoS One. 2017 Sep 12;12(9):e0184194. doi: 10.1371/journal.pone.0184194 (PMC5595319; doi:10.1371/journal.pone.0184194)
Supplement: S1 File — (ZIP) [file pone.0184194.s004.zip › Climate_Data/IF_AT16_ECHAM5B1x.dat]

!Made by:  Methyd.exe
!Using:  in.txt
! AT16
! Location (Lon-Lat):  14.100  47.060
! Temperature file:   Z:/Modell_VSDp/VSD_Input/Climate_Scen/AT16_MurauxxECHAM5B1x.txt;#3
! Precipitation file: Z:/Modell_VSDp/VSD_Input/Climate_Scen/AT16_MurauxxECHAM5B1x.txt;#4
! Sunshine file:      Z:/Modell_VSDp/VSD_Input/Climate_Scen/AT16_MurauxxECHAM5B1x.txt/E;#5
! ThetaSat= 0.650; ThetaFC= 0.448; Theta1bar= 0.356; ThetaWP= 0.241
! bulkdens= 0.671 g/cm3
! GDDlim=     5.0 oC
!     4.84 = av. annual mean TempC (oC)
!   1.1603 = av. annual Precip (m/yr)
!    51.80 = av. annual sunshine hours (h)
!   0.3204 = av. annual AET (m/yr)
!   0.8398 = av. annual percol (m/yr)
!   0.0000 = av. annual Qickfl (m/yr)
!   0.4463 = av. annual mean Theta (m/m)
!    0.689 = av. annual mean rf_miR
!    0.636 = av. annual mean rf_denit
!    0.031 = av. annual mean rf_den
!    260.1 = av. annual PAR (umol/m2/s)
!   1030.7 = av. annual GDD (deg.days)
! ... averages over  150 years.
!Year rf_miR rf_nit rf_denit TempC Precip Sunhrs  AET percol Qickfl  Theta   PAR    GDD kJ/m2/d
1950  0.563  0.516  0.027   3.77  1.157   18.9  0.284  0.873  0.000  0.447  255.0  785.6  5592.7
1951  0.677  0.612  0.030   5.19  0.947   81.2  0.347  0.601  0.000  0.446  280.1  972.3  6141.9
1952  0.579  0.526  0.026   4.04  1.090    4.3  0.272  0.819  0.000  0.447  246.0  794.8  5393.8
1953  0.592  0.540  0.028   4.38  1.028   13.0  0.322  0.707  0.000  0.447  247.7  790.1  5431.2
1954  0.549  0.494  0.026   3.69  1.204    7.7  0.272  0.932  0.000  0.447  250.1  737.2  5485.5
1955  0.557  0.503  0.026   3.99  1.128   52.5  0.279  0.850  0.000  0.447  249.7  747.4  5474.9
1956  0.560  0.507  0.027   3.30  1.256   44.2  0.259  0.997  0.000  0.448  250.0  831.6  5482.7
1957  0.620  0.570  0.029   4.04  1.249   61.5  0.303  0.947  0.000  0.447  260.3  917.2  5708.1
1958  0.593  0.536  0.028   4.31  1.029   34.2  0.311  0.718  0.000  0.447  255.0  787.7  5592.8
1959  0.563  0.509  0.027   3.82  0.801   22.5  0.294  0.507  0.000  0.447  251.1  757.6  5507.3
1960  0.574  0.518  0.027   3.58  1.383    8.4  0.265  1.117  0.000  0.448  247.9  803.5  5436.5
1961  0.552  0.500  0.026   2.99  0.985    8.8  0.288  0.697  0.000  0.447  257.7  781.0  5651.7
1962  0.610  0.550  0.027   4.07  1.016   58.3  0.323  0.693  0.000  0.446  269.4  837.6  5907.6
1963  0.600  0.556  0.029   3.53  1.287   25.3  0.271  1.016  0.000  0.448  246.4  915.4  5402.6
1964  0.571  0.525  0.027   3.51  1.052    5.2  0.283  0.770  0.000  0.447  258.5  833.6  5667.8
1965  0.614  0.559  0.029   3.98  0.985   87.3  0.291  0.694  0.000  0.447  274.0  950.7  6007.8
1966  0.665  0.605  0.031   4.42  0.784   28.0  0.316  0.468  0.000  0.447  270.6 1022.2  5933.1
1967  0.697  0.637  0.033   4.64  1.432   26.5  0.312  1.120  0.000  0.447  273.9 1056.2  6007.2
1968  0.575  0.533  0.027   3.68  0.953   23.5  0.280  0.673  0.000  0.447  254.9  837.9  5590.2
1969  0.621  0.573  0.030   3.92  1.113    0.0  0.263  0.849  0.000  0.448  237.7  957.9  5211.8
1970  0.568  0.517  0.026   3.74  1.033   27.3  0.296  0.737  0.000  0.447  254.5  764.2  5580.4
1971  0.648  0.589  0.031   4.39  1.394   46.7  0.306  1.087  0.000  0.447  256.0  989.0  5613.5
1972  0.608  0.548  0.029   3.82  1.175   23.7  0.318  0.857  0.000  0.447  256.8  868.0  5631.5
1973  0.639  0.587  0.031   3.75  1.265    0.0  0.269  0.996  0.000  0.447  264.4 1002.9  5797.8
1974  0.568  0.515  0.027   3.93  1.188   29.4  0.306  0.882  0.000  0.447  267.2  791.3  5860.5
1975  0.504  0.455  0.024   2.95  0.995   26.0  0.254  0.741  0.000  0.447  244.3  684.0  5357.5
1976  0.685  0.625  0.032   4.65  0.875   20.4  0.306  0.569  0.000  0.447  265.1 1065.6  5814.1
1977  0.639  0.582  0.030   4.72  1.393   31.5  0.288  1.106  0.000  0.447  253.6  945.0  5561.8
1978  0.581  0.526  0.027   3.80  0.994    0.0  0.296  0.698  0.000  0.447  245.1  821.7  5374.4
1979  0.637  0.576  0.030   4.03  1.271   72.3  0.305  0.966  0.000  0.447  277.2  952.1  6079.7
1980  0.621  0.568  0.029   4.23  1.061   37.8  0.295  0.766  0.000  0.447  258.5  917.5  5669.1
1981  0.592  0.540  0.028   3.84  1.230   49.7  0.304  0.926  0.000  0.447  261.7  810.5  5739.8
1982  0.515  0.464  0.024   3.42  1.048    6.8  0.281  0.767  0.000  0.447  250.8  624.8  5499.3
1983  0.733  0.671  0.034   4.78  1.194   31.1  0.344  0.850  0.000  0.447  276.9 1146.4  6073.0
1984  0.634  0.576  0.030   3.96  1.116   21.5  0.299  0.817  0.000  0.447  257.8  976.2  5653.0
1985  0.630  0.582  0.030   4.49  1.085   20.4  0.275  0.810  0.000  0.447  246.4  936.3  5404.0
1986  0.593  0.532  0.027   4.18  1.031   10.5  0.326  0.704  0.000  0.447  256.6  783.4  5626.7
1987  0.576  0.515  0.027   4.21  1.094   35.8  0.294  0.800  0.000  0.447  265.7  759.0  5825.8
1988  0.608  0.557  0.029   3.79  1.178   62.2  0.263  0.915  0.000  0.447  262.0  961.0  5745.7
1989  0.578  0.538  0.021   3.45  1.080   25.0  0.271  0.809  0.000  0.442  262.8  852.1  5762.6
1990  0.665  0.612  0.031   4.44  1.263   42.8  0.297  0.966  0.000  0.447  254.4 1017.9  5578.1
1991  0.630  0.577  0.029   3.71  0.936   22.6  0.257  0.679  0.000  0.447  258.4 1031.1  5667.4
1992  0.650  0.605  0.029   4.45  0.858  143.8  0.298  0.560  0.000  0.447  292.1  984.0  6405.6
1993  0.631  0.569  0.028   4.14  1.250   38.7  0.300  0.951  0.000  0.447  266.9  958.2  5852.1
1994  0.691  0.628  0.033   4.84  1.471   44.2  0.300  1.172  0.000  0.448  264.8 1073.3  5807.1
1995  0.577  0.522  0.027   4.13  1.172   19.7  0.279  0.893  0.000  0.447  263.0  767.7  5768.2
1996  0.660  0.595  0.029   4.63  1.160   68.1  0.334  0.826  0.000  0.446  279.4  956.4  6127.1
1997  0.600  0.542  0.027   3.79  1.119   94.7  0.327  0.792  0.000  0.446  265.7  817.6  5826.6
1998  0.590  0.538  0.028   3.85  1.251   33.3  0.269  0.982  0.000  0.448  254.7  885.1  5585.0
1999  0.606  0.554  0.028   4.25  1.024   26.2  0.325  0.700  0.000  0.447  253.7  839.8  5563.0
2000  0.631  0.580  0.030   3.89  1.353   44.9  0.272  1.081  0.000  0.447  257.8  995.1  5654.3
2001  0.585  0.532  0.027   3.32  1.128   75.3  0.260  0.868  0.000  0.447  263.8  901.5  5785.1
2002  0.661  0.601  0.031   4.82  0.976    4.5  0.307  0.669  0.000  0.447  259.8 1007.2  5697.3
2003  0.593  0.543  0.028   4.01  1.209   43.0  0.284  0.924  0.000  0.448  252.9  886.2  5545.2
2004  0.660  0.599  0.032   4.94  1.307   44.1  0.297  1.009  0.000  0.448  269.3 1005.7  5906.1
2005  0.633  0.585  0.031   4.13  1.285   19.3  0.294  0.991  0.000  0.447  252.7  958.0  5540.5
2006  0.651  0.591  0.030   4.78  1.006   58.7  0.331  0.675  0.000  0.447  268.3  919.3  5882.6
2007  0.517  0.471  0.024   3.16  0.957   90.0  0.276  0.681  0.000  0.447  268.7  697.6  5892.7
2008  0.649  0.602  0.028   4.11  1.049   30.3  0.288  0.761  0.000  0.446  264.4  993.0  5798.4
2009  0.613  0.555  0.029   4.29  1.336   39.8  0.301  1.035  0.000  0.447  266.8  891.0  5851.0
2010  0.692  0.644  0.031   4.56  1.702    0.0  0.301  1.401  0.000  0.446  242.1 1038.4  5308.1
2011  0.595  0.541  0.028   4.31  1.286   38.7  0.286  1.000  0.000  0.447  267.5  818.6  5866.2
2012  0.661  0.612  0.031   4.49  1.270   88.1  0.292  0.978  0.000  0.447  280.6 1003.4  6153.6
2013  0.580  0.537  0.028   4.11  1.133   36.8  0.290  0.843  0.000  0.447  255.0  754.7  5592.1
2014  0.671  0.616  0.031   4.82  1.228   23.6  0.326  0.902  0.000  0.447  260.9  971.8  5722.0
2015  0.610  0.555  0.029   4.50  1.276    0.0  0.290  0.986  0.000  0.448  246.3  864.0  5400.9
2016  0.617  0.557  0.027   4.53  1.348  141.3  0.330  1.018  0.000  0.446  270.4  838.6  5929.0
2017  0.607  0.567  0.029   3.14  1.089   75.6  0.279  0.810  0.000  0.447  256.6  902.0  5627.1
2018  0.612  0.557  0.028   4.56  0.978   36.2  0.353  0.625  0.000  0.447  270.4  848.1  5930.1
2019  0.687  0.638  0.032   4.12  0.972   68.8  0.279  0.693  0.000  0.447  262.5 1125.8  5756.1
2020  0.659  0.616  0.031   4.77  1.381  100.2  0.323  1.058  0.000  0.447  255.8  928.5  5609.4
2021  0.751  0.683  0.028   5.67  1.053  137.5  0.346  0.706  0.000  0.443  288.3 1146.1  6322.3
2022  0.692  0.622  0.027   5.28  1.128   14.7  0.363  0.765  0.000  0.445  249.7  899.6  5476.1
2023  0.655  0.610  0.030   4.59  1.550   77.7  0.337  1.213  0.000  0.447  246.2  870.9  5398.0
2024  0.687  0.630  0.033   4.81  1.198  103.4  0.341  0.857  0.000  0.447  264.5 1013.9  5799.7
2025  0.501  0.452  0.024   3.05  1.210   87.5  0.269  0.941  0.000  0.447  263.1  631.6  5769.4
2026  0.599  0.550  0.029   4.02  1.517    8.5  0.285  1.232  0.000  0.447  241.3  810.4  5290.8
2027  0.585  0.536  0.028   3.50  1.257   34.2  0.267  0.990  0.000  0.448  246.8  860.5  5413.2
2028  0.721  0.642  0.032   5.68  0.902   30.2  0.362  0.540  0.000  0.446  264.6 1016.4  5802.6
2029  0.681  0.627  0.030   5.27  1.150   49.0  0.356  0.793  0.000  0.443  269.9  934.6  5917.9
2030  0.647  0.601  0.031   4.27  1.175   32.0  0.271  0.904  0.000  0.447  253.5  993.5  5558.5
2031  0.691  0.636  0.033   5.06  0.969   21.6  0.338  0.631  0.000  0.447  262.0  997.9  5745.7
2032  0.774  0.709  0.035   5.76  0.870   36.4  0.358  0.512  0.000  0.446  262.0 1161.9  5745.3
2033  0.810  0.752  0.032   6.18  1.021  133.5  0.374  0.647  0.000  0.443  289.2 1274.5  6341.8
2034  0.584  0.531  0.028   3.83  1.218   98.3  0.301  0.917  0.000  0.447  267.3  777.2  5861.9
2035  0.698  0.630  0.033   5.47  1.026   37.0  0.318  0.707  0.000  0.447  264.4 1048.9  5799.1
2036  0.771  0.720  0.036   5.77  1.176   16.9  0.332  0.844  0.000  0.446  242.3 1132.1  5312.6
2037  0.824  0.809  0.029   6.23  0.924   87.6  0.379  0.545  0.000  0.444  276.3 1281.8  6059.6
2038  0.757  0.737  0.022   5.38  1.088  109.5  0.304  0.784  0.000  0.442  261.1 1204.9  5724.7
2039  0.631  0.571  0.028   4.71  0.899   24.0  0.321  0.578  0.000  0.445  260.9  882.9  5720.7
2040  0.688  0.631  0.032   5.04  1.003   31.2  0.309  0.694  0.000  0.447  266.5 1019.1  5843.6
2041  0.828  0.792  0.029   6.26  1.313   75.5  0.377  0.936  0.000  0.443  266.9 1293.1  5853.5
2042  0.806  0.760  0.032   5.85  1.888   40.5  0.334  1.554  0.000  0.446  256.9 1257.4  5634.1
2043  0.726  0.692  0.036   4.90  1.352   66.3  0.287  1.066  0.000  0.447  266.4 1136.9  5842.8
2044  0.711  0.659  0.033   5.26  1.387   63.1  0.347  1.041  0.000  0.443  278.6 1068.8  6110.4
2045  0.646  0.584  0.030   4.51  1.429   66.7  0.329  1.100  0.000  0.447  244.3  905.0  5357.3
2046  0.794  0.738  0.035   5.99  1.141   71.6  0.351  0.790  0.000  0.446  273.0 1223.8  5987.8
2047  0.720  0.666  0.034   4.96  1.066   84.2  0.322  0.744  0.000  0.447  267.3 1113.3  5861.4
2048  0.708  0.653  0.033   4.08  0.974   58.7  0.332  0.642  0.000  0.447  269.0 1160.8  5899.2
2049  0.772  0.711  0.036   5.87  1.262    0.0  0.325  0.938  0.000  0.447  252.6 1223.4  5538.4
2050  0.724  0.672  0.035   4.97  1.455   49.1  0.325  1.130  0.000  0.447  249.6 1068.6  5472.8
2051  0.712  0.648  0.032   5.34  0.861   99.6  0.330  0.531  0.000  0.446  275.9 1073.1  6051.4
2052  0.591  0.547  0.028   3.18  1.384   11.1  0.291  1.093  0.000  0.447  248.4  848.4  5447.2
2053  0.577  0.519  0.027   3.67  1.808    0.0  0.318  1.490  0.000  0.447  217.4  793.1  4767.3
2054  0.795  0.751  0.029   6.09  1.243  137.7  0.347  0.896  0.000  0.445  259.3 1230.2  5686.6
2055  0.673  0.621  0.030   4.53  1.133   53.1  0.305  0.829  0.000  0.447  283.5 1042.2  6217.0
2056  0.689  0.637  0.032   4.69  0.878  111.8  0.351  0.527  0.000  0.447  270.8 1073.0  5938.7
2057  0.775  0.724  0.037   5.68  1.421    0.0  0.325  1.096  0.000  0.447  226.2 1194.0  4961.4
2058  0.633  0.596  0.024   4.98  0.808   55.1  0.318  0.491  0.000  0.444  263.1  862.4  5770.6
2059  0.671  0.605  0.031   5.15  1.218   32.5  0.331  0.887  0.000  0.447  249.5  970.1  5471.1
2060  0.663  0.610  0.029   3.90  1.437   11.3  0.258  1.179  0.000  0.446  243.3 1072.5  5336.4
2061  0.767  0.741  0.023   5.64  1.004   86.9  0.373  0.631  0.000  0.442  252.6 1143.2  5539.7
2062  0.891  0.861  0.024   6.05  0.824  132.7  0.348  0.476  0.000  0.438  291.7 1507.4  6395.8
2063  0.679  0.629  0.029   4.63  1.068   32.3  0.290  0.778  0.000  0.445  270.7 1056.1  5937.3
2064  0.716  0.673  0.032   4.54  0.842   32.6  0.321  0.521  0.000  0.445  248.3 1081.6  5444.7
2065  0.804  0.741  0.039   6.13  1.289   17.6  0.368  0.921  0.000  0.447  252.7 1216.6  5541.7
2066  0.694  0.646  0.034   4.23  1.006   43.3  0.277  0.729  0.000  0.447  232.8 1100.7  5104.6
2067  0.914  0.894  0.041   5.69  1.268  129.3  0.383  0.885  0.000  0.446  281.0 1496.4  6163.2
2068  0.752  0.693  0.029   5.50  1.055  100.9  0.357  0.698  0.000  0.445  258.7 1136.7  5673.3
2069  0.810  0.751  0.037   6.20  1.708   27.7  0.366  1.342  0.000  0.446  248.2 1233.7  5443.4
2070  0.754  0.700  0.035   5.99  1.259   61.7  0.376  0.883  0.000  0.447  248.9 1126.0  5458.5
2071  0.913  0.867  0.036   6.50  0.929   72.5  0.389  0.540  0.000  0.442  264.8 1457.9  5806.8
2072  0.782  0.714  0.036   5.84  1.027   37.8  0.349  0.679  0.000  0.447  250.7 1235.5  5497.9
2073  0.929  0.893  0.045   6.71  0.980   67.2  0.370  0.609  0.000  0.447  271.2 1537.7  5947.7
2074  0.740  0.679  0.030   5.56  1.066   41.6  0.329  0.738  0.000  0.445  249.1 1087.4  5461.8
2075  0.899  0.856  0.039   6.51  0.960  129.2  0.409  0.550  0.000  0.446  288.0 1419.5  6315.8
2076  0.733  0.683  0.031   5.51  1.234   70.3  0.328  0.905  0.000  0.445  255.2 1125.3  5597.4
2077  0.743  0.675  0.034   5.72  0.977    0.0  0.334  0.643  0.000  0.447  245.8 1167.9  5390.8
2078  0.730  0.681  0.034   5.15  1.404   84.1  0.337  1.067  0.000  0.446  262.7 1083.7  5760.8
2079  0.675  0.617  0.031   4.76  1.364   48.2  0.335  1.028  0.000  0.446  245.9 1011.8  5393.5
2080  0.824  0.772  0.031   6.52  1.320  147.5  0.381  0.940  0.000  0.445  271.9 1263.7  5963.5
2081  0.920  0.893  0.036   6.67  0.793  192.5  0.417  0.376  0.000  0.443  291.1 1519.4  6382.6
2082  0.849  0.803  0.039   6.23  1.188   27.3  0.368  0.820  0.000  0.446  259.8 1343.5  5697.7
2083  0.944  0.914  0.045   6.21  1.051  273.3  0.410  0.640  0.000  0.446  297.4 1561.0  6521.0
2084  0.867  0.810  0.041   6.67  1.541   36.5  0.336  1.204  0.000  0.447  250.1 1388.7  5484.7
2085  0.685  0.644  0.034   4.74  1.797   46.0  0.350  1.447  0.000  0.447  240.8  944.5  5280.8
2086  0.940  0.846  0.042   7.99  0.828   36.4  0.400  0.428  0.000  0.446  256.9 1452.7  5634.6
2087  0.765  0.700  0.033   6.19  1.472   76.7  0.373  1.098  0.000  0.446  257.2 1121.7  5639.8
2088  0.948  0.886  0.039   7.30  1.588   10.7  0.361  1.227  0.000  0.445  260.5 1578.0  5712.6
2089  0.689  0.634  0.030   5.13  1.136    9.4  0.346  0.790  0.000  0.446  226.6  967.8  4968.1
2090  0.779  0.716  0.033   5.95  1.509    7.3  0.327  1.182  0.000  0.446  237.4 1238.3  5206.1
2091  1.127  1.089  0.023   8.66  0.712  240.3  0.441  0.271  0.000  0.433  313.5 1948.0  6874.1
2092  0.944  0.879  0.044   7.45  1.302   54.7  0.369  0.933  0.000  0.447  252.0 1544.7  5525.9
2093  0.815  0.737  0.039   7.09  1.010   14.3  0.384  0.626  0.000  0.447  252.8 1071.4  5543.2
2094  0.757  0.681  0.035   6.48  0.965    5.5  0.376  0.589  0.000  0.447  235.5 1043.4  5164.3
2095  0.792  0.737  0.034   5.91  0.917    4.2  0.320  0.597  0.000  0.446  247.9 1263.8  5435.9
2096  0.935  0.867  0.045   6.73  1.067   62.3  0.379  0.687  0.000  0.447  268.9 1564.6  5897.7
2097  0.701  0.643  0.030   5.31  1.189  116.9  0.363  0.826  0.000  0.446  246.7 1032.4  5410.9
2098  0.919  0.883  0.036   6.77  0.895  104.2  0.400  0.495  0.000  0.443  287.3 1465.0  6300.5
2099  0.711  0.643  0.034   5.40  1.358   46.2  0.315  1.043  0.000  0.447  269.3 1049.7  5906.5
