# Supplementary material for: Climate and air pollution impacts on habitat suitability of Austrian forest ecosystems
Source: PLoS One. 2017 Sep 12;12(9):e0184194. doi: 10.1371/journal.pone.0184194 (PMC5595319; doi:10.1371/journal.pone.0184194)
Supplement: S1 File — (ZIP) [file pone.0184194.s004.zip › Climate_Data/IF_AT16_HADCM3A1B.dat]

!Made by:  Methyd.exe
!Using:  in.txt
! AT16
! Location (Lon-Lat):  14.100  47.060
! Temperature file:   Z:/Modell_VSDp/VSD_Input/Climate_Scen/AT16_MurauxxHADCM3A1B.txt;#3
! Precipitation file: Z:/Modell_VSDp/VSD_Input/Climate_Scen/AT16_MurauxxHADCM3A1B.txt;#4
! Sunshine file:      Z:/Modell_VSDp/VSD_Input/Climate_Scen/AT16_MurauxxHADCM3A1B.txt/E;#5
! ThetaSat= 0.650; ThetaFC= 0.448; Theta1bar= 0.356; ThetaWP= 0.241
! bulkdens= 0.671 g/cm3
! GDDlim=     5.0 oC
!     5.57 = av. annual mean TempC (oC)
!   1.1194 = av. annual Precip (m/yr)
!    63.06 = av. annual sunshine hours (h)
!   0.3385 = av. annual AET (m/yr)
!   0.7807 = av. annual percol (m/yr)
!   0.0000 = av. annual Qickfl (m/yr)
!   0.4448 = av. annual mean Theta (m/m)
!    0.768 = av. annual mean rf_miR
!    0.720 = av. annual mean rf_denit
!    0.032 = av. annual mean rf_den
!    263.6 = av. annual PAR (umol/m2/s)
!   1184.5 = av. annual GDD (deg.days)
! ... averages over  150 years.
!Year rf_miR rf_nit rf_denit TempC Precip Sunhrs  AET percol Qickfl  Theta   PAR    GDD kJ/m2/d
1950  0.563  0.516  0.027   3.77  1.157   18.9  0.284  0.873  0.000  0.447  255.0  785.6  5592.7
1951  0.677  0.612  0.030   5.19  0.947   81.2  0.347  0.601  0.000  0.446  280.1  972.3  6141.9
1952  0.579  0.526  0.026   4.04  1.090    4.3  0.272  0.819  0.000  0.447  246.0  794.8  5393.8
1953  0.592  0.540  0.028   4.38  1.028   13.0  0.322  0.707  0.000  0.447  247.7  790.1  5431.2
1954  0.549  0.494  0.026   3.69  1.204    7.7  0.272  0.932  0.000  0.447  250.1  737.2  5485.5
1955  0.557  0.503  0.026   3.99  1.128   52.5  0.279  0.850  0.000  0.447  249.7  747.4  5474.9
1956  0.560  0.507  0.027   3.30  1.256   44.2  0.259  0.997  0.000  0.448  250.0  831.6  5482.7
1957  0.620  0.570  0.029   4.04  1.249   61.5  0.303  0.947  0.000  0.447  260.3  917.2  5708.1
1958  0.593  0.536  0.028   4.31  1.029   34.2  0.311  0.718  0.000  0.447  255.0  787.7  5592.8
1959  0.563  0.509  0.027   3.82  0.801   22.5  0.294  0.507  0.000  0.447  251.1  757.6  5507.3
1960  0.574  0.518  0.027   3.58  1.383    8.4  0.265  1.117  0.000  0.448  247.9  803.5  5436.5
1961  0.552  0.500  0.026   2.99  0.985    8.8  0.288  0.697  0.000  0.447  257.7  781.0  5651.7
1962  0.610  0.550  0.027   4.07  1.016   58.3  0.323  0.693  0.000  0.446  269.4  837.6  5907.6
1963  0.600  0.556  0.029   3.53  1.287   25.3  0.271  1.016  0.000  0.448  246.4  915.4  5402.6
1964  0.571  0.525  0.027   3.51  1.052    5.2  0.283  0.770  0.000  0.447  258.5  833.6  5667.8
1965  0.614  0.559  0.029   3.98  0.985   87.3  0.291  0.694  0.000  0.447  274.0  950.7  6007.8
1966  0.665  0.605  0.031   4.42  0.784   28.0  0.316  0.468  0.000  0.447  270.6 1022.2  5933.1
1967  0.697  0.637  0.033   4.64  1.432   26.5  0.312  1.120  0.000  0.447  273.9 1056.2  6007.2
1968  0.575  0.533  0.027   3.68  0.953   23.5  0.280  0.673  0.000  0.447  254.9  837.9  5590.2
1969  0.621  0.573  0.030   3.92  1.113    0.0  0.263  0.849  0.000  0.448  237.7  957.9  5211.8
1970  0.568  0.517  0.026   3.74  1.033   27.3  0.296  0.737  0.000  0.447  254.5  764.2  5580.4
1971  0.648  0.589  0.031   4.39  1.394   46.7  0.306  1.087  0.000  0.447  256.0  989.0  5613.5
1972  0.608  0.548  0.029   3.82  1.175   23.7  0.318  0.857  0.000  0.447  256.8  868.0  5631.5
1973  0.639  0.587  0.031   3.75  1.265    0.0  0.269  0.996  0.000  0.447  264.4 1002.9  5797.8
1974  0.568  0.515  0.027   3.93  1.188   29.4  0.306  0.882  0.000  0.447  267.2  791.3  5860.5
1975  0.504  0.455  0.024   2.95  0.995   26.0  0.254  0.741  0.000  0.447  244.3  684.0  5357.5
1976  0.685  0.625  0.032   4.65  0.875   20.4  0.306  0.569  0.000  0.447  265.1 1065.6  5814.1
1977  0.639  0.582  0.030   4.72  1.393   31.5  0.288  1.106  0.000  0.447  253.6  945.0  5561.8
1978  0.581  0.526  0.027   3.80  0.994    0.0  0.296  0.698  0.000  0.447  245.1  821.7  5374.4
1979  0.637  0.576  0.030   4.03  1.271   72.3  0.305  0.966  0.000  0.447  277.2  952.1  6079.7
1980  0.621  0.568  0.029   4.23  1.061   37.8  0.295  0.766  0.000  0.447  258.5  917.5  5669.1
1981  0.592  0.540  0.028   3.84  1.230   49.7  0.304  0.926  0.000  0.447  261.7  810.5  5739.8
1982  0.515  0.464  0.024   3.42  1.048    6.8  0.281  0.767  0.000  0.447  250.8  624.8  5499.3
1983  0.733  0.671  0.034   4.78  1.194   31.1  0.344  0.850  0.000  0.447  276.9 1146.4  6073.0
1984  0.634  0.576  0.030   3.96  1.116   21.5  0.299  0.817  0.000  0.447  257.8  976.2  5653.0
1985  0.630  0.582  0.030   4.49  1.085   20.4  0.275  0.810  0.000  0.447  246.4  936.3  5404.0
1986  0.593  0.532  0.027   4.18  1.031   10.5  0.326  0.704  0.000  0.447  256.6  783.4  5626.7
1987  0.576  0.515  0.027   4.21  1.094   35.8  0.294  0.800  0.000  0.447  265.7  759.0  5825.8
1988  0.608  0.557  0.029   3.79  1.178   62.2  0.263  0.915  0.000  0.447  262.0  961.0  5745.7
1989  0.578  0.538  0.021   3.45  1.080   25.0  0.271  0.809  0.000  0.442  262.8  852.1  5762.6
1990  0.665  0.612  0.031   4.44  1.263   42.8  0.297  0.966  0.000  0.447  254.4 1017.9  5578.1
1991  0.630  0.577  0.029   3.71  0.936   22.6  0.257  0.679  0.000  0.447  258.4 1031.1  5667.4
1992  0.650  0.605  0.029   4.45  0.858  143.8  0.298  0.560  0.000  0.447  292.1  984.0  6405.6
1993  0.631  0.569  0.028   4.14  1.250   38.7  0.300  0.951  0.000  0.447  266.9  958.2  5852.1
1994  0.691  0.628  0.033   4.84  1.471   44.2  0.300  1.172  0.000  0.448  264.8 1073.3  5807.1
1995  0.577  0.522  0.027   4.13  1.172   19.7  0.279  0.893  0.000  0.447  263.0  767.7  5768.2
1996  0.660  0.595  0.029   4.63  1.160   68.1  0.334  0.826  0.000  0.446  279.4  956.4  6127.1
1997  0.600  0.542  0.027   3.79  1.119   94.7  0.327  0.792  0.000  0.446  265.7  817.6  5826.6
1998  0.590  0.538  0.028   3.85  1.251   33.3  0.269  0.982  0.000  0.448  254.7  885.1  5585.0
1999  0.606  0.554  0.028   4.25  1.024   26.2  0.325  0.700  0.000  0.447  253.7  839.8  5563.0
2000  0.631  0.580  0.030   3.89  1.353   44.9  0.272  1.081  0.000  0.447  257.8  995.1  5654.3
2001  0.585  0.532  0.027   3.32  1.128   75.3  0.260  0.868  0.000  0.447  263.8  901.5  5785.1
2002  0.661  0.601  0.031   4.82  0.976    4.5  0.307  0.669  0.000  0.447  259.8 1007.2  5697.3
2003  0.593  0.543  0.028   4.01  1.209   43.0  0.284  0.924  0.000  0.448  252.9  886.2  5545.2
2004  0.660  0.599  0.032   4.94  1.307   44.1  0.297  1.009  0.000  0.448  269.3 1005.7  5906.1
2005  0.633  0.585  0.031   4.13  1.285   19.3  0.294  0.991  0.000  0.447  252.7  958.0  5540.5
2006  0.651  0.591  0.030   4.78  1.006   58.7  0.331  0.675  0.000  0.447  268.3  919.3  5882.6
2007  0.517  0.471  0.024   3.16  0.957   90.0  0.276  0.681  0.000  0.447  268.7  697.6  5892.7
2008  0.649  0.602  0.028   4.11  1.049   30.3  0.288  0.761  0.000  0.446  264.4  993.0  5798.4
2009  0.613  0.555  0.029   4.29  1.336   39.8  0.301  1.035  0.000  0.447  266.8  891.0  5851.0
2010  0.692  0.644  0.031   4.56  1.702    0.0  0.301  1.401  0.000  0.446  242.1 1038.4  5308.1
2011  0.595  0.541  0.028   4.31  1.286   38.7  0.286  1.000  0.000  0.447  267.5  818.6  5866.2
2012  0.661  0.612  0.031   4.49  1.270   88.1  0.292  0.978  0.000  0.447  280.6 1003.4  6153.6
2013  0.580  0.537  0.028   4.11  1.133   36.8  0.290  0.843  0.000  0.447  255.0  754.7  5592.1
2014  0.671  0.616  0.031   4.82  1.228   23.6  0.326  0.902  0.000  0.447  260.9  971.8  5722.0
2015  0.610  0.555  0.029   4.50  1.276    0.0  0.290  0.986  0.000  0.448  246.3  864.0  5400.9
2016  0.710  0.659  0.033   5.36  1.092  109.4  0.343  0.750  0.000  0.447  292.5 1074.4  6413.7
2017  0.853  0.878  0.017   6.18  1.282  180.3  0.381  0.901  0.000  0.434  275.6 1355.1  6044.3
2018  0.697  0.635  0.033   5.54  1.531   33.7  0.349  1.182  0.000  0.447  263.4  996.6  5776.4
2019  0.642  0.599  0.030   3.95  0.920   31.8  0.277  0.642  0.000  0.447  252.7 1024.9  5540.7
2020  0.669  0.609  0.032   4.55  1.454   34.9  0.300  1.154  0.000  0.447  238.5  979.4  5230.3
2021  0.789  0.729  0.029   6.31  1.180  112.1  0.343  0.837  0.000  0.444  274.1 1221.3  6011.6
2022  0.681  0.628  0.019   5.46  0.874   52.8  0.367  0.507  0.000  0.439  256.5  966.7  5625.1
2023  0.690  0.649  0.026   5.45  1.481   67.6  0.359  1.122  0.000  0.445  255.2  947.7  5596.7
2024  0.854  0.799  0.039   6.96  1.199   76.3  0.394  0.805  0.000  0.446  270.9 1273.2  5940.7
2025  0.625  0.580  0.020   3.50  1.193   43.9  0.288  0.906  0.000  0.440  265.5  915.7  5821.3
2026  0.637  0.588  0.031   3.92  1.310   35.4  0.287  1.023  0.000  0.447  243.0  967.2  5328.5
2027  0.668  0.624  0.032   3.76  1.181   51.1  0.267  0.915  0.000  0.447  255.4 1072.6  5601.6
2028  0.756  0.713  0.033   5.46  0.805  125.7  0.352  0.453  0.000  0.446  289.1 1172.5  6340.5
2029  0.757  0.702  0.037   5.74  1.169  110.4  0.366  0.802  0.000  0.446  272.9 1146.7  5983.7
2030  0.963  0.986  0.019   6.45  0.820  201.2  0.382  0.438  0.000  0.418  298.4 1563.6  6542.7
2031  0.822  0.781  0.021   5.81  1.201   85.6  0.378  0.824  0.000  0.439  272.2 1269.7  5970.2
2032  0.881  0.809  0.038   6.95  1.037   83.2  0.390  0.647  0.000  0.446  266.0 1400.1  5832.7
2033  0.887  0.840  0.030   7.07  1.222  173.2  0.408  0.813  0.000  0.442  296.1 1357.2  6493.2
2034  0.776  0.707  0.037   6.16  1.080   45.9  0.347  0.733  0.000  0.447  267.8 1181.3  5872.0
2035  0.699  0.629  0.033   5.85  1.349  124.7  0.360  0.989  0.000  0.447  276.7  962.3  6067.0
2036  0.735  0.670  0.032   5.73  1.474    4.7  0.321  1.153  0.000  0.446  251.5 1086.1  5515.7
2037  0.841  0.774  0.039   6.59  0.964   32.7  0.361  0.602  0.000  0.446  262.7 1332.2  5761.7
2038  0.814  0.764  0.037   5.82  1.064    0.0  0.323  0.741  0.000  0.446  233.5 1338.4  5121.3
2039  0.830  0.788  0.031   6.41  0.639  190.0  0.379  0.259  0.000  0.442  301.0 1292.4  6600.6
2040  0.954  0.917  0.046   7.16  0.927   97.7  0.392  0.534  0.000  0.446  283.2 1580.3  6211.0
2041  0.927  0.921  0.044   6.20  1.127  121.1  0.350  0.777  0.000  0.447  272.9 1572.4  5985.5
2042  1.057  1.036  0.028   7.77  0.922  209.3  0.401  0.521  0.000  0.440  293.9 1778.1  6444.4
2043  0.887  0.819  0.043   7.05  1.447  100.3  0.401  1.046  0.000  0.447  273.0 1407.6  5987.4
2044  0.686  0.624  0.032   5.33  1.256   31.6  0.338  0.919  0.000  0.446  247.6  971.5  5430.3
2045  0.808  0.753  0.039   6.03  1.326   53.4  0.369  0.957  0.000  0.447  246.0 1202.0  5394.0
2046  0.973  0.910  0.046   7.32  1.349   84.7  0.370  0.979  0.000  0.447  267.9 1628.5  5875.6
2047  0.717  0.667  0.033   5.35  1.330  134.3  0.357  0.974  0.000  0.446  266.9 1040.3  5852.4
2048  0.789  0.722  0.037   5.87  0.922  131.4  0.379  0.543  0.000  0.447  272.6 1249.3  5977.0
2049  0.867  0.812  0.037   6.49  1.206   67.6  0.324  0.882  0.000  0.446  267.4 1450.9  5863.0
2050  0.726  0.681  0.028   4.39  0.991   48.3  0.315  0.676  0.000  0.445  254.3 1191.1  5576.9
2051  0.830  0.771  0.036   6.11  1.092   96.8  0.377  0.715  0.000  0.445  265.5 1275.1  5821.8
2052  0.834  0.775  0.039   6.17  0.928   63.2  0.376  0.552  0.000  0.446  260.1 1298.1  5702.7
2053  0.887  0.835  0.043   5.79  1.250   35.0  0.349  0.901  0.000  0.447  262.3 1485.3  5751.8
2054  0.897  0.825  0.042   7.29  1.206   23.3  0.381  0.826  0.000  0.446  246.9 1410.9  5413.3
2055  0.766  0.711  0.037   5.44  1.284    6.2  0.336  0.947  0.000  0.447  241.6 1206.5  5297.8
2056  0.756  0.686  0.035   5.84  1.268    0.0  0.336  0.932  0.000  0.447  245.2 1125.7  5376.4
2057  1.076  1.033  0.041   8.72  1.245   55.0  0.427  0.818  0.000  0.443  258.6 1707.9  5671.7
2058  0.847  0.827  0.022   6.68  0.881  116.7  0.393  0.488  0.000  0.440  266.0 1252.5  5833.2
2059  0.848  0.779  0.038   6.69  1.165   53.0  0.371  0.794  0.000  0.446  266.7 1342.3  5849.3
2060  0.831  0.756  0.039   6.23  1.256    0.0  0.369  0.887  0.000  0.447  233.7 1315.2  5123.9
2061  0.922  0.910  0.044   6.92  1.090  118.2  0.389  0.701  0.000  0.446  275.8 1421.3  6047.2
2062  0.960  0.921  0.044   7.20  1.204  113.1  0.365  0.839  0.000  0.446  275.2 1568.2  6035.3
2063  1.026  1.024  0.023   7.89  1.016  117.1  0.382  0.634  0.000  0.435  283.4 1659.9  6214.4
2064  0.747  0.686  0.035   5.32  0.968   43.1  0.351  0.617  0.000  0.445  262.0 1125.7  5744.8
2065  0.960  0.948  0.019   7.15  0.810  182.8  0.416  0.394  0.000  0.436  288.0 1556.6  6315.7
2066  0.759  0.699  0.033   5.69  0.996   29.6  0.373  0.623  0.000  0.445  228.7 1056.9  5014.3
2067  0.948  0.916  0.043   7.33  1.258  117.9  0.408  0.850  0.000  0.445  267.6 1466.9  5868.4
2068  0.988  0.970  0.016   7.23  0.841   69.1  0.383  0.458  0.000  0.425  267.9 1627.7  5874.9
2069  1.070  1.000  0.049   8.64  0.988  154.0  0.431  0.557  0.000  0.446  294.7 1764.1  6462.4
2070  0.972  0.908  0.045   7.90  1.027  117.6  0.409  0.617  0.000  0.447  275.6 1531.7  6043.7
2071  1.156  1.146  0.027   8.16  0.900  264.9  0.457  0.443  0.000  0.435  298.0 1991.7  6535.4
2072  0.757  0.686  0.036   6.03  1.206   22.2  0.359  0.847  0.000  0.447  244.2 1123.6  5356.2
2073  0.989  0.952  0.042   7.59  1.036   37.7  0.383  0.653  0.000  0.445  261.7 1633.4  5739.4
2074  0.874  0.852  0.018   6.71  0.559   54.1  0.378  0.181  0.000  0.430  263.2 1379.5  5770.7
2075  1.148  1.134  0.039   8.58  1.204  223.9  0.455  0.749  0.000  0.438  303.3 1900.3  6650.2
2076  0.854  0.791  0.038   7.09  1.054    9.7  0.360  0.694  0.000  0.446  247.5 1190.0  5426.9
2077  0.831  0.765  0.039   6.61  1.323    0.4  0.358  0.965  0.000  0.447  244.2 1302.2  5354.3
2078  0.825  0.783  0.040   5.37  0.990   26.5  0.318  0.672  0.000  0.447  248.8 1348.6  5456.5
2079  0.789  0.737  0.033   5.55  1.059  120.6  0.314  0.745  0.000  0.445  264.5 1326.7  5800.0
2080  1.298  1.322  0.038   9.37  0.908  192.8  0.452  0.456  0.000  0.439  294.2 2286.7  6452.5
2081  0.824  0.759  0.032   6.59  0.996  122.4  0.360  0.636  0.000  0.441  276.6 1282.5  6065.0
2082  1.113  1.088  0.051   8.39  0.900   52.5  0.374  0.526  0.000  0.445  272.7 1953.3  5979.8
2083  1.170  1.139  0.049   8.61  0.942  133.0  0.416  0.526  0.000  0.445  275.0 2009.6  6029.6
2084  1.188  1.178  0.040   9.36  0.983  196.2  0.460  0.522  0.000  0.439  300.7 1959.3  6594.8
2085  0.970  0.922  0.034   7.14  1.051   41.3  0.376  0.675  0.000  0.443  242.7 1576.6  5321.5
2086  0.996  0.923  0.045   8.33  1.067   47.0  0.412  0.655  0.000  0.446  258.2 1555.4  5663.2
2087  0.996  0.919  0.046   8.43  1.061   81.0  0.419  0.642  0.000  0.446  263.4 1477.7  5777.2
2088  0.959  0.886  0.042   7.45  1.699   21.1  0.357  1.342  0.000  0.446  236.3 1599.4  5182.8
2089  1.079  1.090  0.030   8.14  1.058   61.1  0.393  0.665  0.000  0.437  260.2 1763.5  5707.0
2090  1.033  1.019  0.038   7.91  1.559   59.0  0.402  1.157  0.000  0.444  241.3 1647.1  5292.2
2091  1.181  1.159  0.014   9.55  0.540  180.8  0.452  0.067  0.000  0.423  307.9 1952.7  6751.2
2092  1.134  1.108  0.035   8.75  1.145   77.8  0.401  0.744  0.000  0.441  251.1 1929.9  5507.0
2093  1.050  0.962  0.047   8.79  0.963   23.3  0.396  0.568  0.000  0.446  259.2 1669.4  5683.8
2094  1.263  1.253  0.041   9.82  0.860  127.6  0.455  0.405  0.000  0.439  293.8 2160.4  6442.1
2095  0.919  0.870  0.039   7.14  0.943   47.7  0.375  0.567  0.000  0.445  250.1 1449.0  5484.6
2096  1.061  1.013  0.047   7.93  1.140   87.8  0.411  0.728  0.000  0.445  274.3 1711.7  6014.8
2097  0.982  0.922  0.047   7.83  0.978   35.8  0.400  0.578  0.000  0.447  253.0 1559.4  5548.7
2098  1.132  1.135  0.023   8.62  0.752  106.3  0.422  0.330  0.000  0.417  285.9 1910.8  6269.2
2099  0.711  0.643  0.034   5.40  1.358   46.2  0.315  1.043  0.000  0.447  269.3 1049.7  5906.5
