# Supplementary material for: Climate and air pollution impacts on habitat suitability of Austrian forest ecosystems
Source: PLoS One. 2017 Sep 12;12(9):e0184194. doi: 10.1371/journal.pone.0184194 (PMC5595319; doi:10.1371/journal.pone.0184194)
Supplement: S1 File — (ZIP) [file pone.0184194.s004.zip › Climate_Data/IF_AT18_BASELINEx.dat]

!Made by:  Methyd.exe
!Using:  in.txt
! AT18
! Location (Lon-Lat):  10.910  47.380
! Temperature file:   Z:/Modell_VSDp/VSD_Input/Climate_Scen/AT18_Ehrwald_Baseline.txt;#3
! Precipitation file: Z:/Modell_VSDp/VSD_Input/Climate_Scen/AT18_Ehrwald_Baseline.txt;#4
! Sunshine file:      Z:/Modell_VSDp/VSD_Input/Climate_Scen/AT18_Ehrwald_Baseline.txt/E;#5
! ThetaSat= 0.783; ThetaFC= 0.596; Theta1bar= 0.542; ThetaWP= 0.462
! bulkdens= 0.388 g/cm3
! GDDlim=     5.0 oC
!     7.27 = av. annual mean TempC (oC)
!   1.2577 = av. annual Precip (m/yr)
!  1792.57 = av. annual sunshine hours (h)
!   0.5837 = av. annual AET (m/yr)
!   0.6739 = av. annual percol (m/yr)
!   0.0000 = av. annual Qickfl (m/yr)
!   0.5920 = av. annual mean Theta (m/m)
!    0.942 = av. annual mean rf_miR
!    0.770 = av. annual mean rf_denit
!    0.151 = av. annual mean rf_den
!    532.0 = av. annual PAR (umol/m2/s)
!   1560.8 = av. annual GDD (deg.days)
! ... averages over  150 years.
!Year rf_miR rf_nit rf_denit TempC Precip Sunhrs  AET percol Qickfl  Theta   PAR    GDD kJ/m2/d
1950  0.955  0.764  0.155   7.58  1.228 1687.7  0.604  0.623  0.000  0.593  518.5 1546.2 11370.3
1951  0.992  0.814  0.153   7.95  1.125 1805.3  0.622  0.503  0.000  0.591  534.1 1636.9 11714.0
1952  0.945  0.774  0.152   7.50  1.224 1801.8  0.608  0.616  0.000  0.593  531.6 1489.8 11657.3
1953  0.926  0.752  0.154   6.74  1.054 1801.2  0.590  0.464  0.000  0.594  534.6 1545.6 11724.7
1954  0.948  0.775  0.157   7.31  1.119 1806.7  0.590  0.529  0.000  0.592  535.2 1576.3 11737.8
1955  0.942  0.767  0.149   7.54  1.083 1752.5  0.618  0.465  0.000  0.592  523.1 1528.6 11472.8
1956  0.915  0.738  0.155   7.11  1.072 1737.5  0.590  0.482  0.000  0.595  521.7 1471.5 11441.9
1957  0.958  0.791  0.138   7.59  1.140 1947.2  0.642  0.497  0.000  0.590  553.3 1586.6 12134.9
1958  0.965  0.785  0.157   7.66  1.370 1938.8  0.604  0.766  0.000  0.593  552.5 1605.1 12115.7
1959  0.930  0.761  0.155   7.02  1.219 1824.1  0.603  0.615  0.000  0.594  539.6 1532.5 11833.5
1960  0.917  0.753  0.135   6.96  1.062 1887.2  0.597  0.465  0.000  0.590  550.1 1538.7 12064.0
1961  0.841  0.672  0.138   6.47  1.536 1664.8  0.525  1.010  0.000  0.594  519.9 1388.8 11401.0
1962  0.904  0.739  0.146   6.80  1.134 1758.0  0.558  0.576  0.000  0.592  527.6 1497.2 11570.1
1963  0.844  0.664  0.134   6.97  1.187 1707.2  0.569  0.618  0.000  0.593  514.3 1335.1 11279.2
1964  0.965  0.779  0.160   7.41  1.148 1854.8  0.594  0.554  0.000  0.593  534.4 1614.8 11718.9
1965  1.040  0.841  0.167   8.21  1.290 1739.2  0.589  0.701  0.000  0.592  520.2 1761.9 11407.8
1966  0.982  0.799  0.156   7.88  1.249 1855.5  0.628  0.622  0.000  0.592  543.7 1599.4 11922.7
1967  0.994  0.816  0.168   7.35  1.250 1943.2  0.584  0.666  0.000  0.594  552.0 1726.7 12105.3
1968  0.832  0.685  0.129   6.40  1.117 1829.8  0.569  0.548  0.000  0.590  535.7 1312.7 11747.7
1969  0.907  0.740  0.140   7.14  1.383 1943.0  0.590  0.793  0.000  0.591  556.4 1480.0 12202.9
1970  0.827  0.652  0.134   6.59  1.305 1808.4  0.570  0.735  0.000  0.594  530.5 1310.5 11635.2
1971  0.914  0.727  0.152   7.43  1.386 1643.6  0.606  0.780  0.000  0.595  510.7 1499.3 11200.7
1972  1.010  0.843  0.165   7.32  1.094 1722.1  0.576  0.518  0.000  0.593  530.2 1748.2 11628.5
1973  1.053  0.861  0.176   7.98  1.399 1889.5  0.608  0.791  0.000  0.594  545.3 1821.0 11959.1
1974  0.967  0.778  0.164   7.47  1.312 1680.4  0.549  0.763  0.000  0.595  514.5 1650.7 11282.3
1975  0.905  0.730  0.154   7.17  1.693 1602.8  0.530  1.163  0.000  0.595  501.0 1453.7 10987.6
1976  0.851  0.684  0.137   6.61  0.960 1862.5  0.556  0.404  0.000  0.594  539.0 1380.6 11821.5
1977  0.902  0.723  0.143   7.06  1.209 1740.4  0.574  0.635  0.000  0.593  525.6 1462.6 11527.3
1978  1.024  0.845  0.164   7.69  1.283 1933.5  0.571  0.712  0.000  0.592  552.9 1782.9 12125.2
1979  0.896  0.732  0.155   6.77  1.669 1384.6  0.499  1.170  0.000  0.595  479.6 1448.6 10517.0
1980  0.912  0.759  0.119   7.12  1.115 1814.5  0.586  0.529  0.000  0.585  537.6 1504.9 11789.3
1981  0.934  0.757  0.155   7.26  1.187 1819.5  0.567  0.620  0.000  0.594  528.9 1548.7 11600.1
1982  0.996  0.807  0.167   7.52  1.196 1849.2  0.597  0.598  0.000  0.594  539.2 1699.2 11825.1
1983  0.952  0.780  0.146   7.46  1.187 1841.2  0.573  0.614  0.000  0.591  538.1 1601.7 11800.1
1984  0.896  0.725  0.151   7.03  1.458 1821.5  0.580  0.878  0.000  0.595  535.5 1421.1 11743.7
1985  1.077  0.897  0.157   8.60  1.157 1980.3  0.662  0.495  0.000  0.588  560.4 1785.5 12289.4
1986  0.921  0.740  0.156   7.21  1.300 1631.6  0.555  0.745  0.000  0.595  511.4 1517.6 11215.7
1987  0.933  0.753  0.156   7.45  1.336 1758.8  0.597  0.739  0.000  0.594  528.1 1479.8 11582.0
1988  1.077  0.879  0.179   8.49  1.351 1762.1  0.626  0.724  0.000  0.594  529.0 1850.4 11602.2
1989  0.857  0.699  0.140   6.20  1.101 1801.7  0.559  0.543  0.000  0.592  535.0 1406.8 11732.2
1990  0.946  0.779  0.144   7.57  1.018 1777.7  0.619  0.399  0.000  0.589  528.9 1504.4 11599.2
1991  0.931  0.791  0.115   7.35  1.014 1849.6  0.610  0.404  0.000  0.585  537.2 1532.1 11780.7
1992  0.818  0.649  0.137   6.48  1.252 1676.4  0.507  0.745  0.000  0.595  511.8 1325.2 11223.4
1993  0.956  0.784  0.151   7.55  1.116 1876.4  0.598  0.518  0.000  0.593  542.3 1579.9 11893.8
1994  0.987  0.806  0.159   7.82  1.191 1941.0  0.618  0.573  0.000  0.592  550.9 1623.4 12081.7
1995  0.867  0.694  0.146   6.64  1.735 1672.7  0.500  1.235  0.000  0.595  511.9 1428.4 11225.5
1996  1.089  0.890  0.180   8.71  1.241 1826.0  0.664  0.577  0.000  0.591  532.8 1805.5 11683.7
1997  0.998  0.832  0.168   7.55  1.407 1865.4  0.599  0.808  0.000  0.594  546.3 1705.9 11979.8
1998  0.935  0.759  0.157   7.03  1.350 1786.8  0.539  0.811  0.000  0.594  532.6 1559.0 11679.2
1999  0.952  0.798  0.137   7.40  1.125 1877.5  0.604  0.521  0.000  0.587  544.0 1553.2 11930.7
2000  0.946  0.782  0.137   7.45  1.102 1854.7  0.612  0.490  0.000  0.587  540.2 1515.4 11847.8
2001  0.848  0.673  0.141   6.86  1.475 1748.8  0.564  0.911  0.000  0.595  526.4 1283.3 11543.8
2002  0.926  0.755  0.142   7.47  1.223 1624.9  0.592  0.631  0.000  0.591  512.1 1493.5 11229.8
2003  0.818  0.664  0.138   5.62  1.195 1706.3  0.517  0.678  0.000  0.595  516.2 1353.4 11320.7
2004  0.931  0.756  0.152   7.19  1.339 1872.6  0.541  0.798  0.000  0.593  539.5 1538.7 11831.3
2005  0.962  0.821  0.115   7.08  1.151 1738.4  0.625  0.525  0.000  0.581  529.2 1613.2 11606.5
2006  0.917  0.748  0.157   6.50  1.420 1624.4  0.517  0.903  0.000  0.595  511.8 1578.4 11224.0
2007  0.835  0.681  0.134   6.28  1.204 1896.1  0.532  0.672  0.000  0.593  544.1 1388.0 11933.2
2008  0.881  0.763  0.113   6.93  1.224 1814.5  0.580  0.644  0.000  0.583  536.0 1555.4 11754.7
2009  0.895  0.723  0.150   6.49  1.336 1674.1  0.501  0.835  0.000  0.594  514.2 1484.4 11277.7
2010  0.917  0.733  0.151   7.31  1.312 1693.7  0.568  0.744  0.000  0.594  512.0 1482.2 11227.9
2011  0.998  0.831  0.144   8.07  0.979 1860.4  0.633  0.347  0.000  0.587  539.5 1610.1 11831.3
2012  0.921  0.742  0.149   7.03  1.380 1750.7  0.559  0.821  0.000  0.593  523.5 1516.0 11480.4
2013  0.941  0.778  0.157   7.20  1.231 1739.5  0.583  0.648  0.000  0.593  524.4 1537.1 11499.9
2014  0.927  0.749  0.153   7.22  1.349 1732.9  0.588  0.761  0.000  0.594  526.3 1553.9 11541.8
2015  1.090  0.915  0.171   8.18  1.145 1780.7  0.600  0.545  0.000  0.591  530.1 1903.8 11625.6
2016  0.965  0.800  0.151   7.30  1.525 1775.4  0.553  0.972  0.000  0.590  529.3 1601.1 11608.9
2017  0.924  0.753  0.141   7.11  1.149 1845.6  0.551  0.598  0.000  0.589  531.7 1533.3 11660.4
2018  1.066  0.884  0.179   8.03  1.410 1918.4  0.635  0.775  0.000  0.593  558.1 1848.3 12240.5
2019  0.986  0.820  0.136   7.71  1.072 1951.1  0.626  0.446  0.000  0.585  556.2 1623.2 12197.1
2020  0.996  0.823  0.153   7.74  1.038 1950.5  0.624  0.413  0.000  0.590  554.0 1694.6 12149.4
2021  1.015  0.893  0.113   8.03  0.962 1984.2  0.649  0.313  0.000  0.580  556.5 1776.0 12204.8
2022  0.979  0.812  0.153   7.53  1.177 1915.0  0.614  0.563  0.000  0.591  549.1 1643.8 12042.5
2023  0.962  0.797  0.151   7.77  1.167 1866.9  0.651  0.516  0.000  0.592  538.9 1513.9 11819.0
2024  0.877  0.704  0.148   6.42  1.479 1669.0  0.523  0.956  0.000  0.595  514.4 1476.3 11280.5
2025  0.993  0.800  0.165   7.94  1.455 1696.5  0.583  0.872  0.000  0.594  516.2 1648.5 11319.5
2026  0.943  0.774  0.134   7.42  1.157 1842.8  0.570  0.587  0.000  0.589  539.7 1585.3 11837.0
2027  0.919  0.748  0.145   7.23  1.550 1736.4  0.569  0.980  0.000  0.593  529.2 1528.8 11605.7
2028  1.033  0.841  0.175   7.80  1.566 1859.8  0.610  0.956  0.000  0.595  546.0 1799.4 11974.6
2029  1.087  0.903  0.187   8.30  1.422 1786.2  0.598  0.824  0.000  0.594  533.6 1850.6 11701.3
2030  0.956  0.800  0.147   7.16  1.327 1790.6  0.542  0.785  0.000  0.591  535.0 1611.0 11732.9
2031  0.894  0.712  0.149   7.07  1.289 1694.2  0.584  0.705  0.000  0.594  515.1 1432.8 11296.2
2032  0.902  0.731  0.151   6.99  1.321 1665.9  0.599  0.722  0.000  0.594  519.9 1471.2 11402.5
2033  0.891  0.717  0.149   6.88  1.122 1828.7  0.578  0.544  0.000  0.594  536.0 1462.3 11754.9
2034  0.899  0.761  0.133   6.78  1.097 1733.5  0.557  0.540  0.000  0.590  526.6 1475.3 11549.2
2035  0.961  0.786  0.164   7.24  1.443 1702.4  0.558  0.885  0.000  0.595  514.4 1607.1 11281.7
2036  0.928  0.761  0.158   6.61  1.329 1801.4  0.512  0.817  0.000  0.594  532.4 1645.8 11676.3
2037  0.996  0.865  0.116   7.65  1.050 2042.3  0.653  0.397  0.000  0.580  570.0 1686.9 12500.9
2038  0.868  0.699  0.145   6.81  1.291 1626.7  0.578  0.713  0.000  0.594  508.7 1348.4 11155.5
2039  0.945  0.786  0.146   7.17  1.199 1822.8  0.582  0.616  0.000  0.592  535.8 1545.7 11750.8
2040  0.935  0.776  0.151   6.91  1.260 1686.6  0.602  0.659  0.000  0.592  520.1 1534.6 11407.1
2041  1.057  0.855  0.175   8.26  1.383 1814.4  0.647  0.736  0.000  0.594  535.0 1768.6 11733.6
2042  0.919  0.758  0.148   6.92  1.146 1817.3  0.603  0.543  0.000  0.591  538.2 1547.8 11803.1
2043  0.984  0.808  0.166   7.59  1.304 1878.1  0.574  0.730  0.000  0.594  537.7 1667.1 11791.8
2044  0.983  0.798  0.161   7.70  1.562 1777.0  0.602  0.960  0.000  0.593  533.7 1640.3 11703.4
2045  0.876  0.707  0.141   7.01  1.168 1752.7  0.596  0.572  0.000  0.593  524.2 1382.8 11495.8
2046  0.948  0.758  0.158   7.65  1.443 1775.2  0.612  0.831  0.000  0.594  526.1 1553.6 11538.2
2047  0.942  0.747  0.155   7.64  1.303 1824.3  0.632  0.671  0.000  0.594  539.8 1503.9 11838.4
2048  0.955  0.775  0.151   7.32  1.152 1832.9  0.597  0.555  0.000  0.591  539.9 1588.2 11839.3
2049  0.986  0.786  0.164   7.83  1.256 1836.9  0.596  0.660  0.000  0.594  534.1 1677.5 11713.0
2050  0.907  0.725  0.151   7.52  1.191 1822.7  0.638  0.553  0.000  0.594  531.0 1412.5 11645.6
2051  0.934  0.753  0.155   7.41  1.187 1850.0  0.604  0.582  0.000  0.594  537.3 1468.6 11783.5
2052  0.876  0.720  0.136   6.65  1.272 1711.3  0.517  0.755  0.000  0.589  518.9 1443.5 11380.0
2053  0.886  0.718  0.140   6.97  1.149 1860.6  0.578  0.571  0.000  0.593  542.0 1442.7 11885.4
2054  1.015  0.828  0.173   7.64  1.397 1771.4  0.594  0.803  0.000  0.595  527.2 1736.1 11562.7
2055  0.909  0.732  0.153   6.84  1.187 1705.1  0.529  0.658  0.000  0.595  511.9 1508.9 11227.1
2056  0.817  0.667  0.121   6.43  1.270 1553.7  0.521  0.750  0.000  0.591  493.4 1236.5 10821.4
2057  0.911  0.778  0.118   7.05  1.349 1888.8  0.563  0.785  0.000  0.579  538.1 1501.8 11801.1
2058  0.923  0.775  0.125   7.38  1.013 1900.1  0.621  0.392  0.000  0.582  546.0 1510.6 11974.7
2059  0.883  0.713  0.138   6.94  1.194 1769.2  0.551  0.643  0.000  0.591  528.1 1451.8 11580.9
2060  1.022  0.838  0.172   7.97  1.295 1852.6  0.622  0.673  0.000  0.594  540.6 1695.5 11855.3
2061  0.878  0.702  0.143   6.84  1.344 1834.6  0.580  0.763  0.000  0.593  537.9 1385.9 11795.7
2062  0.997  0.807  0.162   7.94  1.222 1813.0  0.592  0.630  0.000  0.593  535.1 1667.2 11735.2
2063  1.078  0.865  0.179   8.63  1.212 1896.6  0.663  0.549  0.000  0.594  546.5 1833.3 11985.4
2064  0.891  0.717  0.150   6.73  1.408 1636.0  0.531  0.877  0.000  0.595  507.7 1455.8 11133.3
2065  0.898  0.724  0.149   6.95  1.203 1781.5  0.568  0.635  0.000  0.594  529.6 1488.1 11615.2
2066  0.971  0.832  0.131   7.07  1.221 1807.4  0.540  0.681  0.000  0.586  538.4 1693.0 11807.9
2067  0.945  0.763  0.154   7.33  1.377 1825.5  0.589  0.788  0.000  0.593  540.8 1582.3 11859.3
2068  0.897  0.725  0.143   7.20  1.297 1759.7  0.579  0.719  0.000  0.593  525.0 1418.1 11513.1
2069  0.954  0.798  0.138   7.50  0.967 1893.6  0.614  0.353  0.000  0.578  547.7 1630.6 12012.1
2070  0.920  0.752  0.154   6.72  1.237 1749.4  0.564  0.673  0.000  0.594  531.7 1512.3 11661.4
2071  1.076  0.879  0.179   8.62  1.280 1981.0  0.697  0.584  0.000  0.593  559.4 1790.2 12267.1
2072  0.934  0.758  0.159   7.36  1.331 1682.2  0.602  0.729  0.000  0.595  519.6 1488.5 11394.9
2073  0.997  0.826  0.167   7.31  1.414 1890.0  0.617  0.797  0.000  0.594  552.3 1706.3 12111.7
2074  0.858  0.672  0.141   6.55  1.475 1584.1  0.540  0.935  0.000  0.595  504.0 1391.0 11053.9
2075  0.882  0.723  0.143   6.54  1.251 1689.6  0.520  0.732  0.000  0.593  524.7 1479.2 11506.3
2076  1.039  0.854  0.174   7.72  1.169 1883.9  0.635  0.534  0.000  0.594  546.9 1757.4 11993.4
2077  0.957  0.781  0.154   7.28  1.270 1772.6  0.568  0.701  0.000  0.593  529.9 1584.6 11620.6
2078  0.947  0.791  0.142   6.88  1.316 1940.6  0.594  0.722  0.000  0.589  556.2 1576.9 12196.9
2079  0.834  0.681  0.142   6.05  1.423 1583.6  0.501  0.922  0.000  0.595  508.4 1360.9 11150.3
2080  0.880  0.733  0.131   6.45  1.076 1865.2  0.539  0.537  0.000  0.588  539.3 1499.4 11826.4
2081  0.871  0.711  0.140   6.63  1.104 1893.9  0.562  0.542  0.000  0.592  545.8 1440.7 11970.1
2082  0.925  0.770  0.131   6.99  1.217 1705.6  0.552  0.665  0.000  0.590  522.2 1537.4 11452.4
2083  0.963  0.785  0.164   7.16  1.491 1893.1  0.577  0.914  0.000  0.595  545.2 1639.5 11957.0
2084  0.974  0.807  0.159   7.34  1.215 1758.5  0.572  0.643  0.000  0.593  528.6 1632.5 11593.2
2085  0.968  0.781  0.165   7.49  1.477 1757.6  0.589  0.888  0.000  0.595  530.7 1612.2 11639.0
2086  0.962  0.784  0.163   7.39  1.252 1807.8  0.587  0.666  0.000  0.595  536.2 1578.2 11758.3
2087  0.928  0.759  0.156   6.97  1.118 1821.0  0.542  0.576  0.000  0.594  529.9 1578.9 11621.2
2088  0.937  0.762  0.156   7.25  1.256 1745.1  0.605  0.652  0.000  0.594  523.3 1526.1 11476.4
2089  0.941  0.756  0.156   7.36  1.306 1743.9  0.578  0.728  0.000  0.594  526.0 1523.7 11534.9
2090  1.001  0.843  0.139   7.78  1.256 1841.0  0.607  0.650  0.000  0.586  538.0 1729.8 11799.3
2091  0.930  0.743  0.155   7.44  1.230 1781.2  0.594  0.636  0.000  0.594  525.0 1505.3 11513.4
2092  0.958  0.778  0.159   7.17  1.215 1776.6  0.578  0.638  0.000  0.593  527.9 1640.0 11577.0
2093  0.947  0.756  0.158   7.63  1.367 1760.0  0.592  0.775  0.000  0.594  522.4 1526.1 11457.3
2094  0.942  0.764  0.153   7.49  1.124 1701.7  0.581  0.543  0.000  0.594  521.8 1517.4 11443.5
2095  1.038  0.873  0.181   7.88  1.343 1852.4  0.625  0.718  0.000  0.594  538.7 1744.3 11813.3
2096  0.866  0.710  0.138   6.58  1.389 1599.4  0.528  0.861  0.000  0.591  510.1 1446.2 11187.2
2097  1.054  0.874  0.179   7.94  1.339 1917.6  0.603  0.736  0.000  0.594  549.4 1807.7 12047.8
2098  0.895  0.721  0.145   6.81  1.099 1888.7  0.641  0.457  0.000  0.593  549.6 1452.1 12052.4
2099  0.892  0.733  0.143   6.47  1.087 1687.1  0.535  0.553  0.000  0.593  519.2 1523.0 11386.7
