# Supplementary material for: Climate and air pollution impacts on habitat suitability of Austrian forest ecosystems
Source: PLoS One. 2017 Sep 12;12(9):e0184194. doi: 10.1371/journal.pone.0184194 (PMC5595319; doi:10.1371/journal.pone.0184194)
Supplement: S1 File — (ZIP) [file pone.0184194.s004.zip › Climate_Data/IF_AT18_ECHAM5A1B.dat]

!Made by:  Methyd.exe
!Using:  in.txt
! AT18
! Location (Lon-Lat):  10.910  47.380
! Temperature file:   Z:/Modell_VSDp/VSD_Input/Climate_Scen/AT18_EhrwaldECHAM5A1B.txt;#3
! Precipitation file: Z:/Modell_VSDp/VSD_Input/Climate_Scen/AT18_EhrwaldECHAM5A1B.txt;#4
! Sunshine file:      Z:/Modell_VSDp/VSD_Input/Climate_Scen/AT18_EhrwaldECHAM5A1B.txt/E;#5
! ThetaSat= 0.783; ThetaFC= 0.596; Theta1bar= 0.542; ThetaWP= 0.462
! bulkdens= 0.388 g/cm3
! GDDlim=     5.0 oC
!     8.38 = av. annual mean TempC (oC)
!   1.2224 = av. annual Precip (m/yr)
!  1727.37 = av. annual sunshine hours (h)
!   0.6131 = av. annual AET (m/yr)
!   0.6093 = av. annual percol (m/yr)
!   0.0000 = av. annual Qickfl (m/yr)
!   0.5869 = av. annual mean Theta (m/m)
!    1.057 = av. annual mean rf_miR
!    0.892 = av. annual mean rf_denit
!    0.155 = av. annual mean rf_den
!    524.9 = av. annual PAR (umol/m2/s)
!   1837.6 = av. annual GDD (deg.days)
! ... averages over  150 years.
!Year rf_miR rf_nit rf_denit TempC Precip Sunhrs  AET percol Qickfl  Theta   PAR    GDD kJ/m2/d
1950  0.955  0.764  0.155   7.58  1.228 1687.7  0.604  0.623  0.000  0.593  518.5 1546.2 11370.3
1951  0.992  0.814  0.153   7.95  1.125 1805.3  0.622  0.503  0.000  0.591  534.1 1636.9 11714.0
1952  0.945  0.774  0.152   7.50  1.224 1801.8  0.608  0.616  0.000  0.593  531.6 1489.8 11657.3
1953  0.926  0.752  0.154   6.74  1.054 1801.2  0.590  0.464  0.000  0.594  534.6 1545.6 11724.7
1954  0.948  0.775  0.157   7.31  1.119 1806.7  0.590  0.529  0.000  0.592  535.2 1576.3 11737.8
1955  0.942  0.767  0.149   7.54  1.083 1752.5  0.618  0.465  0.000  0.592  523.1 1528.6 11472.8
1956  0.915  0.738  0.155   7.11  1.072 1737.5  0.590  0.482  0.000  0.595  521.7 1471.5 11441.9
1957  0.958  0.791  0.138   7.59  1.140 1947.2  0.642  0.497  0.000  0.590  553.3 1586.6 12134.9
1958  0.965  0.785  0.157   7.66  1.370 1938.8  0.604  0.766  0.000  0.593  552.5 1605.1 12115.7
1959  0.930  0.761  0.155   7.02  1.219 1824.1  0.603  0.615  0.000  0.594  539.6 1532.5 11833.5
1960  0.917  0.753  0.135   6.96  1.062 1887.2  0.597  0.465  0.000  0.590  550.1 1538.7 12064.0
1961  0.841  0.672  0.138   6.47  1.536 1664.8  0.525  1.010  0.000  0.594  519.9 1388.8 11401.0
1962  0.904  0.739  0.146   6.80  1.134 1758.0  0.558  0.576  0.000  0.592  527.6 1497.2 11570.1
1963  0.844  0.664  0.134   6.97  1.187 1707.2  0.569  0.618  0.000  0.593  514.3 1335.1 11279.2
1964  0.965  0.779  0.160   7.41  1.148 1854.8  0.594  0.554  0.000  0.593  534.4 1614.8 11718.9
1965  1.040  0.841  0.167   8.21  1.290 1739.2  0.589  0.701  0.000  0.592  520.2 1761.9 11407.8
1966  0.982  0.799  0.156   7.88  1.249 1855.5  0.628  0.622  0.000  0.592  543.7 1599.4 11922.7
1967  0.994  0.816  0.168   7.35  1.250 1943.2  0.584  0.666  0.000  0.594  552.0 1726.7 12105.3
1968  0.832  0.685  0.129   6.40  1.117 1829.8  0.569  0.548  0.000  0.590  535.7 1312.7 11747.7
1969  0.907  0.740  0.140   7.14  1.383 1943.0  0.590  0.793  0.000  0.591  556.4 1480.0 12202.9
1970  0.827  0.652  0.134   6.59  1.305 1808.4  0.570  0.735  0.000  0.594  530.5 1310.5 11635.2
1971  0.914  0.727  0.152   7.43  1.386 1643.6  0.606  0.780  0.000  0.595  510.7 1499.3 11200.7
1972  1.010  0.843  0.165   7.32  1.094 1722.1  0.576  0.518  0.000  0.593  530.2 1748.2 11628.5
1973  1.053  0.861  0.176   7.98  1.399 1889.5  0.608  0.791  0.000  0.594  545.3 1821.0 11959.1
1974  0.967  0.778  0.164   7.47  1.312 1680.4  0.549  0.763  0.000  0.595  514.5 1650.7 11282.3
1975  0.905  0.730  0.154   7.17  1.693 1602.8  0.530  1.163  0.000  0.595  501.0 1453.7 10987.6
1976  0.851  0.684  0.137   6.61  0.960 1862.5  0.556  0.404  0.000  0.594  539.0 1380.6 11821.5
1977  0.902  0.723  0.143   7.06  1.209 1740.4  0.574  0.635  0.000  0.593  525.6 1462.6 11527.3
1978  1.024  0.845  0.164   7.69  1.283 1933.5  0.571  0.712  0.000  0.592  552.9 1782.9 12125.2
1979  0.896  0.732  0.155   6.77  1.669 1384.6  0.499  1.170  0.000  0.595  479.6 1448.6 10517.0
1980  0.912  0.759  0.119   7.12  1.115 1814.5  0.586  0.529  0.000  0.585  537.6 1504.9 11789.3
1981  0.934  0.757  0.155   7.26  1.187 1819.5  0.567  0.620  0.000  0.594  528.9 1548.7 11600.1
1982  0.996  0.807  0.167   7.52  1.196 1849.2  0.597  0.598  0.000  0.594  539.2 1699.2 11825.1
1983  0.952  0.780  0.146   7.46  1.187 1841.2  0.573  0.614  0.000  0.591  538.1 1601.7 11800.1
1984  0.896  0.725  0.151   7.03  1.458 1821.5  0.580  0.878  0.000  0.595  535.5 1421.1 11743.7
1985  1.077  0.897  0.157   8.60  1.157 1980.3  0.662  0.495  0.000  0.588  560.4 1785.5 12289.4
1986  0.921  0.740  0.156   7.21  1.300 1631.6  0.555  0.745  0.000  0.595  511.4 1517.6 11215.7
1987  0.933  0.753  0.156   7.45  1.336 1758.8  0.597  0.739  0.000  0.594  528.1 1479.8 11582.0
1988  1.077  0.879  0.179   8.49  1.351 1762.1  0.626  0.724  0.000  0.594  529.0 1850.4 11602.2
1989  0.857  0.699  0.140   6.20  1.101 1801.7  0.559  0.543  0.000  0.592  535.0 1406.8 11732.2
1990  0.946  0.779  0.144   7.57  1.018 1777.7  0.619  0.399  0.000  0.589  528.9 1504.4 11599.2
1991  0.931  0.791  0.115   7.35  1.014 1849.6  0.610  0.404  0.000  0.585  537.2 1532.1 11780.7
1992  0.818  0.649  0.137   6.48  1.252 1676.4  0.507  0.745  0.000  0.595  511.8 1325.2 11223.4
1993  0.956  0.784  0.151   7.55  1.116 1876.4  0.598  0.518  0.000  0.593  542.3 1579.9 11893.8
1994  0.987  0.806  0.159   7.82  1.191 1941.0  0.618  0.573  0.000  0.592  550.9 1623.4 12081.7
1995  0.867  0.694  0.146   6.64  1.735 1672.7  0.500  1.235  0.000  0.595  511.9 1428.4 11225.5
1996  1.089  0.890  0.180   8.71  1.241 1826.0  0.664  0.577  0.000  0.591  532.8 1805.5 11683.7
1997  0.998  0.832  0.168   7.55  1.407 1865.4  0.599  0.808  0.000  0.594  546.3 1705.9 11979.8
1998  0.935  0.759  0.157   7.03  1.350 1786.8  0.539  0.811  0.000  0.594  532.6 1559.0 11679.2
1999  0.952  0.798  0.137   7.40  1.125 1877.5  0.604  0.521  0.000  0.587  544.0 1553.2 11930.7
2000  0.946  0.782  0.137   7.45  1.102 1854.7  0.612  0.490  0.000  0.587  540.2 1515.4 11847.8
2001  0.848  0.673  0.141   6.86  1.475 1748.8  0.564  0.911  0.000  0.595  526.4 1283.3 11543.8
2002  0.926  0.755  0.142   7.47  1.223 1624.9  0.592  0.631  0.000  0.591  512.1 1493.5 11229.8
2003  0.818  0.664  0.138   5.62  1.195 1706.3  0.517  0.678  0.000  0.595  516.2 1353.4 11320.7
2004  0.931  0.756  0.152   7.19  1.339 1872.6  0.541  0.798  0.000  0.593  539.5 1538.7 11831.3
2005  0.962  0.821  0.115   7.08  1.151 1738.4  0.625  0.525  0.000  0.581  529.2 1613.2 11606.5
2006  0.917  0.748  0.157   6.50  1.420 1624.4  0.517  0.903  0.000  0.595  511.8 1578.4 11224.0
2007  0.835  0.681  0.134   6.28  1.204 1896.1  0.532  0.672  0.000  0.593  544.1 1388.0 11933.2
2008  0.881  0.763  0.113   6.93  1.224 1814.5  0.580  0.644  0.000  0.583  536.0 1555.4 11754.7
2009  0.895  0.723  0.150   6.49  1.336 1674.1  0.501  0.835  0.000  0.594  514.2 1484.4 11277.7
2010  0.917  0.733  0.151   7.31  1.312 1693.7  0.568  0.744  0.000  0.594  512.0 1482.2 11227.9
2011  0.998  0.831  0.144   8.07  0.979 1860.4  0.633  0.347  0.000  0.587  539.5 1610.1 11831.3
2012  0.921  0.742  0.149   7.03  1.380 1750.7  0.559  0.821  0.000  0.593  523.5 1516.0 11480.4
2013  0.941  0.778  0.157   7.20  1.231 1739.5  0.583  0.648  0.000  0.593  524.4 1537.1 11499.9
2014  0.927  0.749  0.153   7.22  1.349 1732.9  0.588  0.761  0.000  0.594  526.3 1553.9 11541.8
2015  1.090  0.915  0.171   8.18  1.145 1780.7  0.600  0.545  0.000  0.591  530.1 1903.8 11625.6
2016  0.933  0.761  0.147   7.18  1.618 1510.2  0.515  1.103  0.000  0.592  491.4 1561.0 10775.7
2017  0.977  0.802  0.139   7.80  1.322 1754.0  0.547  0.776  0.000  0.586  517.9 1628.5 11357.7
2018  1.296  1.118  0.211   9.46  1.343 1983.9  0.704  0.639  0.000  0.592  568.6 2314.9 12469.8
2019  1.033  0.893  0.124   8.03  1.171 1852.8  0.622  0.548  0.000  0.580  546.2 1759.7 11979.0
2020  0.879  0.706  0.139   6.64  1.031 1628.3  0.541  0.490  0.000  0.592  506.5 1469.2 11108.1
2021  1.108  0.925  0.165   8.15  1.027 1978.8  0.658  0.369  0.000  0.584  550.7 1899.9 12077.9
2022  1.004  0.841  0.158   7.60  1.136 1802.2  0.578  0.558  0.000  0.590  532.6 1714.3 11680.1
2023  1.133  0.967  0.152   9.10  1.164 2056.0  0.706  0.458  0.000  0.581  568.7 1883.3 12472.3
2024  0.986  0.802  0.168   7.39  1.265 1497.2  0.518  0.747  0.000  0.595  492.8 1700.3 10806.8
2025  1.035  0.848  0.170   8.39  1.543 1653.7  0.632  0.911  0.000  0.591  512.8 1697.9 11245.7
2026  0.908  0.723  0.101   8.04  1.101 1906.1  0.632  0.469  0.000  0.569  545.6 1800.5 11964.5
2027  0.893  0.716  0.145   6.93  1.566 1713.6  0.608  0.959  0.000  0.594  525.3 1466.4 11520.2
2028  1.105  0.990  0.140   8.02  1.576 1997.5  0.670  0.906  0.000  0.586  570.6 1931.9 12514.6
2029  1.069  0.860  0.179   8.60  1.517 1518.0  0.592  0.924  0.000  0.594  490.6 1795.0 10759.7
2030  0.892  0.738  0.151   6.69  1.518 1636.8  0.523  0.994  0.000  0.594  516.0 1464.8 11315.4
2031  0.900  0.729  0.150   6.94  1.346 1608.7  0.571  0.775  0.000  0.594  506.7 1468.9 11112.2
2032  1.108  0.922  0.178   8.69  1.292 1631.7  0.642  0.650  0.000  0.590  514.5 1858.1 11283.6
2033  0.881  0.703  0.147   6.93  1.353 1453.6  0.554  0.799  0.000  0.595  483.7 1394.4 10608.8
2034  0.978  0.842  0.129   7.32  0.898 1640.6  0.578  0.320  0.000  0.582  510.1 1647.0 11186.6
2035  1.023  0.840  0.177   7.81  1.500 1456.8  0.555  0.945  0.000  0.595  486.3 1732.8 10665.1
2036  1.112  0.962  0.173   7.84  1.278 1765.7  0.567  0.711  0.000  0.588  531.1 2036.3 11646.2
2037  1.077  0.932  0.134   8.23  0.940 2013.4  0.644  0.296  0.000  0.578  563.1 1891.6 12349.4
2038  0.882  0.711  0.145   6.92  1.206 1361.6  0.527  0.679  0.000  0.594  474.2 1367.2 10399.4
2039  1.209  1.045  0.181   9.21  1.340 1587.2  0.594  0.747  0.000  0.591  502.5 2088.5 11021.1
2040  1.120  0.979  0.160   8.42  1.258 1341.6  0.592  0.666  0.000  0.588  476.7 1853.3 10453.5
2041  1.139  0.912  0.182   8.94  1.333 1584.1  0.631  0.702  0.000  0.593  504.0 1960.2 11053.8
2042  1.102  0.916  0.185   8.38  1.095 1696.5  0.649  0.447  0.000  0.592  521.3 1853.0 11432.6
2043  1.030  0.834  0.167   8.48  1.405 1727.3  0.635  0.771  0.000  0.592  519.0 1656.9 11381.3
2044  1.071  0.864  0.175   8.75  1.653 1401.1  0.574  1.078  0.000  0.593  484.6 1772.6 10626.7
2045  1.099  0.970  0.113   9.09  1.082 1936.1  0.698  0.384  0.000  0.574  555.8 1898.6 12189.9
2046  1.166  0.951  0.195   9.14  1.365 1757.5  0.651  0.714  0.000  0.593  528.2 2007.0 11583.3
2047  1.191  0.951  0.194   9.92  1.350 1650.4  0.662  0.688  0.000  0.593  515.8 2003.8 11311.4
2048  1.144  0.957  0.164   9.05  1.075 1600.6  0.617  0.458  0.000  0.584  508.1 1997.0 11143.1
2049  1.171  0.955  0.192   9.35  1.226 1706.1  0.601  0.625  0.000  0.593  516.9 2018.9 11336.6
2050  1.065  0.870  0.169   8.87  1.176 1625.1  0.640  0.537  0.000  0.592  509.6 1675.5 11175.6
2051  1.259  1.110  0.161   9.91  1.064 1822.9  0.691  0.373  0.000  0.582  537.4 2113.8 11785.1
2052  1.110  0.937  0.151   8.91  1.141 1433.5  0.580  0.561  0.000  0.582  483.3 1889.1 10598.2
2053  1.182  1.048  0.138   9.05  1.028 1786.1  0.642  0.386  0.000  0.580  537.9 2196.1 11796.8
2054  1.272  1.067  0.214   9.70  1.198 1763.4  0.661  0.536  0.000  0.593  527.3 2286.3 11563.4
2055  1.098  0.898  0.185   8.96  1.216 1342.8  0.574  0.642  0.000  0.594  462.0 1786.1 10131.3
2056  0.953  0.804  0.124   7.61  1.283 1250.2  0.543  0.741  0.000  0.588  457.3 1480.8 10027.8
2057  1.101  0.935  0.169   8.48  1.307 1801.6  0.598  0.709  0.000  0.590  527.9 1907.0 11578.2
2058  1.176  1.061  0.137   9.06  0.867 1943.5  0.715  0.152  0.000  0.576  556.9 2027.9 12213.3
2059  1.268  1.122  0.155  10.12  0.995 1920.9  0.727  0.268  0.000  0.577  556.7 2271.3 12208.8
2060  1.302  1.171  0.155  10.09  1.193 1899.2  0.732  0.461  0.000  0.583  553.0 2252.6 12128.1
2061  0.992  0.839  0.131   7.64  1.436 1475.5  0.538  0.899  0.000  0.587  487.9 1656.2 10700.9
2062  1.186  1.097  0.147  10.10  1.004 1853.4  0.689  0.315  0.000  0.568  543.9 2324.9 11928.3
2063  1.326  1.108  0.210  10.63  1.258 1631.4  0.688  0.570  0.000  0.590  512.7 2310.2 11244.8
2064  1.006  0.828  0.173   7.80  1.544 1409.6  0.532  1.012  0.000  0.595  479.9 1691.6 10523.4
2065  1.231  1.130  0.127  10.21  0.889 1773.7  0.692  0.197  0.000  0.565  530.4 2274.3 11631.8
2066  1.071  1.006  0.081   9.17  1.030 1822.3  0.641  0.389  0.000  0.561  544.1 2236.4 11933.0
2067  1.304  1.166  0.181  10.09  1.296 1803.1  0.680  0.616  0.000  0.583  543.6 2402.6 11921.7
2068  1.170  1.010  0.161   9.09  1.100 1758.5  0.611  0.488  0.000  0.585  525.6 2042.3 11527.3
2069  1.051  0.915  0.129  10.02  0.918 1832.5  0.619  0.299  0.000  0.546  535.5 2257.4 11743.1
2070  1.317  1.173  0.170  10.44  1.070 1712.0  0.703  0.367  0.000  0.577  523.0 2293.9 11469.4
2071  1.544  1.435  0.159  11.56  1.146 2186.7  0.810  0.337  0.000  0.572  592.7 2792.0 12999.3
2072  1.360  1.225  0.203  10.17  1.152 1692.3  0.669  0.483  0.000  0.589  529.1 2373.0 11603.7
2073  0.984  0.771  0.100  10.19  1.357 1861.8  0.703  0.654  0.000  0.566  558.4 2465.7 12246.2
2074  1.270  1.098  0.144  10.49  1.227 1447.8  0.654  0.573  0.000  0.576  492.0 2415.7 10789.9
2075  1.346  1.233  0.145  10.64  0.941 1863.4  0.743  0.198  0.000  0.577  556.1 2390.6 12195.2
2076  1.441  1.325  0.167  10.73  1.156 1698.6  0.695  0.460  0.000  0.579  529.9 2619.8 11621.2
2077  1.374  1.207  0.202  10.48  1.296 1579.5  0.678  0.618  0.000  0.587  512.7 2392.7 11243.0
2078  1.254  1.114  0.174   8.92  1.161 1600.0  0.597  0.564  0.000  0.585  512.6 2264.9 11241.4
2079  1.310  1.294  0.125   9.68  1.248 1708.5  0.669  0.579  0.000  0.573  534.4 2529.8 11720.3
2080  0.967  0.843  0.099   9.78  0.845 1705.5  0.616  0.230  0.000  0.556  523.0 2170.6 11468.7
2081  1.243  1.048  0.185  10.07  1.206 1525.9  0.650  0.556  0.000  0.587  494.4 2093.7 10841.6
2082  0.889  0.602  0.081  11.44  1.113 2038.3  0.577  0.536  0.000  0.555  586.1 2722.8 12852.7
2083  1.373  1.196  0.207  10.75  1.303 1699.5  0.704  0.598  0.000  0.590  525.3 2416.7 11520.5
2084  1.281  1.197  0.139  10.18  1.314 1313.7  0.634  0.680  0.000  0.575  475.5 2225.8 10427.8
2085  1.360  1.252  0.159  11.32  1.386 1596.3  0.731  0.655  0.000  0.580  521.1 2521.0 11427.2
2086  1.349  1.143  0.212  10.81  1.237 1480.5  0.662  0.575  0.000  0.590  495.8 2270.1 10872.2
2087  1.247  1.144  0.165   9.72  1.008 1564.5  0.618  0.390  0.000  0.579  501.1 2248.3 10989.8
2088  1.323  1.116  0.213  10.35  1.375 1559.1  0.625  0.750  0.000  0.592  499.6 2298.8 10955.5
2089  1.418  1.219  0.213  11.08  1.160 1526.6  0.678  0.481  0.000  0.588  499.4 2497.6 10952.9
2090  1.255  1.113  0.134  10.93  0.902 1980.9  0.720  0.183  0.000  0.568  561.9 2465.9 12323.6
2091  1.287  1.040  0.210  10.56  1.291 1240.0  0.610  0.681  0.000  0.593  456.6 2198.2 10013.0
2092  1.279  1.073  0.210  10.08  1.197 1238.7  0.592  0.605  0.000  0.592  456.8 2260.0 10018.2
2093  1.492  1.343  0.224  11.54  1.080 1748.7  0.738  0.342  0.000  0.589  529.4 2547.5 11609.1
2094  1.116  1.000  0.092  11.12  0.861 1713.3  0.679  0.182  0.000  0.547  526.6 2465.2 11549.1
2095  1.458  1.425  0.174  12.52  1.061 1841.6  0.785  0.276  0.000  0.569  546.9 2937.2 11994.7
2096  1.072  1.009  0.102  10.02  1.088 1670.9  0.687  0.401  0.000  0.555  529.2 2284.5 11606.3
2097  1.394  1.308  0.158  11.42  0.993 1701.9  0.727  0.267  0.000  0.569  527.2 2691.5 11560.7
2098  1.075  0.906  0.116  10.84  1.061 1667.3  0.709  0.352  0.000  0.567  531.0 2412.0 11644.6
2099  0.892  0.733  0.143   6.47  1.087 1687.1  0.535  0.553  0.000  0.593  519.2 1523.0 11386.7
