# Supplementary material for: Climate and air pollution impacts on habitat suitability of Austrian forest ecosystems
Source: PLoS One. 2017 Sep 12;12(9):e0184194. doi: 10.1371/journal.pone.0184194 (PMC5595319; doi:10.1371/journal.pone.0184194)
Supplement: S1 File — (ZIP) [file pone.0184194.s004.zip › Climate_Data/IF_AT18_ECHAM5A2x.dat]

!Made by:  Methyd.exe
!Using:  in.txt
! AT18
! Location (Lon-Lat):  10.910  47.380
! Temperature file:   Z:/Modell_VSDp/VSD_Input/Climate_Scen/AT18_EhrwaldECHAM5A2x.txt;#3
! Precipitation file: Z:/Modell_VSDp/VSD_Input/Climate_Scen/AT18_EhrwaldECHAM5A2x.txt;#4
! Sunshine file:      Z:/Modell_VSDp/VSD_Input/Climate_Scen/AT18_EhrwaldECHAM5A2x.txt/E;#5
! ThetaSat= 0.783; ThetaFC= 0.596; Theta1bar= 0.542; ThetaWP= 0.462
! bulkdens= 0.388 g/cm3
! GDDlim=     5.0 oC
!     8.31 = av. annual mean TempC (oC)
!   1.2211 = av. annual Precip (m/yr)
!  1771.70 = av. annual sunshine hours (h)
!   0.6127 = av. annual AET (m/yr)
!   0.6084 = av. annual percol (m/yr)
!   0.0000 = av. annual Qickfl (m/yr)
!   0.5849 = av. annual mean Theta (m/m)
!    1.028 = av. annual mean rf_miR
!    0.867 = av. annual mean rf_denit
!    0.148 = av. annual mean rf_den
!    531.4 = av. annual PAR (umol/m2/s)
!   1833.6 = av. annual GDD (deg.days)
! ... averages over  150 years.
!Year rf_miR rf_nit rf_denit TempC Precip Sunhrs  AET percol Qickfl  Theta   PAR    GDD kJ/m2/d
1950  0.955  0.764  0.155   7.58  1.228 1687.7  0.604  0.623  0.000  0.593  518.5 1546.2 11370.3
1951  0.992  0.814  0.153   7.95  1.125 1805.3  0.622  0.503  0.000  0.591  534.1 1636.9 11714.0
1952  0.945  0.774  0.152   7.50  1.224 1801.8  0.608  0.616  0.000  0.593  531.6 1489.8 11657.3
1953  0.926  0.752  0.154   6.74  1.054 1801.2  0.590  0.464  0.000  0.594  534.6 1545.6 11724.7
1954  0.948  0.775  0.157   7.31  1.119 1806.7  0.590  0.529  0.000  0.592  535.2 1576.3 11737.8
1955  0.942  0.767  0.149   7.54  1.083 1752.5  0.618  0.465  0.000  0.592  523.1 1528.6 11472.8
1956  0.915  0.738  0.155   7.11  1.072 1737.5  0.590  0.482  0.000  0.595  521.7 1471.5 11441.9
1957  0.958  0.791  0.138   7.59  1.140 1947.2  0.642  0.497  0.000  0.590  553.3 1586.6 12134.9
1958  0.965  0.785  0.157   7.66  1.370 1938.8  0.604  0.766  0.000  0.593  552.5 1605.1 12115.7
1959  0.930  0.761  0.155   7.02  1.219 1824.1  0.603  0.615  0.000  0.594  539.6 1532.5 11833.5
1960  0.917  0.753  0.135   6.96  1.062 1887.2  0.597  0.465  0.000  0.590  550.1 1538.7 12064.0
1961  0.841  0.672  0.138   6.47  1.536 1664.8  0.525  1.010  0.000  0.594  519.9 1388.8 11401.0
1962  0.904  0.739  0.146   6.80  1.134 1758.0  0.558  0.576  0.000  0.592  527.6 1497.2 11570.1
1963  0.844  0.664  0.134   6.97  1.187 1707.2  0.569  0.618  0.000  0.593  514.3 1335.1 11279.2
1964  0.965  0.779  0.160   7.41  1.148 1854.8  0.594  0.554  0.000  0.593  534.4 1614.8 11718.9
1965  1.040  0.841  0.167   8.21  1.290 1739.2  0.589  0.701  0.000  0.592  520.2 1761.9 11407.8
1966  0.982  0.799  0.156   7.88  1.249 1855.5  0.628  0.622  0.000  0.592  543.7 1599.4 11922.7
1967  0.994  0.816  0.168   7.35  1.250 1943.2  0.584  0.666  0.000  0.594  552.0 1726.7 12105.3
1968  0.832  0.685  0.129   6.40  1.117 1829.8  0.569  0.548  0.000  0.590  535.7 1312.7 11747.7
1969  0.907  0.740  0.140   7.14  1.383 1943.0  0.590  0.793  0.000  0.591  556.4 1480.0 12202.9
1970  0.827  0.652  0.134   6.59  1.305 1808.4  0.570  0.735  0.000  0.594  530.5 1310.5 11635.2
1971  0.914  0.727  0.152   7.43  1.386 1643.6  0.606  0.780  0.000  0.595  510.7 1499.3 11200.7
1972  1.010  0.843  0.165   7.32  1.094 1722.1  0.576  0.518  0.000  0.593  530.2 1748.2 11628.5
1973  1.053  0.861  0.176   7.98  1.399 1889.5  0.608  0.791  0.000  0.594  545.3 1821.0 11959.1
1974  0.967  0.778  0.164   7.47  1.312 1680.4  0.549  0.763  0.000  0.595  514.5 1650.7 11282.3
1975  0.905  0.730  0.154   7.17  1.693 1602.8  0.530  1.163  0.000  0.595  501.0 1453.7 10987.6
1976  0.851  0.684  0.137   6.61  0.960 1862.5  0.556  0.404  0.000  0.594  539.0 1380.6 11821.5
1977  0.902  0.723  0.143   7.06  1.209 1740.4  0.574  0.635  0.000  0.593  525.6 1462.6 11527.3
1978  1.024  0.845  0.164   7.69  1.283 1933.5  0.571  0.712  0.000  0.592  552.9 1782.9 12125.2
1979  0.896  0.732  0.155   6.77  1.669 1384.6  0.499  1.170  0.000  0.595  479.6 1448.6 10517.0
1980  0.912  0.759  0.119   7.12  1.115 1814.5  0.586  0.529  0.000  0.585  537.6 1504.9 11789.3
1981  0.934  0.757  0.155   7.26  1.187 1819.5  0.567  0.620  0.000  0.594  528.9 1548.7 11600.1
1982  0.996  0.807  0.167   7.52  1.196 1849.2  0.597  0.598  0.000  0.594  539.2 1699.2 11825.1
1983  0.952  0.780  0.146   7.46  1.187 1841.2  0.573  0.614  0.000  0.591  538.1 1601.7 11800.1
1984  0.896  0.725  0.151   7.03  1.458 1821.5  0.580  0.878  0.000  0.595  535.5 1421.1 11743.7
1985  1.077  0.897  0.157   8.60  1.157 1980.3  0.662  0.495  0.000  0.588  560.4 1785.5 12289.4
1986  0.921  0.740  0.156   7.21  1.300 1631.6  0.555  0.745  0.000  0.595  511.4 1517.6 11215.7
1987  0.933  0.753  0.156   7.45  1.336 1758.8  0.597  0.739  0.000  0.594  528.1 1479.8 11582.0
1988  1.077  0.879  0.179   8.49  1.351 1762.1  0.626  0.724  0.000  0.594  529.0 1850.4 11602.2
1989  0.857  0.699  0.140   6.20  1.101 1801.7  0.559  0.543  0.000  0.592  535.0 1406.8 11732.2
1990  0.946  0.779  0.144   7.57  1.018 1777.7  0.619  0.399  0.000  0.589  528.9 1504.4 11599.2
1991  0.931  0.791  0.115   7.35  1.014 1849.6  0.610  0.404  0.000  0.585  537.2 1532.1 11780.7
1992  0.818  0.649  0.137   6.48  1.252 1676.4  0.507  0.745  0.000  0.595  511.8 1325.2 11223.4
1993  0.956  0.784  0.151   7.55  1.116 1876.4  0.598  0.518  0.000  0.593  542.3 1579.9 11893.8
1994  0.987  0.806  0.159   7.82  1.191 1941.0  0.618  0.573  0.000  0.592  550.9 1623.4 12081.7
1995  0.867  0.694  0.146   6.64  1.735 1672.7  0.500  1.235  0.000  0.595  511.9 1428.4 11225.5
1996  1.089  0.890  0.180   8.71  1.241 1826.0  0.664  0.577  0.000  0.591  532.8 1805.5 11683.7
1997  0.998  0.832  0.168   7.55  1.407 1865.4  0.599  0.808  0.000  0.594  546.3 1705.9 11979.8
1998  0.935  0.759  0.157   7.03  1.350 1786.8  0.539  0.811  0.000  0.594  532.6 1559.0 11679.2
1999  0.952  0.798  0.137   7.40  1.125 1877.5  0.604  0.521  0.000  0.587  544.0 1553.2 11930.7
2000  0.946  0.782  0.137   7.45  1.102 1854.7  0.612  0.490  0.000  0.587  540.2 1515.4 11847.8
2001  0.848  0.673  0.141   6.86  1.475 1748.8  0.564  0.911  0.000  0.595  526.4 1283.3 11543.8
2002  0.926  0.755  0.142   7.47  1.223 1624.9  0.592  0.631  0.000  0.591  512.1 1493.5 11229.8
2003  0.818  0.664  0.138   5.62  1.195 1706.3  0.517  0.678  0.000  0.595  516.2 1353.4 11320.7
2004  0.931  0.756  0.152   7.19  1.339 1872.6  0.541  0.798  0.000  0.593  539.5 1538.7 11831.3
2005  0.962  0.821  0.115   7.08  1.151 1738.4  0.625  0.525  0.000  0.581  529.2 1613.2 11606.5
2006  0.917  0.748  0.157   6.50  1.420 1624.4  0.517  0.903  0.000  0.595  511.8 1578.4 11224.0
2007  0.835  0.681  0.134   6.28  1.204 1896.1  0.532  0.672  0.000  0.593  544.1 1388.0 11933.2
2008  0.881  0.763  0.113   6.93  1.224 1814.5  0.580  0.644  0.000  0.583  536.0 1555.4 11754.7
2009  0.895  0.723  0.150   6.49  1.336 1674.1  0.501  0.835  0.000  0.594  514.2 1484.4 11277.7
2010  0.917  0.733  0.151   7.31  1.312 1693.7  0.568  0.744  0.000  0.594  512.0 1482.2 11227.9
2011  0.998  0.831  0.144   8.07  0.979 1860.4  0.633  0.347  0.000  0.587  539.5 1610.1 11831.3
2012  0.921  0.742  0.149   7.03  1.380 1750.7  0.559  0.821  0.000  0.593  523.5 1516.0 11480.4
2013  0.941  0.778  0.157   7.20  1.231 1739.5  0.583  0.648  0.000  0.593  524.4 1537.1 11499.9
2014  0.927  0.749  0.153   7.22  1.349 1732.9  0.588  0.761  0.000  0.594  526.3 1553.9 11541.8
2015  1.090  0.915  0.171   8.18  1.145 1780.7  0.600  0.545  0.000  0.591  530.1 1903.8 11625.6
2016  1.000  0.864  0.147   7.26  1.683 1891.7  0.549  1.134  0.000  0.585  546.3 1708.5 11980.4
2017  0.955  0.802  0.131   7.10  1.101 1898.2  0.550  0.551  0.000  0.583  543.3 1623.4 11915.0
2018  1.084  1.010  0.124   9.44  1.260 2035.7  0.759  0.500  0.000  0.569  581.3 2134.2 12748.5
2019  0.989  0.901  0.083   8.96  1.064 2062.7  0.671  0.393  0.000  0.559  572.2 1971.7 12548.6
2020  1.009  0.861  0.146   7.97  1.124 1904.3  0.671  0.453  0.000  0.584  551.3 1658.8 12089.8
2021  0.771  0.622  0.065   7.52  0.836 2185.5  0.605  0.232  0.000  0.565  587.3 1736.2 12880.2
2022  0.971  0.825  0.141   7.51  1.210 1696.8  0.598  0.612  0.000  0.590  515.1 1575.1 11295.7
2023  0.903  0.740  0.140   7.22  1.247 1760.5  0.588  0.659  0.000  0.590  519.5 1409.2 11393.3
2024  0.890  0.716  0.150   6.39  1.729 1553.8  0.506  1.223  0.000  0.595  499.7 1518.3 10959.3
2025  1.062  0.877  0.182   8.21  1.666 1563.2  0.538  1.127  0.000  0.594  505.3 1820.9 11081.3
2026  0.854  0.707  0.116   6.33  1.213 1919.9  0.571  0.642  0.000  0.588  549.1 1381.4 12043.2
2027  1.042  0.845  0.173   8.19  1.434 1822.0  0.599  0.835  0.000  0.594  539.8 1781.1 11838.6
2028  1.081  0.913  0.188   7.83  1.633 1743.8  0.587  1.046  0.000  0.594  530.8 1907.4 11641.8
2029  1.221  1.090  0.180   9.13  1.505 1801.4  0.659  0.846  0.000  0.587  540.9 2115.9 11862.4
2030  0.983  0.825  0.155   6.90  1.267 1833.5  0.534  0.732  0.000  0.589  538.7 1738.5 11814.7
2031  0.942  0.801  0.132   7.05  0.893 1854.4  0.598  0.296  0.000  0.587  538.2 1535.6 11802.6
2032  0.865  0.723  0.136   6.42  1.018 1649.4  0.539  0.479  0.000  0.592  513.8 1397.2 11268.9
2033  0.903  0.755  0.142   6.95  0.959 1764.1  0.584  0.375  0.000  0.591  526.4 1422.6 11544.0
2034  0.933  0.897  0.089   7.30  1.067 1807.8  0.608  0.460  0.000  0.575  539.7 1616.0 11835.2
2035  1.042  0.871  0.173   7.48  1.267 1730.7  0.576  0.691  0.000  0.593  520.8 1845.3 11421.4
2036  0.964  0.795  0.167   6.90  1.165 1574.9  0.509  0.655  0.000  0.595  502.2 1695.8 11013.0
2037  0.939  0.808  0.073   8.35  1.096 2193.2  0.706  0.390  0.000  0.565  599.6 1901.2 13148.6
2038  0.926  0.737  0.153   7.52  1.299 1452.4  0.543  0.756  0.000  0.594  483.3 1442.9 10598.9
2039  1.053  0.919  0.144   7.87  1.061 1636.6  0.591  0.470  0.000  0.589  505.9 1785.1 11094.0
2040  0.931  0.846  0.111   7.10  1.244 1587.3  0.587  0.657  0.000  0.584  508.7 1576.2 11155.7
2041  1.069  0.873  0.180   8.40  1.575 1837.6  0.665  0.909  0.000  0.594  542.0 1755.1 11886.2
2042  1.016  0.879  0.155   7.12  1.124 1786.7  0.583  0.541  0.000  0.589  534.9 1765.7 11731.6
2043  0.997  0.812  0.167   7.65  1.234 1824.6  0.566  0.668  0.000  0.594  531.0 1685.7 11644.7
2044  1.158  0.965  0.176   9.13  1.745 1822.1  0.663  1.081  0.000  0.587  537.9 1985.9 11796.9
2045  0.922  0.851  0.081   8.05  1.150 1731.9  0.640  0.510  0.000  0.575  528.8 1648.6 11597.3
2046  1.055  0.876  0.172   8.36  1.659 1795.8  0.615  1.044  0.000  0.592  530.1 1771.5 11624.6
2047  1.094  0.932  0.144   8.55  1.186 1853.2  0.647  0.539  0.000  0.585  539.3 1815.9 11826.1
2048  1.096  0.917  0.165   8.56  0.949 1924.2  0.665  0.284  0.000  0.588  555.7 1870.5 12186.3
2049  1.248  1.113  0.158   9.77  0.964 2060.8  0.684  0.280  0.000  0.574  569.2 2401.6 12482.1
2050  1.033  0.833  0.172   8.63  1.227 1630.0  0.598  0.629  0.000  0.594  499.5 1612.5 10955.2
2051  0.960  0.790  0.164   7.61  1.356 1756.2  0.613  0.743  0.000  0.594  522.9 1534.5 11467.0
2052  1.049  0.892  0.151   8.12  1.054 1571.1  0.585  0.469  0.000  0.587  506.2 1722.3 11101.1
2053  1.038  0.890  0.129   8.19  1.151 1781.4  0.612  0.539  0.000  0.584  530.2 1776.7 11626.9
2054  1.210  1.023  0.192   8.99  1.240 1698.3  0.623  0.618  0.000  0.592  519.1 2133.7 11384.2
2055  1.016  0.862  0.121   9.31  0.913 1847.2  0.632  0.281  0.000  0.544  533.5 2347.5 11700.0
2056  1.035  0.945  0.119   8.03  1.348 1490.9  0.580  0.767  0.000  0.585  493.8 1685.6 10828.9
2057  0.835  0.711  0.096   7.54  1.204 1944.0  0.589  0.615  0.000  0.550  553.2 1715.2 12132.9
2058  0.965  0.837  0.102   8.31  1.025 1804.3  0.668  0.357  0.000  0.574  538.0 1744.4 11799.4
2059  0.973  0.783  0.164   7.77  1.434 1350.7  0.526  0.907  0.000  0.594  469.4 1577.4 10294.5
2060  1.125  0.916  0.189   9.26  1.578 1427.4  0.624  0.954  0.000  0.594  482.1 1816.6 10573.4
2061  1.159  0.997  0.184   8.81  1.495 1763.2  0.652  0.843  0.000  0.591  537.6 1934.5 11789.5
2062  1.158  1.033  0.120  10.73  1.126 1746.6  0.710  0.416  0.000  0.568  533.7 2370.4 11703.9
2063  1.438  1.326  0.161  11.50  1.073 1820.3  0.751  0.322  0.000  0.577  542.9 2569.9 11905.0
2064  1.243  1.081  0.172   9.75  1.197 1677.6  0.661  0.536  0.000  0.587  520.6 2113.6 11417.0
2065  1.087  0.939  0.148   8.40  1.432 1634.9  0.584  0.847  0.000  0.589  513.1 1876.9 11252.2
2066  0.945  0.826  0.068   9.23  1.177 1765.4  0.578  0.599  0.000  0.555  539.2 2330.6 11825.4
2067  1.126  0.935  0.176   8.95  1.154 1839.6  0.660  0.494  0.000  0.590  543.9 1867.2 11928.2
2068  1.244  1.057  0.152   9.94  1.196 1863.8  0.704  0.492  0.000  0.583  549.4 2105.3 12048.1
2069  1.097  0.981  0.118   8.99  0.895 1726.5  0.646  0.249  0.000  0.573  525.7 1874.4 11529.2
2070  1.183  1.005  0.191   9.07  1.116 1577.9  0.637  0.478  0.000  0.591  513.5 2012.5 11260.6
2071  1.295  1.174  0.125  11.56  1.073 2096.6  0.808  0.265  0.000  0.563  587.5 2596.0 12883.4
2072  1.257  1.102  0.184  10.05  1.215 1613.2  0.694  0.521  0.000  0.588  518.8 2081.8 11377.0
2073  1.405  1.257  0.220  10.64  1.698 1522.4  0.674  1.024  0.000  0.590  507.8 2433.2 11137.0
2074  1.287  1.096  0.173   9.92  1.144 1614.3  0.637  0.508  0.000  0.586  505.3 2330.7 11082.4
2075  0.848  0.715  0.077   8.24  1.163 1733.3  0.595  0.567  0.000  0.563  539.9 2185.2 11840.4
2076  1.049  0.907  0.102  10.36  0.977 1905.7  0.687  0.290  0.000  0.554  555.7 2497.6 12185.7
2077  1.087  1.076  0.065  10.26  1.244 1801.0  0.683  0.561  0.000  0.559  544.8 2496.1 11948.6
2078  1.140  1.004  0.130  11.19  1.071 1992.8  0.628  0.443  0.000  0.557  574.1 2787.0 12591.3
2079  1.145  1.061  0.142   9.46  1.216 1780.9  0.684  0.531  0.000  0.574  542.1 2245.6 11887.7
2080  0.814  0.636  0.046  11.18  0.776 1989.5  0.681  0.095  0.000  0.527  568.6 2478.7 12470.4
2081  0.934  0.766  0.052  12.08  0.868 2000.7  0.680  0.188  0.000  0.541  571.6 2836.7 12534.6
2082  1.101  0.854  0.111  11.49  0.969 1680.1  0.666  0.303  0.000  0.562  523.5 2659.9 11480.9
2083  1.224  1.047  0.206   9.47  1.486 1684.3  0.641  0.845  0.000  0.593  521.5 2112.8 11436.0
2084  1.289  1.145  0.177  11.53  1.083 1825.0  0.749  0.335  0.000  0.567  544.5 2543.6 11941.6
2085  1.453  1.286  0.210  11.44  1.326 1749.3  0.746  0.580  0.000  0.588  536.5 2522.4 11766.0
2086  1.258  1.096  0.195   9.74  1.044 1338.6  0.620  0.423  0.000  0.590  475.9 2124.5 10436.6
2087  1.441  1.260  0.246  11.15  1.122 1597.9  0.703  0.419  0.000  0.591  510.1 2504.5 11186.3
2088  1.221  1.077  0.130  11.01  1.148 1668.0  0.683  0.465  0.000  0.565  516.8 2575.9 11332.9
2089  0.964  0.768  0.083  11.42  0.876 1789.2  0.636  0.239  0.000  0.549  539.1 2643.5 11821.8
2090  1.519  1.374  0.196  12.25  1.040 1719.1  0.747  0.292  0.000  0.573  528.5 2849.9 11590.4
2091  1.401  1.191  0.230  11.02  1.257 1588.0  0.696  0.561  0.000  0.592  512.0 2436.6 11229.3
2092  1.535  1.404  0.213  11.55  1.145 1649.8  0.711  0.434  0.000  0.582  519.3 2737.2 11389.0
2093  1.349  1.125  0.168  13.23  1.200 1799.0  0.686  0.514  0.000  0.564  538.0 3069.1 11797.9
2094  1.383  1.159  0.240  10.86  1.275 1338.0  0.611  0.664  0.000  0.594  474.7 2427.5 10409.5
2095  0.783  0.463  0.038  13.63  0.742 2406.6  0.653  0.089  0.000  0.527  633.3 3459.5 13889.6
2096  1.493  1.413  0.149  12.16  1.158 1842.6  0.799  0.360  0.000  0.572  556.1 2725.3 12195.0
2097  1.630  1.583  0.187  12.95  1.552 1695.1  0.747  0.805  0.000  0.565  524.4 3072.2 11499.7
2098  1.276  1.114  0.178   9.62  0.998 1473.1  0.646  0.352  0.000  0.587  494.2 2192.6 10837.1
2099  0.892  0.733  0.143   6.47  1.087 1687.1  0.535  0.553  0.000  0.593  519.2 1523.0 11386.7
