# Supplementary material for: Climate and air pollution impacts on habitat suitability of Austrian forest ecosystems
Source: PLoS One. 2017 Sep 12;12(9):e0184194. doi: 10.1371/journal.pone.0184194 (PMC5595319; doi:10.1371/journal.pone.0184194)
Supplement: S1 File — (ZIP) [file pone.0184194.s004.zip › Climate_Data/IF_AT18_ECHAM5B1x.dat]

!Made by:  Methyd.exe
!Using:  in.txt
! AT18
! Location (Lon-Lat):  10.910  47.380
! Temperature file:   Z:/Modell_VSDp/VSD_Input/Climate_Scen/AT18_EhrwaldECHAM5B1x.txt;#3
! Precipitation file: Z:/Modell_VSDp/VSD_Input/Climate_Scen/AT18_EhrwaldECHAM5B1x.txt;#4
! Sunshine file:      Z:/Modell_VSDp/VSD_Input/Climate_Scen/AT18_EhrwaldECHAM5B1x.txt/E;#5
! ThetaSat= 0.783; ThetaFC= 0.596; Theta1bar= 0.542; ThetaWP= 0.462
! bulkdens= 0.388 g/cm3
! GDDlim=     5.0 oC
!     7.90 = av. annual mean TempC (oC)
!   1.2557 = av. annual Precip (m/yr)
!  1759.30 = av. annual sunshine hours (h)
!   0.6038 = av. annual AET (m/yr)
!   0.6520 = av. annual percol (m/yr)
!   0.0000 = av. annual Qickfl (m/yr)
!   0.5885 = av. annual mean Theta (m/m)
!    1.012 = av. annual mean rf_miR
!    0.848 = av. annual mean rf_denit
!    0.151 = av. annual mean rf_den
!    529.0 = av. annual PAR (umol/m2/s)
!   1719.9 = av. annual GDD (deg.days)
! ... averages over  150 years.
!Year rf_miR rf_nit rf_denit TempC Precip Sunhrs  AET percol Qickfl  Theta   PAR    GDD kJ/m2/d
1950  0.955  0.764  0.155   7.58  1.228 1687.7  0.604  0.623  0.000  0.593  518.5 1546.2 11370.3
1951  0.992  0.814  0.153   7.95  1.125 1805.3  0.622  0.503  0.000  0.591  534.1 1636.9 11714.0
1952  0.945  0.774  0.152   7.50  1.224 1801.8  0.608  0.616  0.000  0.593  531.6 1489.8 11657.3
1953  0.926  0.752  0.154   6.74  1.054 1801.2  0.590  0.464  0.000  0.594  534.6 1545.6 11724.7
1954  0.948  0.775  0.157   7.31  1.119 1806.7  0.590  0.529  0.000  0.592  535.2 1576.3 11737.8
1955  0.942  0.767  0.149   7.54  1.083 1752.5  0.618  0.465  0.000  0.592  523.1 1528.6 11472.8
1956  0.915  0.738  0.155   7.11  1.072 1737.5  0.590  0.482  0.000  0.595  521.7 1471.5 11441.9
1957  0.958  0.791  0.138   7.59  1.140 1947.2  0.642  0.497  0.000  0.590  553.3 1586.6 12134.9
1958  0.965  0.785  0.157   7.66  1.370 1938.8  0.604  0.766  0.000  0.593  552.5 1605.1 12115.7
1959  0.930  0.761  0.155   7.02  1.219 1824.1  0.603  0.615  0.000  0.594  539.6 1532.5 11833.5
1960  0.917  0.753  0.135   6.96  1.062 1887.2  0.597  0.465  0.000  0.590  550.1 1538.7 12064.0
1961  0.841  0.672  0.138   6.47  1.536 1664.8  0.525  1.010  0.000  0.594  519.9 1388.8 11401.0
1962  0.904  0.739  0.146   6.80  1.134 1758.0  0.558  0.576  0.000  0.592  527.6 1497.2 11570.1
1963  0.844  0.664  0.134   6.97  1.187 1707.2  0.569  0.618  0.000  0.593  514.3 1335.1 11279.2
1964  0.965  0.779  0.160   7.41  1.148 1854.8  0.594  0.554  0.000  0.593  534.4 1614.8 11718.9
1965  1.040  0.841  0.167   8.21  1.290 1739.2  0.589  0.701  0.000  0.592  520.2 1761.9 11407.8
1966  0.982  0.799  0.156   7.88  1.249 1855.5  0.628  0.622  0.000  0.592  543.7 1599.4 11922.7
1967  0.994  0.816  0.168   7.35  1.250 1943.2  0.584  0.666  0.000  0.594  552.0 1726.7 12105.3
1968  0.832  0.685  0.129   6.40  1.117 1829.8  0.569  0.548  0.000  0.590  535.7 1312.7 11747.7
1969  0.907  0.740  0.140   7.14  1.383 1943.0  0.590  0.793  0.000  0.591  556.4 1480.0 12202.9
1970  0.827  0.652  0.134   6.59  1.305 1808.4  0.570  0.735  0.000  0.594  530.5 1310.5 11635.2
1971  0.914  0.727  0.152   7.43  1.386 1643.6  0.606  0.780  0.000  0.595  510.7 1499.3 11200.7
1972  1.010  0.843  0.165   7.32  1.094 1722.1  0.576  0.518  0.000  0.593  530.2 1748.2 11628.5
1973  1.053  0.861  0.176   7.98  1.399 1889.5  0.608  0.791  0.000  0.594  545.3 1821.0 11959.1
1974  0.967  0.778  0.164   7.47  1.312 1680.4  0.549  0.763  0.000  0.595  514.5 1650.7 11282.3
1975  0.905  0.730  0.154   7.17  1.693 1602.8  0.530  1.163  0.000  0.595  501.0 1453.7 10987.6
1976  0.851  0.684  0.137   6.61  0.960 1862.5  0.556  0.404  0.000  0.594  539.0 1380.6 11821.5
1977  0.902  0.723  0.143   7.06  1.209 1740.4  0.574  0.635  0.000  0.593  525.6 1462.6 11527.3
1978  1.024  0.845  0.164   7.69  1.283 1933.5  0.571  0.712  0.000  0.592  552.9 1782.9 12125.2
1979  0.896  0.732  0.155   6.77  1.669 1384.6  0.499  1.170  0.000  0.595  479.6 1448.6 10517.0
1980  0.912  0.759  0.119   7.12  1.115 1814.5  0.586  0.529  0.000  0.585  537.6 1504.9 11789.3
1981  0.934  0.757  0.155   7.26  1.187 1819.5  0.567  0.620  0.000  0.594  528.9 1548.7 11600.1
1982  0.996  0.807  0.167   7.52  1.196 1849.2  0.597  0.598  0.000  0.594  539.2 1699.2 11825.1
1983  0.952  0.780  0.146   7.46  1.187 1841.2  0.573  0.614  0.000  0.591  538.1 1601.7 11800.1
1984  0.896  0.725  0.151   7.03  1.458 1821.5  0.580  0.878  0.000  0.595  535.5 1421.1 11743.7
1985  1.077  0.897  0.157   8.60  1.157 1980.3  0.662  0.495  0.000  0.588  560.4 1785.5 12289.4
1986  0.921  0.740  0.156   7.21  1.300 1631.6  0.555  0.745  0.000  0.595  511.4 1517.6 11215.7
1987  0.933  0.753  0.156   7.45  1.336 1758.8  0.597  0.739  0.000  0.594  528.1 1479.8 11582.0
1988  1.077  0.879  0.179   8.49  1.351 1762.1  0.626  0.724  0.000  0.594  529.0 1850.4 11602.2
1989  0.857  0.699  0.140   6.20  1.101 1801.7  0.559  0.543  0.000  0.592  535.0 1406.8 11732.2
1990  0.946  0.779  0.144   7.57  1.018 1777.7  0.619  0.399  0.000  0.589  528.9 1504.4 11599.2
1991  0.931  0.791  0.115   7.35  1.014 1849.6  0.610  0.404  0.000  0.585  537.2 1532.1 11780.7
1992  0.818  0.649  0.137   6.48  1.252 1676.4  0.507  0.745  0.000  0.595  511.8 1325.2 11223.4
1993  0.956  0.784  0.151   7.55  1.116 1876.4  0.598  0.518  0.000  0.593  542.3 1579.9 11893.8
1994  0.987  0.806  0.159   7.82  1.191 1941.0  0.618  0.573  0.000  0.592  550.9 1623.4 12081.7
1995  0.867  0.694  0.146   6.64  1.735 1672.7  0.500  1.235  0.000  0.595  511.9 1428.4 11225.5
1996  1.089  0.890  0.180   8.71  1.241 1826.0  0.664  0.577  0.000  0.591  532.8 1805.5 11683.7
1997  0.998  0.832  0.168   7.55  1.407 1865.4  0.599  0.808  0.000  0.594  546.3 1705.9 11979.8
1998  0.935  0.759  0.157   7.03  1.350 1786.8  0.539  0.811  0.000  0.594  532.6 1559.0 11679.2
1999  0.952  0.798  0.137   7.40  1.125 1877.5  0.604  0.521  0.000  0.587  544.0 1553.2 11930.7
2000  0.946  0.782  0.137   7.45  1.102 1854.7  0.612  0.490  0.000  0.587  540.2 1515.4 11847.8
2001  0.848  0.673  0.141   6.86  1.475 1748.8  0.564  0.911  0.000  0.595  526.4 1283.3 11543.8
2002  0.926  0.755  0.142   7.47  1.223 1624.9  0.592  0.631  0.000  0.591  512.1 1493.5 11229.8
2003  0.818  0.664  0.138   5.62  1.195 1706.3  0.517  0.678  0.000  0.595  516.2 1353.4 11320.7
2004  0.931  0.756  0.152   7.19  1.339 1872.6  0.541  0.798  0.000  0.593  539.5 1538.7 11831.3
2005  0.962  0.821  0.115   7.08  1.151 1738.4  0.625  0.525  0.000  0.581  529.2 1613.2 11606.5
2006  0.917  0.748  0.157   6.50  1.420 1624.4  0.517  0.903  0.000  0.595  511.8 1578.4 11224.0
2007  0.835  0.681  0.134   6.28  1.204 1896.1  0.532  0.672  0.000  0.593  544.1 1388.0 11933.2
2008  0.881  0.763  0.113   6.93  1.224 1814.5  0.580  0.644  0.000  0.583  536.0 1555.4 11754.7
2009  0.895  0.723  0.150   6.49  1.336 1674.1  0.501  0.835  0.000  0.594  514.2 1484.4 11277.7
2010  0.917  0.733  0.151   7.31  1.312 1693.7  0.568  0.744  0.000  0.594  512.0 1482.2 11227.9
2011  0.998  0.831  0.144   8.07  0.979 1860.4  0.633  0.347  0.000  0.587  539.5 1610.1 11831.3
2012  0.921  0.742  0.149   7.03  1.380 1750.7  0.559  0.821  0.000  0.593  523.5 1516.0 11480.4
2013  0.941  0.778  0.157   7.20  1.231 1739.5  0.583  0.648  0.000  0.593  524.4 1537.1 11499.9
2014  0.927  0.749  0.153   7.22  1.349 1732.9  0.588  0.761  0.000  0.594  526.3 1553.9 11541.8
2015  1.090  0.915  0.171   8.18  1.145 1780.7  0.600  0.545  0.000  0.591  530.1 1903.8 11625.6
2016  0.927  0.747  0.142   7.33  1.783 1552.8  0.496  1.285  0.000  0.591  499.7 1557.9 10959.0
2017  0.840  0.684  0.121   5.72  1.194 1767.9  0.501  0.693  0.000  0.586  518.0 1341.9 11360.7
2018  1.150  1.013  0.170   8.49  1.347 2030.7  0.712  0.635  0.000  0.586  577.7 2013.2 12669.4
2019  1.055  0.898  0.133   8.07  1.292 2017.1  0.643  0.650  0.000  0.579  569.6 1833.1 12492.3
2020  1.013  0.840  0.136   8.40  1.214 1717.9  0.653  0.561  0.000  0.584  525.4 1623.6 11521.9
2021  0.915  0.800  0.073   8.83  0.896 2322.9  0.720  0.176  0.000  0.557  607.1 2067.8 13314.0
2022  1.014  0.871  0.125   8.08  1.374 1629.6  0.624  0.751  0.000  0.583  513.6 1642.4 11264.5
2023  0.998  0.834  0.169   7.84  1.344 1757.2  0.612  0.731  0.000  0.594  529.8 1557.0 11618.2
2024  0.985  0.806  0.162   6.96  1.683 1644.2  0.576  1.107  0.000  0.594  516.6 1701.6 11329.0
2025  1.025  0.844  0.155   8.25  1.327 1722.0  0.570  0.758  0.000  0.591  525.9 1730.6 11533.5
2026  1.005  0.806  0.159   8.03  1.309 1586.0  0.572  0.736  0.000  0.593  506.1 1714.7 11098.2
2027  0.894  0.719  0.151   6.72  1.442 1603.4  0.529  0.912  0.000  0.595  503.8 1499.9 11048.3
2028  1.090  0.884  0.182   8.20  1.527 1959.9  0.643  0.884  0.000  0.594  559.2 1915.7 12263.6
2029  1.136  0.947  0.183   9.10  1.494 1688.2  0.667  0.827  0.000  0.590  522.7 1908.3 11463.1
2030  0.885  0.784  0.100   6.51  1.336 1759.8  0.497  0.839  0.000  0.583  532.7 1563.9 11682.2
2031  0.945  0.774  0.151   7.42  1.082 1708.9  0.614  0.468  0.000  0.593  523.3 1530.6 11477.3
2032  1.018  0.827  0.163   8.17  1.093 1725.5  0.654  0.439  0.000  0.592  529.7 1646.5 11616.0
2033  0.995  0.843  0.136   7.66  0.902 1858.6  0.620  0.282  0.000  0.585  540.1 1693.7 11844.5
2034  0.821  0.685  0.129   6.00  1.333 1516.6  0.491  0.842  0.000  0.593  494.9 1305.9 10852.4
2035  0.977  0.809  0.159   7.58  1.490 1511.7  0.527  0.963  0.000  0.586  480.2 1636.7 10530.9
2036  1.065  0.906  0.179   7.37  1.321 1693.4  0.532  0.789  0.000  0.594  521.0 1925.2 11425.2
2037  0.843  0.729  0.051   9.11  0.823 2396.8  0.693  0.129  0.000  0.553  625.2 1993.4 13711.4
2038  0.969  0.845  0.137   7.69  1.304 1667.6  0.624  0.680  0.000  0.590  516.6 1507.8 11328.3
2039  0.922  0.740  0.150   7.20  1.381 1645.0  0.551  0.830  0.000  0.593  511.7 1499.1 11222.7
2040  0.999  0.849  0.139   7.46  1.259 1652.5  0.599  0.660  0.000  0.585  516.8 1686.5 11333.9
2041  1.320  1.173  0.152  10.63  1.280 1837.6  0.735  0.545  0.000  0.581  548.6 2338.2 12031.2
2042  1.030  0.861  0.156   8.09  1.158 1812.5  0.623  0.535  0.000  0.589  536.6 1743.2 11768.2
2043  1.059  0.920  0.160   8.04  1.246 1863.9  0.606  0.640  0.000  0.590  539.2 1769.8 11825.6
2044  1.194  1.009  0.189   9.53  1.596 1927.8  0.722  0.874  0.000  0.589  563.1 2022.2 12349.4
2045  0.908  0.728  0.147   7.46  1.173 1579.9  0.588  0.584  0.000  0.593  499.4 1435.4 10951.8
2046  1.025  0.813  0.168   8.66  1.466 1466.9  0.605  0.861  0.000  0.594  485.2 1624.5 10640.4
2047  1.001  0.808  0.162   7.79  1.271 1639.5  0.587  0.684  0.000  0.594  508.7 1691.8 11156.5
2048  1.062  0.913  0.165   7.42  1.086 1920.3  0.653  0.432  0.000  0.588  554.0 1790.8 12148.8
2049  1.207  0.995  0.193   9.64  1.114 1694.6  0.654  0.460  0.000  0.591  515.1 2089.2 11297.0
2050  1.054  0.878  0.155   8.51  1.372 1762.5  0.630  0.741  0.000  0.584  520.8 1699.1 11421.0
2051  0.997  0.815  0.158   7.91  1.106 1799.1  0.576  0.530  0.000  0.593  533.7 1664.0 11704.7
2052  0.899  0.759  0.146   6.22  1.029 1722.7  0.542  0.487  0.000  0.592  519.8 1474.8 11400.3
2053  0.879  0.696  0.146   7.28  1.567 1575.7  0.579  0.987  0.000  0.594  501.1 1385.4 10989.9
2054  1.135  0.994  0.133   9.29  1.174 1769.8  0.666  0.507  0.000  0.583  528.7 2022.4 11595.0
2055  0.994  0.870  0.131   7.52  1.121 1860.1  0.536  0.586  0.000  0.586  537.2 1729.4 11780.3
2056  0.888  0.736  0.138   6.76  1.415 1530.3  0.515  0.900  0.000  0.591  489.2 1439.2 10729.0
2057  1.074  1.008  0.130   8.51  1.191 1867.7  0.642  0.549  0.000  0.570  543.2 1939.1 11913.2
2058  1.007  0.870  0.121   8.17  0.959 1873.5  0.672  0.287  0.000  0.577  540.6 1657.2 11855.2
2059  0.901  0.733  0.140   7.06  1.364 1516.7  0.492  0.872  0.000  0.590  493.4 1491.2 10820.4
2060  1.097  0.930  0.168   8.58  1.480 1701.5  0.646  0.834  0.000  0.590  518.9 1855.8 11380.9
2061  1.008  0.820  0.164   8.07  1.393 1504.6  0.587  0.806  0.000  0.593  496.1 1623.4 10880.1
2062  1.272  1.121  0.167   9.86  1.111 1966.9  0.677  0.434  0.000  0.579  559.2 2260.5 12262.9
2063  1.106  0.938  0.150   8.98  1.372 1777.1  0.650  0.721  0.000  0.576  532.1 1940.3 11669.9
2064  1.082  0.943  0.163   7.65  1.290 1703.7  0.586  0.704  0.000  0.591  520.8 1829.7 11420.9
2065  1.093  0.889  0.183   8.97  1.217 1484.8  0.594  0.623  0.000  0.594  489.5 1810.8 10735.0
2066  0.981  0.903  0.079   7.61  1.136 1692.4  0.575  0.561  0.000  0.568  526.4 1882.7 11544.7
2067  1.213  1.114  0.152   9.06  1.407 1973.8  0.692  0.715  0.000  0.578  568.4 2209.0 12466.0
2068  1.078  0.914  0.142   8.76  1.370 1700.4  0.623  0.747  0.000  0.586  520.9 1832.9 11424.6
2069  1.080  0.939  0.143   8.44  0.983 1614.9  0.618  0.365  0.000  0.580  511.9 1841.1 11227.0
2070  1.014  0.847  0.173   7.69  1.282 1552.7  0.588  0.695  0.000  0.594  506.6 1673.8 11109.0
2071  1.479  1.317  0.195  11.62  1.178 1932.8  0.778  0.400  0.000  0.583  561.3 2606.6 12309.0
2072  1.218  1.034  0.171   9.80  1.177 1715.3  0.686  0.492  0.000  0.586  526.6 2079.8 11548.4
2073  1.242  1.081  0.206   8.90  1.449 1794.7  0.683  0.766  0.000  0.592  545.9 2221.9 11972.6
2074  1.002  0.792  0.163   7.91  1.552 1483.5  0.586  0.966  0.000  0.593  490.2 1656.9 10750.8
2075  1.100  1.037  0.107   8.72  1.048 1941.6  0.688  0.360  0.000  0.576  565.4 1982.6 12399.7
2076  1.159  1.016  0.159   8.54  0.993 1798.6  0.656  0.338  0.000  0.586  537.0 2001.1 11775.9
2077  1.188  1.027  0.158   8.91  1.313 1743.7  0.587  0.726  0.000  0.584  528.3 2138.3 11585.9
2078  1.196  1.051  0.165   8.67  1.384 1929.9  0.680  0.704  0.000  0.584  562.9 2088.0 12343.9
2079  0.957  0.777  0.163   7.40  1.425 1198.9  0.514  0.911  0.000  0.595  455.3 1617.5  9985.0
2080  1.073  0.923  0.142   8.65  1.249 1798.1  0.659  0.589  0.000  0.584  532.0 1813.5 11666.1
2081  1.220  1.109  0.140   9.23  0.937 2030.3  0.710  0.227  0.000  0.572  570.6 2143.0 12513.2
2082  1.046  0.862  0.126   8.72  1.315 1613.2  0.621  0.694  0.000  0.580  518.1 2013.0 11363.0
2083  1.307  1.209  0.179   9.39  1.272 2247.4  0.733  0.540  0.000  0.587  603.9 2358.1 13244.6
2084  1.196  1.016  0.184   9.34  1.666 1474.5  0.623  1.043  0.000  0.589  496.1 2039.4 10879.3
2085  1.103  0.934  0.171   8.36  1.894 1520.3  0.605  1.290  0.000  0.592  505.6 1875.8 11088.5
2086  1.354  1.158  0.178  10.95  1.090 1573.1  0.680  0.410  0.000  0.581  505.6 2347.4 11088.1
2087  1.144  0.953  0.172   9.09  1.080 1639.5  0.624  0.456  0.000  0.589  508.8 1977.8 11157.2
2088  1.158  1.059  0.110   9.69  1.282 1847.7  0.689  0.593  0.000  0.571  547.4 2242.8 12005.6
2089  1.079  0.879  0.179   8.56  1.314 1511.4  0.604  0.710  0.000  0.594  499.1 1777.7 10944.8
2090  1.307  1.119  0.199  10.01  1.121 1757.0  0.674  0.446  0.000  0.588  532.5 2336.2 11677.8
2091  1.397  1.179  0.220  10.80  1.188 1893.7  0.717  0.471  0.000  0.591  552.1 2525.8 12107.9
2092  1.183  1.072  0.147   9.62  1.151 1745.1  0.661  0.489  0.000  0.565  529.8 2216.2 11619.3
2093  1.324  1.131  0.199  10.66  1.322 1768.2  0.701  0.621  0.000  0.589  533.9 2282.0 11707.9
2094  1.096  0.898  0.168   9.07  0.997 1413.3  0.603  0.394  0.000  0.590  477.9 1800.5 10479.8
2095  1.243  1.090  0.196   9.41  1.018 1726.5  0.599  0.419  0.000  0.586  522.8 2166.8 11465.0
2096  1.178  1.093  0.130   9.16  1.299 1528.5  0.633  0.666  0.000  0.576  504.7 2096.4 11068.0
2097  1.196  1.080  0.142   8.91  1.271 1831.9  0.625  0.646  0.000  0.581  540.2 2156.4 11848.0
2098  0.844  0.738  0.066   8.44  0.815 2022.7  0.646  0.168  0.000  0.562  569.6 1868.8 12492.0
2099  0.892  0.733  0.143   6.47  1.087 1687.1  0.535  0.553  0.000  0.593  519.2 1523.0 11386.7
