# Supplementary material for: Climate and air pollution impacts on habitat suitability of Austrian forest ecosystems
Source: PLoS One. 2017 Sep 12;12(9):e0184194. doi: 10.1371/journal.pone.0184194 (PMC5595319; doi:10.1371/journal.pone.0184194)
Supplement: S1 File — (ZIP) [file pone.0184194.s004.zip › Climate_Data/IF_AT18_HADCM3A1B.dat]

!Made by:  Methyd.exe
!Using:  in.txt
! AT18
! Location (Lon-Lat):  10.910  47.380
! Temperature file:   Z:/Modell_VSDp/VSD_Input/Climate_Scen/AT18_EhrwaldHADCM3A1B.txt;#3
! Precipitation file: Z:/Modell_VSDp/VSD_Input/Climate_Scen/AT18_EhrwaldHADCM3A1B.txt;#4
! Sunshine file:      Z:/Modell_VSDp/VSD_Input/Climate_Scen/AT18_EhrwaldHADCM3A1B.txt/E;#5
! ThetaSat= 0.783; ThetaFC= 0.596; Theta1bar= 0.542; ThetaWP= 0.462
! bulkdens= 0.388 g/cm3
! GDDlim=     5.0 oC
!     8.69 = av. annual mean TempC (oC)
!   1.2240 = av. annual Precip (m/yr)
!  1776.39 = av. annual sunshine hours (h)
!   0.6238 = av. annual AET (m/yr)
!   0.6002 = av. annual percol (m/yr)
!   0.0000 = av. annual Qickfl (m/yr)
!   0.5839 = av. annual mean Theta (m/m)
!    1.073 = av. annual mean rf_miR
!    0.906 = av. annual mean rf_denit
!    0.156 = av. annual mean rf_den
!    532.1 = av. annual PAR (umol/m2/s)
!   1926.0 = av. annual GDD (deg.days)
! ... averages over  150 years.
!Year rf_miR rf_nit rf_denit TempC Precip Sunhrs  AET percol Qickfl  Theta   PAR    GDD kJ/m2/d
1950  0.955  0.764  0.155   7.58  1.228 1687.7  0.604  0.623  0.000  0.593  518.5 1546.2 11370.3
1951  0.992  0.814  0.153   7.95  1.125 1805.3  0.622  0.503  0.000  0.591  534.1 1636.9 11714.0
1952  0.945  0.774  0.152   7.50  1.224 1801.8  0.608  0.616  0.000  0.593  531.6 1489.8 11657.3
1953  0.926  0.752  0.154   6.74  1.054 1801.2  0.590  0.464  0.000  0.594  534.6 1545.6 11724.7
1954  0.948  0.775  0.157   7.31  1.119 1806.7  0.590  0.529  0.000  0.592  535.2 1576.3 11737.8
1955  0.942  0.767  0.149   7.54  1.083 1752.5  0.618  0.465  0.000  0.592  523.1 1528.6 11472.8
1956  0.915  0.738  0.155   7.11  1.072 1737.5  0.590  0.482  0.000  0.595  521.7 1471.5 11441.9
1957  0.958  0.791  0.138   7.59  1.140 1947.2  0.642  0.497  0.000  0.590  553.3 1586.6 12134.9
1958  0.965  0.785  0.157   7.66  1.370 1938.8  0.604  0.766  0.000  0.593  552.5 1605.1 12115.7
1959  0.930  0.761  0.155   7.02  1.219 1824.1  0.603  0.615  0.000  0.594  539.6 1532.5 11833.5
1960  0.917  0.753  0.135   6.96  1.062 1887.2  0.597  0.465  0.000  0.590  550.1 1538.7 12064.0
1961  0.841  0.672  0.138   6.47  1.536 1664.8  0.525  1.010  0.000  0.594  519.9 1388.8 11401.0
1962  0.904  0.739  0.146   6.80  1.134 1758.0  0.558  0.576  0.000  0.592  527.6 1497.2 11570.1
1963  0.844  0.664  0.134   6.97  1.187 1707.2  0.569  0.618  0.000  0.593  514.3 1335.1 11279.2
1964  0.965  0.779  0.160   7.41  1.148 1854.8  0.594  0.554  0.000  0.593  534.4 1614.8 11718.9
1965  1.040  0.841  0.167   8.21  1.290 1739.2  0.589  0.701  0.000  0.592  520.2 1761.9 11407.8
1966  0.982  0.799  0.156   7.88  1.249 1855.5  0.628  0.622  0.000  0.592  543.7 1599.4 11922.7
1967  0.994  0.816  0.168   7.35  1.250 1943.2  0.584  0.666  0.000  0.594  552.0 1726.7 12105.3
1968  0.832  0.685  0.129   6.40  1.117 1829.8  0.569  0.548  0.000  0.590  535.7 1312.7 11747.7
1969  0.907  0.740  0.140   7.14  1.383 1943.0  0.590  0.793  0.000  0.591  556.4 1480.0 12202.9
1970  0.827  0.652  0.134   6.59  1.305 1808.4  0.570  0.735  0.000  0.594  530.5 1310.5 11635.2
1971  0.914  0.727  0.152   7.43  1.386 1643.6  0.606  0.780  0.000  0.595  510.7 1499.3 11200.7
1972  1.010  0.843  0.165   7.32  1.094 1722.1  0.576  0.518  0.000  0.593  530.2 1748.2 11628.5
1973  1.053  0.861  0.176   7.98  1.399 1889.5  0.608  0.791  0.000  0.594  545.3 1821.0 11959.1
1974  0.967  0.778  0.164   7.47  1.312 1680.4  0.549  0.763  0.000  0.595  514.5 1650.7 11282.3
1975  0.905  0.730  0.154   7.17  1.693 1602.8  0.530  1.163  0.000  0.595  501.0 1453.7 10987.6
1976  0.851  0.684  0.137   6.61  0.960 1862.5  0.556  0.404  0.000  0.594  539.0 1380.6 11821.5
1977  0.902  0.723  0.143   7.06  1.209 1740.4  0.574  0.635  0.000  0.593  525.6 1462.6 11527.3
1978  1.024  0.845  0.164   7.69  1.283 1933.5  0.571  0.712  0.000  0.592  552.9 1782.9 12125.2
1979  0.896  0.732  0.155   6.77  1.669 1384.6  0.499  1.170  0.000  0.595  479.6 1448.6 10517.0
1980  0.912  0.759  0.119   7.12  1.115 1814.5  0.586  0.529  0.000  0.585  537.6 1504.9 11789.3
1981  0.934  0.757  0.155   7.26  1.187 1819.5  0.567  0.620  0.000  0.594  528.9 1548.7 11600.1
1982  0.996  0.807  0.167   7.52  1.196 1849.2  0.597  0.598  0.000  0.594  539.2 1699.2 11825.1
1983  0.952  0.780  0.146   7.46  1.187 1841.2  0.573  0.614  0.000  0.591  538.1 1601.7 11800.1
1984  0.896  0.725  0.151   7.03  1.458 1821.5  0.580  0.878  0.000  0.595  535.5 1421.1 11743.7
1985  1.077  0.897  0.157   8.60  1.157 1980.3  0.662  0.495  0.000  0.588  560.4 1785.5 12289.4
1986  0.921  0.740  0.156   7.21  1.300 1631.6  0.555  0.745  0.000  0.595  511.4 1517.6 11215.7
1987  0.933  0.753  0.156   7.45  1.336 1758.8  0.597  0.739  0.000  0.594  528.1 1479.8 11582.0
1988  1.077  0.879  0.179   8.49  1.351 1762.1  0.626  0.724  0.000  0.594  529.0 1850.4 11602.2
1989  0.857  0.699  0.140   6.20  1.101 1801.7  0.559  0.543  0.000  0.592  535.0 1406.8 11732.2
1990  0.946  0.779  0.144   7.57  1.018 1777.7  0.619  0.399  0.000  0.589  528.9 1504.4 11599.2
1991  0.931  0.791  0.115   7.35  1.014 1849.6  0.610  0.404  0.000  0.585  537.2 1532.1 11780.7
1992  0.818  0.649  0.137   6.48  1.252 1676.4  0.507  0.745  0.000  0.595  511.8 1325.2 11223.4
1993  0.956  0.784  0.151   7.55  1.116 1876.4  0.598  0.518  0.000  0.593  542.3 1579.9 11893.8
1994  0.987  0.806  0.159   7.82  1.191 1941.0  0.618  0.573  0.000  0.592  550.9 1623.4 12081.7
1995  0.867  0.694  0.146   6.64  1.735 1672.7  0.500  1.235  0.000  0.595  511.9 1428.4 11225.5
1996  1.089  0.890  0.180   8.71  1.241 1826.0  0.664  0.577  0.000  0.591  532.8 1805.5 11683.7
1997  0.998  0.832  0.168   7.55  1.407 1865.4  0.599  0.808  0.000  0.594  546.3 1705.9 11979.8
1998  0.935  0.759  0.157   7.03  1.350 1786.8  0.539  0.811  0.000  0.594  532.6 1559.0 11679.2
1999  0.952  0.798  0.137   7.40  1.125 1877.5  0.604  0.521  0.000  0.587  544.0 1553.2 11930.7
2000  0.946  0.782  0.137   7.45  1.102 1854.7  0.612  0.490  0.000  0.587  540.2 1515.4 11847.8
2001  0.848  0.673  0.141   6.86  1.475 1748.8  0.564  0.911  0.000  0.595  526.4 1283.3 11543.8
2002  0.926  0.755  0.142   7.47  1.223 1624.9  0.592  0.631  0.000  0.591  512.1 1493.5 11229.8
2003  0.818  0.664  0.138   5.62  1.195 1706.3  0.517  0.678  0.000  0.595  516.2 1353.4 11320.7
2004  0.931  0.756  0.152   7.19  1.339 1872.6  0.541  0.798  0.000  0.593  539.5 1538.7 11831.3
2005  0.962  0.821  0.115   7.08  1.151 1738.4  0.625  0.525  0.000  0.581  529.2 1613.2 11606.5
2006  0.917  0.748  0.157   6.50  1.420 1624.4  0.517  0.903  0.000  0.595  511.8 1578.4 11224.0
2007  0.835  0.681  0.134   6.28  1.204 1896.1  0.532  0.672  0.000  0.593  544.1 1388.0 11933.2
2008  0.881  0.763  0.113   6.93  1.224 1814.5  0.580  0.644  0.000  0.583  536.0 1555.4 11754.7
2009  0.895  0.723  0.150   6.49  1.336 1674.1  0.501  0.835  0.000  0.594  514.2 1484.4 11277.7
2010  0.917  0.733  0.151   7.31  1.312 1693.7  0.568  0.744  0.000  0.594  512.0 1482.2 11227.9
2011  0.998  0.831  0.144   8.07  0.979 1860.4  0.633  0.347  0.000  0.587  539.5 1610.1 11831.3
2012  0.921  0.742  0.149   7.03  1.380 1750.7  0.559  0.821  0.000  0.593  523.5 1516.0 11480.4
2013  0.941  0.778  0.157   7.20  1.231 1739.5  0.583  0.648  0.000  0.593  524.4 1537.1 11499.9
2014  0.927  0.749  0.153   7.22  1.349 1732.9  0.588  0.761  0.000  0.594  526.3 1553.9 11541.8
2015  1.090  0.915  0.171   8.18  1.145 1780.7  0.600  0.545  0.000  0.591  530.1 1903.8 11625.6
2016  1.027  0.902  0.137   8.80  1.382 1938.2  0.676  0.706  0.000  0.563  556.9 1898.2 12213.0
2017  1.125  0.939  0.189   8.83  1.302 1667.7  0.573  0.729  0.000  0.592  509.8 1918.8 11180.4
2018  1.282  1.105  0.211   9.58  1.471 2084.1  0.722  0.749  0.000  0.591  587.2 2287.4 12878.1
2019  0.922  0.778  0.109   8.08  1.062 1908.7  0.647  0.414  0.000  0.566  554.1 1793.0 12151.7
2020  1.039  0.859  0.161   7.90  1.186 1749.7  0.632  0.554  0.000  0.591  526.2 1767.3 11538.9
2021  1.124  0.956  0.120   9.38  0.953 2007.5  0.694  0.259  0.000  0.574  561.9 2110.8 12322.9
2022  1.051  0.935  0.092   8.87  0.926 1867.1  0.651  0.275  0.000  0.572  544.0 1773.6 11930.0
2023  1.048  0.899  0.125   8.83  1.092 2046.2  0.656  0.435  0.000  0.583  565.4 1810.1 12400.0
2024  1.159  0.960  0.196   9.04  1.231 1688.0  0.630  0.601  0.000  0.594  515.9 2005.3 11313.2
2025  1.201  1.032  0.175   8.91  1.342 1975.7  0.603  0.739  0.000  0.585  557.9 2157.4 12235.0
2026  1.044  0.856  0.171   7.93  1.115 1799.4  0.567  0.547  0.000  0.593  533.0 1826.3 11689.0
2027  0.985  0.836  0.148   7.44  1.447 1568.8  0.507  0.940  0.000  0.591  501.0 1678.1 10988.1
2028  1.104  0.948  0.177   8.07  1.545 1925.0  0.641  0.903  0.000  0.592  560.3 1910.3 12288.3
2029  1.272  1.091  0.215   9.82  1.487 1735.4  0.692  0.795  0.000  0.592  528.6 2189.8 11593.3
2030  1.094  1.127  0.074   8.77  1.260 2165.8  0.673  0.587  0.000  0.567  593.7 2086.5 13020.9
2031  1.051  0.872  0.163   8.11  1.352 1780.8  0.611  0.741  0.000  0.591  531.1 1814.6 11648.2
2032  1.176  1.019  0.141   9.52  0.917 1825.1  0.713  0.204  0.000  0.576  546.7 1950.0 11988.7
2033  0.879  0.802  0.058   9.21  0.899 1958.1  0.672  0.227  0.000  0.543  565.3 2039.3 12397.8
2034  1.073  0.932  0.132   8.57  1.229 1485.7  0.594  0.635  0.000  0.583  499.9 1774.3 10962.2
2035  1.007  0.810  0.170   8.39  1.575 1389.7  0.603  0.972  0.000  0.595  478.4 1535.8 10491.1
2036  1.093  0.904  0.184   8.08  1.311 1624.2  0.565  0.746  0.000  0.594  513.2 1931.8 11255.6
2037  0.566  0.398  0.009  10.22  0.692 2377.7  0.692  0.000  0.000  0.486  613.9 2434.3 13462.9
2038  1.076  0.948  0.135   8.33  1.334 1512.8  0.609  0.726  0.000  0.579  496.8 1950.7 10895.5
2039  1.148  1.021  0.133   9.07  1.119 2045.8  0.680  0.439  0.000  0.583  570.1 1986.6 12503.2
2040  1.224  1.110  0.159   9.40  1.216 1743.4  0.682  0.534  0.000  0.583  530.3 2160.7 11630.6
2041  1.426  1.298  0.199  11.07  1.249 1857.1  0.771  0.478  0.000  0.583  555.8 2608.3 12188.3
2042  0.954  0.792  0.100  10.38  1.017 2239.2  0.709  0.309  0.000  0.548  608.1 2496.1 13335.3
2043  1.327  1.108  0.228  10.40  1.214 1968.5  0.701  0.513  0.000  0.594  557.6 2309.5 12227.6
2044  1.206  0.988  0.206   9.61  1.715 1487.2  0.607  1.108  0.000  0.595  501.1 2039.9 10990.0
2045  1.126  0.936  0.187   9.07  1.265 1450.5  0.623  0.642  0.000  0.593  486.9 1849.9 10678.0
2046  1.280  1.098  0.181   9.94  1.780 1636.8  0.604  1.177  0.000  0.589  513.2 2285.0 11255.6
2047  1.030  0.825  0.165   8.62  1.281 1709.7  0.625  0.656  0.000  0.593  520.5 1621.5 11414.9
2048  1.157  0.977  0.159   9.10  1.055 1724.5  0.664  0.391  0.000  0.585  532.7 2016.4 11682.6
2049  1.316  1.092  0.211  10.25  1.283 1717.6  0.630  0.653  0.000  0.592  521.5 2366.4 11437.5
2050  1.045  0.899  0.143   8.43  1.287 1723.5  0.603  0.684  0.000  0.584  516.6 1788.6 11329.1
2051  1.067  0.952  0.130   8.66  1.250 1656.2  0.586  0.664  0.000  0.582  509.0 1945.9 11163.4
2052  1.158  1.004  0.173   9.10  1.187 1732.3  0.651  0.536  0.000  0.583  527.9 2048.4 11578.1
2053  1.171  1.014  0.180   8.73  1.197 1849.6  0.625  0.572  0.000  0.591  542.7 2059.5 11902.3
2054  1.334  1.157  0.191  10.46  1.247 1753.2  0.689  0.558  0.000  0.586  529.1 2350.1 11603.7
2055  1.088  0.926  0.177   8.00  1.170 1452.1  0.514  0.656  0.000  0.593  473.2 1912.7 10376.5
2056  0.989  0.802  0.162   8.01  1.231 1174.9  0.514  0.717  0.000  0.594  443.5 1600.2  9727.2
2057  0.973  0.724  0.083  11.91  1.089 2009.1  0.640  0.449  0.000  0.537  565.3 2635.7 12397.9
2058  1.268  1.142  0.121  10.04  0.851 1946.7  0.726  0.125  0.000  0.570  556.4 2176.7 12201.3
2059  1.091  0.938  0.133   8.74  1.096 1832.3  0.649  0.447  0.000  0.577  542.2 1908.8 11889.8
2060  1.386  1.210  0.188  10.96  1.155 1780.6  0.713  0.441  0.000  0.587  531.9 2417.7 11664.9
2061  1.204  1.035  0.201   9.49  1.554 1804.4  0.697  0.857  0.000  0.592  541.7 1966.5 11880.3
2062  1.416  1.247  0.207  10.90  1.227 1854.4  0.680  0.547  0.000  0.585  548.7 2500.7 12032.8
2063  1.525  1.457  0.158  12.67  1.070 1879.3  0.775  0.295  0.000  0.566  548.9 2891.7 12037.0
2064  1.139  0.958  0.178   8.72  0.978 1671.6  0.611  0.367  0.000  0.584  500.7 1978.1 10980.8
2065  0.918  0.812  0.074   9.37  1.052 1844.9  0.704  0.348  0.000  0.548  547.5 2076.7 12007.4
2066  1.221  1.033  0.179   9.64  1.321 1469.1  0.636  0.685  0.000  0.586  496.7 2093.9 10893.0
2067  1.154  0.934  0.149  10.92  1.436 1706.1  0.700  0.736  0.000  0.573  528.4 2301.0 11588.5
2068  1.273  1.142  0.153  10.67  1.089 1923.8  0.692  0.397  0.000  0.571  552.2 2450.2 12110.8
2069  1.247  1.071  0.175  10.31  1.138 1801.8  0.700  0.437  0.000  0.570  538.0 2297.8 11797.6
2070  1.280  1.102  0.201   9.58  1.354 1681.4  0.642  0.712  0.000  0.590  526.7 2276.2 11550.3
2071  1.587  1.440  0.192  12.98  1.098 1921.7  0.790  0.308  0.000  0.568  555.8 3103.6 12190.1
2072  1.208  1.003  0.202   9.74  1.242 1503.1  0.636  0.606  0.000  0.594  504.2 2037.7 11057.1
2073  1.414  1.266  0.211  10.58  1.202 1836.5  0.711  0.491  0.000  0.582  542.7 2564.3 11901.9
2074  1.176  1.003  0.160   8.99  1.177 1612.5  0.636  0.542  0.000  0.586  511.9 2017.8 11227.2
2075  1.025  0.908  0.081  10.58  0.846 1917.7  0.684  0.162  0.000  0.558  560.5 2442.9 12292.3
2076  1.326  1.162  0.192  10.32  1.282 1626.7  0.664  0.618  0.000  0.588  511.5 2273.4 11217.6
2077  1.405  1.215  0.231  10.56  1.408 1706.3  0.652  0.756  0.000  0.590  527.2 2509.9 11562.2
2078  1.277  1.154  0.182   9.43  1.387 1819.8  0.678  0.709  0.000  0.581  540.9 2343.5 11863.3
2079  1.140  0.980  0.189   8.49  1.240 1613.4  0.572  0.668  0.000  0.590  510.5 1980.7 11194.8
2080  1.342  1.275  0.097  11.11  0.875 2019.7  0.755  0.121  0.000  0.547  566.8 2744.1 12429.9
2081  1.069  0.894  0.143   9.47  1.079 1826.4  0.617  0.462  0.000  0.567  535.7 2179.8 11748.4
2082  1.117  0.939  0.119  11.29  1.048 1769.5  0.649  0.399  0.000  0.556  538.3 2765.9 11804.7
2083  1.501  1.319  0.260  11.16  1.442 1580.9  0.666  0.776  0.000  0.593  509.2 2759.1 11167.8
2084  0.928  0.718  0.069  12.13  1.260 2022.9  0.610  0.650  0.000  0.538  572.1 2811.1 12545.7
2085  1.434  1.226  0.246  10.72  1.563 1602.1  0.650  0.914  0.000  0.592  509.5 2607.0 11173.8
2086  1.381  1.192  0.235  10.86  1.185 1508.2  0.679  0.506  0.000  0.591  499.5 2352.9 10954.1
2087  1.385  1.235  0.166  11.63  1.007 1648.5  0.709  0.298  0.000  0.573  514.6 2553.0 11284.5
2088  1.288  1.081  0.214   9.76  1.346 1496.2  0.614  0.732  0.000  0.593  488.4 2279.7 10709.8
2089  1.071  0.871  0.114  11.99  1.012 1900.0  0.728  0.284  0.000  0.552  559.0 2817.7 12258.9
2090  1.192  0.984  0.134  11.82  1.196 1592.1  0.674  0.522  0.000  0.570  514.5 2751.0 11282.4
2091  1.345  1.229  0.143  12.11  0.852 1853.4  0.749  0.102  0.000  0.551  540.7 2704.3 11857.1
2092  1.124  0.973  0.131  11.17  1.087 1711.0  0.643  0.444  0.000  0.537  522.7 2736.9 11462.2
2093  1.270  1.076  0.151  12.69  1.052 1931.0  0.697  0.355  0.000  0.555  554.1 3011.5 12152.5
2094  1.141  0.904  0.125  12.51  0.858 2044.3  0.735  0.123  0.000  0.546  580.1 2963.6 12722.6
2095  1.416  1.238  0.244  10.83  1.619 1408.2  0.627  0.992  0.000  0.592  480.3 2452.1 10533.8
2096  1.222  1.148  0.139  10.46  1.399 1560.8  0.677  0.721  0.000  0.574  510.6 2321.9 11197.5
2097  1.529  1.392  0.231  11.76  1.233 1890.9  0.771  0.462  0.000  0.579  549.0 2669.4 12040.5
2098  1.385  1.222  0.195  10.55  1.039 1742.8  0.717  0.322  0.000  0.586  537.9 2396.7 11796.3
2099  0.892  0.733  0.143   6.47  1.087 1687.1  0.535  0.553  0.000  0.593  519.2 1523.0 11386.7
