# Supplementary material for: Climate and air pollution impacts on habitat suitability of Austrian forest ecosystems
Source: PLoS One. 2017 Sep 12;12(9):e0184194. doi: 10.1371/journal.pone.0184194 (PMC5595319; doi:10.1371/journal.pone.0184194)
Supplement: S1 File — (ZIP) [file pone.0184194.s004.zip › Climate_Data/IM_AT01_BASELINEx.dat]

!Made by:  Methyd.exe
!Using:  in.txt
! AT01_IP1
! Location (Lon-Lat):  14.440  47.840
! Temperature file:   Z:/Modell_VSDp/VSD_Input/Climate_Scen/ATIM_Zoebbod_Baseline.txt;#3
! Precipitation file: Z:/Modell_VSDp/VSD_Input/Climate_Scen/ATIM_Zoebbod_Baseline.txt;#4
! Sunshine file:      Z:/Modell_VSDp/VSD_Input/Climate_Scen/ATIM_Zoebbod_Baseline.txt/E;#5
! ThetaSat= 0.584; ThetaFC= 0.427; Theta1bar= 0.363; ThetaWP= 0.245
! bulkdens= 0.944 g/cm3
! GDDlim=     5.0 oC
!     7.91 = av. annual mean TempC (oC)
!   1.5362 = av. annual Precip (m/yr)
!  1716.50 = av. annual sunshine hours (h)
!   0.6330 = av. annual AET (m/yr)
!   0.9033 = av. annual percol (m/yr)
!   0.0000 = av. annual Qickfl (m/yr)
!   0.4209 = av. annual mean Theta (m/m)
!    1.001 = av. annual mean rf_miR
!    0.890 = av. annual mean rf_denit
!    0.091 = av. annual mean rf_den
!    524.1 = av. annual PAR (umol/m2/s)
!   1659.8 = av. annual GDD (deg.days)
! ... averages over  150 years.
!Year rf_miR rf_nit rf_denit TempC Precip Sunhrs  AET percol Qickfl  Theta   PAR    GDD kJ/m2/d
1950  0.899  0.795  0.077   7.20  1.550 1538.0  0.574  0.977  0.000  0.421  496.3 1387.5 10886.0
1951  0.983  0.849  0.096   7.42  1.480 1467.6  0.575  0.905  0.000  0.423  492.3 1676.7 10797.4
1952  0.981  0.885  0.088   7.59  1.409 1659.2  0.609  0.801  0.000  0.420  516.6 1610.3 11330.7
1953  1.059  0.938  0.109   8.34  1.471 1777.8  0.653  0.818  0.000  0.424  531.6 1775.8 11659.0
1954  0.941  0.804  0.097   7.54  1.378 1632.0  0.589  0.789  0.000  0.425  506.8 1502.7 11115.7
1955  1.155  1.095  0.068   8.87  1.185 2080.5  0.729  0.456  0.000  0.409  573.0 1999.3 12568.1
1956  0.961  0.830  0.101   7.55  1.432 1667.8  0.609  0.822  0.000  0.425  518.9 1583.8 11381.0
1957  1.006  0.871  0.103   7.96  1.690 1615.1  0.629  1.061  0.000  0.424  512.2 1642.5 11233.3
1958  0.942  0.846  0.070   7.65  1.273 1586.0  0.619  0.653  0.000  0.417  503.2 1455.3 11037.2
1959  0.998  0.878  0.085   8.22  1.608 1890.5  0.683  0.925  0.000  0.420  540.8 1565.0 11862.1
1960  0.970  0.854  0.095   7.29  1.369 1832.0  0.623  0.745  0.000  0.423  541.3 1629.3 11873.2
1961  1.009  0.886  0.103   8.06  1.734 1667.1  0.612  1.123  0.000  0.424  512.4 1663.7 11238.0
1962  0.962  0.834  0.102   7.47  1.666 1634.2  0.580  1.086  0.000  0.425  517.7 1616.1 11355.0
1963  1.018  0.877  0.103   8.27  1.724 1654.7  0.639  1.085  0.000  0.424  514.2 1701.8 11277.8
1964  1.018  0.936  0.080   7.65  1.459 1810.1  0.608  0.851  0.000  0.418  535.6 1728.5 11747.8
1965  0.977  0.865  0.093   7.59  1.424 1923.4  0.631  0.793  0.000  0.423  547.9 1664.5 12017.6
1966  1.090  0.955  0.112   8.72  1.669 1880.8  0.693  0.976  0.000  0.424  544.2 1827.6 11936.0
1967  0.961  0.845  0.096   7.58  1.350 1921.5  0.665  0.687  0.000  0.424  546.6 1546.5 11987.2
1968  1.027  0.912  0.083   8.39  1.471 1765.5  0.648  0.824  0.000  0.420  526.1 1701.3 11539.7
1969  0.904  0.782  0.090   7.26  1.568 1492.3  0.582  0.985  0.000  0.424  494.3 1489.0 10840.5
1970  0.921  0.791  0.098   7.46  1.674 1563.7  0.588  1.086  0.000  0.425  493.8 1462.5 10831.0
1971  0.989  0.868  0.085   8.07  1.333 1842.4  0.673  0.661  0.000  0.421  535.8 1608.3 11750.7
1972  1.033  0.920  0.104   8.28  1.712 1853.6  0.723  0.989  0.000  0.423  546.9 1668.0 11995.0
1973  0.900  0.770  0.094   7.35  1.858 1542.6  0.593  1.265  0.000  0.425  497.5 1438.5 10912.3
1974  0.990  0.861  0.099   7.76  1.403 1653.0  0.625  0.778  0.000  0.423  516.9 1635.8 11337.6
1975  1.016  0.881  0.106   8.35  1.591 1583.7  0.648  0.943  0.000  0.425  499.5 1606.4 10955.8
1976  0.989  0.854  0.103   7.91  1.558 1724.5  0.609  0.949  0.000  0.425  523.5 1650.8 11481.0
1977  0.938  0.813  0.094   7.71  1.614 1622.1  0.623  0.990  0.000  0.423  513.2 1480.5 11255.0
1978  1.123  1.019  0.103   8.88  1.460 1791.1  0.694  0.766  0.000  0.422  535.7 1896.8 11748.5
1979  1.092  0.984  0.104   8.50  1.736 1725.8  0.664  1.072  0.000  0.421  528.9 1850.5 11600.3
1980  1.020  0.925  0.086   7.72  1.370 1736.3  0.603  0.767  0.000  0.421  529.0 1762.5 11601.3
1981  0.988  0.909  0.071   8.13  1.634 1766.8  0.629  1.006  0.000  0.409  526.6 1640.7 11548.9
1982  1.040  0.942  0.105   7.92  1.407 1866.9  0.688  0.719  0.000  0.423  544.1 1714.6 11932.9
1983  0.957  0.850  0.094   7.37  1.500 1648.6  0.574  0.926  0.000  0.422  509.2 1618.3 11168.1
1984  1.099  1.008  0.079   8.61  1.388 1870.0  0.666  0.722  0.000  0.417  543.3 1826.6 11915.2
1985  1.062  1.002  0.075   8.32  1.700 1639.7  0.626  1.074  0.000  0.411  516.4 1879.6 11326.3
1986  0.949  0.815  0.090   7.79  1.267 1806.2  0.638  0.630  0.000  0.423  536.8 1546.9 11774.5
1987  1.010  0.887  0.095   8.04  1.600 1569.2  0.617  0.982  0.000  0.421  506.5 1682.0 11108.0
1988  1.039  0.952  0.099   7.49  1.557 1680.2  0.595  0.962  0.000  0.422  522.9 1791.8 11467.5
1989  1.043  0.914  0.111   8.29  1.463 1734.0  0.670  0.793  0.000  0.425  526.7 1729.6 11552.9
1990  0.974  0.842  0.099   7.86  1.603 1696.8  0.601  1.002  0.000  0.424  517.5 1613.4 11349.2
1991  0.987  0.885  0.080   7.95  1.838 1574.5  0.665  1.173  0.000  0.416  514.2 1604.5 11277.2
1992  1.065  0.934  0.107   8.29  1.587 1757.8  0.636  0.952  0.000  0.423  526.9 1791.9 11556.6
1993  0.931  0.824  0.096   7.41  1.668 1708.9  0.602  1.066  0.000  0.425  519.4 1497.3 11391.2
1994  1.023  0.885  0.108   8.22  1.391 1675.1  0.627  0.764  0.000  0.425  519.9 1676.8 11403.6
1995  1.035  0.925  0.092   7.99  1.404 1557.3  0.618  0.787  0.000  0.421  503.0 1770.1 11031.1
1996  0.847  0.781  0.047   7.56  1.515 1932.7  0.657  0.858  0.000  0.403  556.1 1558.2 12197.4
1997  0.995  0.881  0.092   8.04  1.744 1857.4  0.690  1.056  0.000  0.420  541.8 1592.3 11883.8
1998  1.041  0.946  0.107   7.70  1.617 1745.0  0.598  1.019  0.000  0.424  531.4 1795.2 11654.2
1999  0.952  0.806  0.097   8.06  1.553 1887.8  0.670  0.883  0.000  0.425  542.9 1523.3 11907.6
2000  1.082  0.969  0.100   8.48  1.439 1612.8  0.648  0.791  0.000  0.422  519.2 1850.0 11387.2
2001  1.064  0.939  0.097   8.52  1.387 1837.9  0.694  0.693  0.000  0.422  541.3 1697.7 11871.9
2002  0.964  0.884  0.068   7.74  1.585 1701.2  0.612  0.973  0.000  0.413  521.6 1598.3 11439.1
2003  0.966  0.830  0.103   7.75  1.668 1588.0  0.597  1.070  0.000  0.425  500.7 1584.6 10982.2
2004  0.954  0.864  0.070   7.38  1.554 1477.0  0.557  0.996  0.000  0.417  490.3 1549.8 10753.5
2005  1.063  0.941  0.113   8.20  1.634 1765.5  0.630  1.003  0.000  0.425  534.2 1814.5 11716.5
2006  1.005  0.885  0.092   8.01  1.542 1856.6  0.689  0.852  0.000  0.422  547.1 1654.2 11999.4
2007  1.123  0.974  0.111   9.19  1.454 1728.4  0.684  0.770  0.000  0.423  522.6 1848.8 11462.8
2008  0.958  0.848  0.082   7.30  1.739 1648.0  0.614  1.125  0.000  0.421  518.0 1580.4 11360.0
2009  1.162  1.091  0.094   8.04  1.375 1857.3  0.637  0.738  0.000  0.417  553.9 2108.8 12147.8
2010  1.093  0.974  0.109   8.45  1.563 1937.6  0.684  0.880  0.000  0.423  556.6 1898.4 12207.3
2011  1.085  0.970  0.093   8.74  1.382 1738.8  0.693  0.689  0.000  0.419  530.3 1736.6 11631.8
2012  1.021  0.888  0.106   8.26  1.512 1779.6  0.643  0.869  0.000  0.425  526.8 1680.2 11555.0
2013  1.011  0.876  0.106   8.32  1.494 1854.6  0.690  0.804  0.000  0.425  541.8 1634.6 11882.3
2014  0.976  0.846  0.103   7.71  1.877 1566.1  0.586  1.291  0.000  0.425  499.6 1632.9 10956.4
2015  1.029  0.938  0.085   7.97  1.430 1707.4  0.653  0.777  0.000  0.420  527.8 1707.0 11576.0
2016  0.957  0.838  0.093   7.63  1.460 1575.9  0.601  0.859  0.000  0.423  505.1 1577.6 11077.6
2017  0.960  0.834  0.099   7.50  1.638 1748.9  0.578  1.060  0.000  0.425  526.6 1590.2 11548.8
2018  0.976  0.857  0.097   7.76  1.485 1764.0  0.642  0.843  0.000  0.424  535.4 1611.7 11743.3
2019  1.058  0.962  0.088   8.31  1.460 1869.2  0.676  0.783  0.000  0.420  546.9 1722.9 11995.6
2020  1.145  1.062  0.078   8.66  1.606 1768.0  0.669  0.937  0.000  0.415  535.6 2014.5 11747.1
2021  0.862  0.782  0.063   6.82  1.125 1749.3  0.629  0.496  0.000  0.410  527.1 1355.5 11561.1
2022  0.973  0.839  0.102   7.72  1.587 1503.2  0.588  1.000  0.000  0.425  494.9 1595.0 10854.1
2023  1.018  0.893  0.101   7.81  1.296 1807.1  0.626  0.670  0.000  0.424  534.1 1719.7 11713.1
2024  1.007  0.900  0.098   8.08  1.885 1600.5  0.636  1.250  0.000  0.422  513.2 1606.1 11254.8
2025  0.988  0.881  0.084   7.76  1.539 1588.5  0.645  0.894  0.000  0.420  509.8 1623.9 11180.2
2026  0.896  0.819  0.045   7.18  1.261 1785.0  0.617  0.644  0.000  0.411  534.4 1447.6 11720.4
2027  0.994  0.872  0.089   7.98  1.449 1819.0  0.669  0.780  0.000  0.418  535.6 1650.5 11748.0
2028  0.993  0.905  0.067   7.59  1.426 1680.2  0.584  0.842  0.000  0.416  520.4 1718.1 11414.4
2029  1.032  0.941  0.086   7.66  1.415 1915.4  0.661  0.754  0.000  0.420  553.4 1728.2 12136.7
2030  0.962  0.830  0.098   7.65  1.468 1798.6  0.623  0.845  0.000  0.424  532.3 1604.3 11675.5
2031  1.033  0.922  0.085   8.52  1.448 1697.3  0.664  0.784  0.000  0.420  519.9 1604.5 11402.7
2032  1.053  0.922  0.106   8.68  1.700 1873.9  0.706  0.994  0.000  0.422  538.4 1681.2 11809.0
2033  1.089  0.963  0.113   8.37  1.631 1637.2  0.583  1.048  0.000  0.424  519.0 1879.5 11382.8
2034  0.967  0.859  0.100   7.52  1.591 1735.5  0.642  0.949  0.000  0.424  526.0 1585.9 11536.1
2035  1.001  0.867  0.096   8.20  1.580 1744.5  0.688  0.892  0.000  0.423  534.1 1618.5 11713.5
2036  1.021  0.945  0.076   7.87  1.547 1757.0  0.643  0.904  0.000  0.419  529.3 1718.9 11609.6
2037  1.246  1.141  0.114   9.38  1.443 1824.8  0.678  0.765  0.000  0.422  541.7 2178.7 11880.0
2038  0.974  0.863  0.094   7.56  1.539 1555.9  0.608  0.932  0.000  0.423  499.9 1613.9 10963.1
2039  1.098  0.956  0.117   8.73  1.809 1774.7  0.657  1.153  0.000  0.425  530.6 1849.2 11636.7
2040  0.932  0.809  0.098   7.31  1.628 1624.4  0.626  1.002  0.000  0.425  511.4 1508.3 11215.5
2041  1.008  0.887  0.106   7.66  1.682 1646.5  0.579  1.103  0.000  0.425  520.9 1755.1 11423.6
2042  1.062  0.930  0.112   8.56  1.557 1944.2  0.725  0.832  0.000  0.425  552.3 1720.8 12112.5
2043  1.038  0.921  0.097   7.93  1.550 1787.6  0.627  0.923  0.000  0.422  532.4 1747.0 11676.2
2044  1.045  0.985  0.067   8.00  1.338 1765.1  0.637  0.701  0.000  0.414  532.0 1772.7 11668.0
2045  1.013  0.911  0.071   8.24  1.428 1912.2  0.681  0.747  0.000  0.416  549.6 1655.8 12055.1
2046  0.959  0.863  0.076   7.56  1.704 1655.2  0.615  1.090  0.000  0.419  517.2 1562.5 11344.4
2047  1.083  0.947  0.111   8.69  1.549 1907.4  0.695  0.854  0.000  0.424  545.5 1832.9 11963.3
2048  0.933  0.811  0.096   7.40  1.580 1684.0  0.619  0.961  0.000  0.424  519.7 1455.0 11399.3
2049  0.944  0.850  0.082   7.41  1.368 1609.8  0.632  0.736  0.000  0.422  506.9 1554.0 11117.3
2050  1.014  0.896  0.081   8.24  1.699 1732.9  0.666  1.033  0.000  0.419  528.4 1690.4 11590.2
2051  0.899  0.805  0.066   7.18  1.435 1667.3  0.605  0.829  0.000  0.418  519.6 1416.9 11396.9
2052  0.941  0.839  0.072   7.28  1.395 1731.7  0.609  0.786  0.000  0.418  527.0 1588.2 11559.1
2053  0.994  0.878  0.087   8.14  1.477 1848.8  0.675  0.803  0.000  0.421  542.6 1563.4 11901.4
2054  0.996  0.863  0.105   7.79  1.824 1581.3  0.574  1.250  0.000  0.425  505.6 1696.8 11089.6
2055  0.962  0.900  0.043   7.76  1.355 1839.7  0.660  0.697  0.000  0.406  547.7 1576.9 12011.4
2056  1.092  0.976  0.086   8.79  1.421 1787.7  0.675  0.746  0.000  0.419  537.3 1847.5 11784.3
2057  0.984  0.849  0.103   7.79  1.734 1610.3  0.575  1.159  0.000  0.425  503.6 1643.2 11045.0
2058  0.905  0.792  0.095   6.73  1.615 1665.0  0.561  1.054  0.000  0.425  518.7 1491.5 11377.1
2059  0.869  0.748  0.087   6.96  1.605 1423.4  0.549  1.056  0.000  0.424  484.3 1400.6 10622.1
2060  0.963  0.875  0.059   8.06  1.253 1862.7  0.670  0.583  0.000  0.411  534.0 1553.6 11712.6
2061  1.007  0.891  0.104   7.69  1.706 1681.7  0.582  1.123  0.000  0.424  513.1 1719.7 11254.4
2062  1.063  0.949  0.098   8.35  1.364 1734.0  0.668  0.696  0.000  0.422  532.5 1786.8 11678.0
2063  1.038  0.907  0.103   8.46  1.732 1732.2  0.702  1.030  0.000  0.424  527.7 1721.8 11574.6
2064  0.986  0.883  0.098   7.36  1.520 1786.4  0.623  0.898  0.000  0.423  536.7 1676.7 11771.4
2065  0.928  0.805  0.095   7.47  1.826 1439.6  0.536  1.290  0.000  0.424  481.6 1469.8 10563.3
2066  1.001  0.892  0.097   7.64  1.449 1735.3  0.583  0.865  0.000  0.423  527.2 1679.4 11563.3
2067  0.881  0.758  0.094   7.10  1.816 1593.3  0.580  1.237  0.000  0.425  505.0 1393.8 11075.9
2068  1.077  0.981  0.085   8.29  1.247 1865.0  0.660  0.587  0.000  0.418  538.5 1858.3 11810.1
2069  1.017  1.019  0.044   8.56  1.266 1881.2  0.732  0.534  0.000  0.396  554.0 1805.0 12149.9
2070  0.959  0.826  0.097   7.66  1.579 1575.4  0.596  0.983  0.000  0.424  508.2 1543.1 11145.4
2071  1.103  1.026  0.073   9.75  1.305 2023.3  0.762  0.543  0.000  0.405  560.8 2047.5 12299.3
2072  1.036  0.915  0.106   7.81  1.545 1835.7  0.603  0.942  0.000  0.424  534.9 1791.1 11731.3
2073  0.900  0.783  0.095   6.87  1.768 1364.6  0.512  1.256  0.000  0.425  477.9 1506.0 10481.9
2074  1.073  1.008  0.071   8.23  1.335 1906.5  0.652  0.682  0.000  0.417  547.2 1820.3 12001.8
2075  1.007  0.913  0.077   8.00  1.377 1646.2  0.620  0.757  0.000  0.418  512.1 1627.7 11231.8
2076  0.961  0.939  0.057   7.85  1.465 1914.7  0.637  0.829  0.000  0.406  547.1 1688.1 11998.7
2077  0.871  0.751  0.088   7.00  1.590 1571.8  0.585  1.005  0.000  0.424  504.8 1368.6 11071.2
2078  1.121  1.009  0.109   8.80  1.926 1782.6  0.682  1.244  0.000  0.423  541.6 1857.2 11879.2
2079  0.921  0.830  0.073   7.06  1.315 1634.6  0.608  0.706  0.000  0.420  513.9 1492.1 11271.0
2080  0.950  0.826  0.097   7.58  1.638 1475.6  0.589  1.049  0.000  0.424  495.9 1551.4 10877.0
2081  1.037  0.915  0.109   8.20  1.658 1682.4  0.677  0.981  0.000  0.424  526.0 1725.7 11536.5
2082  1.019  0.890  0.106   8.02  1.643 1871.2  0.635  1.008  0.000  0.425  537.5 1706.1 11788.0
2083  0.892  0.782  0.096   7.07  1.688 1500.4  0.566  1.122  0.000  0.425  492.8 1392.4 10809.1
2084  0.906  0.777  0.094   7.13  1.615 1758.4  0.617  0.998  0.000  0.425  528.5 1465.9 11590.5
2085  1.020  0.919  0.093   7.96  1.422 1686.3  0.643  0.779  0.000  0.421  528.6 1659.8 11593.0
2086  1.006  0.907  0.099   7.91  1.731 1575.0  0.618  1.114  0.000  0.423  504.3 1665.0 11060.2
2087  1.151  1.095  0.059   9.04  1.318 1876.9  0.710  0.608  0.000  0.409  548.3 1894.2 12026.0
2088  1.083  1.003  0.060   8.64  1.096 1707.7  0.664  0.432  0.000  0.412  522.0 1819.1 11448.8
2089  1.058  0.946  0.106   8.08  1.637 1737.9  0.633  1.003  0.000  0.424  532.9 1808.2 11687.0
2090  1.065  0.953  0.090   8.68  1.514 1717.8  0.658  0.858  0.000  0.421  523.6 1747.7 11483.5
2091  0.830  0.711  0.085   6.45  1.821 1409.4  0.537  1.284  0.000  0.425  482.8 1292.5 10589.8
2092  1.031  0.916  0.101   8.35  1.687 1632.4  0.660  1.027  0.000  0.423  512.4 1667.1 11238.1
2093  1.014  0.922  0.065   8.71  1.611 1712.5  0.676  0.936  0.000  0.403  523.1 1778.6 11473.3
2094  0.930  0.823  0.082   7.50  1.513 1558.3  0.579  0.933  0.000  0.422  495.9 1492.8 10877.2
2095  0.925  0.814  0.085   7.42  1.725 1833.3  0.600  1.125  0.000  0.423  539.7 1457.5 11836.5
2096  0.964  0.853  0.096   7.60  1.820 1577.2  0.608  1.213  0.000  0.423  505.9 1565.1 11096.5
2097  0.963  0.843  0.096   7.43  1.184 1671.7  0.610  0.573  0.000  0.424  516.6 1632.5 11331.1
2098  0.923  0.786  0.097   7.13  1.676 1488.4  0.558  1.117  0.000  0.425  496.2 1546.7 10882.5
2099  0.994  0.869  0.100   7.68  1.434 1670.3  0.642  0.792  0.000  0.423  522.2 1659.0 11452.7
