# Supplementary material for: Climate and air pollution impacts on habitat suitability of Austrian forest ecosystems
Source: PLoS One. 2017 Sep 12;12(9):e0184194. doi: 10.1371/journal.pone.0184194 (PMC5595319; doi:10.1371/journal.pone.0184194)
Supplement: S1 File — (ZIP) [file pone.0184194.s004.zip › Climate_Data/IM_AT01_ECHAM5A1B.dat]

!Made by:  Methyd.exe
!Using:  in.txt
! AT01_IP1
! Location (Lon-Lat):  14.440  47.840
! Temperature file:   Z:/Modell_VSDp/VSD_Input/Climate_Scen/ATIM_ZoebbodECHAM5A1B.txt;#3
! Precipitation file: Z:/Modell_VSDp/VSD_Input/Climate_Scen/ATIM_ZoebbodECHAM5A1B.txt;#4
! Sunshine file:      Z:/Modell_VSDp/VSD_Input/Climate_Scen/ATIM_ZoebbodECHAM5A1B.txt/E;#5
! ThetaSat= 0.584; ThetaFC= 0.427; Theta1bar= 0.363; ThetaWP= 0.245
! bulkdens= 0.944 g/cm3
! GDDlim=     5.0 oC
!     8.95 = av. annual mean TempC (oC)
!   1.5190 = av. annual Precip (m/yr)
!  1675.58 = av. annual sunshine hours (h)
!   0.6581 = av. annual AET (m/yr)
!   0.8610 = av. annual percol (m/yr)
!   0.0000 = av. annual Qickfl (m/yr)
!   0.4110 = av. annual mean Theta (m/m)
!    1.069 = av. annual mean rf_miR
!    0.967 = av. annual mean rf_denit
!    0.086 = av. annual mean rf_den
!    520.7 = av. annual PAR (umol/m2/s)
!   1915.9 = av. annual GDD (deg.days)
! ... averages over  150 years.
!Year rf_miR rf_nit rf_denit TempC Precip Sunhrs  AET percol Qickfl  Theta   PAR    GDD kJ/m2/d
1950  0.899  0.795  0.077   7.20  1.550 1538.0  0.574  0.977  0.000  0.421  496.3 1387.5 10886.0
1951  0.983  0.849  0.096   7.42  1.480 1467.6  0.575  0.905  0.000  0.423  492.3 1676.7 10797.4
1952  0.981  0.885  0.088   7.59  1.409 1659.2  0.609  0.801  0.000  0.420  516.6 1610.3 11330.7
1953  1.059  0.938  0.109   8.34  1.471 1777.8  0.653  0.818  0.000  0.424  531.6 1775.8 11659.0
1954  0.941  0.804  0.097   7.54  1.378 1632.0  0.589  0.789  0.000  0.425  506.8 1502.7 11115.7
1955  1.155  1.095  0.068   8.87  1.185 2080.5  0.729  0.456  0.000  0.409  573.0 1999.3 12568.1
1956  0.961  0.830  0.101   7.55  1.432 1667.8  0.609  0.822  0.000  0.425  518.9 1583.8 11381.0
1957  1.006  0.871  0.103   7.96  1.690 1615.1  0.629  1.061  0.000  0.424  512.2 1642.5 11233.3
1958  0.942  0.846  0.070   7.65  1.273 1586.0  0.619  0.653  0.000  0.417  503.2 1455.3 11037.2
1959  0.998  0.878  0.085   8.22  1.608 1890.5  0.683  0.925  0.000  0.420  540.8 1565.0 11862.1
1960  0.970  0.854  0.095   7.29  1.369 1832.0  0.623  0.745  0.000  0.423  541.3 1629.3 11873.2
1961  1.009  0.886  0.103   8.06  1.734 1667.1  0.612  1.123  0.000  0.424  512.4 1663.7 11238.0
1962  0.962  0.834  0.102   7.47  1.666 1634.2  0.580  1.086  0.000  0.425  517.7 1616.1 11355.0
1963  1.018  0.877  0.103   8.27  1.724 1654.7  0.639  1.085  0.000  0.424  514.2 1701.8 11277.8
1964  1.018  0.936  0.080   7.65  1.459 1810.1  0.608  0.851  0.000  0.418  535.6 1728.5 11747.8
1965  0.977  0.865  0.093   7.59  1.424 1923.4  0.631  0.793  0.000  0.423  547.9 1664.5 12017.6
1966  1.090  0.955  0.112   8.72  1.669 1880.8  0.693  0.976  0.000  0.424  544.2 1827.6 11936.0
1967  0.961  0.845  0.096   7.58  1.350 1921.5  0.665  0.687  0.000  0.424  546.6 1546.5 11987.2
1968  1.027  0.912  0.083   8.39  1.471 1765.5  0.648  0.824  0.000  0.420  526.1 1701.3 11539.7
1969  0.904  0.782  0.090   7.26  1.568 1492.3  0.582  0.985  0.000  0.424  494.3 1489.0 10840.5
1970  0.921  0.791  0.098   7.46  1.674 1563.7  0.588  1.086  0.000  0.425  493.8 1462.5 10831.0
1971  0.989  0.868  0.085   8.07  1.333 1842.4  0.673  0.661  0.000  0.421  535.8 1608.3 11750.7
1972  1.033  0.920  0.104   8.28  1.712 1853.6  0.723  0.989  0.000  0.423  546.9 1668.0 11995.0
1973  0.900  0.770  0.094   7.35  1.858 1542.6  0.593  1.265  0.000  0.425  497.5 1438.5 10912.3
1974  0.990  0.861  0.099   7.76  1.403 1653.0  0.625  0.778  0.000  0.423  516.9 1635.8 11337.6
1975  1.016  0.881  0.106   8.35  1.591 1583.7  0.648  0.943  0.000  0.425  499.5 1606.4 10955.8
1976  0.989  0.854  0.103   7.91  1.558 1724.5  0.609  0.949  0.000  0.425  523.5 1650.8 11481.0
1977  0.938  0.813  0.094   7.71  1.614 1622.1  0.623  0.990  0.000  0.423  513.2 1480.5 11255.0
1978  1.123  1.019  0.103   8.88  1.460 1791.1  0.694  0.766  0.000  0.422  535.7 1896.8 11748.5
1979  1.092  0.984  0.104   8.50  1.736 1725.8  0.664  1.072  0.000  0.421  528.9 1850.5 11600.3
1980  1.020  0.925  0.086   7.72  1.370 1736.3  0.603  0.767  0.000  0.421  529.0 1762.5 11601.3
1981  0.988  0.909  0.071   8.13  1.634 1766.8  0.629  1.006  0.000  0.409  526.6 1640.7 11548.9
1982  1.040  0.942  0.105   7.92  1.407 1866.9  0.688  0.719  0.000  0.423  544.1 1714.6 11932.9
1983  0.957  0.850  0.094   7.37  1.500 1648.6  0.574  0.926  0.000  0.422  509.2 1618.3 11168.1
1984  1.099  1.008  0.079   8.61  1.388 1870.0  0.666  0.722  0.000  0.417  543.3 1826.6 11915.2
1985  1.062  1.002  0.075   8.32  1.700 1639.7  0.626  1.074  0.000  0.411  516.4 1879.6 11326.3
1986  0.949  0.815  0.090   7.79  1.267 1806.2  0.638  0.630  0.000  0.423  536.8 1546.9 11774.5
1987  1.010  0.887  0.095   8.04  1.600 1569.2  0.617  0.982  0.000  0.421  506.5 1682.0 11108.0
1988  1.039  0.952  0.099   7.49  1.557 1680.2  0.595  0.962  0.000  0.422  522.9 1791.8 11467.5
1989  1.043  0.914  0.111   8.29  1.463 1734.0  0.670  0.793  0.000  0.425  526.7 1729.6 11552.9
1990  0.974  0.842  0.099   7.86  1.603 1696.8  0.601  1.002  0.000  0.424  517.5 1613.4 11349.2
1991  0.987  0.885  0.080   7.95  1.838 1574.5  0.665  1.173  0.000  0.416  514.2 1604.5 11277.2
1992  1.065  0.934  0.107   8.29  1.587 1757.8  0.636  0.952  0.000  0.423  526.9 1791.9 11556.6
1993  0.931  0.824  0.096   7.41  1.668 1708.9  0.602  1.066  0.000  0.425  519.4 1497.3 11391.2
1994  1.023  0.885  0.108   8.22  1.391 1675.1  0.627  0.764  0.000  0.425  519.9 1676.8 11403.6
1995  1.035  0.925  0.092   7.99  1.404 1557.3  0.618  0.787  0.000  0.421  503.0 1770.1 11031.1
1996  0.847  0.781  0.047   7.56  1.515 1932.7  0.657  0.858  0.000  0.403  556.1 1558.2 12197.4
1997  0.995  0.881  0.092   8.04  1.744 1857.4  0.690  1.056  0.000  0.420  541.8 1592.3 11883.8
1998  1.041  0.946  0.107   7.70  1.617 1745.0  0.598  1.019  0.000  0.424  531.4 1795.2 11654.2
1999  0.952  0.806  0.097   8.06  1.553 1887.8  0.670  0.883  0.000  0.425  542.9 1523.3 11907.6
2000  1.082  0.969  0.100   8.48  1.439 1612.8  0.648  0.791  0.000  0.422  519.2 1850.0 11387.2
2001  1.064  0.939  0.097   8.52  1.387 1837.9  0.694  0.693  0.000  0.422  541.3 1697.7 11871.9
2002  0.964  0.884  0.068   7.74  1.585 1701.2  0.612  0.973  0.000  0.413  521.6 1598.3 11439.1
2003  0.966  0.830  0.103   7.75  1.668 1588.0  0.597  1.070  0.000  0.425  500.7 1584.6 10982.2
2004  0.954  0.864  0.070   7.38  1.554 1477.0  0.557  0.996  0.000  0.417  490.3 1549.8 10753.5
2005  1.063  0.941  0.113   8.20  1.634 1765.5  0.630  1.003  0.000  0.425  534.2 1814.5 11716.5
2006  1.005  0.885  0.092   8.01  1.542 1856.6  0.689  0.852  0.000  0.422  547.1 1654.2 11999.4
2007  1.123  0.974  0.111   9.19  1.454 1728.4  0.684  0.770  0.000  0.423  522.6 1848.8 11462.8
2008  0.958  0.848  0.082   7.30  1.739 1648.0  0.614  1.125  0.000  0.421  518.0 1580.4 11360.0
2009  1.162  1.091  0.094   8.04  1.375 1857.3  0.637  0.738  0.000  0.417  553.9 2108.8 12147.8
2010  1.093  0.974  0.109   8.45  1.563 1937.6  0.684  0.880  0.000  0.423  556.6 1898.4 12207.3
2011  1.085  0.970  0.093   8.74  1.382 1738.8  0.693  0.689  0.000  0.419  530.3 1736.6 11631.8
2012  1.021  0.888  0.106   8.26  1.512 1779.6  0.643  0.869  0.000  0.425  526.8 1680.2 11555.0
2013  1.011  0.876  0.106   8.32  1.494 1854.6  0.690  0.804  0.000  0.425  541.8 1634.6 11882.3
2014  0.976  0.846  0.103   7.71  1.877 1566.1  0.586  1.291  0.000  0.425  499.6 1632.9 10956.4
2015  1.029  0.938  0.085   7.97  1.430 1707.4  0.653  0.777  0.000  0.420  527.8 1707.0 11576.0
2016  0.919  0.782  0.096   7.54  1.742 1237.5  0.542  1.200  0.000  0.425  456.0 1485.1 10002.3
2017  1.015  0.890  0.091   8.32  1.685 1530.4  0.609  1.076  0.000  0.422  494.9 1642.0 10854.1
2018  1.212  1.122  0.092   9.35  1.465 1897.5  0.725  0.740  0.000  0.417  557.3 2123.3 12222.0
2019  1.133  1.074  0.061   9.11  1.639 1768.9  0.715  0.925  0.000  0.408  542.0 1864.2 11886.6
2020  1.057  0.970  0.076   7.68  1.824 1458.3  0.568  1.257  0.000  0.416  492.3 1861.8 10796.7
2021  0.884  0.851  0.035   7.20  0.959 1896.3  0.663  0.296  0.000  0.380  543.4 1473.6 11917.8
2022  0.987  0.856  0.102   7.72  1.520 1355.9  0.555  0.965  0.000  0.424  473.3 1641.4 10380.1
2023  1.123  1.080  0.039   8.60  1.129 2004.4  0.680  0.449  0.000  0.401  561.8 2008.2 12322.6
2024  1.118  1.026  0.097   8.58  1.899 1354.4  0.555  1.345  0.000  0.420  480.5 1928.6 10539.0
2025  1.050  0.940  0.092   8.52  1.373 1551.6  0.661  0.712  0.000  0.420  508.0 1716.1 11141.4
2026  0.602  0.521  0.018   7.81  1.113 1773.9  0.646  0.467  0.000  0.349  531.4 1650.1 11655.4
2027  0.952  0.847  0.079   7.61  1.585 1532.4  0.584  1.001  0.000  0.413  491.8 1618.1 10786.9
2028  0.629  0.529  0.018   8.06  1.370 1679.7  0.586  0.785  0.000  0.367  526.0 1866.7 11536.7
2029  1.016  0.886  0.096   8.03  1.448 1763.0  0.651  0.797  0.000  0.422  527.2 1679.0 11562.0
2030  0.887  0.783  0.077   7.09  1.896 1516.5  0.575  1.321  0.000  0.422  502.3 1399.7 11016.8
2031  1.037  0.909  0.094   8.49  1.594 1426.3  0.632  0.962  0.000  0.422  486.4 1637.4 10668.0
2032  1.237  1.113  0.112   9.85  1.711 1790.4  0.667  1.044  0.000  0.418  524.3 2124.3 11499.3
2033  1.086  0.946  0.115   8.75  1.766 1267.4  0.620  1.146  0.000  0.425  469.5 1825.0 10297.1
2034  1.003  0.891  0.096   7.95  1.455 1739.8  0.640  0.815  0.000  0.422  518.7 1658.9 11376.8
2035  1.150  1.019  0.103   9.21  1.747 1602.1  0.699  1.048  0.000  0.421  520.5 1920.6 11415.2
2036  0.729  0.636  0.028   9.02  1.329 1717.8  0.654  0.675  0.000  0.343  531.3 2116.9 11653.3
2037  1.339  1.259  0.101  10.02  1.362 1859.3  0.688  0.675  0.000  0.415  540.8 2403.4 11860.5
2038  1.006  0.900  0.094   7.98  1.516 1192.0  0.586  0.931  0.000  0.421  456.9 1641.7 10021.0
2039  1.248  1.232  0.059  11.24  1.675 1774.8  0.749  0.925  0.000  0.385  535.6 2553.7 11747.3
2040  1.114  1.003  0.092   8.85  1.599 1433.9  0.642  0.958  0.000  0.419  490.9 1859.0 10767.5
2041  1.053  0.937  0.089   8.21  1.641 1463.2  0.644  0.997  0.000  0.420  500.1 1781.7 10968.3
2042  1.221  1.081  0.118   9.96  1.338 1884.6  0.729  0.609  0.000  0.422  541.4 2028.9 11873.8
2043  1.083  0.956  0.091   8.97  1.599 1591.1  0.663  0.936  0.000  0.419  507.3 1772.2 11125.3
2044  1.111  0.999  0.101   8.92  1.497 1286.2  0.615  0.882  0.000  0.421  464.6 1830.6 10189.2
2045  0.785  0.666  0.027  10.15  1.162 2218.9  0.787  0.375  0.000  0.351  599.3 2177.4 13144.9
2046  1.161  1.074  0.072   9.15  1.498 1655.3  0.671  0.828  0.000  0.414  524.6 1979.8 11506.2
2047  1.318  1.167  0.130  10.73  1.565 1827.3  0.730  0.835  0.000  0.422  532.7 2267.3 11683.5
2048  1.113  1.027  0.068   9.12  1.593 1526.8  0.673  0.920  0.000  0.412  501.3 1770.9 10995.8
2049  1.156  1.042  0.099   9.26  1.384 1547.5  0.620  0.765  0.000  0.420  501.7 1951.3 11003.6
2050  1.122  0.980  0.105   9.21  1.782 1483.6  0.672  1.110  0.000  0.422  499.0 1869.2 10943.9
2051  0.851  0.769  0.039   9.80  1.091 1832.9  0.758  0.334  0.000  0.358  549.3 2110.2 12047.5
2052  1.160  1.098  0.055   9.44  1.442 1794.8  0.699  0.742  0.000  0.406  536.4 2001.3 11763.7
2053  1.272  1.258  0.073  10.32  1.404 1976.7  0.781  0.624  0.000  0.392  569.2 2310.7 12483.1
2054  1.240  1.115  0.109   9.86  1.664 1495.0  0.677  0.987  0.000  0.419  496.6 2104.4 10891.7
2055  1.150  1.102  0.057  10.00  1.367 1558.5  0.687  0.680  0.000  0.403  503.9 2023.9 11052.0
2056  1.183  1.145  0.051  10.02  1.425 1582.6  0.717  0.709  0.000  0.401  514.6 2072.2 11286.6
2057  1.149  1.022  0.101   9.19  1.930 1541.5  0.615  1.314  0.000  0.420  498.6 1941.5 10936.5
2058  0.870  0.811  0.038   8.25  1.675 1555.3  0.607  1.069  0.000  0.393  512.6 1943.0 11241.7
2059  1.167  1.077  0.074   9.67  1.575 1677.5  0.706  0.869  0.000  0.405  527.9 2061.4 11578.9
2060  0.859  0.725  0.036  10.03  1.282 1924.0  0.728  0.554  0.000  0.373  551.3 2044.7 12090.6
2061  1.093  0.988  0.098   8.33  1.750 1324.0  0.539  1.212  0.000  0.422  463.5 1888.9 10164.9
2062  1.311  1.298  0.049  10.32  1.241 1800.2  0.776  0.465  0.000  0.399  547.7 2284.7 12012.2
2063  1.287  1.160  0.114  10.49  1.795 1624.2  0.730  1.065  0.000  0.420  517.6 2155.5 11352.0
2064  1.115  1.028  0.104   8.55  1.512 1688.6  0.663  0.849  0.000  0.421  523.2 1860.2 11475.1
2065  1.319  1.193  0.117  10.43  1.268 1593.3  0.679  0.589  0.000  0.420  498.6 2314.6 10936.6
2066  1.070  1.115  0.035   9.50  1.326 1861.6  0.700  0.626  0.000  0.391  549.6 2209.8 12053.2
2067  1.195  1.056  0.129   9.43  1.941 1605.5  0.669  1.272  0.000  0.425  512.6 2049.1 11242.9
2068  0.999  0.946  0.033  10.14  1.149 1989.4  0.692  0.457  0.000  0.362  553.1 2351.3 12130.5
2069  1.044  0.998  0.052  10.56  1.161 1721.6  0.677  0.484  0.000  0.359  528.2 2233.4 11585.2
2070  1.298  1.201  0.099  10.84  1.583 1654.2  0.725  0.858  0.000  0.411  512.5 2246.0 11241.0
2071  1.230  1.081  0.052  12.78  1.156 2457.3  0.781  0.375  0.000  0.375  630.7 3069.6 13833.4
2072  1.417  1.522  0.043  10.86  1.335 1949.1  0.767  0.568  0.000  0.399  563.9 2642.5 12366.9
2073  1.055  1.010  0.061   9.63  1.692 1534.4  0.712  0.981  0.000  0.401  510.5 2103.4 11195.7
2074  0.911  0.683  0.041  12.68  1.120 2292.6  0.624  0.495  0.000  0.359  611.7 2932.8 13416.0
2075  0.931  0.810  0.027  11.93  0.993 2054.0  0.702  0.290  0.000  0.353  577.0 2628.0 12655.9
2076  1.023  0.916  0.065  10.73  1.514 1789.8  0.769  0.747  0.000  0.372  543.7 2336.7 11924.3
2077  1.254  1.175  0.087  10.06  1.446 1358.0  0.688  0.759  0.000  0.414  485.4 2078.8 10645.1
2078  1.262  1.275  0.066  10.40  2.041 1415.8  0.657  1.384  0.000  0.402  491.7 2426.2 10783.9
2079  0.809  0.678  0.022  10.50  0.989 1938.1  0.665  0.324  0.000  0.358  568.3 2600.6 12464.7
2080  1.290  1.181  0.121  10.30  1.386 1359.8  0.666  0.720  0.000  0.422  483.9 2171.3 10613.6
2081  1.359  1.211  0.142  10.87  1.922 1268.5  0.658  1.264  0.000  0.424  463.9 2291.3 10175.4
2082  0.976  0.765  0.057  12.40  1.264 2156.9  0.700  0.564  0.000  0.373  607.9 2820.2 13332.9
2083  1.211  1.101  0.115   9.87  2.043 1258.9  0.627  1.417  0.000  0.422  463.5 1988.6 10164.8
2084  1.187  1.069  0.099   9.51  1.462 1333.8  0.643  0.819  0.000  0.418  476.7 1975.7 10455.2
2085  1.182  1.229  0.057  11.11  1.588 1507.6  0.763  0.825  0.000  0.391  515.1 2320.4 11297.5
2086  1.381  1.295  0.111  11.08  1.862 1226.5  0.658  1.205  0.000  0.413  459.4 2362.6 10076.6
2087  1.494  1.516  0.070  12.00  1.353 1501.0  0.750  0.603  0.000  0.398  504.8 2630.1 11070.8
2088  1.446  1.383  0.078  11.39  1.157 1542.9  0.703  0.454  0.000  0.401  502.8 2564.6 11027.6
2089  1.449  1.345  0.141  11.22  1.475 1611.1  0.745  0.730  0.000  0.422  517.6 2545.8 11351.8
2090  1.430  1.334  0.128  11.19  1.365 1767.7  0.753  0.612  0.000  0.419  532.3 2484.5 11673.7
2091  1.103  0.953  0.109   8.99  1.938 1014.4  0.586  1.352  0.000  0.423  437.5 1818.0  9596.0
2092  1.336  1.197  0.140  10.89  2.103 1249.2  0.659  1.444  0.000  0.424  461.9 2303.0 10131.5
2093  1.312  1.194  0.097  11.91  1.408 1702.7  0.703  0.705  0.000  0.398  528.6 2650.3 11593.6
2094  1.106  1.034  0.071  10.94  1.359 1633.3  0.721  0.638  0.000  0.371  510.3 2486.5 11191.1
2095  1.070  0.960  0.058  11.38  1.694 1903.1  0.774  0.921  0.000  0.377  562.8 2534.3 12343.2
2096  0.937  0.873  0.033  11.07  1.484 1722.3  0.740  0.746  0.000  0.359  537.5 2431.9 11787.7
2097  1.091  1.066  0.047  10.77  1.039 1584.6  0.692  0.346  0.000  0.377  511.9 2443.6 11227.0
2098  1.397  1.268  0.140  10.87  1.906 1356.7  0.682  1.224  0.000  0.423  487.6 2499.2 10693.6
2099  0.994  0.869  0.100   7.68  1.434 1670.3  0.642  0.792  0.000  0.423  522.2 1659.0 11452.7
