# Supplementary material for: Climate and air pollution impacts on habitat suitability of Austrian forest ecosystems
Source: PLoS One. 2017 Sep 12;12(9):e0184194. doi: 10.1371/journal.pone.0184194 (PMC5595319; doi:10.1371/journal.pone.0184194)
Supplement: S1 File — (ZIP) [file pone.0184194.s004.zip › Climate_Data/IM_AT01_ECHAM5A2x.dat]

!Made by:  Methyd.exe
!Using:  in.txt
! AT01_IP1
! Location (Lon-Lat):  14.440  47.840
! Temperature file:   Z:/Modell_VSDp/VSD_Input/Climate_Scen/ATIM_ZoebbodECHAM5A2x.txt;#3
! Precipitation file: Z:/Modell_VSDp/VSD_Input/Climate_Scen/ATIM_ZoebbodECHAM5A2x.txt;#4
! Sunshine file:      Z:/Modell_VSDp/VSD_Input/Climate_Scen/ATIM_ZoebbodECHAM5A2x.txt/E;#5
! ThetaSat= 0.584; ThetaFC= 0.427; Theta1bar= 0.363; ThetaWP= 0.245
! bulkdens= 0.944 g/cm3
! GDDlim=     5.0 oC
!     8.90 = av. annual mean TempC (oC)
!   1.4927 = av. annual Precip (m/yr)
!  1715.64 = av. annual sunshine hours (h)
!   0.6609 = av. annual AET (m/yr)
!   0.8320 = av. annual percol (m/yr)
!   0.0000 = av. annual Qickfl (m/yr)
!   0.4113 = av. annual mean Theta (m/m)
!    1.072 = av. annual mean rf_miR
!    0.977 = av. annual mean rf_denit
!    0.083 = av. annual mean rf_den
!    526.1 = av. annual PAR (umol/m2/s)
!   1927.3 = av. annual GDD (deg.days)
! ... averages over  150 years.
!Year rf_miR rf_nit rf_denit TempC Precip Sunhrs  AET percol Qickfl  Theta   PAR    GDD kJ/m2/d
1950  0.899  0.795  0.077   7.20  1.550 1538.0  0.574  0.977  0.000  0.421  496.3 1387.5 10886.0
1951  0.983  0.849  0.096   7.42  1.480 1467.6  0.575  0.905  0.000  0.423  492.3 1676.7 10797.4
1952  0.981  0.885  0.088   7.59  1.409 1659.2  0.609  0.801  0.000  0.420  516.6 1610.3 11330.7
1953  1.059  0.938  0.109   8.34  1.471 1777.8  0.653  0.818  0.000  0.424  531.6 1775.8 11659.0
1954  0.941  0.804  0.097   7.54  1.378 1632.0  0.589  0.789  0.000  0.425  506.8 1502.7 11115.7
1955  1.155  1.095  0.068   8.87  1.185 2080.5  0.729  0.456  0.000  0.409  573.0 1999.3 12568.1
1956  0.961  0.830  0.101   7.55  1.432 1667.8  0.609  0.822  0.000  0.425  518.9 1583.8 11381.0
1957  1.006  0.871  0.103   7.96  1.690 1615.1  0.629  1.061  0.000  0.424  512.2 1642.5 11233.3
1958  0.942  0.846  0.070   7.65  1.273 1586.0  0.619  0.653  0.000  0.417  503.2 1455.3 11037.2
1959  0.998  0.878  0.085   8.22  1.608 1890.5  0.683  0.925  0.000  0.420  540.8 1565.0 11862.1
1960  0.970  0.854  0.095   7.29  1.369 1832.0  0.623  0.745  0.000  0.423  541.3 1629.3 11873.2
1961  1.009  0.886  0.103   8.06  1.734 1667.1  0.612  1.123  0.000  0.424  512.4 1663.7 11238.0
1962  0.962  0.834  0.102   7.47  1.666 1634.2  0.580  1.086  0.000  0.425  517.7 1616.1 11355.0
1963  1.018  0.877  0.103   8.27  1.724 1654.7  0.639  1.085  0.000  0.424  514.2 1701.8 11277.8
1964  1.018  0.936  0.080   7.65  1.459 1810.1  0.608  0.851  0.000  0.418  535.6 1728.5 11747.8
1965  0.977  0.865  0.093   7.59  1.424 1923.4  0.631  0.793  0.000  0.423  547.9 1664.5 12017.6
1966  1.090  0.955  0.112   8.72  1.669 1880.8  0.693  0.976  0.000  0.424  544.2 1827.6 11936.0
1967  0.961  0.845  0.096   7.58  1.350 1921.5  0.665  0.687  0.000  0.424  546.6 1546.5 11987.2
1968  1.027  0.912  0.083   8.39  1.471 1765.5  0.648  0.824  0.000  0.420  526.1 1701.3 11539.7
1969  0.904  0.782  0.090   7.26  1.568 1492.3  0.582  0.985  0.000  0.424  494.3 1489.0 10840.5
1970  0.921  0.791  0.098   7.46  1.674 1563.7  0.588  1.086  0.000  0.425  493.8 1462.5 10831.0
1971  0.989  0.868  0.085   8.07  1.333 1842.4  0.673  0.661  0.000  0.421  535.8 1608.3 11750.7
1972  1.033  0.920  0.104   8.28  1.712 1853.6  0.723  0.989  0.000  0.423  546.9 1668.0 11995.0
1973  0.900  0.770  0.094   7.35  1.858 1542.6  0.593  1.265  0.000  0.425  497.5 1438.5 10912.3
1974  0.990  0.861  0.099   7.76  1.403 1653.0  0.625  0.778  0.000  0.423  516.9 1635.8 11337.6
1975  1.016  0.881  0.106   8.35  1.591 1583.7  0.648  0.943  0.000  0.425  499.5 1606.4 10955.8
1976  0.989  0.854  0.103   7.91  1.558 1724.5  0.609  0.949  0.000  0.425  523.5 1650.8 11481.0
1977  0.938  0.813  0.094   7.71  1.614 1622.1  0.623  0.990  0.000  0.423  513.2 1480.5 11255.0
1978  1.123  1.019  0.103   8.88  1.460 1791.1  0.694  0.766  0.000  0.422  535.7 1896.8 11748.5
1979  1.092  0.984  0.104   8.50  1.736 1725.8  0.664  1.072  0.000  0.421  528.9 1850.5 11600.3
1980  1.020  0.925  0.086   7.72  1.370 1736.3  0.603  0.767  0.000  0.421  529.0 1762.5 11601.3
1981  0.988  0.909  0.071   8.13  1.634 1766.8  0.629  1.006  0.000  0.409  526.6 1640.7 11548.9
1982  1.040  0.942  0.105   7.92  1.407 1866.9  0.688  0.719  0.000  0.423  544.1 1714.6 11932.9
1983  0.957  0.850  0.094   7.37  1.500 1648.6  0.574  0.926  0.000  0.422  509.2 1618.3 11168.1
1984  1.099  1.008  0.079   8.61  1.388 1870.0  0.666  0.722  0.000  0.417  543.3 1826.6 11915.2
1985  1.062  1.002  0.075   8.32  1.700 1639.7  0.626  1.074  0.000  0.411  516.4 1879.6 11326.3
1986  0.949  0.815  0.090   7.79  1.267 1806.2  0.638  0.630  0.000  0.423  536.8 1546.9 11774.5
1987  1.010  0.887  0.095   8.04  1.600 1569.2  0.617  0.982  0.000  0.421  506.5 1682.0 11108.0
1988  1.039  0.952  0.099   7.49  1.557 1680.2  0.595  0.962  0.000  0.422  522.9 1791.8 11467.5
1989  1.043  0.914  0.111   8.29  1.463 1734.0  0.670  0.793  0.000  0.425  526.7 1729.6 11552.9
1990  0.974  0.842  0.099   7.86  1.603 1696.8  0.601  1.002  0.000  0.424  517.5 1613.4 11349.2
1991  0.987  0.885  0.080   7.95  1.838 1574.5  0.665  1.173  0.000  0.416  514.2 1604.5 11277.2
1992  1.065  0.934  0.107   8.29  1.587 1757.8  0.636  0.952  0.000  0.423  526.9 1791.9 11556.6
1993  0.931  0.824  0.096   7.41  1.668 1708.9  0.602  1.066  0.000  0.425  519.4 1497.3 11391.2
1994  1.023  0.885  0.108   8.22  1.391 1675.1  0.627  0.764  0.000  0.425  519.9 1676.8 11403.6
1995  1.035  0.925  0.092   7.99  1.404 1557.3  0.618  0.787  0.000  0.421  503.0 1770.1 11031.1
1996  0.847  0.781  0.047   7.56  1.515 1932.7  0.657  0.858  0.000  0.403  556.1 1558.2 12197.4
1997  0.995  0.881  0.092   8.04  1.744 1857.4  0.690  1.056  0.000  0.420  541.8 1592.3 11883.8
1998  1.041  0.946  0.107   7.70  1.617 1745.0  0.598  1.019  0.000  0.424  531.4 1795.2 11654.2
1999  0.952  0.806  0.097   8.06  1.553 1887.8  0.670  0.883  0.000  0.425  542.9 1523.3 11907.6
2000  1.082  0.969  0.100   8.48  1.439 1612.8  0.648  0.791  0.000  0.422  519.2 1850.0 11387.2
2001  1.064  0.939  0.097   8.52  1.387 1837.9  0.694  0.693  0.000  0.422  541.3 1697.7 11871.9
2002  0.964  0.884  0.068   7.74  1.585 1701.2  0.612  0.973  0.000  0.413  521.6 1598.3 11439.1
2003  0.966  0.830  0.103   7.75  1.668 1588.0  0.597  1.070  0.000  0.425  500.7 1584.6 10982.2
2004  0.954  0.864  0.070   7.38  1.554 1477.0  0.557  0.996  0.000  0.417  490.3 1549.8 10753.5
2005  1.063  0.941  0.113   8.20  1.634 1765.5  0.630  1.003  0.000  0.425  534.2 1814.5 11716.5
2006  1.005  0.885  0.092   8.01  1.542 1856.6  0.689  0.852  0.000  0.422  547.1 1654.2 11999.4
2007  1.123  0.974  0.111   9.19  1.454 1728.4  0.684  0.770  0.000  0.423  522.6 1848.8 11462.8
2008  0.958  0.848  0.082   7.30  1.739 1648.0  0.614  1.125  0.000  0.421  518.0 1580.4 11360.0
2009  1.162  1.091  0.094   8.04  1.375 1857.3  0.637  0.738  0.000  0.417  553.9 2108.8 12147.8
2010  1.093  0.974  0.109   8.45  1.563 1937.6  0.684  0.880  0.000  0.423  556.6 1898.4 12207.3
2011  1.085  0.970  0.093   8.74  1.382 1738.8  0.693  0.689  0.000  0.419  530.3 1736.6 11631.8
2012  1.021  0.888  0.106   8.26  1.512 1779.6  0.643  0.869  0.000  0.425  526.8 1680.2 11555.0
2013  1.011  0.876  0.106   8.32  1.494 1854.6  0.690  0.804  0.000  0.425  541.8 1634.6 11882.3
2014  0.976  0.846  0.103   7.71  1.877 1566.1  0.586  1.291  0.000  0.425  499.6 1632.9 10956.4
2015  1.029  0.938  0.085   7.97  1.430 1707.4  0.653  0.777  0.000  0.420  527.8 1707.0 11576.0
2016  0.999  0.924  0.058   7.67  1.283 1625.5  0.627  0.656  0.000  0.412  513.4 1678.0 11260.8
2017  1.040  0.926  0.092   7.98  1.453 1861.2  0.640  0.813  0.000  0.420  547.0 1777.7 11996.3
2018  0.886  0.817  0.050   8.94  1.308 1946.9  0.758  0.550  0.000  0.384  572.2 1898.5 12550.5
2019  1.160  1.161  0.045  10.00  1.180 2180.1  0.790  0.390  0.000  0.396  592.5 2182.6 12994.1
2020  1.184  1.125  0.061   9.31  1.735 1736.5  0.715  1.020  0.000  0.405  540.6 2041.0 11856.2
2021  0.784  0.743  0.054   5.86  1.135 1889.0  0.625  0.510  0.000  0.397  547.6 1361.5 12010.3
2022  0.981  0.851  0.105   7.70  1.802 1289.7  0.567  1.234  0.000  0.425  464.1 1596.4 10179.1
2023  1.006  0.872  0.099   7.46  1.285 1696.7  0.615  0.672  0.000  0.422  512.7 1689.0 11244.5
2024  1.050  0.946  0.104   8.06  2.129 1541.0  0.627  1.502  0.000  0.423  507.9 1741.0 11139.2
2025  1.093  1.036  0.062   8.82  1.426 1720.7  0.711  0.715  0.000  0.410  536.1 1795.4 11758.9
2026  0.824  0.734  0.062   5.99  1.600 1634.5  0.563  1.037  0.000  0.415  511.8 1335.8 11225.2
2027  1.064  0.950  0.092   8.18  1.352 2007.7  0.679  0.673  0.000  0.416  559.4 1831.1 12270.0
2028  1.054  0.989  0.068   7.89  1.264 1577.1  0.579  0.685  0.000  0.416  504.7 1837.7 11069.3
2029  1.168  1.148  0.070   8.77  1.407 2094.5  0.744  0.663  0.000  0.409  582.8 2064.2 12782.3
2030  1.005  0.889  0.088   7.69  1.169 1843.1  0.604  0.564  0.000  0.420  536.3 1756.2 11761.9
2031  0.937  0.942  0.032   8.23  1.170 1884.3  0.688  0.482  0.000  0.381  546.7 1750.4 11990.6
2032  1.015  0.900  0.091   8.12  1.605 1771.8  0.593  1.012  0.000  0.418  516.9 1666.8 11337.9
2033  1.085  0.995  0.099   8.24  1.429 1590.6  0.571  0.859  0.000  0.422  508.1 1824.6 11144.8
2034  1.070  0.996  0.083   8.31  1.692 1689.2  0.670  1.022  0.000  0.417  523.4 1725.2 11478.8
2035  1.030  0.968  0.062   8.56  1.541 1803.6  0.723  0.818  0.000  0.406  545.4 1835.1 11961.0
2036  1.065  0.993  0.084   8.21  1.847 1615.8  0.614  1.234  0.000  0.419  511.0 1783.8 11208.3
2037  1.277  1.228  0.086   9.94  1.456 1790.9  0.689  0.767  0.000  0.406  541.8 2391.4 11883.0
2038  1.020  0.900  0.094   8.24  1.801 1414.9  0.600  1.203  0.000  0.422  480.5 1607.9 10537.9
2039  1.168  1.051  0.119   9.07  1.724 1746.8  0.672  1.052  0.000  0.424  525.0 1985.6 11515.6
2040  0.921  0.813  0.096   7.10  1.757 1440.3  0.573  1.184  0.000  0.424  489.6 1473.8 10737.9
2041  1.031  0.918  0.106   7.96  1.627 1672.5  0.631  0.996  0.000  0.424  528.4 1757.8 11588.3
2042  1.177  1.074  0.116   8.74  1.708 1952.6  0.661  1.047  0.000  0.423  553.3 2024.5 12136.0
2043  1.001  0.886  0.085   7.77  1.493 1618.1  0.596  0.898  0.000  0.419  507.1 1649.0 11121.1
2044  1.189  1.090  0.097   9.43  1.179 1812.4  0.715  0.464  0.000  0.419  532.8 2017.9 11685.7
2045  0.953  0.836  0.051   9.55  1.495 2069.4  0.704  0.792  0.000  0.391  581.8 2027.1 12759.3
2046  1.088  1.010  0.061   8.29  1.733 1712.3  0.636  1.097  0.000  0.411  529.6 1832.5 11614.6
2047  1.205  1.064  0.117   9.47  1.417 1795.8  0.674  0.744  0.000  0.422  522.2 2094.2 11452.5
2048  1.094  0.970  0.109   8.83  1.415 1667.2  0.662  0.754  0.000  0.423  517.1 1725.2 11341.2
2049  0.868  0.804  0.025   9.57  1.231 1865.0  0.644  0.586  0.000  0.349  549.6 2251.3 12054.7
2050  1.094  0.945  0.111   8.97  1.819 1362.1  0.611  1.209  0.000  0.423  468.9 1869.7 10283.4
2051  0.943  0.854  0.067   7.58  1.444 1371.3  0.599  0.846  0.000  0.417  477.2 1498.5 10466.7
2052  1.055  1.011  0.037   8.55  1.256 1633.1  0.638  0.618  0.000  0.401  513.5 1823.8 11262.2
2053  1.134  1.027  0.082   9.20  1.406 1845.6  0.708  0.699  0.000  0.417  544.0 1900.7 11931.7
2054  1.206  1.131  0.073   9.27  1.668 1628.0  0.637  1.031  0.000  0.414  517.5 2137.5 11349.3
2055  0.984  0.926  0.028  10.40  1.140 2150.1  0.750  0.390  0.000  0.360  592.4 2582.1 12992.0
2056  1.293  1.250  0.074  10.47  1.599 1681.1  0.724  0.875  0.000  0.408  529.2 2281.2 11607.6
2057  1.087  0.978  0.096   8.21  1.604 1590.6  0.592  1.011  0.000  0.421  501.6 1882.8 11001.0
2058  1.072  1.008  0.063   8.07  1.697 1566.7  0.618  1.079  0.000  0.413  508.8 1829.8 11158.9
2059  0.930  0.791  0.098   7.72  1.993  898.1  0.490  1.503  0.000  0.425  412.5 1479.6  9048.1
2060  1.066  0.958  0.061   9.21  1.347 1401.0  0.612  0.735  0.000  0.411  466.9 1626.9 10241.2
2061  1.254  1.201  0.104   9.40  1.791 1685.7  0.680  1.111  0.000  0.417  522.3 2184.5 11455.2
2062  0.975  0.863  0.039  11.13  1.238 1727.4  0.748  0.490  0.000  0.368  539.7 2435.7 11837.7
2063  1.228  1.151  0.074  11.11  1.527 1901.1  0.799  0.728  0.000  0.398  558.4 2365.0 12247.1
2064  1.127  1.254  0.020   9.79  1.157 1941.3  0.740  0.417  0.000  0.384  559.7 2188.2 12274.5
2065  1.089  0.987  0.090   8.73  2.013 1090.5  0.563  1.450  0.000  0.421  443.6 1811.4  9729.0
2066  1.257  1.273  0.040   9.36  1.521 1730.0  0.669  0.852  0.000  0.403  536.6 2254.2 11768.8
2067  1.084  0.963  0.100   8.91  1.455 1652.4  0.670  0.785  0.000  0.421  513.6 1747.4 11263.9
2068  1.275  1.243  0.063  10.94  1.195 1943.4  0.784  0.411  0.000  0.393  562.0 2479.0 12325.1
2069  0.993  0.994  0.044   9.78  1.280 1706.3  0.730  0.549  0.000  0.383  528.6 1928.7 11593.2
2070  1.240  1.109  0.113   9.90  1.379 1557.0  0.690  0.690  0.000  0.421  509.0 2129.6 11163.0
2071  0.931  0.708  0.042  12.61  1.108 2263.8  0.771  0.337  0.000  0.356  606.0 2884.7 13290.1
2072  1.302  1.186  0.129  10.13  1.440 1648.5  0.676  0.763  0.000  0.423  520.1 2265.8 11407.2
2073  1.282  1.179  0.103  10.06  1.901 1229.4  0.641  1.261  0.000  0.416  468.9 2211.4 10283.1
2074  1.327  1.280  0.073  11.31  1.140 2047.4  0.784  0.356  0.000  0.401  564.0 2543.0 12369.4
2075  1.025  0.972  0.042   9.59  1.592 1664.1  0.657  0.935  0.000  0.387  524.6 2280.2 11506.3
2076  0.951  0.838  0.054  10.50  1.281 1978.1  0.677  0.603  0.000  0.367  559.8 2257.5 12277.5
2077  0.897  0.839  0.033   9.94  1.260 1598.6  0.713  0.547  0.000  0.368  521.2 2206.5 11431.8
2078  1.043  0.932  0.021  13.14  1.325 2133.8  0.777  0.548  0.000  0.353  602.3 3213.3 13209.8
2079  1.014  0.923  0.057  10.11  1.302 1753.1  0.694  0.608  0.000  0.387  534.8 2244.3 11729.0
2080  1.429  1.351  0.108  11.72  1.578 1606.8  0.763  0.816  0.000  0.408  516.7 2565.9 11332.9
2081  1.512  1.531  0.051  13.48  1.463 1992.5  0.885  0.579  0.000  0.385  580.4 3103.4 12729.3
2082  1.303  1.236  0.073  12.21  1.149 2077.2  0.830  0.318  0.000  0.389  569.4 2803.6 12487.3
2083  1.140  1.105  0.080   9.39  1.537 1226.5  0.610  0.926  0.000  0.416  457.8 1890.7 10040.9
2084  1.381  1.273  0.098  11.10  1.206 1862.7  0.769  0.437  0.000  0.411  545.8 2350.6 11970.5
2085  1.137  1.123  0.046  11.39  1.137 1707.1  0.782  0.355  0.000  0.370  536.2 2423.8 11760.3
2086  1.292  1.231  0.101  10.12  1.732 1102.1  0.604  1.129  0.000  0.418  442.8 2145.4  9711.5
2087  1.257  1.145  0.052  12.97  1.193 1655.5  0.729  0.463  0.000  0.379  526.9 2929.9 11555.5
2088  1.193  1.153  0.049  11.88  0.953 1845.4  0.739  0.214  0.000  0.374  545.2 2808.5 11958.0
2089  1.219  1.185  0.065  11.75  1.474 1857.2  0.814  0.660  0.000  0.388  556.1 2711.4 12195.7
2090  1.676  1.633  0.123  12.95  1.581 1565.7  0.738  0.844  0.000  0.410  503.8 3049.7 11050.0
2091  1.215  1.101  0.101   9.77  1.935 1213.1  0.657  1.278  0.000  0.421  469.5 2089.4 10296.7
2092  1.565  1.615  0.081  12.53  1.292 1705.8  0.797  0.495  0.000  0.403  532.0 2798.0 11667.6
2093  0.996  0.801  0.033  14.00  1.138 2110.7  0.779  0.359  0.000  0.350  587.1 3354.5 12876.6
2094  1.347  1.218  0.149  10.53  1.691 1228.1  0.595  1.096  0.000  0.425  450.6 2384.7  9881.9
2095  0.923  0.669  0.030  13.19  1.295 2531.6  0.632  0.663  0.000  0.358  661.4 3265.0 14506.5
2096  1.378  1.389  0.076  13.08  1.389 2071.7  0.885  0.505  0.000  0.375  587.8 2968.4 12892.8
2097  1.520  1.580  0.035  12.12  0.982 1495.9  0.719  0.263  0.000  0.389  497.5 2805.3 10911.0
2098  1.238  1.118  0.113   9.62  1.744 1116.3  0.592  1.152  0.000  0.420  445.4 2182.6  9768.1
2099  0.994  0.869  0.100   7.68  1.434 1670.3  0.642  0.792  0.000  0.423  522.2 1659.0 11452.7
