# Supplementary material for: Climate and air pollution impacts on habitat suitability of Austrian forest ecosystems
Source: PLoS One. 2017 Sep 12;12(9):e0184194. doi: 10.1371/journal.pone.0184194 (PMC5595319; doi:10.1371/journal.pone.0184194)
Supplement: S1 File — (ZIP) [file pone.0184194.s004.zip › Climate_Data/IM_AT01_ECHAM5B1x.dat]

!Made by:  Methyd.exe
!Using:  in.txt
! AT01_IP1
! Location (Lon-Lat):  14.440  47.840
! Temperature file:   Z:/Modell_VSDp/VSD_Input/Climate_Scen/ATIM_ZoebbodECHAM5B1x.txt;#3
! Precipitation file: Z:/Modell_VSDp/VSD_Input/Climate_Scen/ATIM_ZoebbodECHAM5B1x.txt;#4
! Sunshine file:      Z:/Modell_VSDp/VSD_Input/Climate_Scen/ATIM_ZoebbodECHAM5B1x.txt/E;#5
! ThetaSat= 0.584; ThetaFC= 0.427; Theta1bar= 0.363; ThetaWP= 0.245
! bulkdens= 0.944 g/cm3
! GDDlim=     5.0 oC
!     8.50 = av. annual mean TempC (oC)
!   1.5441 = av. annual Precip (m/yr)
!  1682.44 = av. annual sunshine hours (h)
!   0.6505 = av. annual AET (m/yr)
!   0.8937 = av. annual percol (m/yr)
!   0.0000 = av. annual Qickfl (m/yr)
!   0.4154 = av. annual mean Theta (m/m)
!    1.048 = av. annual mean rf_miR
!    0.947 = av. annual mean rf_denit
!    0.087 = av. annual mean rf_den
!    521.0 = av. annual PAR (umol/m2/s)
!   1805.3 = av. annual GDD (deg.days)
! ... averages over  150 years.
!Year rf_miR rf_nit rf_denit TempC Precip Sunhrs  AET percol Qickfl  Theta   PAR    GDD kJ/m2/d
1950  0.899  0.795  0.077   7.20  1.550 1538.0  0.574  0.977  0.000  0.421  496.3 1387.5 10886.0
1951  0.983  0.849  0.096   7.42  1.480 1467.6  0.575  0.905  0.000  0.423  492.3 1676.7 10797.4
1952  0.981  0.885  0.088   7.59  1.409 1659.2  0.609  0.801  0.000  0.420  516.6 1610.3 11330.7
1953  1.059  0.938  0.109   8.34  1.471 1777.8  0.653  0.818  0.000  0.424  531.6 1775.8 11659.0
1954  0.941  0.804  0.097   7.54  1.378 1632.0  0.589  0.789  0.000  0.425  506.8 1502.7 11115.7
1955  1.155  1.095  0.068   8.87  1.185 2080.5  0.729  0.456  0.000  0.409  573.0 1999.3 12568.1
1956  0.961  0.830  0.101   7.55  1.432 1667.8  0.609  0.822  0.000  0.425  518.9 1583.8 11381.0
1957  1.006  0.871  0.103   7.96  1.690 1615.1  0.629  1.061  0.000  0.424  512.2 1642.5 11233.3
1958  0.942  0.846  0.070   7.65  1.273 1586.0  0.619  0.653  0.000  0.417  503.2 1455.3 11037.2
1959  0.998  0.878  0.085   8.22  1.608 1890.5  0.683  0.925  0.000  0.420  540.8 1565.0 11862.1
1960  0.970  0.854  0.095   7.29  1.369 1832.0  0.623  0.745  0.000  0.423  541.3 1629.3 11873.2
1961  1.009  0.886  0.103   8.06  1.734 1667.1  0.612  1.123  0.000  0.424  512.4 1663.7 11238.0
1962  0.962  0.834  0.102   7.47  1.666 1634.2  0.580  1.086  0.000  0.425  517.7 1616.1 11355.0
1963  1.018  0.877  0.103   8.27  1.724 1654.7  0.639  1.085  0.000  0.424  514.2 1701.8 11277.8
1964  1.018  0.936  0.080   7.65  1.459 1810.1  0.608  0.851  0.000  0.418  535.6 1728.5 11747.8
1965  0.977  0.865  0.093   7.59  1.424 1923.4  0.631  0.793  0.000  0.423  547.9 1664.5 12017.6
1966  1.090  0.955  0.112   8.72  1.669 1880.8  0.693  0.976  0.000  0.424  544.2 1827.6 11936.0
1967  0.961  0.845  0.096   7.58  1.350 1921.5  0.665  0.687  0.000  0.424  546.6 1546.5 11987.2
1968  1.027  0.912  0.083   8.39  1.471 1765.5  0.648  0.824  0.000  0.420  526.1 1701.3 11539.7
1969  0.904  0.782  0.090   7.26  1.568 1492.3  0.582  0.985  0.000  0.424  494.3 1489.0 10840.5
1970  0.921  0.791  0.098   7.46  1.674 1563.7  0.588  1.086  0.000  0.425  493.8 1462.5 10831.0
1971  0.989  0.868  0.085   8.07  1.333 1842.4  0.673  0.661  0.000  0.421  535.8 1608.3 11750.7
1972  1.033  0.920  0.104   8.28  1.712 1853.6  0.723  0.989  0.000  0.423  546.9 1668.0 11995.0
1973  0.900  0.770  0.094   7.35  1.858 1542.6  0.593  1.265  0.000  0.425  497.5 1438.5 10912.3
1974  0.990  0.861  0.099   7.76  1.403 1653.0  0.625  0.778  0.000  0.423  516.9 1635.8 11337.6
1975  1.016  0.881  0.106   8.35  1.591 1583.7  0.648  0.943  0.000  0.425  499.5 1606.4 10955.8
1976  0.989  0.854  0.103   7.91  1.558 1724.5  0.609  0.949  0.000  0.425  523.5 1650.8 11481.0
1977  0.938  0.813  0.094   7.71  1.614 1622.1  0.623  0.990  0.000  0.423  513.2 1480.5 11255.0
1978  1.123  1.019  0.103   8.88  1.460 1791.1  0.694  0.766  0.000  0.422  535.7 1896.8 11748.5
1979  1.092  0.984  0.104   8.50  1.736 1725.8  0.664  1.072  0.000  0.421  528.9 1850.5 11600.3
1980  1.020  0.925  0.086   7.72  1.370 1736.3  0.603  0.767  0.000  0.421  529.0 1762.5 11601.3
1981  0.988  0.909  0.071   8.13  1.634 1766.8  0.629  1.006  0.000  0.409  526.6 1640.7 11548.9
1982  1.040  0.942  0.105   7.92  1.407 1866.9  0.688  0.719  0.000  0.423  544.1 1714.6 11932.9
1983  0.957  0.850  0.094   7.37  1.500 1648.6  0.574  0.926  0.000  0.422  509.2 1618.3 11168.1
1984  1.099  1.008  0.079   8.61  1.388 1870.0  0.666  0.722  0.000  0.417  543.3 1826.6 11915.2
1985  1.062  1.002  0.075   8.32  1.700 1639.7  0.626  1.074  0.000  0.411  516.4 1879.6 11326.3
1986  0.949  0.815  0.090   7.79  1.267 1806.2  0.638  0.630  0.000  0.423  536.8 1546.9 11774.5
1987  1.010  0.887  0.095   8.04  1.600 1569.2  0.617  0.982  0.000  0.421  506.5 1682.0 11108.0
1988  1.039  0.952  0.099   7.49  1.557 1680.2  0.595  0.962  0.000  0.422  522.9 1791.8 11467.5
1989  1.043  0.914  0.111   8.29  1.463 1734.0  0.670  0.793  0.000  0.425  526.7 1729.6 11552.9
1990  0.974  0.842  0.099   7.86  1.603 1696.8  0.601  1.002  0.000  0.424  517.5 1613.4 11349.2
1991  0.987  0.885  0.080   7.95  1.838 1574.5  0.665  1.173  0.000  0.416  514.2 1604.5 11277.2
1992  1.065  0.934  0.107   8.29  1.587 1757.8  0.636  0.952  0.000  0.423  526.9 1791.9 11556.6
1993  0.931  0.824  0.096   7.41  1.668 1708.9  0.602  1.066  0.000  0.425  519.4 1497.3 11391.2
1994  1.023  0.885  0.108   8.22  1.391 1675.1  0.627  0.764  0.000  0.425  519.9 1676.8 11403.6
1995  1.035  0.925  0.092   7.99  1.404 1557.3  0.618  0.787  0.000  0.421  503.0 1770.1 11031.1
1996  0.847  0.781  0.047   7.56  1.515 1932.7  0.657  0.858  0.000  0.403  556.1 1558.2 12197.4
1997  0.995  0.881  0.092   8.04  1.744 1857.4  0.690  1.056  0.000  0.420  541.8 1592.3 11883.8
1998  1.041  0.946  0.107   7.70  1.617 1745.0  0.598  1.019  0.000  0.424  531.4 1795.2 11654.2
1999  0.952  0.806  0.097   8.06  1.553 1887.8  0.670  0.883  0.000  0.425  542.9 1523.3 11907.6
2000  1.082  0.969  0.100   8.48  1.439 1612.8  0.648  0.791  0.000  0.422  519.2 1850.0 11387.2
2001  1.064  0.939  0.097   8.52  1.387 1837.9  0.694  0.693  0.000  0.422  541.3 1697.7 11871.9
2002  0.964  0.884  0.068   7.74  1.585 1701.2  0.612  0.973  0.000  0.413  521.6 1598.3 11439.1
2003  0.966  0.830  0.103   7.75  1.668 1588.0  0.597  1.070  0.000  0.425  500.7 1584.6 10982.2
2004  0.954  0.864  0.070   7.38  1.554 1477.0  0.557  0.996  0.000  0.417  490.3 1549.8 10753.5
2005  1.063  0.941  0.113   8.20  1.634 1765.5  0.630  1.003  0.000  0.425  534.2 1814.5 11716.5
2006  1.005  0.885  0.092   8.01  1.542 1856.6  0.689  0.852  0.000  0.422  547.1 1654.2 11999.4
2007  1.123  0.974  0.111   9.19  1.454 1728.4  0.684  0.770  0.000  0.423  522.6 1848.8 11462.8
2008  0.958  0.848  0.082   7.30  1.739 1648.0  0.614  1.125  0.000  0.421  518.0 1580.4 11360.0
2009  1.162  1.091  0.094   8.04  1.375 1857.3  0.637  0.738  0.000  0.417  553.9 2108.8 12147.8
2010  1.093  0.974  0.109   8.45  1.563 1937.6  0.684  0.880  0.000  0.423  556.6 1898.4 12207.3
2011  1.085  0.970  0.093   8.74  1.382 1738.8  0.693  0.689  0.000  0.419  530.3 1736.6 11631.8
2012  1.021  0.888  0.106   8.26  1.512 1779.6  0.643  0.869  0.000  0.425  526.8 1680.2 11555.0
2013  1.011  0.876  0.106   8.32  1.494 1854.6  0.690  0.804  0.000  0.425  541.8 1634.6 11882.3
2014  0.976  0.846  0.103   7.71  1.877 1566.1  0.586  1.291  0.000  0.425  499.6 1632.9 10956.4
2015  1.029  0.938  0.085   7.97  1.430 1707.4  0.653  0.777  0.000  0.420  527.8 1707.0 11576.0
2016  0.939  0.816  0.076   7.84  1.711 1445.4  0.606  1.105  0.000  0.418  491.5 1523.8 10779.4
2017  0.832  0.711  0.087   5.53  1.675 1604.1  0.460  1.215  0.000  0.425  498.0 1388.3 10923.0
2018  0.889  0.841  0.054   8.52  1.416 1924.7  0.740  0.677  0.000  0.386  561.1 1796.3 12305.9
2019  1.145  1.117  0.061   8.78  1.452 1767.4  0.670  0.782  0.000  0.409  537.6 2051.6 11791.9
2020  1.158  1.090  0.058   9.23  1.738 1443.6  0.653  1.085  0.000  0.408  493.8 1974.5 10830.1
2021  0.933  0.883  0.045   7.59  0.993 2021.4  0.675  0.318  0.000  0.396  567.2 1563.8 12439.5
2022  1.068  0.909  0.111   8.80  1.924 1305.9  0.611  1.312  0.000  0.424  475.0 1752.7 10418.2
2023  1.086  0.977  0.099   8.28  1.472 1529.1  0.629  0.844  0.000  0.422  505.5 1800.5 11086.4
2024  1.027  0.944  0.067   8.84  2.063 1685.7  0.699  1.364  0.000  0.405  535.7 1883.0 11749.1
2025  1.008  0.901  0.080   7.98  1.562 1617.1  0.654  0.907  0.000  0.416  518.5 1687.1 11372.2
2026  0.953  0.821  0.093   7.84  1.353 1301.0  0.546  0.807  0.000  0.423  463.7 1532.3 10171.0
2027  0.934  0.820  0.084   7.39  1.594 1658.0  0.587  1.006  0.000  0.419  507.2 1538.8 11123.4
2028  0.943  0.898  0.045   7.93  1.204 1819.8  0.611  0.593  0.000  0.396  536.2 1820.1 11759.5
2029  1.084  0.981  0.095   8.34  1.614 1851.5  0.703  0.911  0.000  0.420  547.4 1813.5 12005.0
2030  0.964  0.893  0.059   7.62  1.646 1757.0  0.598  1.048  0.000  0.414  526.9 1621.1 11557.2
2031  1.058  0.968  0.076   8.75  1.621 1566.4  0.665  0.956  0.000  0.418  506.3 1644.9 11103.3
2032  1.158  1.023  0.103   9.61  1.541 1920.6  0.724  0.818  0.000  0.418  543.6 1905.5 11923.1
2033  0.972  0.932  0.035   9.51  1.262 1884.6  0.702  0.560  0.000  0.381  556.1 2197.1 12197.0
2034  0.864  0.750  0.091   6.68  1.986 1499.0  0.547  1.441  0.000  0.425  491.7 1365.0 10785.0
2035  1.007  0.859  0.103   8.46  1.505 1499.5  0.634  0.870  0.000  0.424  492.4 1612.4 10798.8
2036  1.064  1.076  0.051   8.84  1.707 1598.3  0.678  1.029  0.000  0.400  512.1 2001.7 11231.9
2037  1.002  0.843  0.054  10.98  1.160 2106.9  0.672  0.488  0.000  0.378  585.4 2651.1 12840.2
2038  1.113  1.051  0.070   8.52  1.482 1790.1  0.690  0.793  0.000  0.412  535.6 1831.1 11746.7
2039  1.085  0.941  0.108   8.74  2.138 1563.0  0.634  1.504  0.000  0.424  505.9 1841.2 11096.7
2040  0.988  0.853  0.100   7.94  1.719 1545.5  0.631  1.088  0.000  0.423  504.2 1612.3 11057.6
2041  1.022  0.864  0.068  10.02  1.478 1864.3  0.778  0.701  0.000  0.396  561.0 2141.6 12304.9
2042  1.175  1.073  0.098   9.34  1.624 2033.3  0.720  0.904  0.000  0.420  562.6 1937.8 12340.1
2043  1.120  1.041  0.082   8.70  1.406 1820.4  0.677  0.729  0.000  0.414  542.7 1924.0 11902.0
2044  0.958  0.893  0.038   9.50  1.176 1914.4  0.735  0.441  0.000  0.379  557.9 2071.6 12235.9
2045  1.067  0.944  0.082   8.88  1.388 1802.9  0.691  0.697  0.000  0.418  538.7 1735.0 11815.4
2046  1.027  0.913  0.089   8.44  1.859 1290.8  0.600  1.259  0.000  0.421  471.5 1623.1 10340.9
2047  1.099  0.956  0.114   8.61  1.809 1711.3  0.629  1.180  0.000  0.424  516.7 1927.5 11332.5
2048  1.015  0.994  0.047   7.17  1.622 1712.3  0.650  0.972  0.000  0.413  528.0 1625.3 11579.4
2049  1.136  1.019  0.109   9.10  1.308 1530.8  0.653  0.655  0.000  0.423  493.1 1871.8 10814.8
2050  1.150  1.029  0.098   9.13  1.764 1734.0  0.680  1.084  0.000  0.420  524.4 1969.0 11501.4
2051  0.983  0.886  0.070   8.10  1.468 1575.2  0.658  0.810  0.000  0.417  507.8 1513.0 11137.8
2052  0.936  0.850  0.074   6.41  1.399 1775.3  0.589  0.810  0.000  0.420  526.1 1584.2 11539.1
2053  0.989  0.846  0.105   8.36  1.618 1464.9  0.612  1.007  0.000  0.425  487.9 1542.3 10701.8
2054  1.138  1.013  0.109   9.06  1.749 1535.0  0.616  1.133  0.000  0.423  503.3 1946.9 11038.8
2055  1.065  0.999  0.063   8.66  1.395 1849.3  0.676  0.721  0.000  0.409  549.3 1829.7 12047.9
2056  1.127  1.018  0.091   9.01  1.491 1545.4  0.661  0.831  0.000  0.419  501.0 1901.3 10987.4
2057  1.186  1.073  0.113   9.21  1.842 1473.0  0.631  1.212  0.000  0.422  493.9 2015.9 10832.1
2058  0.943  0.827  0.093   7.42  1.761 1481.5  0.556  1.206  0.000  0.423  489.1 1564.4 10726.5
2059  0.850  0.723  0.090   7.07  1.935 1008.7  0.491  1.443  0.000  0.425  422.9 1303.4  9276.1
2060  1.026  0.911  0.073   8.79  1.652 1649.8  0.653  0.999  0.000  0.411  507.9 1729.8 11138.9
2061  1.145  1.056  0.089   9.08  2.159 1324.3  0.625  1.533  0.000  0.419  469.6 1913.8 10298.8
2062  0.654  0.522  0.017  10.09  1.020 2090.3  0.701  0.319  0.000  0.331  587.2 2334.8 12877.8
2063  1.037  0.933  0.084   8.26  1.978 1439.5  0.641  1.337  0.000  0.419  492.3 1763.3 10798.1
2064  1.106  1.160  0.050   8.26  1.275 1852.6  0.682  0.593  0.000  0.403  552.9 2044.7 12126.7
2065  1.122  0.981  0.114   9.40  2.037 1218.9  0.612  1.425  0.000  0.424  453.1 1757.4  9937.3
2066  1.041  0.999  0.061   8.06  1.358 1470.7  0.582  0.776  0.000  0.412  494.3 1787.4 10841.5
2067  1.170  1.134  0.080   8.52  1.672 1769.7  0.671  1.001  0.000  0.418  540.7 1971.1 11857.9
2068  1.275  1.212  0.079   9.83  1.151 1673.0  0.671  0.480  0.000  0.405  517.3 2225.5 11346.5
2069  0.872  0.859  0.038   9.13  1.230 1598.9  0.679  0.550  0.000  0.375  512.9 1962.0 11250.2
2070  1.054  0.925  0.103   8.59  1.415 1404.3  0.619  0.797  0.000  0.424  487.2 1673.6 10684.9
2071  1.327  1.241  0.066  12.49  1.213 2202.3  0.836  0.377  0.000  0.389  590.6 2855.5 12953.1
2072  1.323  1.277  0.073  10.24  1.238 2014.2  0.748  0.490  0.000  0.404  561.2 2350.9 12308.6
2073  1.120  1.007  0.108   8.46  1.623 1338.6  0.606  1.017  0.000  0.423  482.0 1917.9 10571.5
2074  1.242  1.175  0.079   9.69  1.419 1795.4  0.719  0.700  0.000  0.412  534.1 2134.0 11713.4
2075  0.977  0.902  0.041  10.31  1.069 2027.4  0.766  0.303  0.000  0.378  570.7 2172.4 12517.4
2076  1.081  1.075  0.062   8.52  1.473 1746.4  0.625  0.849  0.000  0.407  526.1 1829.9 11539.7
2077  1.119  1.053  0.074   8.96  1.481 1578.3  0.679  0.803  0.000  0.411  514.3 1918.7 11279.7
2078  1.191  1.162  0.058  10.90  1.934 1993.3  0.808  1.126  0.000  0.394  582.5 2425.1 12776.7
2079  1.022  0.921  0.084   8.20  1.697 1311.8  0.612  1.084  0.000  0.420  471.5 1645.1 10341.2
2080  1.145  1.012  0.111   9.39  1.770 1418.9  0.652  1.118  0.000  0.422  487.7 1901.3 10697.2
2081  1.345  1.274  0.107  10.22  1.430 1862.1  0.771  0.658  0.000  0.417  554.6 2350.9 12164.8
2082  1.222  1.098  0.114   9.47  1.717 1742.0  0.693  1.024  0.000  0.422  524.2 2118.9 11496.3
2083  1.192  1.195  0.088   8.70  1.334 1839.4  0.685  0.649  0.000  0.416  545.3 2084.5 11959.1
2084  1.122  0.982  0.098   9.22  2.178 1383.1  0.641  1.537  0.000  0.419  484.2 1867.5 10618.9
2085  1.044  1.024  0.062   8.63  1.739 1438.9  0.673  1.066  0.000  0.410  503.0 1826.1 11032.7
2086  1.274  1.238  0.073  10.68  1.373 1447.8  0.683  0.691  0.000  0.399  485.3 2166.7 10642.9
2087  1.259  1.166  0.081  11.09  1.331 1736.3  0.755  0.576  0.000  0.403  531.6 2342.7 11659.1
2088  0.977  0.947  0.031  10.76  1.130 1836.0  0.717  0.413  0.000  0.352  549.6 2555.8 12054.9
2089  1.162  1.042  0.126   9.05  1.683 1384.2  0.639  1.044  0.000  0.425  483.2 1924.8 10597.1
2090  1.356  1.262  0.113  10.67  1.729 1569.2  0.685  1.045  0.000  0.419  505.7 2340.4 11091.5
2091  1.239  1.108  0.114   9.62  1.724 1604.6  0.704  1.020  0.000  0.421  523.9 2180.2 11490.2
2092  1.358  1.259  0.106  11.00  1.399 1722.2  0.745  0.655  0.000  0.417  527.8 2280.5 11576.4
2093  1.176  1.054  0.074  11.34  1.584 1698.9  0.752  0.832  0.000  0.392  528.3 2387.8 11587.3
2094  1.039  0.897  0.100   8.81  1.425 1312.8  0.602  0.824  0.000  0.423  458.8 1609.2 10063.0
2095  1.130  1.044  0.066   9.06  1.446 1742.7  0.669  0.776  0.000  0.412  532.7 1931.0 11683.4
2096  1.313  1.241  0.107  10.30  1.766 1667.7  0.749  1.018  0.000  0.418  522.8 2197.3 11466.3
2097  1.097  1.027  0.066   8.74  1.145 1643.0  0.654  0.491  0.000  0.406  517.3 2018.9 11346.5
2098  1.122  1.040  0.075   8.71  1.268 1551.5  0.641  0.627  0.000  0.413  504.8 1950.0 11071.1
2099  0.994  0.869  0.100   7.68  1.434 1670.3  0.642  0.792  0.000  0.423  522.2 1659.0 11452.7
