# Supplementary material for: Climate and air pollution impacts on habitat suitability of Austrian forest ecosystems
Source: PLoS One. 2017 Sep 12;12(9):e0184194. doi: 10.1371/journal.pone.0184194 (PMC5595319; doi:10.1371/journal.pone.0184194)
Supplement: S1 File — (ZIP) [file pone.0184194.s004.zip › Climate_Data/IM_AT01_HADCM3A1B.dat]

!Made by:  Methyd.exe
!Using:  in.txt
! AT01_IP1
! Location (Lon-Lat):  14.440  47.840
! Temperature file:   Z:/Modell_VSDp/VSD_Input/Climate_Scen/ATIM_ZoebbodHADCM3A1B.txt;#3
! Precipitation file: Z:/Modell_VSDp/VSD_Input/Climate_Scen/ATIM_ZoebbodHADCM3A1B.txt;#4
! Sunshine file:      Z:/Modell_VSDp/VSD_Input/Climate_Scen/ATIM_ZoebbodHADCM3A1B.txt/E;#5
! ThetaSat= 0.584; ThetaFC= 0.427; Theta1bar= 0.363; ThetaWP= 0.245
! bulkdens= 0.944 g/cm3
! GDDlim=     5.0 oC
!     9.28 = av. annual mean TempC (oC)
!   1.5023 = av. annual Precip (m/yr)
!  1718.23 = av. annual sunshine hours (h)
!   0.6726 = av. annual AET (m/yr)
!   0.8299 = av. annual percol (m/yr)
!   0.0000 = av. annual Qickfl (m/yr)
!   0.4090 = av. annual mean Theta (m/m)
!    1.113 = av. annual mean rf_miR
!    1.024 = av. annual mean rf_denit
!    0.085 = av. annual mean rf_den
!    526.6 = av. annual PAR (umol/m2/s)
!   2019.4 = av. annual GDD (deg.days)
! ... averages over  150 years.
!Year rf_miR rf_nit rf_denit TempC Precip Sunhrs  AET percol Qickfl  Theta   PAR    GDD kJ/m2/d
1950  0.899  0.795  0.077   7.20  1.550 1538.0  0.574  0.977  0.000  0.421  496.3 1387.5 10886.0
1951  0.983  0.849  0.096   7.42  1.480 1467.6  0.575  0.905  0.000  0.423  492.3 1676.7 10797.4
1952  0.981  0.885  0.088   7.59  1.409 1659.2  0.609  0.801  0.000  0.420  516.6 1610.3 11330.7
1953  1.059  0.938  0.109   8.34  1.471 1777.8  0.653  0.818  0.000  0.424  531.6 1775.8 11659.0
1954  0.941  0.804  0.097   7.54  1.378 1632.0  0.589  0.789  0.000  0.425  506.8 1502.7 11115.7
1955  1.155  1.095  0.068   8.87  1.185 2080.5  0.729  0.456  0.000  0.409  573.0 1999.3 12568.1
1956  0.961  0.830  0.101   7.55  1.432 1667.8  0.609  0.822  0.000  0.425  518.9 1583.8 11381.0
1957  1.006  0.871  0.103   7.96  1.690 1615.1  0.629  1.061  0.000  0.424  512.2 1642.5 11233.3
1958  0.942  0.846  0.070   7.65  1.273 1586.0  0.619  0.653  0.000  0.417  503.2 1455.3 11037.2
1959  0.998  0.878  0.085   8.22  1.608 1890.5  0.683  0.925  0.000  0.420  540.8 1565.0 11862.1
1960  0.970  0.854  0.095   7.29  1.369 1832.0  0.623  0.745  0.000  0.423  541.3 1629.3 11873.2
1961  1.009  0.886  0.103   8.06  1.734 1667.1  0.612  1.123  0.000  0.424  512.4 1663.7 11238.0
1962  0.962  0.834  0.102   7.47  1.666 1634.2  0.580  1.086  0.000  0.425  517.7 1616.1 11355.0
1963  1.018  0.877  0.103   8.27  1.724 1654.7  0.639  1.085  0.000  0.424  514.2 1701.8 11277.8
1964  1.018  0.936  0.080   7.65  1.459 1810.1  0.608  0.851  0.000  0.418  535.6 1728.5 11747.8
1965  0.977  0.865  0.093   7.59  1.424 1923.4  0.631  0.793  0.000  0.423  547.9 1664.5 12017.6
1966  1.090  0.955  0.112   8.72  1.669 1880.8  0.693  0.976  0.000  0.424  544.2 1827.6 11936.0
1967  0.961  0.845  0.096   7.58  1.350 1921.5  0.665  0.687  0.000  0.424  546.6 1546.5 11987.2
1968  1.027  0.912  0.083   8.39  1.471 1765.5  0.648  0.824  0.000  0.420  526.1 1701.3 11539.7
1969  0.904  0.782  0.090   7.26  1.568 1492.3  0.582  0.985  0.000  0.424  494.3 1489.0 10840.5
1970  0.921  0.791  0.098   7.46  1.674 1563.7  0.588  1.086  0.000  0.425  493.8 1462.5 10831.0
1971  0.989  0.868  0.085   8.07  1.333 1842.4  0.673  0.661  0.000  0.421  535.8 1608.3 11750.7
1972  1.033  0.920  0.104   8.28  1.712 1853.6  0.723  0.989  0.000  0.423  546.9 1668.0 11995.0
1973  0.900  0.770  0.094   7.35  1.858 1542.6  0.593  1.265  0.000  0.425  497.5 1438.5 10912.3
1974  0.990  0.861  0.099   7.76  1.403 1653.0  0.625  0.778  0.000  0.423  516.9 1635.8 11337.6
1975  1.016  0.881  0.106   8.35  1.591 1583.7  0.648  0.943  0.000  0.425  499.5 1606.4 10955.8
1976  0.989  0.854  0.103   7.91  1.558 1724.5  0.609  0.949  0.000  0.425  523.5 1650.8 11481.0
1977  0.938  0.813  0.094   7.71  1.614 1622.1  0.623  0.990  0.000  0.423  513.2 1480.5 11255.0
1978  1.123  1.019  0.103   8.88  1.460 1791.1  0.694  0.766  0.000  0.422  535.7 1896.8 11748.5
1979  1.092  0.984  0.104   8.50  1.736 1725.8  0.664  1.072  0.000  0.421  528.9 1850.5 11600.3
1980  1.020  0.925  0.086   7.72  1.370 1736.3  0.603  0.767  0.000  0.421  529.0 1762.5 11601.3
1981  0.988  0.909  0.071   8.13  1.634 1766.8  0.629  1.006  0.000  0.409  526.6 1640.7 11548.9
1982  1.040  0.942  0.105   7.92  1.407 1866.9  0.688  0.719  0.000  0.423  544.1 1714.6 11932.9
1983  0.957  0.850  0.094   7.37  1.500 1648.6  0.574  0.926  0.000  0.422  509.2 1618.3 11168.1
1984  1.099  1.008  0.079   8.61  1.388 1870.0  0.666  0.722  0.000  0.417  543.3 1826.6 11915.2
1985  1.062  1.002  0.075   8.32  1.700 1639.7  0.626  1.074  0.000  0.411  516.4 1879.6 11326.3
1986  0.949  0.815  0.090   7.79  1.267 1806.2  0.638  0.630  0.000  0.423  536.8 1546.9 11774.5
1987  1.010  0.887  0.095   8.04  1.600 1569.2  0.617  0.982  0.000  0.421  506.5 1682.0 11108.0
1988  1.039  0.952  0.099   7.49  1.557 1680.2  0.595  0.962  0.000  0.422  522.9 1791.8 11467.5
1989  1.043  0.914  0.111   8.29  1.463 1734.0  0.670  0.793  0.000  0.425  526.7 1729.6 11552.9
1990  0.974  0.842  0.099   7.86  1.603 1696.8  0.601  1.002  0.000  0.424  517.5 1613.4 11349.2
1991  0.987  0.885  0.080   7.95  1.838 1574.5  0.665  1.173  0.000  0.416  514.2 1604.5 11277.2
1992  1.065  0.934  0.107   8.29  1.587 1757.8  0.636  0.952  0.000  0.423  526.9 1791.9 11556.6
1993  0.931  0.824  0.096   7.41  1.668 1708.9  0.602  1.066  0.000  0.425  519.4 1497.3 11391.2
1994  1.023  0.885  0.108   8.22  1.391 1675.1  0.627  0.764  0.000  0.425  519.9 1676.8 11403.6
1995  1.035  0.925  0.092   7.99  1.404 1557.3  0.618  0.787  0.000  0.421  503.0 1770.1 11031.1
1996  0.847  0.781  0.047   7.56  1.515 1932.7  0.657  0.858  0.000  0.403  556.1 1558.2 12197.4
1997  0.995  0.881  0.092   8.04  1.744 1857.4  0.690  1.056  0.000  0.420  541.8 1592.3 11883.8
1998  1.041  0.946  0.107   7.70  1.617 1745.0  0.598  1.019  0.000  0.424  531.4 1795.2 11654.2
1999  0.952  0.806  0.097   8.06  1.553 1887.8  0.670  0.883  0.000  0.425  542.9 1523.3 11907.6
2000  1.082  0.969  0.100   8.48  1.439 1612.8  0.648  0.791  0.000  0.422  519.2 1850.0 11387.2
2001  1.064  0.939  0.097   8.52  1.387 1837.9  0.694  0.693  0.000  0.422  541.3 1697.7 11871.9
2002  0.964  0.884  0.068   7.74  1.585 1701.2  0.612  0.973  0.000  0.413  521.6 1598.3 11439.1
2003  0.966  0.830  0.103   7.75  1.668 1588.0  0.597  1.070  0.000  0.425  500.7 1584.6 10982.2
2004  0.954  0.864  0.070   7.38  1.554 1477.0  0.557  0.996  0.000  0.417  490.3 1549.8 10753.5
2005  1.063  0.941  0.113   8.20  1.634 1765.5  0.630  1.003  0.000  0.425  534.2 1814.5 11716.5
2006  1.005  0.885  0.092   8.01  1.542 1856.6  0.689  0.852  0.000  0.422  547.1 1654.2 11999.4
2007  1.123  0.974  0.111   9.19  1.454 1728.4  0.684  0.770  0.000  0.423  522.6 1848.8 11462.8
2008  0.958  0.848  0.082   7.30  1.739 1648.0  0.614  1.125  0.000  0.421  518.0 1580.4 11360.0
2009  1.162  1.091  0.094   8.04  1.375 1857.3  0.637  0.738  0.000  0.417  553.9 2108.8 12147.8
2010  1.093  0.974  0.109   8.45  1.563 1937.6  0.684  0.880  0.000  0.423  556.6 1898.4 12207.3
2011  1.085  0.970  0.093   8.74  1.382 1738.8  0.693  0.689  0.000  0.419  530.3 1736.6 11631.8
2012  1.021  0.888  0.106   8.26  1.512 1779.6  0.643  0.869  0.000  0.425  526.8 1680.2 11555.0
2013  1.011  0.876  0.106   8.32  1.494 1854.6  0.690  0.804  0.000  0.425  541.8 1634.6 11882.3
2014  0.976  0.846  0.103   7.71  1.877 1566.1  0.586  1.291  0.000  0.425  499.6 1632.9 10956.4
2015  1.029  0.938  0.085   7.97  1.430 1707.4  0.653  0.777  0.000  0.420  527.8 1707.0 11576.0
2016  0.918  0.863  0.053   8.72  1.354 1717.7  0.690  0.664  0.000  0.386  527.5 1817.2 11568.4
2017  1.179  1.070  0.111   9.52  1.797 1758.1  0.721  1.076  0.000  0.422  530.9 1955.8 11644.7
2018  1.115  1.029  0.078   9.64  1.449 1929.3  0.738  0.711  0.000  0.407  559.9 2039.6 12279.3
2019  1.088  1.052  0.049   8.62  1.289 1883.5  0.747  0.543  0.000  0.409  552.2 1782.6 12110.8
2020  1.190  1.101  0.070   8.91  2.077 1657.3  0.647  1.431  0.000  0.409  523.1 2137.3 11472.2
2021  0.974  0.973  0.037   8.57  1.146 1893.7  0.736  0.411  0.000  0.382  559.6 1631.5 12273.8
2022  1.087  0.962  0.090   9.14  1.194 1506.6  0.652  0.541  0.000  0.418  494.5 1711.1 10846.6
2023  1.137  1.024  0.094   9.30  1.273 1804.6  0.721  0.552  0.000  0.419  536.0 1826.4 11756.2
2024  1.340  1.241  0.124  10.83  1.607 1641.4  0.730  0.877  0.000  0.422  516.8 2265.9 11334.5
2025  1.124  1.096  0.053   8.67  1.365 1943.8  0.716  0.649  0.000  0.402  563.1 2048.8 12350.9
2026  0.975  0.900  0.059   7.74  1.287 1664.3  0.615  0.672  0.000  0.408  519.9 1659.2 11403.7
2027  1.013  0.978  0.067   7.81  1.618 1627.7  0.584  1.034  0.000  0.405  505.8 1843.9 11092.6
2028  0.633  0.524  0.022   8.05  1.136 1857.7  0.588  0.548  0.000  0.370  557.0 1973.8 12216.0
2029  1.206  1.123  0.102   9.13  1.455 1957.1  0.730  0.725  0.000  0.418  561.6 2096.0 12317.2
2030  0.878  0.868  0.033   9.48  1.249 1968.2  0.665  0.584  0.000  0.361  566.0 2213.9 12414.1
2031  1.231  1.155  0.083   9.56  1.525 1826.3  0.717  0.808  0.000  0.415  543.8 2092.1 11927.5
2032  1.388  1.267  0.108  11.35  1.208 2068.1  0.793  0.415  0.000  0.413  567.0 2343.4 12435.3
2033  0.899  0.794  0.034  10.67  1.547 1885.8  0.737  0.810  0.000  0.370  567.5 2354.7 12446.2
2034  1.133  1.001  0.112   9.14  1.791 1634.7  0.648  1.143  0.000  0.423  524.0 1881.2 11491.6
2035  1.028  0.874  0.090   8.98  2.133 1393.9  0.645  1.488  0.000  0.420  491.0 1578.2 10767.9
2036  1.143  1.047  0.097   8.95  1.874 1526.3  0.645  1.230  0.000  0.420  502.8 1942.5 11028.5
2037  1.180  1.133  0.061  11.03  1.121 2127.5  0.799  0.322  0.000  0.344  578.2 2612.4 12680.5
2038  1.187  1.126  0.080   8.82  1.410 1393.5  0.622  0.788  0.000  0.406  478.0 2102.4 10484.7
2039  1.225  1.206  0.065  10.97  1.507 2038.1  0.791  0.716  0.000  0.393  573.0 2408.6 12566.6
2040  1.293  1.223  0.090   9.95  1.233 1678.2  0.714  0.519  0.000  0.416  522.9 2249.7 11469.6
2041  1.209  1.218  0.065  10.39  1.622 1749.7  0.737  0.885  0.000  0.399  549.2 2542.7 12045.7
2042  1.049  0.969  0.045  11.86  1.243 2405.4  0.790  0.453  0.000  0.366  629.7 2775.0 13810.5
2043  1.430  1.317  0.127  10.91  1.490 1936.5  0.754  0.736  0.000  0.419  560.1 2607.6 12285.2
2044  1.188  1.127  0.082   9.66  1.430 1423.0  0.668  0.762  0.000  0.412  490.9 1969.5 10766.2
2045  1.199  1.111  0.082  10.04  1.357 1799.4  0.695  0.662  0.000  0.410  534.9 2106.4 11732.4
2046  1.248  1.118  0.094   9.76  2.116 1488.5  0.623  1.493  0.000  0.413  499.1 2304.4 10947.3
2047  1.159  1.018  0.118   9.33  1.902 1661.6  0.653  1.250  0.000  0.423  509.6 1962.1 11177.8
2048  1.135  1.033  0.074   9.33  1.581 1656.8  0.699  0.882  0.000  0.411  523.4 1830.1 11479.9
2049  1.222  1.128  0.095   9.71  1.704 1363.0  0.647  1.058  0.000  0.418  475.6 2085.3 10431.4
2050  0.986  0.934  0.061   8.33  1.877 1611.9  0.609  1.269  0.000  0.400  514.7 1950.0 11289.3
2051  0.976  0.924  0.065   8.02  1.878 1341.6  0.559  1.319  0.000  0.412  470.9 1678.1 10328.2
2052  0.871  0.768  0.045   9.58  1.121 1751.5  0.687  0.435  0.000  0.378  534.1 2076.1 11714.8
2053  1.287  1.239  0.087  10.18  1.268 2026.8  0.775  0.494  0.000  0.411  573.1 2257.6 12570.1
2054  1.331  1.207  0.115  10.66  1.685 1465.9  0.683  1.001  0.000  0.418  492.2 2240.8 10794.8
2055  1.112  1.089  0.044   8.81  1.368 1485.4  0.634  0.736  0.000  0.403  496.9 1946.3 10898.9
2056  1.268  1.123  0.121  10.06  1.672 1361.0  0.610  1.062  0.000  0.422  476.0 2206.9 10440.5
2057  1.318  1.231  0.056  12.36  1.359 1835.1  0.798  0.561  0.000  0.381  545.8 2811.0 11970.9
2058  0.965  0.909  0.050   9.60  1.325 1855.3  0.733  0.592  0.000  0.379  548.5 2227.3 12030.8
2059  1.110  1.005  0.097   8.99  1.691 1370.1  0.610  1.081  0.000  0.420  480.3 1800.6 10535.3
2060  1.195  1.089  0.066  10.96  1.110 1839.2  0.729  0.381  0.000  0.398  530.6 2251.5 11637.8
2061  1.376  1.353  0.095  10.59  1.730 1665.0  0.738  0.992  0.000  0.417  523.5 2362.6 11481.2
2062  0.995  0.911  0.043  11.56  1.252 1803.1  0.748  0.503  0.000  0.361  550.5 2659.9 12073.5
2063  1.311  1.286  0.069  12.60  1.681 1990.1  0.839  0.842  0.000  0.380  570.9 2882.0 12521.4
2064  1.148  1.046  0.111   8.75  1.290 1688.4  0.660  0.629  0.000  0.419  513.9 1945.8 11270.4
2065  1.181  1.190  0.047   9.93  1.850 1480.7  0.692  1.158  0.000  0.399  493.1 2027.9 10813.9
2066  1.206  1.133  0.051   9.68  1.150 1564.3  0.686  0.464  0.000  0.402  508.9 2003.1 11162.0
2067  1.240  1.148  0.083  10.19  2.061 1379.1  0.661  1.400  0.000  0.414  476.2 2031.9 10443.3
2068  1.158  1.072  0.073  11.65  1.087 2039.2  0.668  0.419  0.000  0.363  562.4 2806.5 12334.8
2069  1.339  1.357  0.055  11.15  1.287 1955.8  0.821  0.465  0.000  0.394  567.7 2427.2 12450.1
2070  1.310  1.195  0.100  10.39  1.584 1489.7  0.670  0.915  0.000  0.416  500.4 2318.8 10974.6
2071  0.917  0.675  0.018  14.18  0.649 2268.5  0.649  0.000  0.000  0.306  602.1 3511.6 13204.5
2072  1.315  1.210  0.103  10.35  1.602 1572.0  0.658  0.944  0.000  0.418  507.9 2311.2 11139.9
2073  1.259  1.197  0.093   9.66  1.558 1342.4  0.622  0.936  0.000  0.413  471.9 2189.6 10349.4
2074  1.032  0.966  0.054  10.46  1.214 2047.2  0.739  0.475  0.000  0.378  570.6 2402.8 12515.2
2075  1.121  1.063  0.040  12.13  1.133 1947.8  0.724  0.409  0.000  0.366  555.3 2826.9 12178.5
2076  0.988  0.891  0.053  10.28  1.710 1772.7  0.624  1.088  0.000  0.373  532.0 2277.6 11668.3
2077  1.284  1.300  0.051  10.45  1.245 1691.4  0.722  0.523  0.000  0.398  528.6 2297.8 11594.6
2078  1.434  1.394  0.131  10.63  2.095 1680.8  0.712  1.383  0.000  0.421  529.6 2507.7 11616.5
2079  1.183  1.076  0.108   9.16  1.265 1796.8  0.673  0.592  0.000  0.420  535.4 2029.3 11743.7
2080  1.296  1.262  0.076  12.35  1.285 1756.3  0.768  0.517  0.000  0.370  539.2 3032.4 11827.1
2081  1.210  1.140  0.086  11.00  1.637 1615.9  0.728  0.909  0.000  0.390  515.4 2412.4 11304.5
2082  1.550  1.581  0.094  12.33  1.366 1988.0  0.789  0.579  0.000  0.395  561.2 3001.5 12308.7
2083  1.363  1.373  0.079  11.21  1.572 1339.3  0.673  0.899  0.000  0.407  480.6 2536.1 10540.3
2084  1.085  0.952  0.073  11.65  1.444 1957.7  0.735  0.710  0.000  0.368  562.8 2603.4 12343.1
2085  1.175  1.238  0.040  11.05  1.350 1516.1  0.677  0.673  0.000  0.374  504.5 2715.2 11064.5
2086  1.379  1.357  0.096  11.32  2.051 1368.8  0.702  1.349  0.000  0.403  485.0 2392.5 10637.6
2087  1.715  1.625  0.141  13.41  1.481 1687.4  0.791  0.690  0.000  0.416  526.9 3068.0 11556.7
2088  1.409  1.382  0.084  11.19  1.060 1543.6  0.699  0.362  0.000  0.397  496.6 2582.2 10891.0
2089  1.524  1.605  0.109  12.55  1.544 1874.0  0.813  0.732  0.000  0.389  554.8 2961.6 12168.5
2090  1.389  1.295  0.087  12.93  1.468 1512.1  0.720  0.750  0.000  0.396  507.1 3019.9 11122.9
2091  1.288  1.132  0.129  10.45  1.506 1552.4  0.690  0.816  0.000  0.422  503.7 2229.1 11047.3
2092  1.449  1.395  0.087  11.81  1.367 1656.9  0.759  0.608  0.000  0.405  518.3 2706.9 11366.9
2093  1.570  1.548  0.074  13.24  1.188 1964.5  0.839  0.349  0.000  0.387  563.5 3112.5 12359.8
2094  1.164  1.016  0.061  12.79  1.059 1906.4  0.725  0.334  0.000  0.369  553.9 3015.5 12148.1
2095  1.169  1.121  0.065   9.80  1.761 1476.7  0.666  1.095  0.000  0.408  487.9 2008.7 10701.6
2096  1.374  1.465  0.064  11.38  1.859 1504.5  0.717  1.143  0.000  0.395  497.4 2522.3 10908.2
2097  1.409  1.331  0.107  11.04  1.203 1662.5  0.717  0.486  0.000  0.418  519.3 2507.7 11390.2
2098  1.312  1.324  0.066  11.00  1.545 1428.5  0.687  0.858  0.000  0.394  494.3 2548.9 10840.9
2099  0.994  0.869  0.100   7.68  1.434 1670.3  0.642  0.792  0.000  0.423  522.2 1659.0 11452.7
