# Supplementary material for: Climate and air pollution impacts on habitat suitability of Austrian forest ecosystems
Source: PLoS One. 2017 Sep 12;12(9):e0184194. doi: 10.1371/journal.pone.0184194 (PMC5595319; doi:10.1371/journal.pone.0184194)
Supplement: S1 File — (ZIP) [file pone.0184194.s004.zip › Climate_Data/IM_AT02_BASELINEx.dat]

!Made by:  Methyd.exe
!Using:  in.txt
! AT01_IP2
! Location (Lon-Lat):  14.440  47.840
! Temperature file:   Z:/Modell_VSDp/VSD_Input/Climate_Scen/ATIM_Zoebbod_Baseline.txt;#3
! Precipitation file: Z:/Modell_VSDp/VSD_Input/Climate_Scen/ATIM_Zoebbod_Baseline.txt;#4
! Sunshine file:      Z:/Modell_VSDp/VSD_Input/Climate_Scen/ATIM_Zoebbod_Baseline.txt/E;#5
! ThetaSat= 0.747; ThetaFC= 0.421; Theta1bar= 0.360; ThetaWP= 0.250
! bulkdens= 0.504 g/cm3
! GDDlim=     5.0 oC
!     7.91 = av. annual mean TempC (oC)
!   1.5362 = av. annual Precip (m/yr)
!  1716.50 = av. annual sunshine hours (h)
!   0.6070 = av. annual AET (m/yr)
!   0.9293 = av. annual percol (m/yr)
!   0.0000 = av. annual Qickfl (m/yr)
!   0.4158 = av. annual mean Theta (m/m)
!    1.002 = av. annual mean rf_miR
!    0.982 = av. annual mean rf_denit
!    0.000 = av. annual mean rf_den
!    524.1 = av. annual PAR (umol/m2/s)
!   1659.8 = av. annual GDD (deg.days)
! ... averages over  150 years.
!Year rf_miR rf_nit rf_denit TempC Precip Sunhrs  AET percol Qickfl  Theta   PAR    GDD kJ/m2/d
1950  0.899  0.872  0.000   7.20  1.550 1538.0  0.550  1.000  0.000  0.416  496.3 1387.5 10886.0
1951  0.983  0.944  0.000   7.42  1.480 1467.6  0.551  0.929  0.000  0.417  492.3 1676.7 10797.4
1952  0.981  0.973  0.000   7.59  1.409 1659.2  0.584  0.826  0.000  0.415  516.6 1610.3 11330.7
1953  1.059  1.046  0.000   8.34  1.471 1777.8  0.627  0.845  0.000  0.418  531.6 1775.8 11659.0
1954  0.941  0.901  0.000   7.54  1.378 1632.0  0.565  0.813  0.000  0.419  506.8 1502.7 11115.7
1955  1.155  1.163  0.000   8.87  1.185 2080.5  0.699  0.486  0.000  0.407  573.0 1999.3 12568.1
1956  0.961  0.931  0.000   7.55  1.432 1667.8  0.584  0.847  0.000  0.419  518.9 1583.8 11381.0
1957  1.006  0.974  0.000   7.96  1.690 1615.1  0.603  1.087  0.000  0.419  512.2 1642.5 11233.3
1958  0.942  0.916  0.000   7.65  1.273 1586.0  0.594  0.679  0.000  0.412  503.2 1455.3 11037.2
1959  0.998  0.963  0.000   8.22  1.608 1890.5  0.655  0.953  0.000  0.415  540.8 1565.0 11862.1
1960  0.970  0.949  0.000   7.29  1.369 1832.0  0.598  0.771  0.000  0.417  541.3 1629.3 11873.2
1961  1.009  0.990  0.000   8.06  1.734 1667.1  0.587  1.148  0.000  0.419  512.4 1663.7 11238.0
1962  0.962  0.936  0.000   7.47  1.666 1634.2  0.556  1.110  0.000  0.420  517.7 1616.1 11355.0
1963  1.018  0.981  0.000   8.27  1.724 1654.7  0.613  1.111  0.000  0.419  514.2 1701.8 11277.8
1964  1.018  1.016  0.000   7.65  1.459 1810.1  0.583  0.876  0.000  0.413  535.6 1728.5 11747.8
1965  0.977  0.958  0.000   7.59  1.424 1923.4  0.605  0.819  0.000  0.417  547.9 1664.5 12017.6
1966  1.090  1.067  0.000   8.72  1.669 1880.8  0.664  1.005  0.000  0.418  544.2 1827.6 11936.0
1967  0.961  0.942  0.000   7.58  1.350 1921.5  0.637  0.714  0.000  0.418  546.6 1546.5 11987.2
1968  1.027  0.994  0.000   8.39  1.471 1765.5  0.621  0.851  0.000  0.416  526.1 1701.3 11539.7
1969  0.904  0.872  0.000   7.26  1.568 1492.3  0.558  1.009  0.000  0.418  494.3 1489.0 10840.5
1970  0.921  0.888  0.000   7.46  1.674 1563.7  0.564  1.110  0.000  0.419  493.8 1462.5 10831.0
1971  0.989  0.953  0.000   8.07  1.333 1842.4  0.645  0.688  0.000  0.416  535.8 1608.3 11750.7
1972  1.033  1.024  0.000   8.28  1.712 1853.6  0.693  1.018  0.000  0.418  546.9 1668.0 11995.0
1973  0.900  0.865  0.000   7.35  1.858 1542.6  0.569  1.290  0.000  0.419  497.5 1438.5 10912.3
1974  0.990  0.960  0.000   7.76  1.403 1653.0  0.600  0.804  0.000  0.418  516.9 1635.8 11337.6
1975  1.016  0.987  0.000   8.35  1.591 1583.7  0.621  0.970  0.000  0.419  499.5 1606.4 10955.8
1976  0.989  0.957  0.000   7.91  1.558 1724.5  0.584  0.974  0.000  0.419  523.5 1650.8 11481.0
1977  0.938  0.907  0.000   7.71  1.614 1622.1  0.598  1.016  0.000  0.418  513.2 1480.5 11255.0
1978  1.123  1.122  0.000   8.88  1.460 1791.1  0.665  0.794  0.000  0.417  535.7 1896.8 11748.5
1979  1.092  1.088  0.000   8.50  1.736 1725.8  0.637  1.099  0.000  0.416  528.9 1850.5 11600.3
1980  1.020  1.011  0.000   7.72  1.370 1736.3  0.579  0.792  0.000  0.416  529.0 1762.5 11601.3
1981  0.994  0.980  0.000   8.13  1.634 1766.8  0.603  1.032  0.000  0.405  526.6 1640.7 11548.9
1982  1.040  1.047  0.000   7.92  1.407 1866.9  0.659  0.747  0.000  0.417  544.1 1714.6 11932.9
1983  0.957  0.944  0.000   7.37  1.500 1648.6  0.550  0.950  0.000  0.416  509.2 1618.3 11168.1
1984  1.099  1.087  0.000   8.61  1.388 1870.0  0.639  0.750  0.000  0.413  543.3 1826.6 11915.2
1985  1.065  1.077  0.000   8.32  1.700 1639.7  0.600  1.099  0.000  0.407  516.4 1879.6 11326.3
1986  0.949  0.905  0.000   7.79  1.267 1806.2  0.611  0.656  0.000  0.418  536.8 1546.9 11774.5
1987  1.010  0.982  0.000   8.04  1.600 1569.2  0.592  1.008  0.000  0.416  506.5 1682.0 11108.0
1988  1.039  1.051  0.000   7.49  1.557 1680.2  0.571  0.986  0.000  0.417  522.9 1791.8 11467.5
1989  1.043  1.025  0.000   8.29  1.463 1734.0  0.642  0.821  0.000  0.419  526.7 1729.6 11552.9
1990  0.974  0.940  0.000   7.86  1.603 1696.8  0.577  1.026  0.000  0.419  517.5 1613.4 11349.2
1991  0.987  0.964  0.000   7.95  1.838 1574.5  0.638  1.201  0.000  0.411  514.2 1604.5 11277.2
1992  1.065  1.041  0.000   8.29  1.587 1757.8  0.610  0.977  0.000  0.418  526.9 1791.9 11556.6
1993  0.931  0.920  0.000   7.41  1.668 1708.9  0.577  1.090  0.000  0.419  519.4 1497.3 11391.2
1994  1.023  0.993  0.000   8.22  1.391 1675.1  0.602  0.790  0.000  0.419  519.9 1676.8 11403.6
1995  1.035  1.016  0.000   7.99  1.404 1557.3  0.592  0.812  0.000  0.416  503.0 1770.1 11031.1
1996  0.861  0.837  0.000   7.56  1.515 1932.7  0.629  0.886  0.000  0.399  556.1 1558.2 12197.4
1997  0.995  0.973  0.000   8.04  1.744 1857.4  0.661  1.084  0.000  0.415  541.8 1592.3 11883.8
1998  1.041  1.053  0.000   7.70  1.617 1745.0  0.573  1.044  0.000  0.419  531.4 1795.2 11654.2
1999  0.952  0.902  0.000   8.06  1.553 1887.8  0.642  0.910  0.000  0.419  542.9 1523.3 11907.6
2000  1.082  1.069  0.000   8.48  1.439 1612.8  0.622  0.818  0.000  0.416  519.2 1850.0 11387.2
2001  1.064  1.036  0.000   8.52  1.387 1837.9  0.666  0.721  0.000  0.417  541.3 1697.7 11871.9
2002  0.972  0.952  0.000   7.74  1.585 1701.2  0.587  0.998  0.000  0.409  521.6 1598.3 11439.1
2003  0.966  0.933  0.000   7.75  1.668 1588.0  0.573  1.095  0.000  0.419  500.7 1584.6 10982.2
2004  0.955  0.934  0.000   7.38  1.554 1477.0  0.534  1.019  0.000  0.412  490.3 1549.8 10753.5
2005  1.063  1.054  0.000   8.20  1.634 1765.5  0.605  1.029  0.000  0.419  534.2 1814.5 11716.5
2006  1.005  0.978  0.000   8.01  1.542 1856.6  0.661  0.881  0.000  0.417  547.1 1654.2 11999.4
2007  1.123  1.085  0.000   9.19  1.454 1728.4  0.656  0.798  0.000  0.418  522.6 1848.8 11462.8
2008  0.958  0.930  0.000   7.30  1.739 1648.0  0.589  1.150  0.000  0.416  518.0 1580.4 11360.0
2009  1.162  1.185  0.000   8.04  1.375 1857.3  0.611  0.764  0.000  0.413  553.9 2108.8 12147.8
2010  1.093  1.082  0.000   8.45  1.563 1937.6  0.656  0.908  0.000  0.418  556.6 1898.4 12207.3
2011  1.085  1.063  0.000   8.74  1.382 1738.8  0.664  0.718  0.000  0.414  530.3 1736.6 11631.8
2012  1.021  0.995  0.000   8.26  1.512 1779.6  0.616  0.896  0.000  0.419  526.8 1680.2 11555.0
2013  1.011  0.981  0.000   8.32  1.494 1854.6  0.661  0.833  0.000  0.419  541.8 1634.6 11882.3
2014  0.976  0.949  0.000   7.71  1.877 1566.1  0.562  1.315  0.000  0.419  499.6 1632.9 10956.4
2015  1.029  1.023  0.000   7.97  1.430 1707.4  0.627  0.803  0.000  0.416  527.8 1707.0 11576.0
2016  0.957  0.930  0.000   7.63  1.460 1575.9  0.577  0.884  0.000  0.418  505.1 1577.6 11077.6
2017  0.960  0.933  0.000   7.50  1.638 1748.9  0.554  1.083  0.000  0.419  526.6 1590.2 11548.8
2018  0.976  0.954  0.000   7.76  1.485 1764.0  0.616  0.869  0.000  0.418  535.4 1611.7 11743.3
2019  1.058  1.051  0.000   8.31  1.460 1869.2  0.649  0.811  0.000  0.415  546.9 1722.9 11995.6
2020  1.145  1.140  0.000   8.66  1.606 1768.0  0.642  0.964  0.000  0.411  535.6 2014.5 11747.1
2021  0.864  0.845  0.000   6.82  1.125 1749.3  0.603  0.522  0.000  0.406  527.1 1355.5 11561.1
2022  0.973  0.941  0.000   7.72  1.587 1503.2  0.564  1.023  0.000  0.419  494.9 1595.0 10854.1
2023  1.018  0.994  0.000   7.81  1.296 1807.1  0.601  0.696  0.000  0.418  534.1 1719.7 11713.1
2024  1.007  0.998  0.000   8.08  1.885 1600.5  0.610  1.276  0.000  0.417  513.2 1606.1 11254.8
2025  0.988  0.964  0.000   7.76  1.539 1588.5  0.619  0.920  0.000  0.415  509.8 1623.9 11180.2
2026  0.896  0.865  0.000   7.18  1.261 1785.0  0.592  0.668  0.000  0.409  534.4 1447.6 11720.4
2027  0.994  0.962  0.000   7.98  1.449 1819.0  0.641  0.807  0.000  0.413  535.6 1650.5 11748.0
2028  0.993  0.972  0.000   7.59  1.426 1680.2  0.560  0.866  0.000  0.413  520.4 1718.1 11414.4
2029  1.032  1.027  0.000   7.66  1.415 1915.4  0.634  0.781  0.000  0.416  553.4 1728.2 12136.7
2030  0.962  0.927  0.000   7.65  1.468 1798.6  0.598  0.870  0.000  0.418  532.3 1604.3 11675.5
2031  1.033  1.006  0.000   8.52  1.448 1697.3  0.637  0.812  0.000  0.415  519.9 1604.5 11402.7
2032  1.053  1.028  0.000   8.68  1.700 1873.9  0.676  1.024  0.000  0.417  538.4 1681.2 11809.0
2033  1.089  1.076  0.000   8.37  1.631 1637.2  0.559  1.071  0.000  0.419  519.0 1879.5 11382.8
2034  0.967  0.959  0.000   7.52  1.591 1735.5  0.616  0.976  0.000  0.419  526.0 1585.9 11536.1
2035  1.001  0.963  0.000   8.20  1.580 1744.5  0.660  0.920  0.000  0.418  534.1 1618.5 11713.5
2036  1.021  1.021  0.000   7.87  1.547 1757.0  0.617  0.930  0.000  0.414  529.3 1718.9 11609.6
2037  1.246  1.254  0.000   9.38  1.443 1824.8  0.651  0.792  0.000  0.417  541.7 2178.7 11880.0
2038  0.974  0.958  0.000   7.56  1.539 1555.9  0.583  0.956  0.000  0.417  499.9 1613.9 10963.1
2039  1.098  1.073  0.000   8.73  1.809 1774.7  0.630  1.180  0.000  0.419  530.6 1849.2 11636.7
2040  0.932  0.906  0.000   7.31  1.628 1624.4  0.601  1.027  0.000  0.419  511.4 1508.3 11215.5
2041  1.008  0.993  0.000   7.66  1.682 1646.5  0.556  1.126  0.000  0.419  520.9 1755.1 11423.6
2042  1.062  1.042  0.000   8.56  1.557 1944.2  0.695  0.862  0.000  0.419  552.3 1720.8 12112.5
2043  1.038  1.018  0.000   7.93  1.550 1787.6  0.602  0.948  0.000  0.417  532.4 1747.0 11676.2
2044  1.050  1.052  0.000   8.00  1.338 1765.1  0.611  0.727  0.000  0.410  532.0 1772.7 11668.0
2045  1.013  0.982  0.000   8.24  1.428 1912.2  0.653  0.775  0.000  0.411  549.6 1655.8 12055.1
2046  0.959  0.939  0.000   7.56  1.704 1655.2  0.589  1.115  0.000  0.414  517.2 1562.5 11344.4
2047  1.083  1.058  0.000   8.69  1.549 1907.4  0.666  0.883  0.000  0.418  545.5 1832.9 11963.3
2048  0.933  0.907  0.000   7.40  1.580 1684.0  0.593  0.986  0.000  0.419  519.7 1455.0 11399.3
2049  0.944  0.931  0.000   7.41  1.368 1609.8  0.606  0.762  0.000  0.417  506.9 1554.0 11117.3
2050  1.014  0.978  0.000   8.24  1.699 1732.9  0.638  1.061  0.000  0.414  528.4 1690.4 11590.2
2051  0.899  0.870  0.000   7.18  1.435 1667.3  0.581  0.854  0.000  0.414  519.6 1416.9 11396.9
2052  0.941  0.911  0.000   7.28  1.395 1731.7  0.584  0.810  0.000  0.415  527.0 1588.2 11559.1
2053  0.994  0.965  0.000   8.14  1.477 1848.8  0.647  0.831  0.000  0.416  542.6 1563.4 11901.4
2054  0.996  0.968  0.000   7.79  1.824 1581.3  0.550  1.274  0.000  0.419  505.6 1696.8 11089.6
2055  0.972  0.950  0.000   7.76  1.355 1839.7  0.633  0.724  0.000  0.403  547.7 1576.9 12011.4
2056  1.092  1.062  0.000   8.79  1.421 1787.7  0.647  0.774  0.000  0.415  537.3 1847.5 11784.3
2057  0.984  0.951  0.000   7.79  1.734 1610.3  0.551  1.182  0.000  0.419  503.6 1643.2 11045.0
2058  0.905  0.886  0.000   6.73  1.615 1665.0  0.538  1.077  0.000  0.419  518.7 1491.5 11377.1
2059  0.869  0.835  0.000   6.96  1.605 1423.4  0.527  1.078  0.000  0.418  484.3 1400.6 10622.1
2060  0.971  0.934  0.000   8.06  1.253 1862.7  0.642  0.611  0.000  0.408  534.0 1553.6 11712.6
2061  1.007  0.995  0.000   7.69  1.706 1681.7  0.559  1.147  0.000  0.419  513.1 1719.7 11254.4
2062  1.063  1.047  0.000   8.35  1.364 1734.0  0.641  0.723  0.000  0.417  532.5 1786.8 11678.0
2063  1.038  1.010  0.000   8.46  1.732 1732.2  0.673  1.059  0.000  0.418  527.7 1721.8 11574.6
2064  0.986  0.981  0.000   7.36  1.520 1786.4  0.597  0.923  0.000  0.418  536.7 1676.7 11771.4
2065  0.928  0.900  0.000   7.47  1.826 1439.6  0.514  1.312  0.000  0.419  481.6 1469.8 10563.3
2066  1.001  0.989  0.000   7.64  1.449 1735.3  0.560  0.889  0.000  0.418  527.2 1679.4 11563.3
2067  0.881  0.852  0.000   7.10  1.816 1593.3  0.556  1.261  0.000  0.419  505.0 1393.8 11075.9
2068  1.077  1.065  0.000   8.29  1.247 1865.0  0.633  0.614  0.000  0.414  538.5 1858.3 11810.1
2069  1.043  1.077  0.000   8.56  1.266 1881.2  0.702  0.564  0.000  0.395  554.0 1805.0 12149.9
2070  0.959  0.923  0.000   7.66  1.579 1575.4  0.571  1.008  0.000  0.419  508.2 1543.1 11145.4
2071  1.121  1.109  0.000   9.75  1.305 2023.3  0.730  0.576  0.000  0.401  560.8 2047.5 12299.3
2072  1.036  1.021  0.000   7.81  1.545 1835.7  0.579  0.966  0.000  0.419  534.9 1791.1 11731.3
2073  0.900  0.879  0.000   6.87  1.768 1364.6  0.491  1.277  0.000  0.419  477.9 1506.0 10481.9
2074  1.073  1.080  0.000   8.23  1.335 1906.5  0.626  0.709  0.000  0.413  547.2 1820.3 12001.8
2075  1.007  0.990  0.000   8.00  1.377 1646.2  0.595  0.783  0.000  0.413  512.1 1627.7 11231.8
2076  0.971  1.002  0.000   7.85  1.465 1914.7  0.611  0.855  0.000  0.403  547.1 1688.1 11998.7
2077  0.871  0.840  0.000   7.00  1.590 1571.8  0.561  1.029  0.000  0.418  504.8 1368.6 11071.2
2078  1.121  1.119  0.000   8.80  1.926 1782.6  0.655  1.272  0.000  0.418  541.6 1857.2 11879.2
2079  0.921  0.903  0.000   7.06  1.315 1634.6  0.583  0.731  0.000  0.416  513.9 1492.1 11271.0
2080  0.950  0.924  0.000   7.58  1.638 1475.6  0.565  1.073  0.000  0.419  495.9 1551.4 10877.0
2081  1.037  1.024  0.000   8.20  1.658 1682.4  0.649  1.008  0.000  0.419  526.0 1725.7 11536.5
2082  1.019  0.996  0.000   8.02  1.643 1871.2  0.609  1.034  0.000  0.419  537.5 1706.1 11788.0
2083  0.892  0.878  0.000   7.07  1.688 1500.4  0.543  1.145  0.000  0.419  492.8 1392.4 10809.1
2084  0.906  0.870  0.000   7.13  1.615 1758.4  0.592  1.023  0.000  0.419  528.5 1465.9 11590.5
2085  1.020  1.011  0.000   7.96  1.422 1686.3  0.617  0.806  0.000  0.416  528.6 1659.8 11593.0
2086  1.006  1.007  0.000   7.91  1.731 1575.0  0.592  1.139  0.000  0.418  504.3 1665.0 11060.2
2087  1.151  1.155  0.000   9.04  1.318 1876.9  0.681  0.637  0.000  0.407  548.3 1894.2 12026.0
2088  1.083  1.063  0.000   8.64  1.096 1707.7  0.637  0.460  0.000  0.410  522.0 1819.1 11448.8
2089  1.058  1.052  0.000   8.08  1.637 1737.9  0.608  1.029  0.000  0.418  532.9 1808.2 11687.0
2090  1.065  1.043  0.000   8.68  1.514 1717.8  0.630  0.885  0.000  0.415  523.6 1747.7 11483.5
2091  0.830  0.795  0.000   6.45  1.821 1409.4  0.515  1.305  0.000  0.419  482.8 1292.5 10589.8
2092  1.031  1.016  0.000   8.35  1.687 1632.4  0.633  1.054  0.000  0.418  512.4 1667.1 11238.1
2093  1.022  0.995  0.000   8.71  1.611 1712.5  0.648  0.963  0.000  0.400  523.1 1778.6 11473.3
2094  0.930  0.905  0.000   7.50  1.513 1558.3  0.556  0.957  0.000  0.416  495.9 1492.8 10877.2
2095  0.925  0.899  0.000   7.42  1.725 1833.3  0.576  1.149  0.000  0.418  539.7 1457.5 11836.5
2096  0.964  0.950  0.000   7.60  1.820 1577.2  0.583  1.238  0.000  0.418  505.9 1565.1 11096.5
2097  0.963  0.939  0.000   7.43  1.184 1671.7  0.585  0.598  0.000  0.418  516.6 1632.5 11331.1
2098  0.923  0.883  0.000   7.13  1.676 1488.4  0.535  1.140  0.000  0.419  496.2 1546.7 10882.5
2099  0.994  0.969  0.000   7.68  1.434 1670.3  0.616  0.818  0.000  0.417  522.2 1659.0 11452.7
