# Supplementary material for: Climate and air pollution impacts on habitat suitability of Austrian forest ecosystems
Source: PLoS One. 2017 Sep 12;12(9):e0184194. doi: 10.1371/journal.pone.0184194 (PMC5595319; doi:10.1371/journal.pone.0184194)
Supplement: S1 File — (ZIP) [file pone.0184194.s004.zip › Climate_Data/IM_AT02_ECHAM5A1B.dat]

!Made by:  Methyd.exe
!Using:  in.txt
! AT01_IP2
! Location (Lon-Lat):  14.440  47.840
! Temperature file:   Z:/Modell_VSDp/VSD_Input/Climate_Scen/ATIM_ZoebbodECHAM5A1B.txt;#3
! Precipitation file: Z:/Modell_VSDp/VSD_Input/Climate_Scen/ATIM_ZoebbodECHAM5A1B.txt;#4
! Sunshine file:      Z:/Modell_VSDp/VSD_Input/Climate_Scen/ATIM_ZoebbodECHAM5A1B.txt/E;#5
! ThetaSat= 0.747; ThetaFC= 0.421; Theta1bar= 0.360; ThetaWP= 0.250
! bulkdens= 0.504 g/cm3
! GDDlim=     5.0 oC
!     8.95 = av. annual mean TempC (oC)
!   1.5190 = av. annual Precip (m/yr)
!  1675.58 = av. annual sunshine hours (h)
!   0.6306 = av. annual AET (m/yr)
!   0.8885 = av. annual percol (m/yr)
!   0.0000 = av. annual Qickfl (m/yr)
!   0.4073 = av. annual mean Theta (m/m)
!    1.078 = av. annual mean rf_miR
!    1.064 = av. annual mean rf_denit
!    0.000 = av. annual mean rf_den
!    520.7 = av. annual PAR (umol/m2/s)
!   1915.9 = av. annual GDD (deg.days)
! ... averages over  150 years.
!Year rf_miR rf_nit rf_denit TempC Precip Sunhrs  AET percol Qickfl  Theta   PAR    GDD kJ/m2/d
1950  0.899  0.872  0.000   7.20  1.550 1538.0  0.550  1.000  0.000  0.416  496.3 1387.5 10886.0
1951  0.983  0.944  0.000   7.42  1.480 1467.6  0.551  0.929  0.000  0.417  492.3 1676.7 10797.4
1952  0.981  0.973  0.000   7.59  1.409 1659.2  0.584  0.826  0.000  0.415  516.6 1610.3 11330.7
1953  1.059  1.046  0.000   8.34  1.471 1777.8  0.627  0.845  0.000  0.418  531.6 1775.8 11659.0
1954  0.941  0.901  0.000   7.54  1.378 1632.0  0.565  0.813  0.000  0.419  506.8 1502.7 11115.7
1955  1.155  1.163  0.000   8.87  1.185 2080.5  0.699  0.486  0.000  0.407  573.0 1999.3 12568.1
1956  0.961  0.931  0.000   7.55  1.432 1667.8  0.584  0.847  0.000  0.419  518.9 1583.8 11381.0
1957  1.006  0.974  0.000   7.96  1.690 1615.1  0.603  1.087  0.000  0.419  512.2 1642.5 11233.3
1958  0.942  0.916  0.000   7.65  1.273 1586.0  0.594  0.679  0.000  0.412  503.2 1455.3 11037.2
1959  0.998  0.963  0.000   8.22  1.608 1890.5  0.655  0.953  0.000  0.415  540.8 1565.0 11862.1
1960  0.970  0.949  0.000   7.29  1.369 1832.0  0.598  0.771  0.000  0.417  541.3 1629.3 11873.2
1961  1.009  0.990  0.000   8.06  1.734 1667.1  0.587  1.148  0.000  0.419  512.4 1663.7 11238.0
1962  0.962  0.936  0.000   7.47  1.666 1634.2  0.556  1.110  0.000  0.420  517.7 1616.1 11355.0
1963  1.018  0.981  0.000   8.27  1.724 1654.7  0.613  1.111  0.000  0.419  514.2 1701.8 11277.8
1964  1.018  1.016  0.000   7.65  1.459 1810.1  0.583  0.876  0.000  0.413  535.6 1728.5 11747.8
1965  0.977  0.958  0.000   7.59  1.424 1923.4  0.605  0.819  0.000  0.417  547.9 1664.5 12017.6
1966  1.090  1.067  0.000   8.72  1.669 1880.8  0.664  1.005  0.000  0.418  544.2 1827.6 11936.0
1967  0.961  0.942  0.000   7.58  1.350 1921.5  0.637  0.714  0.000  0.418  546.6 1546.5 11987.2
1968  1.027  0.994  0.000   8.39  1.471 1765.5  0.621  0.851  0.000  0.416  526.1 1701.3 11539.7
1969  0.904  0.872  0.000   7.26  1.568 1492.3  0.558  1.009  0.000  0.418  494.3 1489.0 10840.5
1970  0.921  0.888  0.000   7.46  1.674 1563.7  0.564  1.110  0.000  0.419  493.8 1462.5 10831.0
1971  0.989  0.953  0.000   8.07  1.333 1842.4  0.645  0.688  0.000  0.416  535.8 1608.3 11750.7
1972  1.033  1.024  0.000   8.28  1.712 1853.6  0.693  1.018  0.000  0.418  546.9 1668.0 11995.0
1973  0.900  0.865  0.000   7.35  1.858 1542.6  0.569  1.290  0.000  0.419  497.5 1438.5 10912.3
1974  0.990  0.960  0.000   7.76  1.403 1653.0  0.600  0.804  0.000  0.418  516.9 1635.8 11337.6
1975  1.016  0.987  0.000   8.35  1.591 1583.7  0.621  0.970  0.000  0.419  499.5 1606.4 10955.8
1976  0.989  0.957  0.000   7.91  1.558 1724.5  0.584  0.974  0.000  0.419  523.5 1650.8 11481.0
1977  0.938  0.907  0.000   7.71  1.614 1622.1  0.598  1.016  0.000  0.418  513.2 1480.5 11255.0
1978  1.123  1.122  0.000   8.88  1.460 1791.1  0.665  0.794  0.000  0.417  535.7 1896.8 11748.5
1979  1.092  1.088  0.000   8.50  1.736 1725.8  0.637  1.099  0.000  0.416  528.9 1850.5 11600.3
1980  1.020  1.011  0.000   7.72  1.370 1736.3  0.579  0.792  0.000  0.416  529.0 1762.5 11601.3
1981  0.994  0.980  0.000   8.13  1.634 1766.8  0.603  1.032  0.000  0.405  526.6 1640.7 11548.9
1982  1.040  1.047  0.000   7.92  1.407 1866.9  0.659  0.747  0.000  0.417  544.1 1714.6 11932.9
1983  0.957  0.944  0.000   7.37  1.500 1648.6  0.550  0.950  0.000  0.416  509.2 1618.3 11168.1
1984  1.099  1.087  0.000   8.61  1.388 1870.0  0.639  0.750  0.000  0.413  543.3 1826.6 11915.2
1985  1.065  1.077  0.000   8.32  1.700 1639.7  0.600  1.099  0.000  0.407  516.4 1879.6 11326.3
1986  0.949  0.905  0.000   7.79  1.267 1806.2  0.611  0.656  0.000  0.418  536.8 1546.9 11774.5
1987  1.010  0.982  0.000   8.04  1.600 1569.2  0.592  1.008  0.000  0.416  506.5 1682.0 11108.0
1988  1.039  1.051  0.000   7.49  1.557 1680.2  0.571  0.986  0.000  0.417  522.9 1791.8 11467.5
1989  1.043  1.025  0.000   8.29  1.463 1734.0  0.642  0.821  0.000  0.419  526.7 1729.6 11552.9
1990  0.974  0.940  0.000   7.86  1.603 1696.8  0.577  1.026  0.000  0.419  517.5 1613.4 11349.2
1991  0.987  0.964  0.000   7.95  1.838 1574.5  0.638  1.201  0.000  0.411  514.2 1604.5 11277.2
1992  1.065  1.041  0.000   8.29  1.587 1757.8  0.610  0.977  0.000  0.418  526.9 1791.9 11556.6
1993  0.931  0.920  0.000   7.41  1.668 1708.9  0.577  1.090  0.000  0.419  519.4 1497.3 11391.2
1994  1.023  0.993  0.000   8.22  1.391 1675.1  0.602  0.790  0.000  0.419  519.9 1676.8 11403.6
1995  1.035  1.016  0.000   7.99  1.404 1557.3  0.592  0.812  0.000  0.416  503.0 1770.1 11031.1
1996  0.861  0.837  0.000   7.56  1.515 1932.7  0.629  0.886  0.000  0.399  556.1 1558.2 12197.4
1997  0.995  0.973  0.000   8.04  1.744 1857.4  0.661  1.084  0.000  0.415  541.8 1592.3 11883.8
1998  1.041  1.053  0.000   7.70  1.617 1745.0  0.573  1.044  0.000  0.419  531.4 1795.2 11654.2
1999  0.952  0.902  0.000   8.06  1.553 1887.8  0.642  0.910  0.000  0.419  542.9 1523.3 11907.6
2000  1.082  1.069  0.000   8.48  1.439 1612.8  0.622  0.818  0.000  0.416  519.2 1850.0 11387.2
2001  1.064  1.036  0.000   8.52  1.387 1837.9  0.666  0.721  0.000  0.417  541.3 1697.7 11871.9
2002  0.972  0.952  0.000   7.74  1.585 1701.2  0.587  0.998  0.000  0.409  521.6 1598.3 11439.1
2003  0.966  0.933  0.000   7.75  1.668 1588.0  0.573  1.095  0.000  0.419  500.7 1584.6 10982.2
2004  0.955  0.934  0.000   7.38  1.554 1477.0  0.534  1.019  0.000  0.412  490.3 1549.8 10753.5
2005  1.063  1.054  0.000   8.20  1.634 1765.5  0.605  1.029  0.000  0.419  534.2 1814.5 11716.5
2006  1.005  0.978  0.000   8.01  1.542 1856.6  0.661  0.881  0.000  0.417  547.1 1654.2 11999.4
2007  1.123  1.085  0.000   9.19  1.454 1728.4  0.656  0.798  0.000  0.418  522.6 1848.8 11462.8
2008  0.958  0.930  0.000   7.30  1.739 1648.0  0.589  1.150  0.000  0.416  518.0 1580.4 11360.0
2009  1.162  1.185  0.000   8.04  1.375 1857.3  0.611  0.764  0.000  0.413  553.9 2108.8 12147.8
2010  1.093  1.082  0.000   8.45  1.563 1937.6  0.656  0.908  0.000  0.418  556.6 1898.4 12207.3
2011  1.085  1.063  0.000   8.74  1.382 1738.8  0.664  0.718  0.000  0.414  530.3 1736.6 11631.8
2012  1.021  0.995  0.000   8.26  1.512 1779.6  0.616  0.896  0.000  0.419  526.8 1680.2 11555.0
2013  1.011  0.981  0.000   8.32  1.494 1854.6  0.661  0.833  0.000  0.419  541.8 1634.6 11882.3
2014  0.976  0.949  0.000   7.71  1.877 1566.1  0.562  1.315  0.000  0.419  499.6 1632.9 10956.4
2015  1.029  1.023  0.000   7.97  1.430 1707.4  0.627  0.803  0.000  0.416  527.8 1707.0 11576.0
2016  0.919  0.877  0.000   7.54  1.742 1237.5  0.520  1.222  0.000  0.419  456.0 1485.1 10002.3
2017  1.015  0.981  0.000   8.32  1.685 1530.4  0.584  1.101  0.000  0.417  494.9 1642.0 10854.1
2018  1.212  1.215  0.000   9.35  1.465 1897.5  0.696  0.770  0.000  0.413  557.3 2123.3 12222.0
2019  1.145  1.134  0.000   9.11  1.639 1768.9  0.685  0.954  0.000  0.405  542.0 1864.2 11886.6
2020  1.057  1.046  0.000   7.68  1.824 1458.3  0.545  1.280  0.000  0.412  492.3 1861.8 10796.7
2021  0.892  0.888  0.000   7.20  0.959 1896.3  0.636  0.324  0.000  0.379  543.4 1473.6 11917.8
2022  0.987  0.958  0.000   7.72  1.520 1355.9  0.532  0.987  0.000  0.419  473.3 1641.4 10380.1
2023  1.138  1.119  0.000   8.60  1.129 2004.4  0.652  0.477  0.000  0.401  561.8 2008.2 12322.6
2024  1.118  1.123  0.000   8.58  1.899 1354.4  0.532  1.367  0.000  0.415  480.5 1928.6 10539.0
2025  1.050  1.032  0.000   8.52  1.373 1551.6  0.634  0.739  0.000  0.415  508.0 1716.1 11141.4
2026  0.650  0.606  0.000   7.81  1.113 1773.9  0.620  0.493  0.000  0.355  531.4 1650.1 11655.4
2027  0.954  0.925  0.000   7.61  1.585 1532.4  0.560  1.025  0.000  0.408  491.8 1618.1 10786.9
2028  0.640  0.564  0.000   8.06  1.370 1679.7  0.568  0.803  0.000  0.366  526.0 1866.7 11536.7
2029  1.016  0.982  0.000   8.03  1.448 1763.0  0.625  0.824  0.000  0.416  527.2 1679.0 11562.0
2030  0.887  0.860  0.000   7.09  1.896 1516.5  0.552  1.344  0.000  0.417  502.3 1399.7 11016.8
2031  1.037  1.004  0.000   8.49  1.594 1426.3  0.606  0.988  0.000  0.417  486.4 1637.4 10668.0
2032  1.237  1.225  0.000   9.85  1.711 1790.4  0.639  1.072  0.000  0.413  524.3 2124.3 11499.3
2033  1.086  1.061  0.000   8.75  1.766 1267.4  0.594  1.172  0.000  0.419  469.5 1825.0 10297.1
2034  1.003  0.986  0.000   7.95  1.455 1739.8  0.614  0.841  0.000  0.417  518.7 1658.9 11376.8
2035  1.150  1.122  0.000   9.21  1.747 1602.1  0.671  1.077  0.000  0.416  520.5 1920.6 11415.2
2036  0.786  0.754  0.000   9.02  1.329 1717.8  0.622  0.706  0.000  0.350  531.3 2116.9 11653.3
2037  1.339  1.360  0.000  10.02  1.362 1859.3  0.659  0.703  0.000  0.411  540.8 2403.4 11860.5
2038  1.006  0.994  0.000   7.98  1.516 1192.0  0.562  0.955  0.000  0.416  456.9 1641.7 10021.0
2039  1.273  1.320  0.000  11.24  1.675 1774.8  0.719  0.956  0.000  0.384  535.6 2553.7 11747.3
2040  1.114  1.095  0.000   8.85  1.599 1433.9  0.615  0.984  0.000  0.414  490.9 1859.0 10767.5
2041  1.053  1.025  0.000   8.21  1.641 1463.2  0.618  1.023  0.000  0.415  500.1 1781.7 10968.3
2042  1.221  1.199  0.000   9.96  1.338 1884.6  0.699  0.639  0.000  0.417  541.4 2028.9 11873.8
2043  1.083  1.047  0.000   8.97  1.599 1591.1  0.636  0.964  0.000  0.414  507.3 1772.2 11125.3
2044  1.111  1.100  0.000   8.92  1.497 1286.2  0.590  0.907  0.000  0.416  464.6 1830.6 10189.2
2045  0.840  0.765  0.000  10.15  1.162 2218.9  0.759  0.403  0.000  0.355  599.3 2177.4 13144.9
2046  1.161  1.146  0.000   9.15  1.498 1655.3  0.644  0.856  0.000  0.411  524.6 1979.8 11506.2
2047  1.318  1.298  0.000  10.73  1.565 1827.3  0.700  0.865  0.000  0.417  532.7 2267.3 11683.5
2048  1.113  1.095  0.000   9.12  1.593 1526.8  0.645  0.947  0.000  0.408  501.3 1770.9 10995.8
2049  1.156  1.141  0.000   9.26  1.384 1547.5  0.595  0.791  0.000  0.415  501.7 1951.3 11003.6
2050  1.122  1.085  0.000   9.21  1.782 1483.6  0.645  1.137  0.000  0.417  499.0 1869.2 10943.9
2051  0.912  0.897  0.000   9.80  1.091 1832.9  0.719  0.372  0.000  0.364  549.3 2110.2 12047.5
2052  1.174  1.153  0.000   9.44  1.442 1794.8  0.671  0.771  0.000  0.406  536.4 2001.3 11763.7
2053  1.275  1.335  0.000  10.32  1.404 1976.7  0.742  0.662  0.000  0.390  569.2 2310.7 12483.1
2054  1.240  1.223  0.000   9.86  1.664 1495.0  0.649  1.015  0.000  0.414  496.6 2104.4 10891.7
2055  1.177  1.169  0.000  10.00  1.367 1558.5  0.658  0.709  0.000  0.401  503.9 2023.9 11052.0
2056  1.203  1.209  0.000  10.02  1.425 1582.6  0.687  0.738  0.000  0.400  514.6 2072.2 11286.6
2057  1.149  1.123  0.000   9.19  1.930 1541.5  0.590  1.340  0.000  0.416  498.6 1941.5 10936.5
2058  0.910  0.920  0.000   8.25  1.675 1555.3  0.575  1.100  0.000  0.393  512.6 1943.0 11241.7
2059  1.181  1.166  0.000   9.67  1.575 1677.5  0.672  0.903  0.000  0.402  527.9 2061.4 11578.9
2060  0.885  0.793  0.000  10.03  1.282 1924.0  0.697  0.585  0.000  0.375  551.3 2044.7 12090.6
2061  1.093  1.086  0.000   8.33  1.750 1324.0  0.517  1.233  0.000  0.417  463.5 1888.9 10164.9
2062  1.327  1.354  0.000  10.32  1.241 1800.2  0.742  0.499  0.000  0.402  547.7 2284.7 12012.2
2063  1.287  1.274  0.000  10.49  1.795 1624.2  0.700  1.095  0.000  0.415  517.6 2155.5 11352.0
2064  1.115  1.132  0.000   8.55  1.512 1688.6  0.636  0.876  0.000  0.416  523.2 1860.2 11475.1
2065  1.319  1.310  0.000  10.43  1.268 1593.3  0.651  0.617  0.000  0.415  498.6 2314.6 10936.6
2066  1.127  1.208  0.000   9.50  1.326 1861.6  0.667  0.659  0.000  0.392  549.6 2209.8 12053.2
2067  1.195  1.185  0.000   9.43  1.941 1605.5  0.642  1.299  0.000  0.419  512.6 2049.1 11242.9
2068  1.023  1.014  0.000  10.14  1.149 1989.4  0.664  0.486  0.000  0.363  553.1 2351.3 12130.5
2069  1.076  1.090  0.000  10.56  1.161 1721.6  0.655  0.507  0.000  0.360  528.2 2233.4 11585.2
2070  1.301  1.302  0.000  10.84  1.583 1654.2  0.694  0.889  0.000  0.407  512.5 2246.0 11241.0
2071  1.271  1.200  0.000  12.78  1.156 2457.3  0.740  0.416  0.000  0.376  630.7 3069.6 13833.4
2072  1.469  1.565  0.000  10.86  1.335 1949.1  0.735  0.601  0.000  0.400  563.9 2642.5 12366.9
2073  1.097  1.125  0.000   9.63  1.692 1534.4  0.669  1.023  0.000  0.400  510.5 2103.4 11195.7
2074  0.942  0.773  0.000  12.68  1.120 2292.6  0.597  0.522  0.000  0.360  611.7 2932.8 13416.0
2075  0.972  0.896  0.000  11.93  0.993 2054.0  0.677  0.316  0.000  0.356  577.0 2628.0 12655.9
2076  1.048  1.019  0.000  10.73  1.514 1789.8  0.737  0.778  0.000  0.373  543.7 2336.7 11924.3
2077  1.256  1.262  0.000  10.06  1.446 1358.0  0.660  0.787  0.000  0.410  485.4 2078.8 10645.1
2078  1.315  1.387  0.000  10.40  2.041 1415.8  0.622  1.419  0.000  0.401  491.7 2426.2 10783.9
2079  0.850  0.757  0.000  10.50  0.989 1938.1  0.638  0.352  0.000  0.360  568.3 2600.6 12464.7
2080  1.290  1.303  0.000  10.30  1.386 1359.8  0.639  0.747  0.000  0.417  483.9 2171.3 10613.6
2081  1.359  1.354  0.000  10.87  1.922 1268.5  0.632  1.291  0.000  0.418  463.9 2291.3 10175.4
2082  1.010  0.878  0.000  12.40  1.264 2156.9  0.675  0.590  0.000  0.372  607.9 2820.2 13332.9
2083  1.211  1.216  0.000   9.87  2.043 1258.9  0.601  1.442  0.000  0.416  463.5 1988.6 10164.8
2084  1.187  1.168  0.000   9.51  1.462 1333.8  0.617  0.845  0.000  0.414  476.7 1975.7 10455.2
2085  1.250  1.386  0.000  11.11  1.588 1507.6  0.723  0.865  0.000  0.393  515.1 2320.4 11297.5
2086  1.382  1.406  0.000  11.08  1.862 1226.5  0.631  1.232  0.000  0.409  459.4 2362.6 10076.6
2087  1.503  1.589  0.000  12.00  1.353 1501.0  0.720  0.634  0.000  0.396  504.8 2630.1 11070.8
2088  1.451  1.461  0.000  11.39  1.157 1542.9  0.674  0.483  0.000  0.399  502.8 2564.6 11027.6
2089  1.449  1.486  0.000  11.22  1.475 1611.1  0.714  0.760  0.000  0.417  517.6 2545.8 11351.8
2090  1.430  1.462  0.000  11.19  1.365 1767.7  0.722  0.643  0.000  0.414  532.3 2484.5 11673.7
2091  1.103  1.062  0.000   8.99  1.938 1014.4  0.562  1.376  0.000  0.418  437.5 1818.0  9596.0
2092  1.336  1.337  0.000  10.89  2.103 1249.2  0.632  1.471  0.000  0.419  461.9 2303.0 10131.5
2093  1.331  1.307  0.000  11.91  1.408 1702.7  0.673  0.735  0.000  0.395  528.6 2650.3 11593.6
2094  1.164  1.188  0.000  10.94  1.359 1633.3  0.679  0.680  0.000  0.374  510.3 2486.5 11191.1
2095  1.125  1.113  0.000  11.38  1.694 1903.1  0.733  0.961  0.000  0.379  562.8 2534.3 12343.2
2096  1.015  1.034  0.000  11.07  1.484 1722.3  0.720  0.765  0.000  0.362  537.5 2431.9 11787.7
2097  1.183  1.241  0.000  10.77  1.039 1584.6  0.653  0.385  0.000  0.382  511.9 2443.6 11227.0
2098  1.397  1.408  0.000  10.87  1.906 1356.7  0.654  1.252  0.000  0.418  487.6 2499.2 10693.6
2099  0.994  0.969  0.000   7.68  1.434 1670.3  0.616  0.818  0.000  0.417  522.2 1659.0 11452.7
