# Supplementary material for: Climate and air pollution impacts on habitat suitability of Austrian forest ecosystems
Source: PLoS One. 2017 Sep 12;12(9):e0184194. doi: 10.1371/journal.pone.0184194 (PMC5595319; doi:10.1371/journal.pone.0184194)
Supplement: S1 File — (ZIP) [file pone.0184194.s004.zip › Climate_Data/IM_AT02_ECHAM5A2x.dat]

!Made by:  Methyd.exe
!Using:  in.txt
! AT01_IP2
! Location (Lon-Lat):  14.440  47.840
! Temperature file:   Z:/Modell_VSDp/VSD_Input/Climate_Scen/ATIM_ZoebbodECHAM5A2x.txt;#3
! Precipitation file: Z:/Modell_VSDp/VSD_Input/Climate_Scen/ATIM_ZoebbodECHAM5A2x.txt;#4
! Sunshine file:      Z:/Modell_VSDp/VSD_Input/Climate_Scen/ATIM_ZoebbodECHAM5A2x.txt/E;#5
! ThetaSat= 0.747; ThetaFC= 0.421; Theta1bar= 0.360; ThetaWP= 0.250
! bulkdens= 0.504 g/cm3
! GDDlim=     5.0 oC
!     8.90 = av. annual mean TempC (oC)
!   1.4927 = av. annual Precip (m/yr)
!  1715.64 = av. annual sunshine hours (h)
!   0.6330 = av. annual AET (m/yr)
!   0.8599 = av. annual percol (m/yr)
!   0.0000 = av. annual Qickfl (m/yr)
!   0.4078 = av. annual mean Theta (m/m)
!    1.084 = av. annual mean rf_miR
!    1.075 = av. annual mean rf_denit
!    0.000 = av. annual mean rf_den
!    526.1 = av. annual PAR (umol/m2/s)
!   1927.3 = av. annual GDD (deg.days)
! ... averages over  150 years.
!Year rf_miR rf_nit rf_denit TempC Precip Sunhrs  AET percol Qickfl  Theta   PAR    GDD kJ/m2/d
1950  0.899  0.872  0.000   7.20  1.550 1538.0  0.550  1.000  0.000  0.416  496.3 1387.5 10886.0
1951  0.983  0.944  0.000   7.42  1.480 1467.6  0.551  0.929  0.000  0.417  492.3 1676.7 10797.4
1952  0.981  0.973  0.000   7.59  1.409 1659.2  0.584  0.826  0.000  0.415  516.6 1610.3 11330.7
1953  1.059  1.046  0.000   8.34  1.471 1777.8  0.627  0.845  0.000  0.418  531.6 1775.8 11659.0
1954  0.941  0.901  0.000   7.54  1.378 1632.0  0.565  0.813  0.000  0.419  506.8 1502.7 11115.7
1955  1.155  1.163  0.000   8.87  1.185 2080.5  0.699  0.486  0.000  0.407  573.0 1999.3 12568.1
1956  0.961  0.931  0.000   7.55  1.432 1667.8  0.584  0.847  0.000  0.419  518.9 1583.8 11381.0
1957  1.006  0.974  0.000   7.96  1.690 1615.1  0.603  1.087  0.000  0.419  512.2 1642.5 11233.3
1958  0.942  0.916  0.000   7.65  1.273 1586.0  0.594  0.679  0.000  0.412  503.2 1455.3 11037.2
1959  0.998  0.963  0.000   8.22  1.608 1890.5  0.655  0.953  0.000  0.415  540.8 1565.0 11862.1
1960  0.970  0.949  0.000   7.29  1.369 1832.0  0.598  0.771  0.000  0.417  541.3 1629.3 11873.2
1961  1.009  0.990  0.000   8.06  1.734 1667.1  0.587  1.148  0.000  0.419  512.4 1663.7 11238.0
1962  0.962  0.936  0.000   7.47  1.666 1634.2  0.556  1.110  0.000  0.420  517.7 1616.1 11355.0
1963  1.018  0.981  0.000   8.27  1.724 1654.7  0.613  1.111  0.000  0.419  514.2 1701.8 11277.8
1964  1.018  1.016  0.000   7.65  1.459 1810.1  0.583  0.876  0.000  0.413  535.6 1728.5 11747.8
1965  0.977  0.958  0.000   7.59  1.424 1923.4  0.605  0.819  0.000  0.417  547.9 1664.5 12017.6
1966  1.090  1.067  0.000   8.72  1.669 1880.8  0.664  1.005  0.000  0.418  544.2 1827.6 11936.0
1967  0.961  0.942  0.000   7.58  1.350 1921.5  0.637  0.714  0.000  0.418  546.6 1546.5 11987.2
1968  1.027  0.994  0.000   8.39  1.471 1765.5  0.621  0.851  0.000  0.416  526.1 1701.3 11539.7
1969  0.904  0.872  0.000   7.26  1.568 1492.3  0.558  1.009  0.000  0.418  494.3 1489.0 10840.5
1970  0.921  0.888  0.000   7.46  1.674 1563.7  0.564  1.110  0.000  0.419  493.8 1462.5 10831.0
1971  0.989  0.953  0.000   8.07  1.333 1842.4  0.645  0.688  0.000  0.416  535.8 1608.3 11750.7
1972  1.033  1.024  0.000   8.28  1.712 1853.6  0.693  1.018  0.000  0.418  546.9 1668.0 11995.0
1973  0.900  0.865  0.000   7.35  1.858 1542.6  0.569  1.290  0.000  0.419  497.5 1438.5 10912.3
1974  0.990  0.960  0.000   7.76  1.403 1653.0  0.600  0.804  0.000  0.418  516.9 1635.8 11337.6
1975  1.016  0.987  0.000   8.35  1.591 1583.7  0.621  0.970  0.000  0.419  499.5 1606.4 10955.8
1976  0.989  0.957  0.000   7.91  1.558 1724.5  0.584  0.974  0.000  0.419  523.5 1650.8 11481.0
1977  0.938  0.907  0.000   7.71  1.614 1622.1  0.598  1.016  0.000  0.418  513.2 1480.5 11255.0
1978  1.123  1.122  0.000   8.88  1.460 1791.1  0.665  0.794  0.000  0.417  535.7 1896.8 11748.5
1979  1.092  1.088  0.000   8.50  1.736 1725.8  0.637  1.099  0.000  0.416  528.9 1850.5 11600.3
1980  1.020  1.011  0.000   7.72  1.370 1736.3  0.579  0.792  0.000  0.416  529.0 1762.5 11601.3
1981  0.994  0.980  0.000   8.13  1.634 1766.8  0.603  1.032  0.000  0.405  526.6 1640.7 11548.9
1982  1.040  1.047  0.000   7.92  1.407 1866.9  0.659  0.747  0.000  0.417  544.1 1714.6 11932.9
1983  0.957  0.944  0.000   7.37  1.500 1648.6  0.550  0.950  0.000  0.416  509.2 1618.3 11168.1
1984  1.099  1.087  0.000   8.61  1.388 1870.0  0.639  0.750  0.000  0.413  543.3 1826.6 11915.2
1985  1.065  1.077  0.000   8.32  1.700 1639.7  0.600  1.099  0.000  0.407  516.4 1879.6 11326.3
1986  0.949  0.905  0.000   7.79  1.267 1806.2  0.611  0.656  0.000  0.418  536.8 1546.9 11774.5
1987  1.010  0.982  0.000   8.04  1.600 1569.2  0.592  1.008  0.000  0.416  506.5 1682.0 11108.0
1988  1.039  1.051  0.000   7.49  1.557 1680.2  0.571  0.986  0.000  0.417  522.9 1791.8 11467.5
1989  1.043  1.025  0.000   8.29  1.463 1734.0  0.642  0.821  0.000  0.419  526.7 1729.6 11552.9
1990  0.974  0.940  0.000   7.86  1.603 1696.8  0.577  1.026  0.000  0.419  517.5 1613.4 11349.2
1991  0.987  0.964  0.000   7.95  1.838 1574.5  0.638  1.201  0.000  0.411  514.2 1604.5 11277.2
1992  1.065  1.041  0.000   8.29  1.587 1757.8  0.610  0.977  0.000  0.418  526.9 1791.9 11556.6
1993  0.931  0.920  0.000   7.41  1.668 1708.9  0.577  1.090  0.000  0.419  519.4 1497.3 11391.2
1994  1.023  0.993  0.000   8.22  1.391 1675.1  0.602  0.790  0.000  0.419  519.9 1676.8 11403.6
1995  1.035  1.016  0.000   7.99  1.404 1557.3  0.592  0.812  0.000  0.416  503.0 1770.1 11031.1
1996  0.861  0.837  0.000   7.56  1.515 1932.7  0.629  0.886  0.000  0.399  556.1 1558.2 12197.4
1997  0.995  0.973  0.000   8.04  1.744 1857.4  0.661  1.084  0.000  0.415  541.8 1592.3 11883.8
1998  1.041  1.053  0.000   7.70  1.617 1745.0  0.573  1.044  0.000  0.419  531.4 1795.2 11654.2
1999  0.952  0.902  0.000   8.06  1.553 1887.8  0.642  0.910  0.000  0.419  542.9 1523.3 11907.6
2000  1.082  1.069  0.000   8.48  1.439 1612.8  0.622  0.818  0.000  0.416  519.2 1850.0 11387.2
2001  1.064  1.036  0.000   8.52  1.387 1837.9  0.666  0.721  0.000  0.417  541.3 1697.7 11871.9
2002  0.972  0.952  0.000   7.74  1.585 1701.2  0.587  0.998  0.000  0.409  521.6 1598.3 11439.1
2003  0.966  0.933  0.000   7.75  1.668 1588.0  0.573  1.095  0.000  0.419  500.7 1584.6 10982.2
2004  0.955  0.934  0.000   7.38  1.554 1477.0  0.534  1.019  0.000  0.412  490.3 1549.8 10753.5
2005  1.063  1.054  0.000   8.20  1.634 1765.5  0.605  1.029  0.000  0.419  534.2 1814.5 11716.5
2006  1.005  0.978  0.000   8.01  1.542 1856.6  0.661  0.881  0.000  0.417  547.1 1654.2 11999.4
2007  1.123  1.085  0.000   9.19  1.454 1728.4  0.656  0.798  0.000  0.418  522.6 1848.8 11462.8
2008  0.958  0.930  0.000   7.30  1.739 1648.0  0.589  1.150  0.000  0.416  518.0 1580.4 11360.0
2009  1.162  1.185  0.000   8.04  1.375 1857.3  0.611  0.764  0.000  0.413  553.9 2108.8 12147.8
2010  1.093  1.082  0.000   8.45  1.563 1937.6  0.656  0.908  0.000  0.418  556.6 1898.4 12207.3
2011  1.085  1.063  0.000   8.74  1.382 1738.8  0.664  0.718  0.000  0.414  530.3 1736.6 11631.8
2012  1.021  0.995  0.000   8.26  1.512 1779.6  0.616  0.896  0.000  0.419  526.8 1680.2 11555.0
2013  1.011  0.981  0.000   8.32  1.494 1854.6  0.661  0.833  0.000  0.419  541.8 1634.6 11882.3
2014  0.976  0.949  0.000   7.71  1.877 1566.1  0.562  1.315  0.000  0.419  499.6 1632.9 10956.4
2015  1.029  1.023  0.000   7.97  1.430 1707.4  0.627  0.803  0.000  0.416  527.8 1707.0 11576.0
2016  0.999  0.982  0.000   7.67  1.283 1625.5  0.601  0.682  0.000  0.408  513.4 1678.0 11260.8
2017  1.040  1.018  0.000   7.98  1.453 1861.2  0.614  0.839  0.000  0.415  547.0 1777.7 11996.3
2018  0.949  0.963  0.000   8.94  1.308 1946.9  0.713  0.595  0.000  0.388  572.2 1898.5 12550.5
2019  1.193  1.219  0.000  10.00  1.180 2180.1  0.757  0.423  0.000  0.397  592.5 2182.6 12994.1
2020  1.193  1.188  0.000   9.31  1.735 1736.5  0.684  1.051  0.000  0.401  540.6 2041.0 11856.2
2021  0.786  0.799  0.000   5.86  1.135 1889.0  0.599  0.536  0.000  0.394  547.6 1361.5 12010.3
2022  0.981  0.956  0.000   7.70  1.802 1289.7  0.544  1.257  0.000  0.419  464.1 1596.4 10179.1
2023  1.006  0.972  0.000   7.46  1.285 1696.7  0.589  0.697  0.000  0.417  512.7 1689.0 11244.5
2024  1.050  1.049  0.000   8.06  2.129 1541.0  0.601  1.528  0.000  0.418  507.9 1741.0 11139.2
2025  1.097  1.098  0.000   8.82  1.426 1720.7  0.680  0.746  0.000  0.407  536.1 1795.4 11758.9
2026  0.824  0.797  0.000   5.99  1.600 1634.5  0.541  1.060  0.000  0.411  511.8 1335.8 11225.2
2027  1.064  1.042  0.000   8.18  1.352 2007.7  0.651  0.701  0.000  0.412  559.4 1831.1 12270.0
2028  1.054  1.057  0.000   7.89  1.264 1577.1  0.555  0.709  0.000  0.412  504.7 1837.7 11069.3
2029  1.172  1.220  0.000   8.77  1.407 2094.5  0.714  0.694  0.000  0.405  582.8 2064.2 12782.3
2030  1.005  0.978  0.000   7.69  1.169 1843.1  0.580  0.589  0.000  0.415  536.3 1756.2 11761.9
2031  0.996  1.030  0.000   8.23  1.170 1884.3  0.656  0.514  0.000  0.389  546.7 1750.4 11990.6
2032  1.015  0.991  0.000   8.12  1.605 1771.8  0.568  1.037  0.000  0.413  516.9 1666.8 11337.9
2033  1.085  1.094  0.000   8.24  1.429 1590.6  0.547  0.882  0.000  0.417  508.1 1824.6 11144.8
2034  1.070  1.079  0.000   8.31  1.692 1689.2  0.642  1.050  0.000  0.412  523.4 1725.2 11478.8
2035  1.032  1.034  0.000   8.56  1.541 1803.6  0.692  0.849  0.000  0.402  545.4 1835.1 11961.0
2036  1.065  1.078  0.000   8.21  1.847 1615.8  0.589  1.259  0.000  0.414  511.0 1783.8 11208.3
2037  1.280  1.321  0.000   9.94  1.456 1790.9  0.661  0.795  0.000  0.402  541.8 2391.4 11883.0
2038  1.020  0.994  0.000   8.24  1.801 1414.9  0.575  1.227  0.000  0.416  480.5 1607.9 10537.9
2039  1.168  1.170  0.000   9.07  1.724 1746.8  0.645  1.080  0.000  0.418  525.0 1985.6 11515.6
2040  0.921  0.909  0.000   7.10  1.757 1440.3  0.550  1.207  0.000  0.419  489.6 1473.8 10737.9
2041  1.031  1.023  0.000   7.96  1.627 1672.5  0.605  1.022  0.000  0.418  528.4 1757.8 11588.3
2042  1.177  1.190  0.000   8.74  1.708 1952.6  0.634  1.074  0.000  0.417  553.3 2024.5 12136.0
2043  1.001  0.971  0.000   7.77  1.493 1618.1  0.571  0.923  0.000  0.414  507.1 1649.0 11121.1
2044  1.189  1.186  0.000   9.43  1.179 1812.4  0.686  0.493  0.000  0.415  532.8 2017.9 11685.7
2045  0.968  0.912  0.000   9.55  1.495 2069.4  0.678  0.818  0.000  0.389  581.8 2027.1 12759.3
2046  1.089  1.072  0.000   8.29  1.733 1712.3  0.608  1.125  0.000  0.407  529.6 1832.5 11614.6
2047  1.205  1.181  0.000   9.47  1.417 1795.8  0.646  0.771  0.000  0.417  522.2 2094.2 11452.5
2048  1.094  1.079  0.000   8.83  1.415 1667.2  0.634  0.781  0.000  0.418  517.1 1725.2 11341.2
2049  0.909  0.884  0.000   9.57  1.231 1865.0  0.629  0.602  0.000  0.352  549.6 2251.3 12054.7
2050  1.094  1.056  0.000   8.97  1.819 1362.1  0.586  1.233  0.000  0.418  468.9 1869.7 10283.4
2051  0.943  0.921  0.000   7.58  1.444 1371.3  0.574  0.870  0.000  0.412  477.2 1498.5 10466.7
2052  1.072  1.047  0.000   8.55  1.256 1633.1  0.612  0.644  0.000  0.401  513.5 1823.8 11262.2
2053  1.134  1.109  0.000   9.20  1.406 1845.6  0.678  0.728  0.000  0.412  544.0 1900.7 11931.7
2054  1.206  1.205  0.000   9.27  1.668 1628.0  0.611  1.057  0.000  0.409  517.5 2137.5 11349.3
2055  1.040  1.033  0.000  10.40  1.140 2150.1  0.732  0.408  0.000  0.362  592.4 2582.1 12992.0
2056  1.315  1.334  0.000  10.47  1.599 1681.1  0.689  0.911  0.000  0.407  529.2 2281.2 11607.6
2057  1.087  1.074  0.000   8.21  1.604 1590.6  0.568  1.035  0.000  0.416  501.6 1882.8 11001.0
2058  1.072  1.071  0.000   8.07  1.697 1566.7  0.593  1.104  0.000  0.408  508.8 1829.8 11158.9
2059  0.930  0.889  0.000   7.72  1.993  898.1  0.470  1.523  0.000  0.419  412.5 1479.6  9048.1
2060  1.070  1.019  0.000   9.21  1.347 1401.0  0.587  0.760  0.000  0.407  466.9 1626.9 10241.2
2061  1.254  1.305  0.000   9.40  1.791 1685.7  0.652  1.139  0.000  0.413  522.3 2184.5 11455.2
2062  0.996  0.931  0.000  11.13  1.238 1727.4  0.724  0.514  0.000  0.369  539.7 2435.7 11837.7
2063  1.280  1.287  0.000  11.11  1.527 1901.1  0.751  0.776  0.000  0.399  558.4 2365.0 12247.1
2064  1.214  1.308  0.000   9.79  1.157 1941.3  0.708  0.448  0.000  0.386  559.7 2188.2 12274.5
2065  1.089  1.077  0.000   8.73  2.013 1090.5  0.540  1.473  0.000  0.416  443.6 1811.4  9729.0
2066  1.263  1.314  0.000   9.36  1.521 1730.0  0.640  0.880  0.000  0.403  536.6 2254.2 11768.8
2067  1.084  1.063  0.000   8.91  1.455 1652.4  0.643  0.813  0.000  0.416  513.6 1747.4 11263.9
2068  1.317  1.364  0.000  10.94  1.195 1943.4  0.738  0.457  0.000  0.395  562.0 2479.0 12325.1
2069  1.041  1.102  0.000   9.78  1.280 1706.3  0.694  0.586  0.000  0.385  528.6 1928.7 11593.2
2070  1.240  1.223  0.000   9.90  1.379 1557.0  0.662  0.718  0.000  0.416  509.0 2129.6 11163.0
2071  0.984  0.827  0.000  12.61  1.108 2263.8  0.747  0.361  0.000  0.358  606.0 2884.7 13290.1
2072  1.302  1.316  0.000  10.13  1.440 1648.5  0.649  0.791  0.000  0.418  520.1 2265.8 11407.2
2073  1.290  1.297  0.000  10.06  1.901 1229.4  0.605  1.296  0.000  0.412  468.9 2211.4 10283.1
2074  1.379  1.435  0.000  11.31  1.140 2047.4  0.736  0.404  0.000  0.401  564.0 2543.0 12369.4
2075  1.046  1.039  0.000   9.59  1.592 1664.1  0.633  0.959  0.000  0.384  524.6 2280.2 11506.3
2076  0.966  0.919  0.000  10.50  1.281 1978.1  0.651  0.631  0.000  0.367  559.8 2257.5 12277.5
2077  0.956  0.964  0.000   9.94  1.260 1598.6  0.672  0.587  0.000  0.373  521.2 2206.5 11431.8
2078  1.108  1.029  0.000  13.14  1.325 2133.8  0.761  0.564  0.000  0.355  602.3 3213.3 13209.8
2079  1.049  1.032  0.000  10.11  1.302 1753.1  0.670  0.632  0.000  0.386  534.8 2244.3 11729.0
2080  1.437  1.461  0.000  11.72  1.578 1606.8  0.730  0.848  0.000  0.404  516.7 2565.9 11332.9
2081  1.626  1.763  0.000  13.48  1.463 1992.5  0.835  0.629  0.000  0.391  580.4 3103.4 12729.3
2082  1.396  1.456  0.000  12.21  1.149 2077.2  0.777  0.371  0.000  0.391  569.4 2803.6 12487.3
2083  1.146  1.186  0.000   9.39  1.537 1226.5  0.585  0.951  0.000  0.411  457.8 1890.7 10040.9
2084  1.382  1.370  0.000  11.10  1.206 1862.7  0.737  0.469  0.000  0.407  545.8 2350.6 11970.5
2085  1.216  1.260  0.000  11.39  1.137 1707.1  0.741  0.396  0.000  0.376  536.2 2423.8 11760.3
2086  1.292  1.332  0.000  10.12  1.732 1102.1  0.579  1.153  0.000  0.414  442.8 2145.4  9711.5
2087  1.292  1.245  0.000  12.97  1.193 1655.5  0.702  0.491  0.000  0.379  526.9 2929.9 11555.5
2088  1.232  1.256  0.000  11.88  0.953 1845.4  0.712  0.241  0.000  0.375  545.2 2808.5 11958.0
2089  1.307  1.404  0.000  11.75  1.474 1857.2  0.764  0.710  0.000  0.391  556.1 2711.4 12195.7
2090  1.678  1.754  0.000  12.95  1.581 1565.7  0.707  0.875  0.000  0.405  503.8 3049.7 11050.0
2091  1.215  1.202  0.000   9.77  1.935 1213.1  0.630  1.305  0.000  0.416  469.5 2089.4 10296.7
2092  1.592  1.698  0.000  12.53  1.292 1705.8  0.757  0.536  0.000  0.402  532.0 2798.0 11667.6
2093  1.116  1.021  0.000  14.00  1.138 2110.7  0.738  0.399  0.000  0.356  587.1 3354.5 12876.6
2094  1.347  1.367  0.000  10.53  1.691 1228.1  0.571  1.120  0.000  0.419  450.6 2384.7  9881.9
2095  0.959  0.751  0.000  13.19  1.295 2531.6  0.607  0.687  0.000  0.359  661.4 3265.0 14506.5
2096  1.487  1.628  0.000  13.08  1.389 2071.7  0.834  0.557  0.000  0.382  587.8 2968.4 12892.8
2097  1.565  1.616  0.000  12.12  0.982 1495.9  0.689  0.293  0.000  0.392  497.5 2805.3 10911.0
2098  1.238  1.231  0.000   9.62  1.744 1116.3  0.568  1.176  0.000  0.415  445.4 2182.6  9768.1
2099  0.994  0.969  0.000   7.68  1.434 1670.3  0.616  0.818  0.000  0.417  522.2 1659.0 11452.7
