# Supplementary material for: Climate and air pollution impacts on habitat suitability of Austrian forest ecosystems
Source: PLoS One. 2017 Sep 12;12(9):e0184194. doi: 10.1371/journal.pone.0184194 (PMC5595319; doi:10.1371/journal.pone.0184194)
Supplement: S1 File — (ZIP) [file pone.0184194.s004.zip › Climate_Data/IM_AT02_ECHAM5B1x.dat]

!Made by:  Methyd.exe
!Using:  in.txt
! AT01_IP2
! Location (Lon-Lat):  14.440  47.840
! Temperature file:   Z:/Modell_VSDp/VSD_Input/Climate_Scen/ATIM_ZoebbodECHAM5B1x.txt;#3
! Precipitation file: Z:/Modell_VSDp/VSD_Input/Climate_Scen/ATIM_ZoebbodECHAM5B1x.txt;#4
! Sunshine file:      Z:/Modell_VSDp/VSD_Input/Climate_Scen/ATIM_ZoebbodECHAM5B1x.txt/E;#5
! ThetaSat= 0.747; ThetaFC= 0.421; Theta1bar= 0.360; ThetaWP= 0.250
! bulkdens= 0.504 g/cm3
! GDDlim=     5.0 oC
!     8.50 = av. annual mean TempC (oC)
!   1.5441 = av. annual Precip (m/yr)
!  1682.44 = av. annual sunshine hours (h)
!   0.6232 = av. annual AET (m/yr)
!   0.9210 = av. annual percol (m/yr)
!   0.0000 = av. annual Qickfl (m/yr)
!   0.4112 = av. annual mean Theta (m/m)
!    1.054 = av. annual mean rf_miR
!    1.041 = av. annual mean rf_denit
!    0.000 = av. annual mean rf_den
!    521.0 = av. annual PAR (umol/m2/s)
!   1805.3 = av. annual GDD (deg.days)
! ... averages over  150 years.
!Year rf_miR rf_nit rf_denit TempC Precip Sunhrs  AET percol Qickfl  Theta   PAR    GDD kJ/m2/d
1950  0.899  0.872  0.000   7.20  1.550 1538.0  0.550  1.000  0.000  0.416  496.3 1387.5 10886.0
1951  0.983  0.944  0.000   7.42  1.480 1467.6  0.551  0.929  0.000  0.417  492.3 1676.7 10797.4
1952  0.981  0.973  0.000   7.59  1.409 1659.2  0.584  0.826  0.000  0.415  516.6 1610.3 11330.7
1953  1.059  1.046  0.000   8.34  1.471 1777.8  0.627  0.845  0.000  0.418  531.6 1775.8 11659.0
1954  0.941  0.901  0.000   7.54  1.378 1632.0  0.565  0.813  0.000  0.419  506.8 1502.7 11115.7
1955  1.155  1.163  0.000   8.87  1.185 2080.5  0.699  0.486  0.000  0.407  573.0 1999.3 12568.1
1956  0.961  0.931  0.000   7.55  1.432 1667.8  0.584  0.847  0.000  0.419  518.9 1583.8 11381.0
1957  1.006  0.974  0.000   7.96  1.690 1615.1  0.603  1.087  0.000  0.419  512.2 1642.5 11233.3
1958  0.942  0.916  0.000   7.65  1.273 1586.0  0.594  0.679  0.000  0.412  503.2 1455.3 11037.2
1959  0.998  0.963  0.000   8.22  1.608 1890.5  0.655  0.953  0.000  0.415  540.8 1565.0 11862.1
1960  0.970  0.949  0.000   7.29  1.369 1832.0  0.598  0.771  0.000  0.417  541.3 1629.3 11873.2
1961  1.009  0.990  0.000   8.06  1.734 1667.1  0.587  1.148  0.000  0.419  512.4 1663.7 11238.0
1962  0.962  0.936  0.000   7.47  1.666 1634.2  0.556  1.110  0.000  0.420  517.7 1616.1 11355.0
1963  1.018  0.981  0.000   8.27  1.724 1654.7  0.613  1.111  0.000  0.419  514.2 1701.8 11277.8
1964  1.018  1.016  0.000   7.65  1.459 1810.1  0.583  0.876  0.000  0.413  535.6 1728.5 11747.8
1965  0.977  0.958  0.000   7.59  1.424 1923.4  0.605  0.819  0.000  0.417  547.9 1664.5 12017.6
1966  1.090  1.067  0.000   8.72  1.669 1880.8  0.664  1.005  0.000  0.418  544.2 1827.6 11936.0
1967  0.961  0.942  0.000   7.58  1.350 1921.5  0.637  0.714  0.000  0.418  546.6 1546.5 11987.2
1968  1.027  0.994  0.000   8.39  1.471 1765.5  0.621  0.851  0.000  0.416  526.1 1701.3 11539.7
1969  0.904  0.872  0.000   7.26  1.568 1492.3  0.558  1.009  0.000  0.418  494.3 1489.0 10840.5
1970  0.921  0.888  0.000   7.46  1.674 1563.7  0.564  1.110  0.000  0.419  493.8 1462.5 10831.0
1971  0.989  0.953  0.000   8.07  1.333 1842.4  0.645  0.688  0.000  0.416  535.8 1608.3 11750.7
1972  1.033  1.024  0.000   8.28  1.712 1853.6  0.693  1.018  0.000  0.418  546.9 1668.0 11995.0
1973  0.900  0.865  0.000   7.35  1.858 1542.6  0.569  1.290  0.000  0.419  497.5 1438.5 10912.3
1974  0.990  0.960  0.000   7.76  1.403 1653.0  0.600  0.804  0.000  0.418  516.9 1635.8 11337.6
1975  1.016  0.987  0.000   8.35  1.591 1583.7  0.621  0.970  0.000  0.419  499.5 1606.4 10955.8
1976  0.989  0.957  0.000   7.91  1.558 1724.5  0.584  0.974  0.000  0.419  523.5 1650.8 11481.0
1977  0.938  0.907  0.000   7.71  1.614 1622.1  0.598  1.016  0.000  0.418  513.2 1480.5 11255.0
1978  1.123  1.122  0.000   8.88  1.460 1791.1  0.665  0.794  0.000  0.417  535.7 1896.8 11748.5
1979  1.092  1.088  0.000   8.50  1.736 1725.8  0.637  1.099  0.000  0.416  528.9 1850.5 11600.3
1980  1.020  1.011  0.000   7.72  1.370 1736.3  0.579  0.792  0.000  0.416  529.0 1762.5 11601.3
1981  0.994  0.980  0.000   8.13  1.634 1766.8  0.603  1.032  0.000  0.405  526.6 1640.7 11548.9
1982  1.040  1.047  0.000   7.92  1.407 1866.9  0.659  0.747  0.000  0.417  544.1 1714.6 11932.9
1983  0.957  0.944  0.000   7.37  1.500 1648.6  0.550  0.950  0.000  0.416  509.2 1618.3 11168.1
1984  1.099  1.087  0.000   8.61  1.388 1870.0  0.639  0.750  0.000  0.413  543.3 1826.6 11915.2
1985  1.065  1.077  0.000   8.32  1.700 1639.7  0.600  1.099  0.000  0.407  516.4 1879.6 11326.3
1986  0.949  0.905  0.000   7.79  1.267 1806.2  0.611  0.656  0.000  0.418  536.8 1546.9 11774.5
1987  1.010  0.982  0.000   8.04  1.600 1569.2  0.592  1.008  0.000  0.416  506.5 1682.0 11108.0
1988  1.039  1.051  0.000   7.49  1.557 1680.2  0.571  0.986  0.000  0.417  522.9 1791.8 11467.5
1989  1.043  1.025  0.000   8.29  1.463 1734.0  0.642  0.821  0.000  0.419  526.7 1729.6 11552.9
1990  0.974  0.940  0.000   7.86  1.603 1696.8  0.577  1.026  0.000  0.419  517.5 1613.4 11349.2
1991  0.987  0.964  0.000   7.95  1.838 1574.5  0.638  1.201  0.000  0.411  514.2 1604.5 11277.2
1992  1.065  1.041  0.000   8.29  1.587 1757.8  0.610  0.977  0.000  0.418  526.9 1791.9 11556.6
1993  0.931  0.920  0.000   7.41  1.668 1708.9  0.577  1.090  0.000  0.419  519.4 1497.3 11391.2
1994  1.023  0.993  0.000   8.22  1.391 1675.1  0.602  0.790  0.000  0.419  519.9 1676.8 11403.6
1995  1.035  1.016  0.000   7.99  1.404 1557.3  0.592  0.812  0.000  0.416  503.0 1770.1 11031.1
1996  0.861  0.837  0.000   7.56  1.515 1932.7  0.629  0.886  0.000  0.399  556.1 1558.2 12197.4
1997  0.995  0.973  0.000   8.04  1.744 1857.4  0.661  1.084  0.000  0.415  541.8 1592.3 11883.8
1998  1.041  1.053  0.000   7.70  1.617 1745.0  0.573  1.044  0.000  0.419  531.4 1795.2 11654.2
1999  0.952  0.902  0.000   8.06  1.553 1887.8  0.642  0.910  0.000  0.419  542.9 1523.3 11907.6
2000  1.082  1.069  0.000   8.48  1.439 1612.8  0.622  0.818  0.000  0.416  519.2 1850.0 11387.2
2001  1.064  1.036  0.000   8.52  1.387 1837.9  0.666  0.721  0.000  0.417  541.3 1697.7 11871.9
2002  0.972  0.952  0.000   7.74  1.585 1701.2  0.587  0.998  0.000  0.409  521.6 1598.3 11439.1
2003  0.966  0.933  0.000   7.75  1.668 1588.0  0.573  1.095  0.000  0.419  500.7 1584.6 10982.2
2004  0.955  0.934  0.000   7.38  1.554 1477.0  0.534  1.019  0.000  0.412  490.3 1549.8 10753.5
2005  1.063  1.054  0.000   8.20  1.634 1765.5  0.605  1.029  0.000  0.419  534.2 1814.5 11716.5
2006  1.005  0.978  0.000   8.01  1.542 1856.6  0.661  0.881  0.000  0.417  547.1 1654.2 11999.4
2007  1.123  1.085  0.000   9.19  1.454 1728.4  0.656  0.798  0.000  0.418  522.6 1848.8 11462.8
2008  0.958  0.930  0.000   7.30  1.739 1648.0  0.589  1.150  0.000  0.416  518.0 1580.4 11360.0
2009  1.162  1.185  0.000   8.04  1.375 1857.3  0.611  0.764  0.000  0.413  553.9 2108.8 12147.8
2010  1.093  1.082  0.000   8.45  1.563 1937.6  0.656  0.908  0.000  0.418  556.6 1898.4 12207.3
2011  1.085  1.063  0.000   8.74  1.382 1738.8  0.664  0.718  0.000  0.414  530.3 1736.6 11631.8
2012  1.021  0.995  0.000   8.26  1.512 1779.6  0.616  0.896  0.000  0.419  526.8 1680.2 11555.0
2013  1.011  0.981  0.000   8.32  1.494 1854.6  0.661  0.833  0.000  0.419  541.8 1634.6 11882.3
2014  0.976  0.949  0.000   7.71  1.877 1566.1  0.562  1.315  0.000  0.419  499.6 1632.9 10956.4
2015  1.029  1.023  0.000   7.97  1.430 1707.4  0.627  0.803  0.000  0.416  527.8 1707.0 11576.0
2016  0.939  0.892  0.000   7.84  1.711 1445.4  0.581  1.130  0.000  0.414  491.5 1523.8 10779.4
2017  0.832  0.797  0.000   5.53  1.675 1604.1  0.441  1.234  0.000  0.419  498.0 1388.3 10923.0
2018  0.912  0.927  0.000   8.52  1.416 1924.7  0.704  0.712  0.000  0.385  561.1 1796.3 12305.9
2019  1.157  1.187  0.000   8.78  1.452 1767.4  0.642  0.810  0.000  0.406  537.6 2051.6 11791.9
2020  1.163  1.152  0.000   9.23  1.738 1443.6  0.623  1.115  0.000  0.407  493.8 1974.5 10830.1
2021  0.936  0.930  0.000   7.59  0.993 2021.4  0.647  0.346  0.000  0.394  567.2 1563.8 12439.5
2022  1.068  1.020  0.000   8.80  1.924 1305.9  0.586  1.337  0.000  0.419  475.0 1752.7 10418.2
2023  1.086  1.076  0.000   8.28  1.472 1529.1  0.603  0.869  0.000  0.417  505.5 1800.5 11086.4
2024  1.034  1.025  0.000   8.84  2.063 1685.7  0.667  1.396  0.000  0.402  535.7 1883.0 11749.1
2025  1.008  0.983  0.000   7.98  1.562 1617.1  0.623  0.939  0.000  0.411  518.5 1687.1 11372.2
2026  0.953  0.914  0.000   7.84  1.353 1301.0  0.523  0.830  0.000  0.417  463.7 1532.3 10171.0
2027  0.934  0.905  0.000   7.39  1.594 1658.0  0.563  1.030  0.000  0.414  507.2 1538.8 11123.4
2028  0.955  0.963  0.000   7.93  1.204 1819.8  0.586  0.618  0.000  0.394  536.2 1820.1 11759.5
2029  1.084  1.076  0.000   8.34  1.614 1851.5  0.674  0.940  0.000  0.416  547.4 1813.5 12005.0
2030  0.968  0.952  0.000   7.62  1.646 1757.0  0.574  1.072  0.000  0.410  526.9 1621.1 11557.2
2031  1.058  1.044  0.000   8.75  1.621 1566.4  0.637  0.984  0.000  0.413  506.3 1644.9 11103.3
2032  1.158  1.126  0.000   9.61  1.541 1920.6  0.694  0.848  0.000  0.413  543.6 1905.5 11923.1
2033  1.037  1.056  0.000   9.51  1.262 1884.6  0.668  0.593  0.000  0.385  556.1 2197.1 12197.0
2034  0.864  0.842  0.000   6.68  1.986 1499.0  0.525  1.463  0.000  0.419  491.7 1365.0 10785.0
2035  1.007  0.962  0.000   8.46  1.505 1499.5  0.608  0.896  0.000  0.419  492.4 1612.4 10798.8
2036  1.086  1.149  0.000   8.84  1.707 1598.3  0.647  1.060  0.000  0.399  512.1 2001.7 11231.9
2037  1.029  0.943  0.000  10.98  1.160 2106.9  0.648  0.512  0.000  0.378  585.4 2651.1 12840.2
2038  1.113  1.132  0.000   8.52  1.482 1790.1  0.654  0.829  0.000  0.408  535.6 1831.1 11746.7
2039  1.085  1.049  0.000   8.74  2.138 1563.0  0.608  1.530  0.000  0.418  505.9 1841.2 11096.7
2040  0.988  0.953  0.000   7.94  1.719 1545.5  0.605  1.114  0.000  0.418  504.2 1612.3 11057.6
2041  1.083  1.022  0.000  10.02  1.478 1864.3  0.727  0.751  0.000  0.396  561.0 2141.6 12304.9
2042  1.175  1.172  0.000   9.34  1.624 2033.3  0.690  0.934  0.000  0.416  562.6 1937.8 12340.1
2043  1.129  1.133  0.000   8.70  1.406 1820.4  0.639  0.767  0.000  0.410  542.7 1924.0 11902.0
2044  1.011  1.004  0.000   9.50  1.176 1914.4  0.712  0.464  0.000  0.381  557.9 2071.6 12235.9
2045  1.067  1.026  0.000   8.88  1.388 1802.9  0.663  0.725  0.000  0.413  538.7 1735.0 11815.4
2046  1.027  1.002  0.000   8.44  1.859 1290.8  0.576  1.284  0.000  0.416  471.5 1623.1 10340.9
2047  1.099  1.070  0.000   8.61  1.809 1711.3  0.604  1.206  0.000  0.419  516.7 1927.5 11332.5
2048  1.015  1.041  0.000   7.17  1.622 1712.3  0.624  0.999  0.000  0.410  528.0 1625.3 11579.4
2049  1.136  1.128  0.000   9.10  1.308 1530.8  0.626  0.681  0.000  0.417  493.1 1871.8 10814.8
2050  1.150  1.127  0.000   9.13  1.764 1734.0  0.652  1.112  0.000  0.415  524.4 1969.0 11501.4
2051  0.983  0.956  0.000   8.10  1.468 1575.2  0.631  0.837  0.000  0.412  507.8 1513.0 11137.8
2052  0.936  0.923  0.000   6.41  1.399 1775.3  0.565  0.834  0.000  0.415  526.1 1584.2 11539.1
2053  0.989  0.951  0.000   8.36  1.618 1464.9  0.587  1.032  0.000  0.419  487.9 1542.3 10701.8
2054  1.138  1.122  0.000   9.06  1.749 1535.0  0.588  1.161  0.000  0.418  503.3 1946.9 11038.8
2055  1.070  1.061  0.000   8.66  1.395 1849.3  0.648  0.749  0.000  0.405  549.3 1829.7 12047.9
2056  1.127  1.110  0.000   9.01  1.491 1545.4  0.634  0.858  0.000  0.414  501.0 1901.3 10987.4
2057  1.186  1.186  0.000   9.21  1.842 1473.0  0.605  1.237  0.000  0.417  493.9 2015.9 10832.1
2058  0.943  0.920  0.000   7.42  1.761 1481.5  0.533  1.228  0.000  0.417  489.1 1564.4 10726.5
2059  0.850  0.813  0.000   7.07  1.935 1008.7  0.471  1.463  0.000  0.419  422.9 1303.4  9276.1
2060  1.042  0.994  0.000   8.79  1.652 1649.8  0.622  1.030  0.000  0.408  507.9 1729.8 11138.9
2061  1.145  1.145  0.000   9.08  2.159 1324.3  0.600  1.559  0.000  0.414  469.6 1913.8 10298.8
2062  0.708  0.628  0.000  10.09  1.020 2090.3  0.686  0.333  0.000  0.336  587.2 2334.8 12877.8
2063  1.037  1.017  0.000   8.26  1.978 1439.5  0.614  1.363  0.000  0.414  492.3 1763.3 10798.1
2064  1.146  1.226  0.000   8.26  1.275 1852.6  0.648  0.627  0.000  0.402  552.9 2044.7 12126.7
2065  1.122  1.094  0.000   9.40  2.037 1218.9  0.587  1.450  0.000  0.418  453.1 1757.4  9937.3
2066  1.049  1.060  0.000   8.06  1.358 1470.7  0.558  0.799  0.000  0.408  494.3 1787.4 10841.5
2067  1.170  1.213  0.000   8.52  1.672 1769.7  0.639  1.032  0.000  0.415  540.7 1971.1 11857.9
2068  1.278  1.291  0.000   9.83  1.151 1673.0  0.643  0.507  0.000  0.403  517.3 2225.5 11346.5
2069  0.895  0.929  0.000   9.13  1.230 1598.9  0.656  0.574  0.000  0.374  512.9 1962.0 11250.2
2070  1.054  1.028  0.000   8.59  1.415 1404.3  0.594  0.823  0.000  0.418  487.2 1673.6 10684.9
2071  1.358  1.357  0.000  12.49  1.213 2202.3  0.792  0.421  0.000  0.389  590.6 2855.5 12953.1
2072  1.330  1.350  0.000  10.24  1.238 2014.2  0.717  0.521  0.000  0.402  561.2 2350.9 12308.6
2073  1.120  1.115  0.000   8.46  1.623 1338.6  0.581  1.041  0.000  0.418  482.0 1917.9 10571.5
2074  1.247  1.260  0.000   9.69  1.419 1795.4  0.688  0.731  0.000  0.408  534.1 2134.0 11713.4
2075  1.021  1.017  0.000  10.31  1.069 2027.4  0.740  0.329  0.000  0.379  570.7 2172.4 12517.4
2076  1.100  1.139  0.000   8.52  1.473 1746.4  0.599  0.875  0.000  0.405  526.1 1829.9 11539.7
2077  1.123  1.128  0.000   8.96  1.481 1578.3  0.651  0.831  0.000  0.407  514.3 1918.7 11279.7
2078  1.304  1.388  0.000  10.90  1.934 1993.3  0.757  1.177  0.000  0.398  582.5 2425.1 12776.7
2079  1.022  1.005  0.000   8.20  1.697 1311.8  0.587  1.110  0.000  0.415  471.5 1645.1 10341.2
2080  1.145  1.123  0.000   9.39  1.770 1418.9  0.625  1.145  0.000  0.417  487.7 1901.3 10697.2
2081  1.345  1.381  0.000  10.22  1.430 1862.1  0.740  0.690  0.000  0.413  554.6 2350.9 12164.8
2082  1.222  1.211  0.000   9.47  1.717 1742.0  0.665  1.052  0.000  0.417  524.2 2118.9 11496.3
2083  1.201  1.284  0.000   8.70  1.334 1839.4  0.655  0.679  0.000  0.412  545.3 2084.5 11959.1
2084  1.122  1.080  0.000   9.22  2.178 1383.1  0.615  1.564  0.000  0.414  484.2 1867.5 10618.9
2085  1.069  1.132  0.000   8.63  1.739 1438.9  0.636  1.103  0.000  0.407  503.0 1826.1 11032.7
2086  1.284  1.311  0.000  10.68  1.373 1447.8  0.655  0.719  0.000  0.398  485.3 2166.7 10642.9
2087  1.304  1.286  0.000  11.09  1.331 1736.3  0.716  0.615  0.000  0.401  531.6 2342.7 11659.1
2088  1.012  1.033  0.000  10.76  1.130 1836.0  0.694  0.436  0.000  0.354  549.6 2555.8 12054.9
2089  1.162  1.168  0.000   9.05  1.683 1384.2  0.613  1.070  0.000  0.419  483.2 1924.8 10597.1
2090  1.356  1.375  0.000  10.67  1.729 1569.2  0.657  1.073  0.000  0.414  505.7 2340.4 11091.5
2091  1.239  1.222  0.000   9.62  1.724 1604.6  0.675  1.049  0.000  0.415  523.9 2180.2 11490.2
2092  1.358  1.365  0.000  11.00  1.399 1722.2  0.714  0.686  0.000  0.413  527.8 2280.5 11576.4
2093  1.204  1.182  0.000  11.34  1.584 1698.9  0.713  0.872  0.000  0.390  528.3 2387.8 11587.3
2094  1.039  0.998  0.000   8.81  1.425 1312.8  0.577  0.849  0.000  0.418  458.8 1609.2 10063.0
2095  1.130  1.110  0.000   9.06  1.446 1742.7  0.642  0.804  0.000  0.408  532.7 1931.0 11683.4
2096  1.313  1.348  0.000  10.30  1.766 1667.7  0.718  1.049  0.000  0.414  522.8 2197.3 11466.3
2097  1.126  1.110  0.000   8.74  1.145 1643.0  0.620  0.525  0.000  0.405  517.3 2018.9 11346.5
2098  1.128  1.115  0.000   8.71  1.268 1551.5  0.615  0.653  0.000  0.409  504.8 1950.0 11071.1
2099  0.994  0.969  0.000   7.68  1.434 1670.3  0.616  0.818  0.000  0.417  522.2 1659.0 11452.7
