# Supplementary material for: Climate and air pollution impacts on habitat suitability of Austrian forest ecosystems
Source: PLoS One. 2017 Sep 12;12(9):e0184194. doi: 10.1371/journal.pone.0184194 (PMC5595319; doi:10.1371/journal.pone.0184194)
Supplement: S1 File — (ZIP) [file pone.0184194.s004.zip › Climate_Data/IM_AT02_HADCM3A1B.dat]

!Made by:  Methyd.exe
!Using:  in.txt
! AT01_IP2
! Location (Lon-Lat):  14.440  47.840
! Temperature file:   Z:/Modell_VSDp/VSD_Input/Climate_Scen/ATIM_ZoebbodHADCM3A1B.txt;#3
! Precipitation file: Z:/Modell_VSDp/VSD_Input/Climate_Scen/ATIM_ZoebbodHADCM3A1B.txt;#4
! Sunshine file:      Z:/Modell_VSDp/VSD_Input/Climate_Scen/ATIM_ZoebbodHADCM3A1B.txt/E;#5
! ThetaSat= 0.747; ThetaFC= 0.421; Theta1bar= 0.360; ThetaWP= 0.250
! bulkdens= 0.504 g/cm3
! GDDlim=     5.0 oC
!     9.28 = av. annual mean TempC (oC)
!   1.5023 = av. annual Precip (m/yr)
!  1718.23 = av. annual sunshine hours (h)
!   0.6445 = av. annual AET (m/yr)
!   0.8580 = av. annual percol (m/yr)
!   0.0000 = av. annual Qickfl (m/yr)
!   0.4056 = av. annual mean Theta (m/m)
!    1.124 = av. annual mean rf_miR
!    1.122 = av. annual mean rf_denit
!    0.000 = av. annual mean rf_den
!    526.6 = av. annual PAR (umol/m2/s)
!   2019.4 = av. annual GDD (deg.days)
! ... averages over  150 years.
!Year rf_miR rf_nit rf_denit TempC Precip Sunhrs  AET percol Qickfl  Theta   PAR    GDD kJ/m2/d
1950  0.899  0.872  0.000   7.20  1.550 1538.0  0.550  1.000  0.000  0.416  496.3 1387.5 10886.0
1951  0.983  0.944  0.000   7.42  1.480 1467.6  0.551  0.929  0.000  0.417  492.3 1676.7 10797.4
1952  0.981  0.973  0.000   7.59  1.409 1659.2  0.584  0.826  0.000  0.415  516.6 1610.3 11330.7
1953  1.059  1.046  0.000   8.34  1.471 1777.8  0.627  0.845  0.000  0.418  531.6 1775.8 11659.0
1954  0.941  0.901  0.000   7.54  1.378 1632.0  0.565  0.813  0.000  0.419  506.8 1502.7 11115.7
1955  1.155  1.163  0.000   8.87  1.185 2080.5  0.699  0.486  0.000  0.407  573.0 1999.3 12568.1
1956  0.961  0.931  0.000   7.55  1.432 1667.8  0.584  0.847  0.000  0.419  518.9 1583.8 11381.0
1957  1.006  0.974  0.000   7.96  1.690 1615.1  0.603  1.087  0.000  0.419  512.2 1642.5 11233.3
1958  0.942  0.916  0.000   7.65  1.273 1586.0  0.594  0.679  0.000  0.412  503.2 1455.3 11037.2
1959  0.998  0.963  0.000   8.22  1.608 1890.5  0.655  0.953  0.000  0.415  540.8 1565.0 11862.1
1960  0.970  0.949  0.000   7.29  1.369 1832.0  0.598  0.771  0.000  0.417  541.3 1629.3 11873.2
1961  1.009  0.990  0.000   8.06  1.734 1667.1  0.587  1.148  0.000  0.419  512.4 1663.7 11238.0
1962  0.962  0.936  0.000   7.47  1.666 1634.2  0.556  1.110  0.000  0.420  517.7 1616.1 11355.0
1963  1.018  0.981  0.000   8.27  1.724 1654.7  0.613  1.111  0.000  0.419  514.2 1701.8 11277.8
1964  1.018  1.016  0.000   7.65  1.459 1810.1  0.583  0.876  0.000  0.413  535.6 1728.5 11747.8
1965  0.977  0.958  0.000   7.59  1.424 1923.4  0.605  0.819  0.000  0.417  547.9 1664.5 12017.6
1966  1.090  1.067  0.000   8.72  1.669 1880.8  0.664  1.005  0.000  0.418  544.2 1827.6 11936.0
1967  0.961  0.942  0.000   7.58  1.350 1921.5  0.637  0.714  0.000  0.418  546.6 1546.5 11987.2
1968  1.027  0.994  0.000   8.39  1.471 1765.5  0.621  0.851  0.000  0.416  526.1 1701.3 11539.7
1969  0.904  0.872  0.000   7.26  1.568 1492.3  0.558  1.009  0.000  0.418  494.3 1489.0 10840.5
1970  0.921  0.888  0.000   7.46  1.674 1563.7  0.564  1.110  0.000  0.419  493.8 1462.5 10831.0
1971  0.989  0.953  0.000   8.07  1.333 1842.4  0.645  0.688  0.000  0.416  535.8 1608.3 11750.7
1972  1.033  1.024  0.000   8.28  1.712 1853.6  0.693  1.018  0.000  0.418  546.9 1668.0 11995.0
1973  0.900  0.865  0.000   7.35  1.858 1542.6  0.569  1.290  0.000  0.419  497.5 1438.5 10912.3
1974  0.990  0.960  0.000   7.76  1.403 1653.0  0.600  0.804  0.000  0.418  516.9 1635.8 11337.6
1975  1.016  0.987  0.000   8.35  1.591 1583.7  0.621  0.970  0.000  0.419  499.5 1606.4 10955.8
1976  0.989  0.957  0.000   7.91  1.558 1724.5  0.584  0.974  0.000  0.419  523.5 1650.8 11481.0
1977  0.938  0.907  0.000   7.71  1.614 1622.1  0.598  1.016  0.000  0.418  513.2 1480.5 11255.0
1978  1.123  1.122  0.000   8.88  1.460 1791.1  0.665  0.794  0.000  0.417  535.7 1896.8 11748.5
1979  1.092  1.088  0.000   8.50  1.736 1725.8  0.637  1.099  0.000  0.416  528.9 1850.5 11600.3
1980  1.020  1.011  0.000   7.72  1.370 1736.3  0.579  0.792  0.000  0.416  529.0 1762.5 11601.3
1981  0.994  0.980  0.000   8.13  1.634 1766.8  0.603  1.032  0.000  0.405  526.6 1640.7 11548.9
1982  1.040  1.047  0.000   7.92  1.407 1866.9  0.659  0.747  0.000  0.417  544.1 1714.6 11932.9
1983  0.957  0.944  0.000   7.37  1.500 1648.6  0.550  0.950  0.000  0.416  509.2 1618.3 11168.1
1984  1.099  1.087  0.000   8.61  1.388 1870.0  0.639  0.750  0.000  0.413  543.3 1826.6 11915.2
1985  1.065  1.077  0.000   8.32  1.700 1639.7  0.600  1.099  0.000  0.407  516.4 1879.6 11326.3
1986  0.949  0.905  0.000   7.79  1.267 1806.2  0.611  0.656  0.000  0.418  536.8 1546.9 11774.5
1987  1.010  0.982  0.000   8.04  1.600 1569.2  0.592  1.008  0.000  0.416  506.5 1682.0 11108.0
1988  1.039  1.051  0.000   7.49  1.557 1680.2  0.571  0.986  0.000  0.417  522.9 1791.8 11467.5
1989  1.043  1.025  0.000   8.29  1.463 1734.0  0.642  0.821  0.000  0.419  526.7 1729.6 11552.9
1990  0.974  0.940  0.000   7.86  1.603 1696.8  0.577  1.026  0.000  0.419  517.5 1613.4 11349.2
1991  0.987  0.964  0.000   7.95  1.838 1574.5  0.638  1.201  0.000  0.411  514.2 1604.5 11277.2
1992  1.065  1.041  0.000   8.29  1.587 1757.8  0.610  0.977  0.000  0.418  526.9 1791.9 11556.6
1993  0.931  0.920  0.000   7.41  1.668 1708.9  0.577  1.090  0.000  0.419  519.4 1497.3 11391.2
1994  1.023  0.993  0.000   8.22  1.391 1675.1  0.602  0.790  0.000  0.419  519.9 1676.8 11403.6
1995  1.035  1.016  0.000   7.99  1.404 1557.3  0.592  0.812  0.000  0.416  503.0 1770.1 11031.1
1996  0.861  0.837  0.000   7.56  1.515 1932.7  0.629  0.886  0.000  0.399  556.1 1558.2 12197.4
1997  0.995  0.973  0.000   8.04  1.744 1857.4  0.661  1.084  0.000  0.415  541.8 1592.3 11883.8
1998  1.041  1.053  0.000   7.70  1.617 1745.0  0.573  1.044  0.000  0.419  531.4 1795.2 11654.2
1999  0.952  0.902  0.000   8.06  1.553 1887.8  0.642  0.910  0.000  0.419  542.9 1523.3 11907.6
2000  1.082  1.069  0.000   8.48  1.439 1612.8  0.622  0.818  0.000  0.416  519.2 1850.0 11387.2
2001  1.064  1.036  0.000   8.52  1.387 1837.9  0.666  0.721  0.000  0.417  541.3 1697.7 11871.9
2002  0.972  0.952  0.000   7.74  1.585 1701.2  0.587  0.998  0.000  0.409  521.6 1598.3 11439.1
2003  0.966  0.933  0.000   7.75  1.668 1588.0  0.573  1.095  0.000  0.419  500.7 1584.6 10982.2
2004  0.955  0.934  0.000   7.38  1.554 1477.0  0.534  1.019  0.000  0.412  490.3 1549.8 10753.5
2005  1.063  1.054  0.000   8.20  1.634 1765.5  0.605  1.029  0.000  0.419  534.2 1814.5 11716.5
2006  1.005  0.978  0.000   8.01  1.542 1856.6  0.661  0.881  0.000  0.417  547.1 1654.2 11999.4
2007  1.123  1.085  0.000   9.19  1.454 1728.4  0.656  0.798  0.000  0.418  522.6 1848.8 11462.8
2008  0.958  0.930  0.000   7.30  1.739 1648.0  0.589  1.150  0.000  0.416  518.0 1580.4 11360.0
2009  1.162  1.185  0.000   8.04  1.375 1857.3  0.611  0.764  0.000  0.413  553.9 2108.8 12147.8
2010  1.093  1.082  0.000   8.45  1.563 1937.6  0.656  0.908  0.000  0.418  556.6 1898.4 12207.3
2011  1.085  1.063  0.000   8.74  1.382 1738.8  0.664  0.718  0.000  0.414  530.3 1736.6 11631.8
2012  1.021  0.995  0.000   8.26  1.512 1779.6  0.616  0.896  0.000  0.419  526.8 1680.2 11555.0
2013  1.011  0.981  0.000   8.32  1.494 1854.6  0.661  0.833  0.000  0.419  541.8 1634.6 11882.3
2014  0.976  0.949  0.000   7.71  1.877 1566.1  0.562  1.315  0.000  0.419  499.6 1632.9 10956.4
2015  1.029  1.023  0.000   7.97  1.430 1707.4  0.627  0.803  0.000  0.416  527.8 1707.0 11576.0
2016  0.928  0.922  0.000   8.72  1.354 1717.7  0.661  0.693  0.000  0.385  527.5 1817.2 11568.4
2017  1.179  1.181  0.000   9.52  1.797 1758.1  0.691  1.106  0.000  0.417  530.9 1955.8 11644.7
2018  1.127  1.134  0.000   9.64  1.449 1929.3  0.697  0.752  0.000  0.404  559.9 2039.6 12279.3
2019  1.088  1.101  0.000   8.62  1.289 1883.5  0.716  0.574  0.000  0.407  552.2 1782.6 12110.8
2020  1.190  1.171  0.000   8.91  2.077 1657.3  0.620  1.457  0.000  0.405  523.1 2137.3 11472.2
2021  1.014  1.036  0.000   8.57  1.146 1893.7  0.702  0.444  0.000  0.387  559.6 1631.5 12273.8
2022  1.087  1.052  0.000   9.14  1.194 1506.6  0.625  0.568  0.000  0.413  494.5 1711.1 10846.6
2023  1.137  1.118  0.000   9.30  1.273 1804.6  0.691  0.583  0.000  0.414  536.0 1826.4 11756.2
2024  1.340  1.365  0.000  10.83  1.607 1641.4  0.700  0.907  0.000  0.417  516.8 2265.9 11334.5
2025  1.129  1.157  0.000   8.67  1.365 1943.8  0.686  0.679  0.000  0.399  563.1 2048.8 12350.9
2026  0.982  0.960  0.000   7.74  1.287 1664.3  0.590  0.697  0.000  0.404  519.9 1659.2 11403.7
2027  1.020  1.049  0.000   7.81  1.618 1627.7  0.560  1.058  0.000  0.402  505.8 1843.9 11092.6
2028  0.662  0.590  0.000   8.05  1.136 1857.7  0.572  0.564  0.000  0.370  557.0 1973.8 12216.0
2029  1.206  1.225  0.000   9.13  1.455 1957.1  0.700  0.755  0.000  0.413  561.6 2096.0 12317.2
2030  0.938  0.980  0.000   9.48  1.249 1968.2  0.644  0.605  0.000  0.364  566.0 2213.9 12414.1
2031  1.231  1.241  0.000   9.56  1.525 1826.3  0.684  0.841  0.000  0.411  543.8 2092.1 11927.5
2032  1.388  1.374  0.000  11.35  1.208 2068.1  0.759  0.448  0.000  0.409  567.0 2343.4 12435.3
2033  0.969  0.931  0.000  10.67  1.547 1885.8  0.708  0.839  0.000  0.372  567.5 2354.7 12446.2
2034  1.133  1.113  0.000   9.14  1.791 1634.7  0.622  1.169  0.000  0.418  524.0 1881.2 11491.6
2035  1.028  0.964  0.000   8.98  2.133 1393.9  0.618  1.515  0.000  0.415  491.0 1578.2 10767.9
2036  1.143  1.144  0.000   8.95  1.874 1526.3  0.619  1.256  0.000  0.415  502.8 1942.5 11028.5
2037  1.183  1.197  0.000  11.03  1.121 2127.5  0.767  0.355  0.000  0.345  578.2 2612.4 12680.5
2038  1.188  1.206  0.000   8.82  1.410 1393.5  0.596  0.813  0.000  0.404  478.0 2102.4 10484.7
2039  1.253  1.296  0.000  10.97  1.507 2038.1  0.754  0.753  0.000  0.393  573.0 2408.6 12566.6
2040  1.293  1.313  0.000   9.95  1.233 1678.2  0.685  0.548  0.000  0.412  522.9 2249.7 11469.6
2041  1.300  1.451  0.000  10.39  1.622 1749.7  0.685  0.937  0.000  0.400  549.2 2542.7 12045.7
2042  1.136  1.153  0.000  11.86  1.243 2405.4  0.759  0.484  0.000  0.369  629.7 2775.0 13810.5
2043  1.430  1.444  0.000  10.91  1.490 1936.5  0.723  0.767  0.000  0.414  560.1 2607.6 12285.2
2044  1.194  1.211  0.000   9.66  1.430 1423.0  0.640  0.789  0.000  0.408  490.9 1969.5 10766.2
2045  1.219  1.207  0.000  10.04  1.357 1799.4  0.661  0.697  0.000  0.407  534.9 2106.4 11732.4
2046  1.251  1.217  0.000   9.76  2.116 1488.5  0.591  1.524  0.000  0.409  499.1 2304.4 10947.3
2047  1.159  1.136  0.000   9.33  1.902 1661.6  0.626  1.277  0.000  0.417  509.6 1962.1 11177.8
2048  1.135  1.107  0.000   9.33  1.581 1656.8  0.670  0.911  0.000  0.407  523.4 1830.1 11479.9
2049  1.222  1.223  0.000   9.71  1.704 1363.0  0.621  1.084  0.000  0.414  475.6 2085.3 10431.4
2050  1.005  1.006  0.000   8.33  1.877 1611.9  0.584  1.293  0.000  0.397  514.7 1950.0 11289.3
2051  0.984  0.997  0.000   8.02  1.878 1341.6  0.534  1.344  0.000  0.408  470.9 1678.1 10328.2
2052  0.885  0.836  0.000   9.58  1.121 1751.5  0.663  0.459  0.000  0.377  534.1 2076.1 11714.8
2053  1.309  1.340  0.000  10.18  1.268 2026.8  0.742  0.527  0.000  0.409  573.1 2257.6 12570.1
2054  1.331  1.322  0.000  10.66  1.685 1465.9  0.655  1.029  0.000  0.413  492.2 2240.8 10794.8
2055  1.141  1.134  0.000   8.81  1.368 1485.4  0.608  0.761  0.000  0.401  496.9 1946.3 10898.9
2056  1.268  1.244  0.000  10.06  1.672 1361.0  0.585  1.087  0.000  0.417  476.0 2206.9 10440.5
2057  1.361  1.359  0.000  12.36  1.359 1835.1  0.756  0.603  0.000  0.382  545.8 2811.0 11970.9
2058  1.019  1.053  0.000   9.60  1.325 1855.3  0.694  0.631  0.000  0.381  548.5 2227.3 12030.8
2059  1.110  1.102  0.000   8.99  1.691 1370.1  0.585  1.106  0.000  0.415  480.3 1800.6 10535.3
2060  1.216  1.188  0.000  10.96  1.110 1839.2  0.699  0.412  0.000  0.396  530.6 2251.5 11637.8
2061  1.376  1.448  0.000  10.59  1.730 1665.0  0.707  1.023  0.000  0.413  523.5 2362.6 11481.2
2062  1.071  1.078  0.000  11.56  1.252 1803.1  0.728  0.524  0.000  0.364  550.5 2659.9 12073.5
2063  1.429  1.497  0.000  12.60  1.681 1990.1  0.786  0.894  0.000  0.387  570.9 2882.0 12521.4
2064  1.148  1.157  0.000   8.75  1.290 1688.4  0.634  0.656  0.000  0.414  513.9 1945.8 11270.4
2065  1.207  1.239  0.000   9.93  1.850 1480.7  0.664  1.186  0.000  0.398  493.1 2027.9 10813.9
2066  1.206  1.183  0.000   9.68  1.150 1564.3  0.658  0.492  0.000  0.400  508.9 2003.1 11162.0
2067  1.246  1.235  0.000  10.19  2.061 1379.1  0.634  1.427  0.000  0.410  476.2 2031.9 10443.3
2068  1.188  1.193  0.000  11.65  1.087 2039.2  0.639  0.448  0.000  0.364  562.4 2806.5 12334.8
2069  1.396  1.432  0.000  11.15  1.287 1955.8  0.781  0.506  0.000  0.397  567.7 2427.2 12450.1
2070  1.310  1.294  0.000  10.39  1.584 1489.7  0.643  0.942  0.000  0.411  500.4 2318.8 10974.6
2071  0.944  0.738  0.000  14.18  0.649 2268.5  0.630  0.019  0.000  0.312  602.1 3511.6 13204.5
2072  1.315  1.313  0.000  10.35  1.602 1572.0  0.631  0.971  0.000  0.413  507.9 2311.2 11139.9
2073  1.263  1.288  0.000   9.66  1.558 1342.4  0.596  0.961  0.000  0.409  471.9 2189.6 10349.4
2074  1.088  1.108  0.000  10.46  1.214 2047.2  0.710  0.504  0.000  0.379  570.6 2402.8 12515.2
2075  1.157  1.153  0.000  12.13  1.133 1947.8  0.697  0.436  0.000  0.366  555.3 2826.9 12178.5
2076  1.014  0.980  0.000  10.28  1.710 1772.7  0.600  1.112  0.000  0.373  532.0 2277.6 11668.3
2077  1.297  1.361  0.000  10.45  1.245 1691.4  0.692  0.553  0.000  0.400  528.6 2297.8 11594.6
2078  1.434  1.525  0.000  10.63  2.095 1680.8  0.683  1.412  0.000  0.416  529.6 2507.7 11616.5
2079  1.183  1.184  0.000   9.16  1.265 1796.8  0.645  0.620  0.000  0.415  535.4 2029.3 11743.7
2080  1.352  1.426  0.000  12.35  1.285 1756.3  0.742  0.543  0.000  0.371  539.2 3032.4 11827.1
2081  1.218  1.236  0.000  11.00  1.637 1615.9  0.698  0.939  0.000  0.387  515.4 2412.4 11304.5
2082  1.593  1.707  0.000  12.33  1.366 1988.0  0.750  0.618  0.000  0.396  561.2 3001.5 12308.7
2083  1.383  1.453  0.000  11.21  1.572 1339.3  0.646  0.927  0.000  0.403  480.6 2536.1 10540.3
2084  1.104  1.054  0.000  11.65  1.444 1957.7  0.704  0.741  0.000  0.367  562.8 2603.4 12343.1
2085  1.231  1.344  0.000  11.05  1.350 1516.1  0.649  0.701  0.000  0.376  504.5 2715.2 11064.5
2086  1.386  1.453  0.000  11.32  2.051 1368.8  0.674  1.377  0.000  0.400  485.0 2392.5 10637.6
2087  1.715  1.766  0.000  13.41  1.481 1687.4  0.758  0.723  0.000  0.412  526.9 3068.0 11556.7
2088  1.411  1.465  0.000  11.19  1.060 1543.6  0.670  0.391  0.000  0.393  496.6 2582.2 10891.0
2089  1.562  1.764  0.000  12.55  1.544 1874.0  0.771  0.774  0.000  0.390  554.8 2961.6 12168.5
2090  1.436  1.471  0.000  12.93  1.468 1512.1  0.693  0.777  0.000  0.395  507.1 3019.9 11122.9
2091  1.288  1.260  0.000  10.45  1.506 1552.4  0.662  0.844  0.000  0.417  503.7 2229.1 11047.3
2092  1.468  1.493  0.000  11.81  1.367 1656.9  0.723  0.643  0.000  0.403  518.3 2706.9 11366.9
2093  1.606  1.650  0.000  13.24  1.188 1964.5  0.798  0.390  0.000  0.386  563.5 3112.5 12359.8
2094  1.191  1.114  0.000  12.79  1.059 1906.4  0.695  0.364  0.000  0.369  553.9 3015.5 12148.1
2095  1.173  1.188  0.000   9.80  1.761 1476.7  0.638  1.122  0.000  0.405  487.9 2008.7 10701.6
2096  1.416  1.554  0.000  11.38  1.859 1504.5  0.686  1.174  0.000  0.394  497.4 2522.3 10908.2
2097  1.409  1.438  0.000  11.04  1.203 1662.5  0.686  0.518  0.000  0.414  519.3 2507.7 11390.2
2098  1.335  1.403  0.000  11.00  1.545 1428.5  0.659  0.886  0.000  0.393  494.3 2548.9 10840.9
2099  0.994  0.969  0.000   7.68  1.434 1670.3  0.616  0.818  0.000  0.417  522.2 1659.0 11452.7
