# Supplementary material for: Climate and air pollution impacts on habitat suitability of Austrian forest ecosystems
Source: PLoS One. 2017 Sep 12;12(9):e0184194. doi: 10.1371/journal.pone.0184194 (PMC5595319; doi:10.1371/journal.pone.0184194)
Supplement: S1 File — (ZIP) [file pone.0184194.s004.zip › Deposition/BCdepo_IF_AT02.dat]

1950 0.01842 0.10871 0.02484
2000 0.01228 0.07247 0.01656
2005 0.01343 0.04510 0.01290
2010 0.02596 0.03609 0.01498
