# Supplementary material for: Climate and air pollution impacts on habitat suitability of Austrian forest ecosystems
Source: PLoS One. 2017 Sep 12;12(9):e0184194. doi: 10.1371/journal.pone.0184194 (PMC5595319; doi:10.1371/journal.pone.0184194)
Supplement: S1 File — (ZIP) [file pone.0184194.s004.zip › Deposition/BCdepo_IF_AT03.dat]

1950 0.01026 0.07740 0.01734
2000 0.00684 0.05160 0.01156
2005 0.01039 0.03525 0.01045
2010 0.01419 0.03176 0.01183
