# Supplementary material for: Climate and air pollution impacts on habitat suitability of Austrian forest ecosystems
Source: PLoS One. 2017 Sep 12;12(9):e0184194. doi: 10.1371/journal.pone.0184194 (PMC5595319; doi:10.1371/journal.pone.0184194)
Supplement: S1 File — (ZIP) [file pone.0184194.s004.zip › Deposition/BCdepo_IF_AT05.dat]

1950 0.00693 0.09776 0.01741
2000 0.00462 0.06517 0.01160
2005 0.00685 0.05609 0.01335
2010 0.00825 0.03318 0.01321
