# Supplementary material for: Climate and air pollution impacts on habitat suitability of Austrian forest ecosystems
Source: PLoS One. 2017 Sep 12;12(9):e0184194. doi: 10.1371/journal.pone.0184194 (PMC5595319; doi:10.1371/journal.pone.0184194)
Supplement: S1 File — (ZIP) [file pone.0184194.s004.zip › Deposition/BCdepo_IF_AT07.dat]

1950 0.01486 0.12986 0.03046
2000 0.00991 0.08657 0.02030
2005 0.00987 0.05778 0.01866
2010 0.00973 0.04558 0.01566
