# Supplementary material for: Climate and air pollution impacts on habitat suitability of Austrian forest ecosystems
Source: PLoS One. 2017 Sep 12;12(9):e0184194. doi: 10.1371/journal.pone.0184194 (PMC5595319; doi:10.1371/journal.pone.0184194)
Supplement: S1 File — (ZIP) [file pone.0184194.s004.zip › Deposition/BCdepo_IF_AT08.dat]

1950 0.00798 0.07724 0.01580
2000 0.00532 0.05149 0.01053
2005 0.00467 0.03297 0.00931
2010 0.00633 0.04176 0.01318
