# Supplementary material for: Climate and air pollution impacts on habitat suitability of Austrian forest ecosystems
Source: PLoS One. 2017 Sep 12;12(9):e0184194. doi: 10.1371/journal.pone.0184194 (PMC5595319; doi:10.1371/journal.pone.0184194)
Supplement: S1 File — (ZIP) [file pone.0184194.s004.zip › Deposition/BCdepo_IF_AT09.dat]

1950 0.01122 0.07748 0.01845
2000 0.00748 0.05166 0.01230
2005 0.01240 0.03161 0.01236
2010 0.01246 0.02411 0.00966
