# Supplementary material for: Climate and air pollution impacts on habitat suitability of Austrian forest ecosystems
Source: PLoS One. 2017 Sep 12;12(9):e0184194. doi: 10.1371/journal.pone.0184194 (PMC5595319; doi:10.1371/journal.pone.0184194)
Supplement: S1 File — (ZIP) [file pone.0184194.s004.zip › Deposition/BCdepo_IF_AT10.dat]

1950 0.01129 0.15497 0.04577
2000 0.00753 0.10332 0.03051
2005 0.00811 0.08431 0.03083
2010 0.01447 0.04008 0.01715
