# Supplementary material for: Climate and air pollution impacts on habitat suitability of Austrian forest ecosystems
Source: PLoS One. 2017 Sep 12;12(9):e0184194. doi: 10.1371/journal.pone.0184194 (PMC5595319; doi:10.1371/journal.pone.0184194)
Supplement: S1 File — (ZIP) [file pone.0184194.s004.zip › Deposition/BCdepo_IF_AT11.dat]

1950 0.01711 0.12763 0.03440
2000 0.01140 0.08509 0.02293
2005 0.00823 0.06128 0.01468
2010 0.01545 0.03434 0.01050
