# Supplementary material for: Climate and air pollution impacts on habitat suitability of Austrian forest ecosystems
Source: PLoS One. 2017 Sep 12;12(9):e0184194. doi: 10.1371/journal.pone.0184194 (PMC5595319; doi:10.1371/journal.pone.0184194)
Supplement: S1 File — (ZIP) [file pone.0184194.s004.zip › Deposition/BCdepo_IF_AT12.dat]

1950 0.01607 0.10365 0.03263
2000 0.01071 0.06910 0.02175
2005 0.01894 0.09162 0.03178
2010 0.01414 0.02818 0.01075
