# Supplementary material for: Climate and air pollution impacts on habitat suitability of Austrian forest ecosystems
Source: PLoS One. 2017 Sep 12;12(9):e0184194. doi: 10.1371/journal.pone.0184194 (PMC5595319; doi:10.1371/journal.pone.0184194)
Supplement: S1 File — (ZIP) [file pone.0184194.s004.zip › Deposition/BCdepo_IF_AT13.dat]

1950 0.01186 0.10945 0.02039
2000 0.00791 0.07297 0.01359
2005 0.00746 0.03826 0.00974
2010 0.01122 0.02648 0.01198
