# Supplementary material for: Climate and air pollution impacts on habitat suitability of Austrian forest ecosystems
Source: PLoS One. 2017 Sep 12;12(9):e0184194. doi: 10.1371/journal.pone.0184194 (PMC5595319; doi:10.1371/journal.pone.0184194)
Supplement: S1 File — (ZIP) [file pone.0184194.s004.zip › Deposition/BCdepo_IF_AT14.dat]

1950 0.01347 0.14479 0.03686
2000 0.00898 0.09653 0.02457
2005 0.00946 0.06031 0.01293
2010 0.03746 0.06647 0.02164
