# Supplementary material for: Climate and air pollution impacts on habitat suitability of Austrian forest ecosystems
Source: PLoS One. 2017 Sep 12;12(9):e0184194. doi: 10.1371/journal.pone.0184194 (PMC5595319; doi:10.1371/journal.pone.0184194)
Supplement: S1 File — (ZIP) [file pone.0184194.s004.zip › Deposition/BCdepo_IF_AT15.dat]

1950 0.00612 0.09368 0.02508
2000 0.00408 0.06245 0.01672
2005 0.00684 0.03641 0.01478
2010 0.00724 0.02867 0.01222
