# Supplementary material for: Climate and air pollution impacts on habitat suitability of Austrian forest ecosystems
Source: PLoS One. 2017 Sep 12;12(9):e0184194. doi: 10.1371/journal.pone.0184194 (PMC5595319; doi:10.1371/journal.pone.0184194)
Supplement: S1 File — (ZIP) [file pone.0184194.s004.zip › Deposition/BCdepo_IM_AT01_IP1.dat]

1950 0.01153 0.07287 0.02208
2000 0.00769 0.04858 0.01472
2005 0.00747 0.07862 0.01604
2010 0.00941 0.05393 0.01433
