# Supplementary material for: Climate and air pollution impacts on habitat suitability of Austrian forest ecosystems
Source: PLoS One. 2017 Sep 12;12(9):e0184194. doi: 10.1371/journal.pone.0184194 (PMC5595319; doi:10.1371/journal.pone.0184194)
Supplement: S1 File — (ZIP) [file pone.0184194.s004.zip › Deposition/BCdepo_IM_AT01_IP2.dat]

1950 0.00770 0.04909 0.01488
2000 0.00513 0.03273 0.00992
2005 0.00507 0.05421 0.01093
2010 0.00494 0.02887 0.00779
