# Supplementary material for: Climate and air pollution impacts on habitat suitability of Austrian forest ecosystems
Source: PLoS One. 2017 Sep 12;12(9):e0184194. doi: 10.1371/journal.pone.0184194 (PMC5595319; doi:10.1371/journal.pone.0184194)
Supplement: S1 File — (ZIP) [file pone.0184194.s004.zip › Deposition/NSdepo_IF_AT01_base.dat]

1880 0.01906 0.00407 0.041
1885 0.02304 0.00473 0.04143
1890 0.02738 0.0054 0.04176
1895 0.03186 0.00676 0.04216
1900 0.04028 0.00823 0.04255
1905 0.04426 0.01003 0.04293
1910 0.05703 0.01187 0.04322
1915 0.05248 0.01342 0.04357
1920 0.05733 0.01491 0.0439
1925 0.05906 0.01617 0.04451
1930 0.06572 0.01743 0.04502
1935 0.06028 0.02024 0.04559
1940 0.08671 0.02299 0.04615
1945 0.03967 0.02154 0.04668
1950 0.09612 0.02006 0.04713
1955 0.13034 0.02503 0.05094
1960 0.15245 0.02993 0.05464
1965 0.17013 0.03916 0.0574
1970 0.18698 0.04837 0.06018
1975 0.19016 0.05513 0.06669
1980 0.19276 0.06466 0.07012
1985 0.15655 0.06275 0.06913
1990 0.09658 0.0529 0.0622
1995 0.06296 0.04225 0.05444
2000 0.03041 0.03589 0.05181
2005 0.02473 0.03209 0.04988
2010 0.01355 0.02909 0.03695
