# Supplementary material for: Climate and air pollution impacts on habitat suitability of Austrian forest ecosystems
Source: PLoS One. 2017 Sep 12;12(9):e0184194. doi: 10.1371/journal.pone.0184194 (PMC5595319; doi:10.1371/journal.pone.0184194)
Supplement: S1 File — (ZIP) [file pone.0184194.s004.zip › Deposition/NSdepo_IF_AT02_base.dat]

1880 0.01906 0.00407 0.041
1885 0.02307 0.00478 0.04201
1890 0.02745 0.00553 0.04295
1895 0.03198 0.00701 0.04398
1900 0.0405 0.00864 0.04504
1905 0.04456 0.01068 0.0461
1910 0.05751 0.0128 0.0471
1915 0.05301 0.01467 0.04819
1920 0.05802 0.01652 0.0493
1925 0.05987 0.01817 0.05073
1930 0.06676 0.01987 0.05211
1935 0.06135 0.02342 0.0536
1940 0.08845 0.02701 0.0551
1945 0.04056 0.02569 0.05662
1950 0.09851 0.0243 0.05809
1955 0.13393 0.03081 0.06381
1960 0.15708 0.03745 0.06957
1965 0.17582 0.04982 0.07431
1970 0.19385 0.06261 0.07922
1975 0.19782 0.07262 0.08928
1980 0.20126 0.08673 0.09551
1985 0.1641 0.08575 0.0958
1990 0.10167 0.07366 0.08773
1995 0.06659 0.05999 0.07816
2000 0.03233 0.02721 0.07575
2005 0.02643 0.02584 0.07428
2010 0.01719 0.04733 0.06267
