# Supplementary material for: Climate and air pollution impacts on habitat suitability of Austrian forest ecosystems
Source: PLoS One. 2017 Sep 12;12(9):e0184194. doi: 10.1371/journal.pone.0184194 (PMC5595319; doi:10.1371/journal.pone.0184194)
Supplement: S1 File — (ZIP) [file pone.0184194.s004.zip › Deposition/NSdepo_IF_AT03_MFR.dat]

1880 0.01475 0.00386 0.03393
1885 0.01649 0.00424 0.03349
1890 0.01833 0.00461 0.03305
1895 0.01955 0.00546 0.0326
1900 0.02267 0.00636 0.03215
1905 0.02391 0.00737 0.03177
1910 0.02891 0.00842 0.03131
1915 0.0257 0.00917 0.03091
1920 0.02755 0.00997 0.03044
1925 0.03019 0.01048 0.03069
1930 0.03447 0.01105 0.03078
1935 0.03248 0.01246 0.03096
1940 0.04101 0.01376 0.03111
1945 0.01822 0.01272 0.03117
1950 0.04637 0.01168 0.03126
1955 0.05862 0.01411 0.03235
1960 0.06997 0.01644 0.03336
1965 0.0905 0.02297 0.03379
1970 0.10996 0.02922 0.03417
1975 0.11316 0.03281 0.0361
1980 0.1226 0.03835 0.03675
1985 0.11364 0.04018 0.04055
1990 0.07454 0.03643 0.03886
1995 0.04019 0.02739 0.02958
2000 0.03163 0.02787 0.03562
2005 0.02417 0.02287 0.03116
2010 0.01477 0.02233 0.02815
2020 0.00938 0.01368 0.03044
2030 0.00919 0.00981 0.0227
