# Supplementary material for: Climate and air pollution impacts on habitat suitability of Austrian forest ecosystems
Source: PLoS One. 2017 Sep 12;12(9):e0184194. doi: 10.1371/journal.pone.0184194 (PMC5595319; doi:10.1371/journal.pone.0184194)
Supplement: S1 File — (ZIP) [file pone.0184194.s004.zip › Deposition/NSdepo_IF_AT04_base.dat]

1880 0.01806 0.00486 0.033
1885 0.02018 0.00524 0.03268
1890 0.02263 0.00558 0.03233
1895 0.02396 0.00659 0.03195
1900 0.02806 0.00745 0.03155
1905 0.0296 0.00853 0.03112
1910 0.03522 0.00944 0.03067
1915 0.03242 0.01009 0.0302
1920 0.03221 0.01061 0.02971
1925 0.03469 0.0109 0.02947
1930 0.03811 0.01109 0.02907
1935 0.03466 0.01213 0.0287
1940 0.04272 0.01303 0.0283
1945 0.02043 0.01157 0.0279
1950 0.04123 0.01024 0.02738
1955 0.05464 0.01193 0.02821
1960 0.06147 0.01341 0.02895
1965 0.07867 0.01732 0.0293
1970 0.09483 0.02065 0.02954
1975 0.09239 0.02141 0.02935
1980 0.0943 0.02312 0.0297
1985 0.08388 0.02408 0.03413
1990 0.05808 0.02147 0.03084
1995 0.03025 0.01631 0.02342
2000 0.02524 0.01575 0.02948
2005 0.01987 0.01182 0.02188
2010 0.00456 0.0068 0.01241
