# Supplementary material for: Climate and air pollution impacts on habitat suitability of Austrian forest ecosystems
Source: PLoS One. 2017 Sep 12;12(9):e0184194. doi: 10.1371/journal.pone.0184194 (PMC5595319; doi:10.1371/journal.pone.0184194)
Supplement: S1 File — (ZIP) [file pone.0184194.s004.zip › Deposition/NSdepo_IF_AT05_MFR.dat]

1880 0.01806 0.00486 0.033
1885 0.02051 0.00532 0.03303
1890 0.02337 0.00576 0.03303
1895 0.02517 0.00692 0.03302
1900 0.02999 0.00796 0.033
1905 0.03219 0.00928 0.03295
1910 0.03899 0.01048 0.03289
1915 0.03655 0.01142 0.03281
1920 0.037 0.01227 0.03272
1925 0.04062 0.01288 0.03291
1930 0.0455 0.01341 0.03295
1935 0.04222 0.01503 0.03303
1940 0.05312 0.01657 0.03309
1945 0.02594 0.01511 0.03318
1950 0.05349 0.01377 0.03313
1955 0.07248 0.01653 0.03476
1960 0.08341 0.01921 0.03634
1965 0.10926 0.02567 0.03753
1970 0.1349 0.03175 0.03864
1975 0.1347 0.03424 0.03924
1980 0.14102 0.03858 0.04063
1985 0.12875 0.04206 0.04784
1990 0.09159 0.03941 0.04436
1995 0.04904 0.03159 0.03461
2000 0.04211 0.03236 0.04483
2005 0.03415 0.02591 0.03431
2010 0.013 0.02159 0.02737
2020 0.00786 0.0129 0.02981
2030 0.00615 0.00918 0.02218
