# Supplementary material for: Climate and air pollution impacts on habitat suitability of Austrian forest ecosystems
Source: PLoS One. 2017 Sep 12;12(9):e0184194. doi: 10.1371/journal.pone.0184194 (PMC5595319; doi:10.1371/journal.pone.0184194)
Supplement: S1 File — (ZIP) [file pone.0184194.s004.zip › Deposition/NSdepo_IF_AT07_base.dat]

1880 0.01906 0.00407 0.041
1885 0.02308 0.00477 0.04114
1890 0.02748 0.00549 0.04118
1895 0.03205 0.00694 0.04127
1900 0.04061 0.00853 0.04133
1905 0.04472 0.0105 0.04137
1910 0.05776 0.01255 0.04132
1915 0.05329 0.01434 0.0413
1920 0.05837 0.01609 0.04127
1925 0.06029 0.01764 0.04146
1930 0.06729 0.01922 0.04155
1935 0.0619 0.02258 0.04168
1940 0.08934 0.02594 0.04176
1945 0.04101 0.02459 0.04181
1950 0.09973 0.02317 0.04176
1955 0.13577 0.02927 0.04465
1960 0.15945 0.03545 0.04733
1965 0.17873 0.04699 0.04913
1970 0.19736 0.05882 0.05087
1975 0.20174 0.06797 0.05563
1980 0.2056 0.08086 0.0577
1985 0.16797 0.07963 0.05608
1990 0.10428 0.06814 0.04971
1995 0.06844 0.05527 0.04283
2000 0.03331 0.0477 0.0401
2005 0.0273 0.04336 0.03795
2010 0.01398 0.03873 0.02541
