# Supplementary material for: Climate and air pollution impacts on habitat suitability of Austrian forest ecosystems
Source: PLoS One. 2017 Sep 12;12(9):e0184194. doi: 10.1371/journal.pone.0184194 (PMC5595319; doi:10.1371/journal.pone.0184194)
Supplement: S1 File — (ZIP) [file pone.0184194.s004.zip › Deposition/NSdepo_IF_AT08_MFR.dat]

1880 0.02814 0.00471 0.04279
1885 0.03345 0.00548 0.04247
1890 0.03934 0.00619 0.04214
1895 0.04365 0.00778 0.04173
1900 0.05405 0.0094 0.04137
1905 0.0593 0.01142 0.041
1910 0.0745 0.0134 0.04062
1915 0.06993 0.0151 0.04022
1920 0.07595 0.0169 0.03981
1925 0.07767 0.01826 0.03957
1930 0.08647 0.01964 0.03924
1935 0.07879 0.02283 0.03895
1940 0.11193 0.02598 0.03859
1945 0.05211 0.02442 0.03827
1950 0.10611 0.02274 0.03787
1955 0.14838 0.02844 0.03994
1960 0.17394 0.03419 0.04184
1965 0.20152 0.0449 0.04234
1970 0.22904 0.05581 0.04277
1975 0.23938 0.06263 0.04544
1980 0.25032 0.07268 0.04676
1985 0.23206 0.07268 0.04929
1990 0.15391 0.06382 0.04971
1995 0.09718 0.05263 0.04402
2000 0.04126 0.04317 0.04025
2005 0.03866 0.0393 0.03716
2010 0.02654 0.04058 0.04279
2020 0.01691 0.02481 0.04748
2030 0.01256 0.01791 0.03307
