# Supplementary material for: Climate and air pollution impacts on habitat suitability of Austrian forest ecosystems
Source: PLoS One. 2017 Sep 12;12(9):e0184194. doi: 10.1371/journal.pone.0184194 (PMC5595319; doi:10.1371/journal.pone.0184194)
Supplement: S1 File — (ZIP) [file pone.0184194.s004.zip › Deposition/NSdepo_IF_AT09_GP.dat]

1880 0.01906 0.00407 0.041
1885 0.02314 0.00478 0.04102
1890 0.02761 0.00553 0.04095
1895 0.03225 0.007 0.04093
1900 0.04092 0.00861 0.04089
1905 0.04511 0.01061 0.04083
1910 0.0583 0.01269 0.04068
1915 0.05381 0.01451 0.04058
1920 0.05894 0.01628 0.04046
1925 0.06086 0.01783 0.04056
1930 0.06789 0.01941 0.04057
1935 0.0624 0.02277 0.04062
1940 0.08994 0.02612 0.04063
1945 0.04123 0.02471 0.04062
1950 0.10006 0.02323 0.04051
1955 0.1359 0.02928 0.04325
1960 0.15918 0.03535 0.04579
1965 0.17788 0.04671 0.04748
1970 0.19573 0.05829 0.04912
1975 0.19929 0.06711 0.05367
1980 0.2022 0.07953 0.05563
1985 0.16436 0.07808 0.05477
1990 0.09815 0.06702 0.05145
1995 0.06133 0.05328 0.04345
2000 0.02977 0.046 0.03962
2005 0.02495 0.04231 0.03913
2010 0.01789 0.04098 0.03542
2020 0.01245 0.02028 0.03733
2030 0.01072 0.01469 0.03721
