# Supplementary material for: Climate and air pollution impacts on habitat suitability of Austrian forest ecosystems
Source: PLoS One. 2017 Sep 12;12(9):e0184194. doi: 10.1371/journal.pone.0184194 (PMC5595319; doi:10.1371/journal.pone.0184194)
Supplement: S1 File — (ZIP) [file pone.0184194.s004.zip › Deposition/NSdepo_IF_AT10_MFR.dat]

1880 0.02506 0.00571 0.05786
1885 0.03019 0.00651 0.05868
1890 0.03615 0.00729 0.05949
1895 0.04003 0.00907 0.06014
1900 0.05015 0.01083 0.0607
1905 0.05543 0.01294 0.06117
1910 0.06847 0.01494 0.0616
1915 0.06697 0.01655 0.06187
1920 0.06853 0.0181 0.06203
1925 0.07396 0.01922 0.06297
1930 0.08302 0.02031 0.0637
1935 0.07677 0.0231 0.06437
1940 0.10167 0.0258 0.06488
1945 0.04856 0.02371 0.06525
1950 0.09399 0.02161 0.06544
1955 0.12903 0.02647 0.06915
1960 0.14543 0.03115 0.07256
1965 0.17394 0.0405 0.07505
1970 0.2011 0.0495 0.07711
1975 0.1974 0.05311 0.07905
1980 0.20004 0.05935 0.08054
1985 0.19098 0.06074 0.08005
1990 0.10869 0.04627 0.06389
1995 0.05229 0.04289 0.05754
2000 0.02082 0.0339 0.05315
2005 0.01873 0.02951 0.04236
2010 0.01897 0.03296 0.04362
2020 0.01623 0.02107 0.05088
2030 0.01233 0.01506 0.03083
