# Supplementary material for: Climate and air pollution impacts on habitat suitability of Austrian forest ecosystems
Source: PLoS One. 2017 Sep 12;12(9):e0184194. doi: 10.1371/journal.pone.0184194 (PMC5595319; doi:10.1371/journal.pone.0184194)
Supplement: S1 File — (ZIP) [file pone.0184194.s004.zip › Deposition/NSdepo_IF_AT11_base.dat]

1880 0.02469 0.006 0.05179
1885 0.02919 0.00687 0.05215
1890 0.03438 0.00766 0.05248
1895 0.0381 0.00954 0.05272
1900 0.04711 0.01141 0.05301
1905 0.05167 0.01373 0.0532
1910 0.06467 0.01597 0.05343
1915 0.06151 0.01786 0.05363
1920 0.06401 0.01975 0.05374
1925 0.069 0.02121 0.05427
1930 0.07761 0.02266 0.05476
1935 0.07188 0.02614 0.05522
1940 0.09676 0.02955 0.05563
1945 0.04634 0.02754 0.056
1950 0.09429 0.02559 0.05634
1955 0.13089 0.03174 0.05912
1960 0.14997 0.03789 0.06179
1965 0.18272 0.05012 0.06327
1970 0.21554 0.0624 0.06468
1975 0.21738 0.06869 0.06731
1980 0.22507 0.079 0.06884
1985 0.21964 0.08341 0.07613
1990 0.1278 0.06608 0.0654
1995 0.07261 0.05938 0.06349
2000 0.03059 0.04876 0.05988
2005 0.02848 0.04477 0.05154
2010 0.02141 0.04609 0.05479
