# Supplementary material for: Climate and air pollution impacts on habitat suitability of Austrian forest ecosystems
Source: PLoS One. 2017 Sep 12;12(9):e0184194. doi: 10.1371/journal.pone.0184194 (PMC5595319; doi:10.1371/journal.pone.0184194)
Supplement: S1 File — (ZIP) [file pone.0184194.s004.zip › Deposition/NSdepo_IF_AT12_base.dat]

1880 0.01806 0.00486 0.033
1885 0.02102 0.00535 0.0331
1890 0.02449 0.00583 0.03316
1895 0.02689 0.00703 0.03317
1900 0.03258 0.00811 0.03312
1905 0.03549 0.00947 0.03304
1910 0.04354 0.01068 0.0329
1915 0.04124 0.01165 0.03271
1920 0.04211 0.01247 0.03246
1925 0.04651 0.01304 0.03246
1930 0.05232 0.0135 0.03226
1935 0.04866 0.01501 0.03206
1940 0.06124 0.01639 0.03178
1945 0.02986 0.01477 0.03148
1950 0.06132 0.01325 0.031
1955 0.0826 0.01564 0.032
1960 0.09428 0.01781 0.03284
1965 0.12222 0.02324 0.03321
1970 0.149 0.02796 0.03339
1975 0.14656 0.0292 0.03299
1980 0.15074 0.0317 0.03313
1985 0.12742 0.03029 0.03283
1990 0.07704 0.02471 0.0289
1995 0.04112 0.01897 0.02362
2000 0.02041 0.01462 0.02051
2005 0.0185 0.01263 0.01912
2010 0.00465 0.00604 0.00931
