# Supplementary material for: Climate and air pollution impacts on habitat suitability of Austrian forest ecosystems
Source: PLoS One. 2017 Sep 12;12(9):e0184194. doi: 10.1371/journal.pone.0184194 (PMC5595319; doi:10.1371/journal.pone.0184194)
Supplement: S1 File — (ZIP) [file pone.0184194.s004.zip › Deposition/NSdepo_IF_AT13_MFR.dat]

1880 0.01813 0.00443 0.04443
1885 0.02136 0.00503 0.04408
1890 0.02497 0.00564 0.0437
1895 0.02811 0.00698 0.04331
1900 0.03467 0.00827 0.0429
1905 0.03792 0.00993 0.04253
1910 0.04826 0.01161 0.04208
1915 0.04456 0.01293 0.0416
1920 0.04807 0.01433 0.04111
1925 0.05134 0.01545 0.04127
1930 0.05793 0.01649 0.04131
1935 0.05393 0.01906 0.04138
1940 0.07465 0.02156 0.04138
1945 0.03479 0.02019 0.04134
1950 0.08045 0.01881 0.04126
1955 0.10982 0.02333 0.04265
1960 0.12897 0.02786 0.04403
1965 0.155 0.03743 0.04436
1970 0.18113 0.04698 0.04465
1975 0.18666 0.05338 0.04743
1980 0.19609 0.06292 0.04756
1985 0.17205 0.06487 0.04804
1990 0.11238 0.05691 0.03845
1995 0.07162 0.04697 0.03337
2000 0.05214 0.04117 0.03096
2005 0.03232 0.03271 0.02959
2010 0.02624 0.04089 0.04174
2020 0.01502 0.02505 0.04383
2030 0.01166 0.01702 0.0334
