# Supplementary material for: Climate and air pollution impacts on habitat suitability of Austrian forest ecosystems
Source: PLoS One. 2017 Sep 12;12(9):e0184194. doi: 10.1371/journal.pone.0184194 (PMC5595319; doi:10.1371/journal.pone.0184194)
Supplement: S1 File — (ZIP) [file pone.0184194.s004.zip › Deposition/NSdepo_IF_AT14_GP.dat]

1880 0.01813 0.00443 0.04443
1885 0.02145 0.00502 0.0434
1890 0.02516 0.00561 0.04236
1895 0.02843 0.00691 0.04133
1900 0.03519 0.00815 0.04028
1905 0.0386 0.00975 0.03929
1910 0.04927 0.01134 0.03824
1915 0.04559 0.01255 0.03718
1920 0.0493 0.01383 0.03611
1925 0.05276 0.0148 0.03563
1930 0.05964 0.01569 0.03504
1935 0.05561 0.01799 0.03447
1940 0.07709 0.02018 0.03385
1945 0.03597 0.01873 0.03319
1950 0.08327 0.01728 0.03248
1955 0.11377 0.02121 0.03293
1960 0.13368 0.02507 0.0333
1965 0.16074 0.0333 0.03286
1970 0.18788 0.04129 0.03238
1975 0.19365 0.04632 0.03364
1980 0.20342 0.05387 0.03297
1985 0.17956 0.05496 0.0327
1990 0.11566 0.04878 0.03205
1995 0.06544 0.03754 0.0246
2000 0.03718 0.03383 0.02407
2005 0.03367 0.03051 0.02325
2010 0.01407 0.01794 0.01897
2020 0.01007 0.01118 0.02257
2030 0.009 0.00809 0.02316
