# Supplementary material for: Climate and air pollution impacts on habitat suitability of Austrian forest ecosystems
Source: PLoS One. 2017 Sep 12;12(9):e0184194. doi: 10.1371/journal.pone.0184194 (PMC5595319; doi:10.1371/journal.pone.0184194)
Supplement: S1 File — (ZIP) [file pone.0184194.s004.zip › Deposition/NSdepo_IF_AT15_MFR.dat]

1880 0.01813 0.00443 0.04443
1885 0.02182 0.00511 0.04402
1890 0.02598 0.00581 0.04358
1895 0.0297 0.00729 0.0431
1900 0.03712 0.00873 0.0426
1905 0.04103 0.01059 0.04213
1910 0.05267 0.01249 0.04156
1915 0.04892 0.01402 0.04095
1920 0.05301 0.01565 0.04031
1925 0.05673 0.01695 0.04029
1930 0.06404 0.01818 0.04015
1935 0.05952 0.02107 0.04
1940 0.0821 0.02389 0.03978
1945 0.03806 0.0224 0.03949
1950 0.08738 0.02087 0.03912
1955 0.11821 0.02585 0.04013
1960 0.13728 0.03082 0.04106
1965 0.16284 0.04129 0.04098
1970 0.18741 0.05162 0.04081
1975 0.18979 0.05837 0.04284
1980 0.19546 0.06839 0.04239
1985 0.1614 0.0667 0.03989
1990 0.09749 0.05756 0.03628
1995 0.05652 0.04592 0.02889
2000 0.02639 0.03841 0.02553
2005 0.02466 0.03489 0.0251
2010 0.00739 0.01848 0.01487
2020 0.00477 0.01035 0.01811
2030 0.00379 0.00755 0.01283
