# Supplementary material for: Climate and air pollution impacts on habitat suitability of Austrian forest ecosystems
Source: PLoS One. 2017 Sep 12;12(9):e0184194. doi: 10.1371/journal.pone.0184194 (PMC5595319; doi:10.1371/journal.pone.0184194)
Supplement: S1 File — (ZIP) [file pone.0184194.s004.zip › Deposition/NSdepo_IF_AT16_base.dat]

1880 0.01806 0.00486 0.033
1885 0.02018 0.00523 0.03214
1890 0.02261 0.00555 0.03124
1895 0.02393 0.00654 0.03032
1900 0.028 0.00737 0.02936
1905 0.0295 0.00841 0.02838
1910 0.03507 0.00927 0.02738
1915 0.03224 0.00987 0.02634
1920 0.03199 0.01033 0.02529
1925 0.03439 0.01056 0.02444
1930 0.0377 0.01067 0.02347
1935 0.03421 0.01159 0.02249
1940 0.04205 0.01235 0.02148
1945 0.02005 0.01086 0.02047
1950 0.04034 0.00952 0.01937
1955 0.05328 0.01096 0.01917
1960 0.05971 0.01216 0.01882
1965 0.07608 0.01546 0.01815
1970 0.09127 0.0181 0.01735
1975 0.08846 0.01838 0.01623
1980 0.08976 0.01937 0.01535
1985 0.08389 0.01956 0.0159
1990 0.053 0.01582 0.01328
1995 0.02811 0.01148 0.00936
2000 0.01982 0.00999 0.00958
2005 0.01633 0.00759 0.00707
2010 0.00498 0.00424 0.00514
