# Supplementary material for: Climate and air pollution impacts on habitat suitability of Austrian forest ecosystems
Source: PLoS One. 2017 Sep 12;12(9):e0184194. doi: 10.1371/journal.pone.0184194 (PMC5595319; doi:10.1371/journal.pone.0184194)
Supplement: S1 File — (ZIP) [file pone.0184194.s004.zip › Deposition/NSdepo_IF_AT18_MFR.dat]

1880 0.01938 0.00529 0.04686
1885 0.02209 0.00591 0.04686
1890 0.02566 0.00646 0.04689
1895 0.02757 0.00787 0.04689
1900 0.03324 0.00916 0.04684
1905 0.03566 0.01074 0.04675
1910 0.04262 0.01227 0.04663
1915 0.04088 0.01348 0.04639
1920 0.04078 0.01458 0.04617
1925 0.046 0.01537 0.04633
1930 0.05238 0.01614 0.04643
1935 0.04863 0.01816 0.04646
1940 0.05568 0.0201 0.04643
1945 0.02888 0.01838 0.04634
1950 0.05799 0.01671 0.04618
1955 0.07655 0.02022 0.04841
1960 0.08696 0.0236 0.05039
1965 0.11858 0.03155 0.05192
1970 0.14888 0.0391 0.05321
1975 0.1428 0.04172 0.05351
1980 0.14123 0.0463 0.05475
1985 0.09528 0.04036 0.04839
1990 0.06405 0.03627 0.04353
1995 0.03431 0.03155 0.03848
2000 0.01641 0.02722 0.03615
2005 0.01365 0.0229 0.03328
2010 0.00492 0.01585 0.01951
2020 0.00386 0.00959 0.02172
2030 0.00381 0.00694 0.01503
