# Supplementary material for: Climate and air pollution impacts on habitat suitability of Austrian forest ecosystems
Source: PLoS One. 2017 Sep 12;12(9):e0184194. doi: 10.1371/journal.pone.0184194 (PMC5595319; doi:10.1371/journal.pone.0184194)
Supplement: S1 File — (ZIP) [file pone.0184194.s004.zip › Deposition/NSdepo_IM_AT01_IP1_base.dat]

1880 0.02469 0.006 0.05179
1885 0.02912 0.00699 0.05316
1890 0.03423 0.00795 0.05454
1895 0.03788 0.01007 0.05585
1900 0.04678 0.01226 0.05724
1905 0.05128 0.015 0.05856
1910 0.06416 0.01775 0.05997
1915 0.06102 0.02019 0.06138
1920 0.06353 0.02271 0.06273
1925 0.06855 0.0248 0.06461
1930 0.07718 0.02695 0.06651
1935 0.07159 0.03161 0.06843
1940 0.09656 0.03633 0.07036
1945 0.04634 0.03441 0.07229
1950 0.09453 0.0325 0.07424
1955 0.1316 0.04098 0.07957
1960 0.15127 0.04971 0.08495
1965 0.18495 0.06681 0.08889
1970 0.21899 0.08453 0.09286
1975 0.22178 0.09452 0.09881
1980 0.23066 0.11046 0.10337
1985 0.2342 0.12164 0.12945
1990 0.13354 0.09979 0.12253
1995 0.07972 0.08735 0.12087
2000 0.03414 0.07786 0.10966
2005 0.03436 0.07213 0.10717
2010 0.02211 0.06803 0.12401
