# Supplementary material for: Climate and air pollution impacts on habitat suitability of Austrian forest ecosystems
Source: PLoS One. 2017 Sep 12;12(9):e0184194. doi: 10.1371/journal.pone.0184194 (PMC5595319; doi:10.1371/journal.pone.0184194)
Supplement: S1 File — (ZIP) [file pone.0184194.s004.zip › Deposition/NSdepo_IM_AT01_IP2_MFR.dat]

1880 0.02469 0.006 0.05179
1885 0.02883 0.00693 0.05319
1890 0.03355 0.00782 0.05461
1895 0.03674 0.00983 0.05595
1900 0.0449 0.01188 0.05738
1905 0.04868 0.01444 0.05874
1910 0.06022 0.01696 0.06018
1915 0.05661 0.01916 0.06163
1920 0.05825 0.0214 0.06301
1925 0.06208 0.02321 0.06494
1930 0.06902 0.02506 0.06688
1935 0.06319 0.0292 0.06885
1940 0.08409 0.03335 0.07082
1945 0.0398 0.03139 0.0728
1950 0.08005 0.02948 0.07479
1955 0.10981 0.03695 0.0802
1960 0.12431 0.04456 0.08565
1965 0.14961 0.05955 0.08966
1970 0.17429 0.07492 0.0937
1975 0.17355 0.08332 0.09974
1980 0.17737 0.09685 0.10438
1985 0.17686 0.10609 0.13077
1990 0.09896 0.08658 0.12382
1995 0.05793 0.0754 0.12218
2000 0.02431 0.06262 0.11089
2005 0.02396 0.06034 0.10841
2010 0.01508 0.05787 0.12549
2020 0.0092 0.03459 0.12907
2030 0.00841 0.02442 0.08611
