# Supplementary material for: Climate and air pollution impacts on habitat suitability of Austrian forest ecosystems
Source: PLoS One. 2017 Sep 12;12(9):e0184194. doi: 10.1371/journal.pone.0184194 (PMC5595319; doi:10.1371/journal.pone.0184194)
Supplement: S1 File — (ZIP) [file pone.0184194.s004.zip › GrowUp/IF_AT01_BASELINEx_bas.outgrowup]

1950	0.0184743770531667	0.00823124150900397	0.00807200868963839	0.000603231209871734	2.70188775404591	0.067842448568326
1951	0.022491919060633	0.0100212536128413	0.00982739312841687	0.000734413263745588	3.28945547121977	0.0825958492501585
1952	0.0515670784742369	0.0199173208742288	0.0194787364631273	0.00145182374311964	10.3768658595404	0.261923582241977
1953	0.0713867759020894	0.0245367085382355	0.023976611819444	0.00178677242230435	17.0596675756943	0.432701335832894
1954	0.0853039856420948	0.0264554442024578	0.0258554568074822	0.00192618175542539	22.8409165838455	0.582020661324286
1955	0.123287846785293	0.034831992177288	0.0340721668599878	0.00253941619202961	35.8378514079513	0.917280547150654
1956	0.172105349489521	0.0138916381482543	0.00997371982680926	0.000577619676171925	130.619450152736	2.2484697366228
1957	0.152448521083744	0.0422583012847817	0.0414235776848443	0.00308914778049115	44.3906295392506	1.14586933604175
1958	0.257930163964343	0.0645335605387038	0.063362914215337	0.00472855895176039	80.8131783033966	2.09450604901604
1959	0.27777655911488	0.0634794906647551	0.062427755978541	0.00466174293348942	91.8593181039891	2.39021459172836
1960	0.289292318979023	0.0609137079328972	0.0599908242312615	0.00448161122939161	99.7598319027101	2.60584376152017
1961	0.303417813408814	-0.00646020625026654	-0.0136263944078454	-0.00134934330522763	269.481777813427	4.73404617427994
1962	0.45309529695393	0.0994875994986841	0.0980331903926894	0.0073252697295563	150.736944082294	3.97292153491633
1963	0.425445544902994	0.08516748537145	0.0839497213547216	0.0062728581042154	148.035708237453	3.92149679216737
1964	0.455976771745279	0.0839672895838634	0.0827345924544594	0.00618115570826087	164.344702600278	4.37506761589368
1965	0.576343489337984	0.098303897324821	0.0967375226471399	0.00722457918712946	213.773752139057	5.71845531509113
1966	0.636655935807546	-0.0505358405723196	-0.0668937536843926	-0.00576344784244939	609.117553753309	10.9329889041709
1967	0.598016472795658	0.110666372965671	0.108404312655188	0.00808146857811804	212.561184701036	5.73940548316794
1968	0.709113480783009	0.120425864322977	0.117462586013052	0.00874265223226183	261.093161585834	7.08182010551349
1969	0.735050490658748	0.115356185242521	0.111838456168719	0.00830552142884872	278.707743911865	7.5931981466194
1970	0.987039405253227	0.143944173217411	0.138432278810648	0.0102487655330111	383.805753579752	10.5020791679906
1971	0.759022372023272	-0.150858061031235	-0.178088351967256	-0.0146268254147141	911.527472999358	15.7058721918828
1972	0.709801150323301	0.125754413721807	0.119955708673206	0.00885266545531389	256.36914631612	7.0774559305372
1973	0.76924506921261	0.125327158872232	0.118354978589981	0.00870021262370559	287.556703836702	7.97408590505456
1974	1.01306612057086	0.153192209170747	0.143089270437619	0.0104714845450861	389.195255508978	10.8396922515947
1975	0.963055503810524	0.135445674491625	0.124991302180269	0.00910174865128563	378.935955422646	10.5987258134177
1976	0.844609425883819	-0.192348458159546	-0.223016428365596	-0.0182616255397981	1063.56824580884	18.1794540636068
1977	0.831948341759591	0.147213290479438	0.135503966801589	0.00985483394920644	302.164381709404	8.51911436710953
1978	1.04730195520417	0.171535777330532	0.156175732239652	0.0113057170497485	392.189212222744	11.0984440237876
1979	0.974598334650739	0.149301033048638	0.134590289859207	0.00970025558727191	373.440411359331	10.6054544327133
1980	0.988812627702862	0.142969998176498	0.127802712766103	0.00917572231246699	385.430042877341	10.9828446360956
1981	0.880457957087312	-0.235972796766055	-0.262104058761198	-0.0212546601747581	1185.35612226308	19.5994761543113
1982	0.709238051311233	0.135052665151582	0.121548414120898	0.00874924498096527	252.120666148203	7.17985773065487
1983	0.801505753152418	0.142428898381711	0.127219227387609	0.00912473599961711	294.127111742892	8.36725758651973
1984	0.945907659268054	0.158149727344458	0.14025364064661	0.0100253455209908	356.209404155996	10.1201490946244
1985	1.13769917723034	0.17993993295996	0.158248103380212	0.0112578273626884	438.313738559126	12.4347028861055
1986	0.838390398507612	-0.231676484479927	-0.252770984477017	-0.020528761574139	1171.56895528893	18.642698105219
1987	0.835896814372342	0.173224943718776	0.152734545391093	0.0108610642662253	296.004427925775	8.31665050649784
1988	0.923134642203318	0.179286991366571	0.156778166782036	0.0110952589871243	339.220632038594	9.47708229766537
1989	1.01838689094753	0.186835620976687	0.162021618609261	0.011411326499321	386.209253603408	10.7229270731587
1990	0.832337296705367	0.145239637370209	0.124880486294851	0.00875131656827295	324.495138301913	8.94841802892068
1991	1.07499570281124	-0.249969801341208	-0.250200835979087	-0.0197274550217937	1344.38592744616	21.3257671619033
1992	0.748939864739834	0.162515268148521	0.139301588472556	0.00973198169397827	280.406697572897	7.48798367764942
1993	0.950170989283411	0.195698025994274	0.166455495969648	0.0115759852521322	367.293882479548	9.74243099331772
1994	1.05557984602341	0.207986856920201	0.175626013186307	0.0121600343383491	419.478344614764	11.0419937516814
1995	1.0091419805079	0.187857585792917	0.157424990674879	0.0108511791853602	413.6535952077	10.7973034896411
1996	0.742605048157256	-0.200481293913332	-0.199408440967175	-0.0158164805560548	1040.48908147423	15.4284561067357
1997	0.661830235926749	0.150927744525166	0.12660662266803	0.00872431740027449	260.407927657604	6.59341336658172
1998	0.803330561637562	0.172694220220818	0.144055123815296	0.00989369548373407	325.798086665836	8.21702304928968
1999	0.772164625399099	0.15758475541842	0.130846840737819	0.0089628665987969	321.219088396844	8.067000118567
2000	1.02301812167611	0.199387333933923	0.164970253823142	0.0112761597215614	434.841193313085	10.8727121062664
2001	0.866903691132442	-0.112803726076751	-0.119286191530185	-0.00999899607472656	990.175293596212	15.3646116235177
2002	0.70753619768815	0.15295045612626	0.126765744494651	0.00866861333801756	294.904080251392	7.25506706005913
2003	0.885355815420475	0.182240920146906	0.15061170622754	0.0102808969846855	376.778405590824	9.25196123021785
2004	0.726027154938395	0.14273330605842	0.117640921203401	0.00801562293979775	314.762946344833	7.71361635451818
2005	0.97776269961936	0.183408607943014	0.150757792902268	0.010255447543156	431.553834646314	10.5528366417832
2006	0.760124559120489	-0.132051455016921	-0.131367777426652	-0.0107073981807536	937.749210840468	14.0630175569659
2007	0.722325516043744	0.150473921268127	0.123700185250523	0.00840806798052937	314.020571382488	7.53871711843844
2008	0.819162707726814	0.162823107510857	0.133343789904285	0.00904057158337561	364.751322610377	8.69866456977338
2009	0.573492536148783	0.109003662840688	0.0888727965032633	0.00600766420362531	261.312194609523	6.18596178766087
2010	0.778649435284926	0.141816974658699	0.115032044923851	0.00774797844816475	362.829085257856	8.51905809954632
2011	0.888818523230467	-0.0874955617827074	-0.092014396277688	-0.00790231924562444	963.183920796087	14.9445029879193
2012	0.870794969622672	0.167549160011423	0.135274685365991	0.00907517219519283	406.519243369731	9.39053901116182
2013	0.728963480427239	0.134197625481659	0.107859212206284	0.00721324629567402	345.618231915698	7.97300752378655
2014	0.846373014191608	0.149545962146721	0.119700198524708	0.00798221879302917	406.941139215177	9.37157205892404
2015	0.769426479887636	0.131222143932309	0.104610603211851	0.00695414310042363	374.460060320441	8.60667241316816
2016	0.599219365152807	-0.0832359721352007	-0.0819520565820815	-0.00678049793397807	697.781772504006	10.5335304438879
2017	0.652088689035763	0.120407359424697	0.095983307524007	0.00637198829295636	313.786591748323	7.14074546118937
2018	0.747302531090062	0.133533565697066	0.106245097221096	0.00704235764425834	363.534856320832	8.2601056834776
2019	0.650238972133142	0.112709956072818	0.089596051942941	0.00593559746395859	319.308916333196	7.24522255865317
2020	0.831442453491693	0.14006738323917	0.111339871487358	0.00737585974998001	411.622809739866	9.32964569844005
2021	0.687441468517009	-0.0271448417644971	-0.0329002021498834	-0.00322089852796784	655.0663330577	10.6580239760005
2022	0.601556185731542	0.10450934887842	0.0832559985223433	0.00552069570811978	296.532060076128	6.69193662256606
2023	0.806132683237872	0.135744545802768	0.108054869059486	0.00716203168749541	400.594532681481	9.03989980524315
2024	0.784520475335973	0.128072925499497	0.101825468346258	0.00674331674213434	392.852930126279	8.86618149007968
2025	0.749774415563258	0.118218275437884	0.0938788082560698	0.00621645303677078	378.498245265397	8.54390062991529
2026	0.869058559842246	-0.0567118676586635	-0.0587396439122626	-0.00524351887386597	859.12558490311	13.8478369423905
2027	0.581002809928017	0.0933069775878392	0.0739153239360979	0.00488784813768332	292.939216790106	6.59524938842455
2028	0.796535245451784	0.123309310303418	0.0973408465253022	0.00642505201060976	405.14733331342	9.12433609392455
2029	0.725612008988549	0.108320763651107	0.0851218665766252	0.00560539102574202	372.286387687878	8.385307557591
2030	0.923331362154003	0.132975143779354	0.103922224324123	0.00682121604370767	477.821336402681	10.7610860263235
2031	0.790723437068384	-0.0407634475529971	-0.0421572428689361	-0.00381240876394937	733.781233652737	12.2920536493692
2032	0.589008868565811	0.0850828410544635	0.0660005564804715	0.00430630992148632	306.337895882566	6.87214471387684
2033	0.763326235863034	0.1063683533297	0.082184506907599	0.00534569268124678	400.37230342049	8.97687162820701
2034	0.713487658292243	0.0958993494682147	0.0738626341603498	0.00478961757563129	377.309946070909	8.45415164824594
2035	0.73154777948771	0.0955150536424511	0.0734357655364417	0.00474826583872028	389.405512382152	8.71859380457987
2036	0.751792945285048	-0.0596256286636117	-0.0565549274165636	-0.00481459460777479	730.233340699407	12.0719801828234
2037	0.693701450793056	0.0921763667399382	0.0710501825546705	0.00457625103029204	370.053091222435	8.24689633079393
2038	0.599624290586635	0.0771130381214803	0.0595552426777378	0.00382795848956763	322.006171814806	7.17173189070669
2039	0.660421194187985	0.082066128156036	0.0636081056327611	0.00408054437592433	356.975046482028	7.94629920114446
2040	0.758504135881995	0.0909113455749532	0.0708230333967578	0.00453674786609429	412.612692172711	9.18095712557961
2041	0.729005044125787	-0.0110955735713926	-0.0142823184125065	-0.00171249355359537	604.272715206217	10.7740045455613
2042	0.817796958991389	0.0957986308599386	0.075374415738086	0.00481328346131031	447.435660014161	9.93609718075798
2043	0.816649779131651	0.0921272124237242	0.0727819096292928	0.00463717949979251	449.517470432184	9.98169645454272
2044	0.700721424010221	0.0761317040122491	0.060355849636524	0.00383528895146907	387.954894620419	8.61452487270443
2045	0.636748788154717	0.0667006544424007	0.0530549480908151	0.0033651870420593	354.43474700914	7.87018108045079
2046	0.928416009185279	-0.031653535932777	-0.0308331753438101	-0.00305442433124759	789.074824813693	14.0183733392709
2047	0.553148901815322	0.0570592547693334	0.0454933165804565	0.00287425934818353	309.230856243938	6.85593692089861
2048	0.888365248968749	0.0885669662199226	0.0706159029409911	0.00444821642974562	499.131702381889	11.0656901188145
2049	0.744009198366896	0.0717992069988114	0.0571663176208341	0.00358892607729581	420.047343373838	9.31104879285022
2050	0.866799505085568	0.0811149057878136	0.0644108044249384	0.00402806653006418	491.635024031391	10.8950483519208
2051	0.652171828361329	-0.0247660073362366	-0.0204339934753022	-0.0018255309246747	532.318402016789	9.77331394260276
2052	0.802301404451156	0.0747538066997049	0.0589712577568728	0.00366569776239867	457.458775880165	10.0996466355092
2053	0.719925580065172	0.0653388021836433	0.0514399312899081	0.00318619409445956	412.034163277903	9.09317463794159
2054	0.846335451492017	0.0749427409067156	0.058907537516264	0.00363698464306378	486.013821362819	10.7214195079178
2055	0.668425401341407	0.0575047494484454	0.0451874183088033	0.00278637300621925	385.190761035087	8.49380611437226
2056	0.705021986073785	-0.0336842278747533	-0.0282258197436806	-0.0023971937230236	585.798569088376	10.6826432411898
2057	0.707073857411579	0.0607583362206171	0.0477458641863206	0.00294202956679091	408.810320854521	8.98171303858105
2058	0.797973908364294	0.0668574851529132	0.0526221241474603	0.00324062537365898	462.433437003686	10.158664504601
2059	0.798537308946775	0.0653293203332095	0.0515368865344369	0.00317437752735554	463.598542656413	10.1845442164987
2060	0.544822140895774	0.0435611645735527	0.0344638429241997	0.00212415494197798	316.743442591669	6.9597426572184
2061	0.849630071266177	-0.0111177505037349	-0.0116134312436106	-0.00138124944780711	653.72162921705	12.3422519128725
2062	0.738261886164415	0.058078912063722	0.0461625055195191	0.00284862241232742	429.657358328687	9.43475538284665
2063	0.891312195012014	0.0680941287012009	0.0542527225703217	0.00334743939509183	519.648177368253	11.4180708613328
2064	0.66746615459775	0.049405033351733	0.039449272899719	0.00243319858645077	389.894244566898	8.57312449813614
2065	0.792870428293662	0.0570401144059302	0.0456370961887837	0.00281349156660059	463.890629538967	10.2079936580703
2066	0.768234288762978	-0.0167324095905513	-0.0155260042311871	-0.00155893325965081	594.739448442827	11.2489024854307
2067	0.861939350340122	0.0601697174490333	0.0482462496631617	0.00296798610246247	505.550175346777	11.1259086911978
2068	0.768818250889655	0.0517322436355519	0.0415345488152233	0.00255021833065258	452.03742769723	9.95619539547034
2069	0.721930236844068	0.0466772727569435	0.0375181115762702	0.00229793374594325	425.637649522436	9.38173205474397
2070	0.708271520869563	0.0438858048615872	0.0353042389702095	0.00215500775017676	418.829471976415	9.23786047163824
2071	0.705000743213894	-0.0196570314869486	-0.01564488358991	-0.00136455221259221	533.103577738005	10.3280559655201
2072	0.721329989831253	0.0425890493452865	0.0342277890379623	0.00207736886625515	428.798507123467	9.44746430430174
2073	0.655359306501789	0.0372330343087038	0.029907987086637	0.00180990794869529	390.518854324579	8.60852910308342
2074	0.780090130160742	0.0427364610265038	0.0342917099477918	0.00206996921516232	465.839428031966	10.2737316271167
2075	0.703746003615258	0.0377130674515354	0.0302150532323844	0.00182208988142052	420.693816928725	9.28213468260839
2076	0.758908569813598	-0.0263891144199579	-0.021501555261564	-0.00176812521249123	578.321386317694	11.20704038643
2077	0.879488302059904	0.0471003845987469	0.0375038899614181	0.00226269637773357	526.504741358151	11.6001509997499
2078	0.861506406334069	0.0455408310266642	0.0361409023285746	0.00218115992568937	515.890271488759	11.3710302171491
2079	0.652287044251033	0.0341515475317632	0.0269950591451408	0.00163177835495366	390.606542402096	8.61316702380911
2080	0.71996445429864	0.037437384948014	0.0294608619100134	0.00178310138786373	431.035650079066	9.50867855817548
2081	0.873170819591073	-0.0128292931753507	-0.0120985032285423	-0.00117888265897664	635.181982521699	12.5900538956854
2082	0.753906900779706	0.0395169943019616	0.030834982757851	0.00187247054481169	451.230158400657	9.94803658506297
2083	0.771803307498665	0.0400288480454816	0.0311243233830436	0.00189195203492126	461.955442779711	10.1891715102068
2084	0.866847252225571	0.0444176015474384	0.0344247692543169	0.00209413296868702	518.916189203778	11.4508000613485
2085	0.588896806985458	0.0295267049873437	0.0228120088747183	0.00138744360373667	352.794832483061	7.78859854294029
2086	0.820324566776469	-0.014503272783682	-0.0138056965959173	-0.00124932521615269	597.942827166976	11.8592740274486
2087	0.791425806527162	0.0386187130861279	0.0296801785325392	0.00180362121556092	475.113473894971	10.4829616080759
2088	0.754435466209204	0.0357698843067959	0.0274292088043258	0.00166511858132496	453.438062571242	10.0093053121079
2089	0.600967011557749	0.0276079221098735	0.0211305440317519	0.00128097699540272	361.674162881978	7.98726996439118
2090	0.599298257523214	0.0266005594218563	0.0203278417784305	0.00122988264278863	361.190083386895	7.98006981534371
2091	0.761242439134233	-0.0187296091616365	-0.0170823534695074	-0.00143191499688437	558.812377539901	11.0897399005647
2092	0.704004746653832	0.0297053901439795	0.022628057862895	0.00136309061769323	425.717337065857	9.39980601679714
2093	0.75870288210126	0.0307905301501452	0.0234085255643959	0.00140604797737606	459.495913959177	10.1499308219771
2094	0.900755784946585	0.0351000158386671	0.0266282988684464	0.0015944230302306	546.369448537898	12.0738867231678
2095	0.740450956572165	0.0284578703682264	0.0215764957799071	0.00129105181524923	449.235162701485	9.93141266815266
2096	0.850920659065621	-0.0256997843591639	-0.0228630070760318	-0.00184542433333459	628.28998517012	12.4743674571469
2097	0.779012647772281	0.029755250919317	0.0225374033427348	0.00134663668865621	473.102587137599	10.4520415644664
2098	0.935926108274344	0.0351870281202613	0.0266313549348695	0.00158978287236929	568.573015153787	12.5663353040016
2099	0.904502935239023	0.0334476119035025	0.0252929892277883	0.00150847339828448	549.668231571866	12.1533795724182
2100	0.917621885847461	0.0333490652572833	0.0251944639478178	0.00150003050344716	557.844632198608	12.339035594397
