# Supplementary material for: Climate and air pollution impacts on habitat suitability of Austrian forest ecosystems
Source: PLoS One. 2017 Sep 12;12(9):e0184194. doi: 10.1371/journal.pone.0184194 (PMC5595319; doi:10.1371/journal.pone.0184194)
Supplement: S1 File — (ZIP) [file pone.0184194.s004.zip › GrowUp/IF_AT01_BASELINEx_GPx.outgrowup]

1950	0.0184743770531667	0.00823124150900397	0.00807200868963839	0.000603231209871734	2.70188775404591	0.067842448568326
1951	0.022491919060633	0.0100212536128413	0.00982739312841687	0.000734413263745588	3.28945547121977	0.0825958492501585
1952	0.0515670784742369	0.0199173208742288	0.0194787364631273	0.00145182374311964	10.3768658595404	0.261923582241977
1953	0.0713867759020894	0.0245367085382355	0.023976611819444	0.00178677242230435	17.0596675756943	0.432701335832894
1954	0.0853039856420948	0.0264554442024578	0.0258554568074822	0.00192618175542539	22.8409165838455	0.582020661324286
1955	0.123287846785293	0.034831992177288	0.0340721668599878	0.00253941619202961	35.8378514079513	0.917280547150654
1956	0.172105349489521	0.0138916381482543	0.00997371982680926	0.000577619676171925	130.619450152736	2.2484697366228
1957	0.152448521083744	0.0422583012847817	0.0414235776848443	0.00308914778049115	44.3906295392506	1.14586933604175
1958	0.257930163964343	0.0645335605387038	0.063362914215337	0.00472855895176039	80.8131783033966	2.09450604901604
1959	0.27777655911488	0.0634794906647551	0.062427755978541	0.00466174293348942	91.8593181039891	2.39021459172836
1960	0.289292318979023	0.0609137079328972	0.0599908242312615	0.00448161122939161	99.7598319027101	2.60584376152017
1961	0.303417813408814	-0.00646020625026654	-0.0136263944078454	-0.00134934330522763	269.481777813427	4.73404617427994
1962	0.45309529695393	0.0994875994986841	0.0980331903926894	0.0073252697295563	150.736944082294	3.97292153491633
1963	0.425445544902994	0.08516748537145	0.0839497213547216	0.0062728581042154	148.035708237453	3.92149679216737
1964	0.455976771745279	0.0839672895838634	0.0827345924544594	0.00618115570826087	164.344702600278	4.37506761589368
1965	0.576343489337984	0.098303897324821	0.0967375226471399	0.00722457918712946	213.773752139057	5.71845531509113
1966	0.636655935807546	-0.0505358405723196	-0.0668937536843926	-0.00576344784244939	609.117553753309	10.9329889041709
1967	0.598016472795658	0.110666372965671	0.108404312655188	0.00808146857811804	212.561184701036	5.73940548316794
1968	0.709113480783009	0.120425864322977	0.117462586013052	0.00874265223226183	261.093161585834	7.08182010551349
1969	0.735050490658748	0.115356185242521	0.111838456168719	0.00830552142884872	278.707743911865	7.5931981466194
1970	0.987039405253227	0.143944173217411	0.138432278810648	0.0102487655330111	383.805753579752	10.5020791679906
1971	0.759022372023272	-0.150858061031235	-0.178088351967256	-0.0146268254147141	911.527472999358	15.7058721918828
1972	0.709801150323301	0.125754413721807	0.119955708673206	0.00885266545531389	256.36914631612	7.0774559305372
1973	0.76924506921261	0.125327158872232	0.118354978589981	0.00870021262370559	287.556703836702	7.97408590505456
1974	1.01306612057086	0.153192209170747	0.143089270437619	0.0104714845450861	389.195255508978	10.8396922515947
1975	0.963055503810524	0.135445674491625	0.124991302180269	0.00910174865128563	378.935955422646	10.5987258134177
1976	0.844609425883819	-0.192348458159546	-0.223016428365596	-0.0182616255397981	1063.56824580884	18.1794540636068
1977	0.831948341759591	0.147213290479438	0.135503966801589	0.00985483394920644	302.164381709404	8.51911436710953
1978	1.04730195520417	0.171535777330532	0.156175732239652	0.0113057170497485	392.189212222744	11.0984440237876
1979	0.974598334650739	0.149301033048638	0.134590289859207	0.00970025558727191	373.440411359331	10.6054544327133
1980	0.988812627702862	0.142969998176498	0.127802712766103	0.00917572231246699	385.430042877341	10.9828446360956
1981	0.880457957087312	-0.235972796766055	-0.262104058761198	-0.0212546601747581	1185.35612226308	19.5994761543113
1982	0.709238051311233	0.135052665151582	0.121548414120898	0.00874924498096527	252.120666148203	7.17985773065487
1983	0.801505753152418	0.142428898381711	0.127219227387609	0.00912473599961711	294.127111742892	8.36725758651973
1984	0.945907659268054	0.158149727344458	0.14025364064661	0.0100253455209908	356.209404155996	10.1201490946244
1985	1.13769917723034	0.17993993295996	0.158248103380212	0.0112578273626884	438.313738559126	12.4347028861055
1986	0.838390398507612	-0.231676484479927	-0.252770984477017	-0.020528761574139	1171.56895528893	18.642698105219
1987	0.835896814372342	0.173224943718776	0.152734545391093	0.0108610642662253	296.004427925775	8.31665050649784
1988	0.923134642203318	0.179286991366571	0.156778166782036	0.0110952589871243	339.220632038594	9.47708229766537
1989	1.01838689094753	0.186835620976687	0.162021618609261	0.011411326499321	386.209253603408	10.7229270731587
1990	0.832337296705367	0.145239637370209	0.124880486294851	0.00875131656827295	324.495138301913	8.94841802892068
1991	1.07499570281124	-0.249969801341208	-0.250200835979087	-0.0197274550217937	1344.38592744616	21.3257671619033
1992	0.748939864739834	0.162515268148521	0.139301588472556	0.00973198169397827	280.406697572897	7.48798367764942
1993	0.950170989283411	0.195698025994274	0.166455495969648	0.0115759852521322	367.293882479548	9.74243099331772
1994	1.05557984602341	0.207986856920201	0.175626013186307	0.0121600343383491	419.478344614764	11.0419937516814
1995	1.0091419805079	0.187857585792917	0.157424990674879	0.0108511791853602	413.6535952077	10.7973034896411
1996	0.742605048157256	-0.200481293913332	-0.199408440967175	-0.0158164805560548	1040.48908147423	15.4284561067357
1997	0.661830235926749	0.150927744525166	0.12660662266803	0.00872431740027449	260.407927657604	6.59341336658172
1998	0.803330561637562	0.172694220220818	0.144055123815296	0.00989369548373407	325.798086665836	8.21702304928968
1999	0.772164625399099	0.15758475541842	0.130846840737819	0.0089628665987969	321.219088396844	8.067000118567
2000	1.02301812167611	0.199387333933923	0.164970253823142	0.0112761597215614	434.841193313085	10.8727121062664
2001	0.866903691132442	-0.112803726076751	-0.119286191530185	-0.00999899607472656	990.175293596212	15.3646116235177
2002	0.70753619768815	0.15295045612626	0.126765744494651	0.00866861333801756	294.904080251392	7.25506706005913
2003	0.885355815420475	0.182240920146906	0.15061170622754	0.0102808969846855	376.778405590824	9.25196123021785
2004	0.726027154938395	0.14273330605842	0.117640921203401	0.00801562293979775	314.762946344833	7.71361635451818
2005	0.97776269961936	0.183408607943014	0.150757792902268	0.010255447543156	431.553834646314	10.5528366417832
2006	0.760124559120489	-0.132051455016921	-0.131367777426652	-0.0107073981807536	937.749210840468	14.0630175569659
2007	0.722325516043744	0.150473921268127	0.123700185250523	0.00840806798052937	314.020571382488	7.53871711843844
2008	0.819162707726814	0.162823107510857	0.133343789904285	0.00904057158337561	364.751322610377	8.69866456977338
2009	0.573492536148783	0.109003662840688	0.0888727965032633	0.00600766420362531	261.312194609523	6.18596178766087
2010	0.778649435284926	0.141816974658699	0.115032044923851	0.00774797844816475	362.829085257856	8.51905809954632
2011	0.887662945381496	-0.087381806352958	-0.0918947657846843	-0.00789204521910827	961.93165841151	14.9250732211386
2012	0.86694266288373	0.167113489302809	0.13492293655372	0.00905157442424125	405.462189268044	9.34421924749737
2013	0.723428943221419	0.133674203210392	0.107438519860742	0.00718511186523432	344.270188093826	7.90468241435679
2014	0.837233345929994	0.148768246576025	0.119077696205877	0.00794070716840939	404.824836937395	9.25713841636119
2015	0.758627968663385	0.130369116014577	0.103930567340188	0.00690893671961929	372.025830273919	8.47020562997564
2016	0.588795606295951	-0.0825866676273196	-0.0813127676015618	-0.00672760484267063	692.338538782073	10.3633056600904
2017	0.638913179724066	0.119311544568938	0.095109773424495	0.00631399749018895	310.930852610627	6.97535855286574
2018	0.729755101303186	0.132144679875445	0.105140039415017	0.00696910991338382	359.753721555402	8.03856130609964
2019	0.632823557252167	0.111391119744897	0.0885476749205568	0.005866144135822	315.572634168226	7.02432917073125
2020	0.80640509677398	0.13824632797081	0.109892310642987	0.0072799641321298	406.271186336051	9.01090782971357
2021	0.664774027200986	-0.0267742021318978	-0.0324509779862994	-0.00317691990921578	646.121961706446	10.3164754841557
2022	0.580982679576546	0.103014132369904	0.0820648539524122	0.00544171104837536	292.289572334234	6.43051715859954
2023	0.777129820151567	0.133713823958393	0.10643838140105	0.00705488856721835	394.601687345099	8.67003181856088
2024	0.754893672421662	0.126073355700342	0.100235693376288	0.00663803506412849	386.719417898568	8.48698120161851
2025	0.720099756765709	0.116295383074739	0.0923518121737118	0.00611533863609135	372.341740422225	8.16260710995895
2026	0.832895553807269	-0.0557523892867652	-0.0577458586564845	-0.00515480652564293	844.590489313941	13.2978398247613
2027	0.556151331570069	0.0916674487736569	0.0726165325001759	0.00480196208641202	287.791881626675	6.27633731120274
2028	0.7609946275665	0.121062095784112	0.095566886691329	0.00630796052635759	397.76384404047	8.66609821303354
2029	0.691892857183876	0.106275984579929	0.0835150148022402	0.00549957764455015	365.258709998301	7.94852232360603
2030	0.878716034455423	0.130378147199852	0.101892629518406	0.00668799810364702	468.489514372017	10.1804416612167
2031	0.751342075111417	-0.039967339868094	-0.0413339144451403	-0.00373795264953397	719.450530186373	11.7035203354604
2032	0.559967715236134	0.0834211782736403	0.0647115695724413	0.00422220794709829	300.355135156254	6.49296043908295
2033	0.725553050643561	0.104290985771272	0.080579448418764	0.00524129162392359	392.553056357026	8.48174129634403
2034	0.678055670693866	0.0940264409270614	0.0724201013469562	0.00469607663175627	369.94110546274	7.98803398031137
2035	0.695118127282715	0.0936496503757172	0.0720015694416609	0.00465553249178602	381.800446089659	8.23808618868174
2036	0.714023132267331	-0.0584611437133491	-0.0554504130774137	-0.00472056586396063	715.971927369548	11.4995358935359
2037	0.65923027206204	0.0903761678280892	0.0696625767523887	0.0044868771222455	362.825976554046	7.79274277048919
2038	0.569726427242864	0.07560702511375	0.0583921323615561	0.00375319868994388	315.717410599633	6.77692916999578
2039	0.627373184589814	0.0804633815971163	0.0623658431462397	0.00400085158909519	350.003345242737	7.50899997993683
2040	0.720405001974642	0.0891358524505551	0.0694398638039012	0.00444814545247435	404.554391051339	8.67585704006216
2041	0.692110444934902	-0.0108788776852777	-0.0140033855908493	-0.00167904865724327	592.471305334602	10.2386550347274
2042	0.776610374494166	0.0939276893471619	0.0739023579211862	0.00471928032410793	438.697268420224	9.38971387562151
2043	0.775371282025023	0.0903279734927216	0.0713604833011473	0.00454661566239233	440.738421205692	9.43290965616193
2044	0.665180267890394	0.0746448564007921	0.0591771035144737	0.00376038598836421	380.378158805776	8.14098242407487
2045	0.604352174910251	0.0653979946631799	0.0520187881378983	0.0032994651410391	347.512657666136	7.43762097390053
2046	0.880838463688064	-0.031035344275222	-0.030231005279336	-0.00299477160732378	773.664240829571	13.3231065390056
2047	0.524969673070815	0.0559448909472436	0.0446048348372392	0.00281812523556907	303.191596175345	6.47923456094454
2048	0.842993503062213	0.0868372586836654	0.0692367785935077	0.00436134302976568	489.383690182273	10.4577677918139
2049	0.705923847309456	0.070396972794077	0.0560498628676783	0.00351883456634179	411.843843960588	8.79960131779239
2050	0.822341227679473	0.079530736544672	0.0631528652791676	0.00394939863241602	482.033421510159	10.2966929906265
2051	0.618496215302194	-0.0242823286989204	-0.0200349188087692	-0.00178987841524766	521.922255564505	9.28554207422729
2052	0.761162149426482	0.0732938693400881	0.0578195526311566	0.00359410690504089	448.524633434752	9.54521080164152
2053	0.682948748686516	0.0640627392973249	0.0504353125182121	0.00312396791496641	403.987160791136	8.59407952336481
2054	0.802798735261566	0.073479113673372	0.0577570768430236	0.00356595455120382	476.522000592432	10.1330508457457
2055	0.63397867962725	0.0563816851420022	0.0443049107404775	0.00273195530859017	377.668008583518	8.02774945698938
2056	0.668440925428581	-0.0330263769254131	-0.0276745711776357	-0.00235037667344457	574.357958181994	10.1503864996958
2057	0.670636618182577	0.0595717295597286	0.0468133903235136	0.00288457190587326	400.826279816852	8.48901372158777
2058	0.756780463596855	0.0655517624793259	0.0515944172201878	0.00317733615454894	453.402139725011	9.60141110410743
2059	0.757243233620632	0.0640534426268611	0.0505303742326325	0.00311238212470894	454.544490934246	9.62584466665411
2060	0.516600028669004	0.0427104176431011	0.0337907661397206	0.00208267032341044	310.557462162461	6.57790371002909
2061	0.805388451365001	-0.0109006215034619	-0.0113866216282287	-0.0013542737289664	640.954485021739	11.710599567516
2062	0.699954357777543	0.0569446343958523	0.0452609545564732	0.00279298898753201	421.266175899969	8.91694638115672
2063	0.844964529005541	0.0667642544533141	0.0531931701536867	0.00328206410455205	509.499479643142	10.7912432835511
2064	0.632681902145876	0.0484401560146756	0.0386788309669439	0.00238567836404931	382.279633364161	8.10233791990249
2065	0.751469694578013	0.0559261243939893	0.0447458064384426	0.00275854424511437	454.830873377509	9.64725112435092
2066	0.727899429928824	-0.0164056266351924	-0.0152227823001123	-0.00152848738662582	583.124222699106	10.6721907637824
2067	0.816827883269052	0.0589946064774368	0.0473040033020151	0.00291002151196055	495.676810755265	10.5143788242986
2068	0.728490623176236	0.0507219160212842	0.0407233815689349	0.00250041271966803	443.209163856549	9.40878505144705
2069	0.683977437769586	0.0457656684206368	0.0367853851082723	0.002253055237761	417.324971765522	8.86575203663766
2070	0.670952696778856	0.0430287177257887	0.0346147493013756	0.00211292057811627	410.649757518484	8.72965535289436
2071	0.667640658045989	-0.0192731308414303	-0.0153393399520921	-0.00133790258975342	522.692096850996	9.79517880279288
2072	0.68322855167674	0.041757287766916	0.0335593223717183	0.00203679797693932	420.424098007257	8.92753940036223
2073	0.620680102573138	0.0365058753826369	0.0293238858933142	0.00177456055505175	382.892044530751	8.13468079177895
2074	0.738744207599254	0.0419018205068438	0.033621994910014	0.00202954284058835	456.741611952868	9.70812732166463
2075	0.666409187368552	0.0369765335069909	0.0296249550556591	0.00178650457536177	412.477691925736	8.77104323233827
2076	0.718466672641813	-0.025873736598683	-0.0210816311773989	-0.00173359383317879	567.026804342193	10.6280240365683
2077	0.832827172385625	0.0461805169135565	0.036771441240705	0.00221850605323821	516.222135349711	10.961338258231
2078	0.815776046302252	0.0446514213291633	0.0354350726745517	0.00213856200321025	505.81496544	10.7447756885467
2079	0.617650126757346	0.0334845698575607	0.0264678472597398	0.00159990982158812	382.978020065376	8.13876206297982
2080	0.681725729779326	0.0367062350662224	0.0288854930445625	0.00174827752474483	422.617549695161	8.98491452049618
2081	0.826657813872128	-0.0125787378493937	-0.0118622201863991	-0.00115585915137978	622.776916513969	11.9300834949427
2082	0.713883162231297	0.0387452297742639	0.0302327773946892	0.00183590130741975	442.417660480902	9.40006208494546
2083	0.730814950615638	0.0392470870448842	0.0305164672148322	0.00185500232519637	452.93348069955	9.62789656365114
2084	0.82079247334315	0.043550128454273	0.0337524555762663	0.00205323467745654	508.7817871636	10.8200147241939
2085	0.557586066363077	0.0289500502105432	0.0223664917101155	0.00136034691340231	345.904770572357	7.35954493368168
2086	0.776552915344066	-0.0142200247364131	-0.0135360721697408	-0.00122492596964074	586.265039628974	11.2376415668737
2087	0.749310209127905	0.0378644919366786	0.0291005264266094	0.00176839660143829	465.834536256611	9.9055196084289
2088	0.714248223295981	0.0350713006124773	0.0268935180021299	0.0016325989153388	444.58244441551	9.45795409352656
2089	0.568920795400413	0.027068741047543	0.0207178657746444	0.00125595959154112	354.610688181343	7.5473017549451
2090	0.567305119217139	0.026081052092381	0.0199308402481683	0.00120586310856792	354.136062729754	7.54049993559651
2091	0.720444280025737	-0.0183638210184863	-0.0167487361311891	-0.00140394978291011	547.89880533529	10.5085878037855
2092	0.666363527779147	0.029125245656791	0.0221861332505162	0.00133646953971512	417.403103016001	8.88207403978642
2093	0.718089711216144	0.0301891929437447	0.0229513584646348	0.00137858794474078	450.521986329309	9.59088390325201
2094	0.852481992422695	0.0344145146353389	0.0261082497892436	0.00156328404411557	535.69888599012	11.4088727352515
2095	0.700753733128171	0.0279020898674072	0.0211551081119153	0.00126583765076052	440.461626928035	9.38440672503919
2096	0.805153505889279	-0.0251978691126165	-0.0224164939196174	-0.00180938330683003	616.019519457147	11.820815884901
2097	0.737242636239911	0.0291741326541778	0.0220972492076954	0.00132033695492496	463.862921996957	9.87640656397444
2098	0.885721566427675	0.0344998275722943	0.0261112461708728	0.00155873450825889	557.468818282215	11.874261133416
2099	0.855962035455328	0.0327943820498838	0.0247990186657489	0.00147901300332439	538.933243989362	11.4840519729129
2100	0.868355152797031	0.0326977600137525	0.0247024175785847	0.00147073499771667	546.949960002447	11.6594877236445
