# Supplementary material for: Climate and air pollution impacts on habitat suitability of Austrian forest ecosystems
Source: PLoS One. 2017 Sep 12;12(9):e0184194. doi: 10.1371/journal.pone.0184194 (PMC5595319; doi:10.1371/journal.pone.0184194)
Supplement: S1 File — (ZIP) [file pone.0184194.s004.zip › GrowUp/IF_AT01_BASELINEx_MFR.outgrowup]

1950	0.0184743770531667	0.00823124150900397	0.00807200868963839	0.000603231209871734	2.70188775404591	0.067842448568326
1951	0.022491919060633	0.0100212536128413	0.00982739312841687	0.000734413263745588	3.28945547121977	0.0825958492501585
1952	0.0515670784742369	0.0199173208742288	0.0194787364631273	0.00145182374311964	10.3768658595404	0.261923582241977
1953	0.0713867759020894	0.0245367085382355	0.023976611819444	0.00178677242230435	17.0596675756943	0.432701335832894
1954	0.0853039856420948	0.0264554442024578	0.0258554568074822	0.00192618175542539	22.8409165838455	0.582020661324286
1955	0.123287846785293	0.034831992177288	0.0340721668599878	0.00253941619202961	35.8378514079513	0.917280547150654
1956	0.172105349489521	0.0138916381482543	0.00997371982680926	0.000577619676171925	130.619450152736	2.2484697366228
1957	0.152448521083744	0.0422583012847817	0.0414235776848443	0.00308914778049115	44.3906295392506	1.14586933604175
1958	0.257930163964343	0.0645335605387038	0.063362914215337	0.00472855895176039	80.8131783033966	2.09450604901604
1959	0.27777655911488	0.0634794906647551	0.062427755978541	0.00466174293348942	91.8593181039891	2.39021459172836
1960	0.289292318979023	0.0609137079328972	0.0599908242312615	0.00448161122939161	99.7598319027101	2.60584376152017
1961	0.303417813408814	-0.00646020625026654	-0.0136263944078454	-0.00134934330522763	269.481777813427	4.73404617427994
1962	0.45309529695393	0.0994875994986841	0.0980331903926894	0.0073252697295563	150.736944082294	3.97292153491633
1963	0.425445544902994	0.08516748537145	0.0839497213547216	0.0062728581042154	148.035708237453	3.92149679216737
1964	0.455976771745279	0.0839672895838634	0.0827345924544594	0.00618115570826087	164.344702600278	4.37506761589368
1965	0.576343489337984	0.098303897324821	0.0967375226471399	0.00722457918712946	213.773752139057	5.71845531509113
1966	0.636655935807546	-0.0505358405723196	-0.0668937536843926	-0.00576344784244939	609.117553753309	10.9329889041709
1967	0.598016472795658	0.110666372965671	0.108404312655188	0.00808146857811804	212.561184701036	5.73940548316794
1968	0.709113480783009	0.120425864322977	0.117462586013052	0.00874265223226183	261.093161585834	7.08182010551349
1969	0.735050490658748	0.115356185242521	0.111838456168719	0.00830552142884872	278.707743911865	7.5931981466194
1970	0.987039405253227	0.143944173217411	0.138432278810648	0.0102487655330111	383.805753579752	10.5020791679906
1971	0.759022372023272	-0.150858061031235	-0.178088351967256	-0.0146268254147141	911.527472999358	15.7058721918828
1972	0.709801150323301	0.125754413721807	0.119955708673206	0.00885266545531389	256.36914631612	7.0774559305372
1973	0.76924506921261	0.125327158872232	0.118354978589981	0.00870021262370559	287.556703836702	7.97408590505456
1974	1.01306612057086	0.153192209170747	0.143089270437619	0.0104714845450861	389.195255508978	10.8396922515947
1975	0.963055503810524	0.135445674491625	0.124991302180269	0.00910174865128563	378.935955422646	10.5987258134177
1976	0.844609425883819	-0.192348458159546	-0.223016428365596	-0.0182616255397981	1063.56824580884	18.1794540636068
1977	0.831948341759591	0.147213290479438	0.135503966801589	0.00985483394920644	302.164381709404	8.51911436710953
1978	1.04730195520417	0.171535777330532	0.156175732239652	0.0113057170497485	392.189212222744	11.0984440237876
1979	0.974598334650739	0.149301033048638	0.134590289859207	0.00970025558727191	373.440411359331	10.6054544327133
1980	0.988812627702862	0.142969998176498	0.127802712766103	0.00917572231246699	385.430042877341	10.9828446360956
1981	0.880457957087312	-0.235972796766055	-0.262104058761198	-0.0212546601747581	1185.35612226308	19.5994761543113
1982	0.709238051311233	0.135052665151582	0.121548414120898	0.00874924498096527	252.120666148203	7.17985773065487
1983	0.801505753152418	0.142428898381711	0.127219227387609	0.00912473599961711	294.127111742892	8.36725758651973
1984	0.945907659268054	0.158149727344458	0.14025364064661	0.0100253455209908	356.209404155996	10.1201490946244
1985	1.13769917723034	0.17993993295996	0.158248103380212	0.0112578273626884	438.313738559126	12.4347028861055
1986	0.838390398507612	-0.231676484479927	-0.252770984477017	-0.020528761574139	1171.56895528893	18.642698105219
1987	0.835896814372342	0.173224943718776	0.152734545391093	0.0108610642662253	296.004427925775	8.31665050649784
1988	0.923134642203318	0.179286991366571	0.156778166782036	0.0110952589871243	339.220632038594	9.47708229766537
1989	1.01838689094753	0.186835620976687	0.162021618609261	0.011411326499321	386.209253603408	10.7229270731587
1990	0.832337296705367	0.145239637370209	0.124880486294851	0.00875131656827295	324.495138301913	8.94841802892068
1991	1.07499570281124	-0.249969801341208	-0.250200835979087	-0.0197274550217937	1344.38592744616	21.3257671619033
1992	0.748939864739834	0.162515268148521	0.139301588472556	0.00973198169397827	280.406697572897	7.48798367764942
1993	0.950170989283411	0.195698025994274	0.166455495969648	0.0115759852521322	367.293882479548	9.74243099331772
1994	1.05557984602341	0.207986856920201	0.175626013186307	0.0121600343383491	419.478344614764	11.0419937516814
1995	1.0091419805079	0.187857585792917	0.157424990674879	0.0108511791853602	413.6535952077	10.7973034896411
1996	0.742605048157256	-0.200481293913332	-0.199408440967175	-0.0158164805560548	1040.48908147423	15.4284561067357
1997	0.661830235926749	0.150927744525166	0.12660662266803	0.00872431740027449	260.407927657604	6.59341336658172
1998	0.803330561637562	0.172694220220818	0.144055123815296	0.00989369548373407	325.798086665836	8.21702304928968
1999	0.772164625399099	0.15758475541842	0.130846840737819	0.0089628665987969	321.219088396844	8.067000118567
2000	1.02301812167611	0.199387333933923	0.164970253823142	0.0112761597215614	434.841193313085	10.8727121062664
2001	0.866903691132442	-0.112803726076751	-0.119286191530185	-0.00999899607472656	990.175293596212	15.3646116235177
2002	0.70753619768815	0.15295045612626	0.126765744494651	0.00866861333801756	294.904080251392	7.25506706005913
2003	0.885355815420475	0.182240920146906	0.15061170622754	0.0102808969846855	376.778405590824	9.25196123021785
2004	0.726027154938395	0.14273330605842	0.117640921203401	0.00801562293979775	314.762946344833	7.71361635451818
2005	0.97776269961936	0.183408607943014	0.150757792902268	0.010255447543156	431.553834646314	10.5528366417832
2006	0.760124559120489	-0.132051455016921	-0.131367777426652	-0.0107073981807536	937.749210840468	14.0630175569659
2007	0.722325516043744	0.150473921268127	0.123700185250523	0.00840806798052937	314.020571382488	7.53871711843844
2008	0.819162707726814	0.162823107510857	0.133343789904285	0.00904057158337561	364.751322610377	8.69866456977338
2009	0.573492536148783	0.109003662840688	0.0888727965032633	0.00600766420362531	261.312194609523	6.18596178766087
2010	0.778649435284926	0.141816974658699	0.115032044923851	0.00774797844816475	362.829085257856	8.51905809954632
2011	0.887662945381496	-0.087381806352958	-0.0918947657846843	-0.00789204521910827	961.93165841151	14.9250732211386
2012	0.86694266288373	0.167113489302809	0.13492293655372	0.00905157442424125	405.462189268044	9.34421924749737
2013	0.723428943221419	0.133674203210392	0.107438519860742	0.00718511186523432	344.270188093826	7.90468241435679
2014	0.837233345929994	0.148768246576025	0.119077696205877	0.00794070716840939	404.824836937395	9.25713841636119
2015	0.758627968663385	0.130369116014577	0.103930567340188	0.00690893671961929	372.025830273919	8.47020562997564
2016	0.588795606295951	-0.0825866676273196	-0.0813127676015618	-0.00672760484267063	692.338538782073	10.3633056600904
2017	0.638913179724066	0.119311544568938	0.095109773424495	0.00631399749018895	310.930852610627	6.97535855286574
2018	0.729755101303186	0.132144679875445	0.105140039415017	0.00696910991338382	359.753721555402	8.03856130609964
2019	0.632823557252167	0.111391119744897	0.0885476749205568	0.005866144135822	315.572634168226	7.02432917073125
2020	0.80640509677398	0.13824632797081	0.109892310642987	0.0072799641321298	406.271186336051	9.01090782971357
2021	0.663673986180176	-0.0267298972712393	-0.0323972794278575	-0.00317166287136988	645.052785364951	10.2994042001428
2022	0.577570338236789	0.10267297936708	0.0817930788987558	0.00542368967575447	291.321593834566	6.3886198801259
2023	0.769226768198528	0.133049151468592	0.105909291274975	0.00701981971487068	392.640178218796	8.5709779273302
2024	0.743914203340929	0.12523721111455	0.0995709095141141	0.00659401024184678	384.154614687769	8.34792421022552
2025	0.706412960386303	0.115330624417089	0.0915856836483254	0.00606460725073754	369.252882479807	7.98795620564773
2026	0.813180547548307	-0.0551970105339026	-0.0571706219110481	-0.00510345679774634	836.177081052241	12.9974260752768
2027	0.540653505520237	0.0906014020921343	0.0717720384673308	0.00474611766382253	284.44500566927	6.07813904906522
2028	0.73623883400186	0.119452006660501	0.0942958761091772	0.00622406656623842	392.47370566225	8.34760885112998
2029	0.666103125469166	0.104684808347087	0.0822646184199908	0.00541723733715838	359.790014690656	7.61485952171218
2030	0.841728071878515	0.128207773444386	0.100196447345766	0.00657666460280724	460.69068175672	9.69932775976649
2031	0.717064073120919	-0.0393020131443406	-0.0406458386820686	-0.00367572784803185	707.474009714125	11.1918592362143
2032	0.534699523619013	0.0820324859209437	0.0636343315897618	0.00415192186376826	295.355195237922	6.16211951669935
2033	0.692682450788364	0.102554878737149	0.0792380616615956	0.00515404109897272	386.018319750903	8.04972346398749
2034	0.647217183142285	0.0924612053098135	0.0712145412841129	0.00461790217005297	363.782784581452	7.58131896906502
2035	0.663408455980608	0.0920906871004339	0.070802976579093	0.00457803295865947	375.444705608487	7.81880260215254
2036	0.681136274723676	-0.0574879550712716	-0.0545273433463452	-0.00464198373588064	704.053314364321	11.0019335217408
2037	0.629226468261421	0.0888716974318882	0.0685029205402952	0.00441218515461693	356.786099517696	7.39645911289531
2038	0.54370022661254	0.0743484130950946	0.057420092534905	0.00369072009126263	310.461738565432	6.43242376904067
2039	0.598601669462463	0.0791239269764983	0.0613276539089387	0.00393425037198188	344.176923475324	7.12740246688936
2040	0.687232482130162	0.0876520292870517	0.068283915040861	0.00437409824166571	397.819871104138	8.2350846946181
2041	0.659976828046267	-0.0106977796168962	-0.0137702745885319	-0.00165109793683423	582.608577572457	9.77266414209795
2042	0.740745321965245	0.0923640976237867	0.0726721230885546	0.00464071959610163	431.394380179954	8.9129102735463
2043	0.739421976626024	0.0888243053760659	0.0701725624458463	0.00447092924160954	433.401554384412	8.95399639211066
2044	0.634225571637645	0.0734022613740006	0.0581919964612537	0.00369778774444947	374.046094799994	7.72772610149808
2045	0.576131881376018	0.0643093299266	0.0511528438443919	0.00324453973595408	341.727697777615	7.06012100089301
2046	0.839383812945042	-0.0305187063404648	-0.0297277569829857	-0.00294491836243768	760.785237715151	12.7178911107108
2047	0.500422412329689	0.0550135897616377	0.0438623088466737	0.00277121258047879	298.144438370531	6.15047947699526
2048	0.803465743879544	0.085391699659462	0.0680842105412709	0.00428874079807512	481.237037232091	9.92721113716215
2049	0.672740844814517	0.0692250912671648	0.0551168142396822	0.0034602573710323	404.98797823861	8.35323281075203
2050	0.783603552920868	0.0782068074426203	0.0621015746731253	0.0038836539403356	474.009126720177	9.77446531084511
2051	0.589147536071718	-0.0238781065952809	-0.019701402319163	-0.00176008273843094	513.233940918228	8.86083097671071
2052	0.725316383095544	0.0720737638709678	0.0568570444019891	0.00353427666915724	441.058151405407	9.06132415679251
2053	0.650728872472432	0.0629963022366642	0.0495957279636742	0.00307196397012457	397.262083390071	8.15848257036223
2054	0.76486002185662	0.0722559244862518	0.0567956086333213	0.00350659296080436	468.589453104986	9.6195271240027
2055	0.603958789811767	0.055443112748167	0.0435673775144376	0.00268647710361321	371.381059798669	7.62096973285308
2056	0.636553261073057	-0.0324765947475211	-0.0272138792268163	-0.00231125051651519	564.796758966832	9.68693488638142
2057	0.63888250306057	0.0585800532613534	0.046034099039317	0.00283655312899445	394.153820843476	8.05898673072994
2058	0.720878373791926	0.0644605380067799	0.0507355373275964	0.00312444380141896	445.854463017939	9.11503164273116
2059	0.721253216889336	0.0629871603256446	0.0496892072085277	0.00306057104573957	446.977797780498	9.13819285958429
2060	0.492000215336581	0.0419994275613391	0.0332282593578569	0.00204800060990171	305.387686552684	6.24461664963273
2061	0.766819449404124	-0.0107191614709527	-0.0111970712681714	-0.0013317294589166	630.284669392228	11.1602023037193
2062	0.666562908125566	0.0559966907207674	0.0445075062982606	0.00274649476953584	414.253458877403	8.46497364264886
2063	0.804563128404561	0.0656528459175982	0.0523076762043468	0.00322742837034915	501.017963968999	10.2441030427128
2064	0.602358063847884	0.0476337843520703	0.0380349537419202	0.00234596454834076	375.915915967325	7.69139462802573
2065	0.715376279262781	0.0549951356106957	0.0440009337274329	0.00271262342048636	447.259412883894	9.15777890482293
2066	0.692728818737487	-0.0161325261021988	-0.0149693722931524	-0.00150304302358844	573.417093580429	10.1696338734241
2067	0.77749692829448	0.0580125374086347	0.0465165449012004	0.00286157908159129	487.425397735816	9.98057208299717
2068	0.693329450752997	0.04987756044695	0.0400454692002649	0.00245878894865154	435.831167174774	8.93094050018244
2069	0.650883234984546	0.0450038183117434	0.0361730276224635	0.00221554916743653	410.377863023194	8.4153381042268
2070	0.63840987651268	0.0423124289788695	0.0340385258693875	0.0020777472958706	403.8137694672	8.28602191131351
2071	0.635057690615534	-0.0189522956534614	-0.0150839896378468	-0.00131563084613276	513.990966841409	9.33073317406628
2072	0.650001788605729	0.0410621642096695	0.0330006683787668	0.0020028918893834	413.425398853465	8.4736806120195
2073	0.590436532192722	0.0358981708282122	0.0288357381958816	0.00174501987098093	376.518132472064	7.72103850014892
2074	0.702683047587199	0.0412042909477306	0.0330622976223446	0.0019957575275477	449.13834385233	9.21437968647554
2075	0.63384579596213	0.0363609940196206	0.0291317955320688	0.00175676506204868	405.611274688662	8.3248787070748
2076	0.683188968857449	-0.0254430227093105	-0.020730690317964	-0.00170473511230434	557.5876450872	10.123344217114
2077	0.79213109083956	0.0454117609212703	0.0361593158751162	0.00218157511490458	507.628709237923	10.4036878998788
2078	0.775890846092187	0.0439081198244369	0.0348451935160605	0.00210296187430912	497.394784990356	10.1980799470316
2079	0.587440652286036	0.0329271602517889	0.0260272433526435	0.00157327650640099	376.602676792579	7.72462060298614
2080	0.648373266415076	0.0360951951721856	0.028404643167769	0.0017191743679776	415.582336677047	8.52767978993041
2081	0.786084898993904	-0.0123693426164382	-0.0116647526511789	-0.0011366178412289	612.409698508944	11.3546324107555
2082	0.678975086106274	0.0381002472242153	0.0297294995983595	0.00180533949855203	435.052839766041	8.92169528366023
2083	0.695064735694073	0.0385937501971827	0.0300084669020873	0.0018241225462656	445.393605646905	9.13791537919963
2084	0.780622427208516	0.0428251599079763	0.0331905865411666	0.00201905497208817	500.312218744082	10.2693464020345
2085	0.530274076237573	0.0284681256660865	0.0219941620854655	0.00133770154450738	340.14657679476	6.98498363749791
2086	0.738368364694446	-0.0139833073941833	-0.0133107404218961	-0.00120453492072652	576.505626083944	10.6956122185295
2087	0.712574058617902	0.0372341708182364	0.0286160969406638	0.00173895852722533	458.079900425413	9.40142354824854
2088	0.679193120120069	0.0344874770802813	0.0264458280562487	0.00160542143264591	437.181587061544	8.97663153676175
2089	0.540965803954566	0.0266181342056384	0.0203729804306486	0.00123505193336411	348.70756908074	7.16321134965846
2090	0.539395476780482	0.0256468870716933	0.0195990563294053	0.00118578939453125	348.240844605242	7.15675415899784
2091	0.684849435522934	-0.0180581228931132	-0.0164699239366835	-0.00138057856750122	538.778065293415	10.0018531962389
2092	0.6335265870073	0.0286404046757475	0.0218168060098982	0.00131422165173485	410.45469364148	8.43009885338335
2093	0.682658243952704	0.0296866406873196	0.0225692927033567	0.00135563892177084	443.022254845237	9.10283955392925
2094	0.810365567786008	0.0338416244618257	0.0256736320150174	0.00153726042946421	526.781235080391	10.8283161142654
2095	0.666119184134933	0.0274376104675116	0.0208029440995691	0.00124476555490016	433.129367834728	8.90686763097356
2096	0.76521976227627	-0.0247784062272307	-0.0220433319201749	-0.00177926293675986	605.764790220695	11.250952197316
2097	0.700801590560728	0.0286884778630106	0.0217294015984264	0.00129835762221555	456.141107155603	9.3738817579194
2098	0.841920294327185	0.0339255172147752	0.0256765785166001	0.00153278662864008	548.18876852943	11.2700815643632
2099	0.813611733815842	0.032248461835059	0.0243861953481192	0.00145439222848328	529.961751497527	10.8997271122451
2100	0.82537019892055	0.032153448242796	0.0242912023560908	0.00144625202485008	537.845015161323	11.0662352999251
