# Supplementary material for: Climate and air pollution impacts on habitat suitability of Austrian forest ecosystems
Source: PLoS One. 2017 Sep 12;12(9):e0184194. doi: 10.1371/journal.pone.0184194 (PMC5595319; doi:10.1371/journal.pone.0184194)
Supplement: S1 File — (ZIP) [file pone.0184194.s004.zip › GrowUp/IF_AT01_ECHAM5A1B_bas.outgrowup]

1950	0.0184743770531667	0.00823124150900397	0.00807200868963839	0.000603231209871734	2.70188775404591	0.067842448568326
1951	0.022491919060633	0.0100212536128413	0.00982739312841687	0.000734413263745588	3.28945547121977	0.0825958492501585
1952	0.0515670784742369	0.0199173208742288	0.0194787364631273	0.00145182374311964	10.3768658595404	0.261923582241977
1953	0.0713867759020894	0.0245367085382355	0.023976611819444	0.00178677242230435	17.0596675756943	0.432701335832894
1954	0.0853039856420948	0.0264554442024578	0.0258554568074822	0.00192618175542539	22.8409165838455	0.582020661324286
1955	0.123287846785293	0.034831992177288	0.0340721668599878	0.00253941619202961	35.8378514079513	0.917280547150654
1956	0.172105349489521	0.0138916381482543	0.00997371982680926	0.000577619676171925	130.619450152736	2.2484697366228
1957	0.152448521083744	0.0422583012847817	0.0414235776848443	0.00308914778049115	44.3906295392506	1.14586933604175
1958	0.257930163964343	0.0645335605387038	0.063362914215337	0.00472855895176039	80.8131783033966	2.09450604901604
1959	0.27777655911488	0.0634794906647551	0.062427755978541	0.00466174293348942	91.8593181039891	2.39021459172836
1960	0.289292318979023	0.0609137079328972	0.0599908242312615	0.00448161122939161	99.7598319027101	2.60584376152017
1961	0.303417813408814	-0.00646020625026654	-0.0136263944078454	-0.00134934330522763	269.481777813427	4.73404617427994
1962	0.45309529695393	0.0994875994986841	0.0980331903926894	0.0073252697295563	150.736944082294	3.97292153491633
1963	0.425445544902994	0.08516748537145	0.0839497213547216	0.0062728581042154	148.035708237453	3.92149679216737
1964	0.455976771745279	0.0839672895838634	0.0827345924544594	0.00618115570826087	164.344702600278	4.37506761589368
1965	0.576343489337984	0.098303897324821	0.0967375226471399	0.00722457918712946	213.773752139057	5.71845531509113
1966	0.636655935807546	-0.0505358405723196	-0.0668937536843926	-0.00576344784244939	609.117553753309	10.9329889041709
1967	0.598016472795658	0.110666372965671	0.108404312655188	0.00808146857811804	212.561184701036	5.73940548316794
1968	0.709113480783009	0.120425864322977	0.117462586013052	0.00874265223226183	261.093161585834	7.08182010551349
1969	0.735050490658748	0.115356185242521	0.111838456168719	0.00830552142884872	278.707743911865	7.5931981466194
1970	0.987039405253227	0.143944173217411	0.138432278810648	0.0102487655330111	383.805753579752	10.5020791679906
1971	0.759022372023272	-0.150858061031235	-0.178088351967256	-0.0146268254147141	911.527472999358	15.7058721918828
1972	0.709801150323301	0.125754413721807	0.119955708673206	0.00885266545531389	256.36914631612	7.0774559305372
1973	0.76924506921261	0.125327158872232	0.118354978589981	0.00870021262370559	287.556703836702	7.97408590505456
1974	1.01306612057086	0.153192209170747	0.143089270437619	0.0104714845450861	389.195255508978	10.8396922515947
1975	0.963055503810524	0.135445674491625	0.124991302180269	0.00910174865128563	378.935955422646	10.5987258134177
1976	0.844609425883819	-0.192348458159546	-0.223016428365596	-0.0182616255397981	1063.56824580884	18.1794540636068
1977	0.831948341759591	0.147213290479438	0.135503966801589	0.00985483394920644	302.164381709404	8.51911436710953
1978	1.04730195520417	0.171535777330532	0.156175732239652	0.0113057170497485	392.189212222744	11.0984440237876
1979	0.974598334650739	0.149301033048638	0.134590289859207	0.00970025558727191	373.440411359331	10.6054544327133
1980	0.988812627702862	0.142969998176498	0.127802712766103	0.00917572231246699	385.430042877341	10.9828446360956
1981	0.880457957087312	-0.235972796766055	-0.262104058761198	-0.0212546601747581	1185.35612226308	19.5994761543113
1982	0.709238051311233	0.135052665151582	0.121548414120898	0.00874924498096527	252.120666148203	7.17985773065487
1983	0.801505753152418	0.142428898381711	0.127219227387609	0.00912473599961711	294.127111742892	8.36725758651973
1984	0.945907659268054	0.158149727344458	0.14025364064661	0.0100253455209908	356.209404155996	10.1201490946244
1985	1.13769917723034	0.17993993295996	0.158248103380212	0.0112578273626884	438.313738559126	12.4347028861055
1986	0.838390398507612	-0.231676484479927	-0.252770984477017	-0.020528761574139	1171.56895528893	18.642698105219
1987	0.835896814372342	0.173224943718776	0.152734545391093	0.0108610642662253	296.004427925775	8.31665050649784
1988	0.923134642203318	0.179286991366571	0.156778166782036	0.0110952589871243	339.220632038594	9.47708229766537
1989	1.01838689094753	0.186835620976687	0.162021618609261	0.011411326499321	386.209253603408	10.7229270731587
1990	0.832337296705367	0.145239637370209	0.124880486294851	0.00875131656827295	324.495138301913	8.94841802892068
1991	1.07499570281124	-0.249969801341208	-0.250200835979087	-0.0197274550217937	1344.38592744616	21.3257671619033
1992	0.748939864739834	0.162515268148521	0.139301588472556	0.00973198169397827	280.406697572897	7.48798367764942
1993	0.950170989283411	0.195698025994274	0.166455495969648	0.0115759852521322	367.293882479548	9.74243099331772
1994	1.05557984602341	0.207986856920201	0.175626013186307	0.0121600343383491	419.478344614764	11.0419937516814
1995	1.0091419805079	0.187857585792917	0.157424990674879	0.0108511791853602	413.6535952077	10.7973034896411
1996	0.742605048157256	-0.200481293913332	-0.199408440967175	-0.0158164805560548	1040.48908147423	15.4284561067357
1997	0.661830235926749	0.150927744525166	0.12660662266803	0.00872431740027449	260.407927657604	6.59341336658172
1998	0.803330561637562	0.172694220220818	0.144055123815296	0.00989369548373407	325.798086665836	8.21702304928968
1999	0.772164625399099	0.15758475541842	0.130846840737819	0.0089628665987969	321.219088396844	8.067000118567
2000	1.02301812167611	0.199387333933923	0.164970253823142	0.0112761597215614	434.841193313085	10.8727121062664
2001	0.866903691132442	-0.112803726076751	-0.119286191530185	-0.00999899607472656	990.175293596212	15.3646116235177
2002	0.70753619768815	0.15295045612626	0.126765744494651	0.00866861333801756	294.904080251392	7.25506706005913
2003	0.885355815420475	0.182240920146906	0.15061170622754	0.0102808969846855	376.778405590824	9.25196123021785
2004	0.726027154938395	0.14273330605842	0.117640921203401	0.00801562293979775	314.762946344833	7.71361635451818
2005	0.97776269961936	0.183408607943014	0.150757792902268	0.010255447543156	431.553834646314	10.5528366417832
2006	0.760124559120489	-0.132051455016921	-0.131367777426652	-0.0107073981807536	937.749210840468	14.0630175569659
2007	0.722325516043744	0.150473921268127	0.123700185250523	0.00840806798052937	314.020571382488	7.53871711843844
2008	0.819162707726814	0.162823107510857	0.133343789904285	0.00904057158337561	364.751322610377	8.69866456977338
2009	0.573492536148783	0.109003662840688	0.0888727965032633	0.00600766420362531	261.312194609523	6.18596178766087
2010	0.778649435284926	0.141816974658699	0.115032044923851	0.00774797844816475	362.829085257856	8.51905809954632
2011	0.888818523230467	-0.0874955617827074	-0.092014396277688	-0.00790231924562444	963.183920796087	14.9445029879193
2012	0.870794969622672	0.167549160011423	0.135274685365991	0.00907517219519283	406.519243369731	9.39053901116182
2013	0.728963480427239	0.134197625481659	0.107859212206284	0.00721324629567402	345.618231915698	7.97300752378655
2014	0.846373014191608	0.149545962146721	0.119700198524708	0.00798221879302917	406.941139215177	9.37157205892404
2015	0.769426479887636	0.131222143932309	0.104610603211851	0.00695414310042363	374.460060320441	8.60667241316816
2016	0.66619930273434	-0.0925399775501997	-0.0911125476372166	-0.00753841290602466	775.778883888968	11.7109543601941
2017	0.765096451273485	0.141274101133801	0.112617331358253	0.00747626160746016	368.166189416417	8.37824532715304
2018	0.916042320322459	0.163685244292756	0.130235080616325	0.00863251142422473	445.620480926878	10.125225141904
2019	0.789155785872928	0.136789269441291	0.108737319373816	0.00720367631292406	387.525955232287	8.79308922893579
2020	0.699677993025208	0.117869932166092	0.0936950687312214	0.00620695602567399	346.390084115501	7.85111194467775
2021	0.737131804814463	-0.0291069525445303	-0.0352783276834051	-0.0034537147579517	702.416497220763	11.4284179948197
2022	0.670227586855872	0.116439744722235	0.0927601914907555	0.00615091765321811	330.383049437909	7.4558630437498
2023	0.785459422104509	0.132263378866899	0.105283803487717	0.00697836148729175	390.321291619651	8.80807170401469
2024	0.699623601004761	0.11421351532068	0.0908064264452711	0.00601358879744639	350.340354753028	7.90672776079535
2025	0.715172909371941	0.112762593962786	0.0895463742630192	0.00592956856355457	361.030845598105	8.14960626029223
2026	0.892727644577596	-0.0582564333106681	-0.0603394366918608	-0.00538632776876884	882.524141924481	14.2249871611862
2027	0.45911361307068	0.0737320076134662	0.0584085495865261	0.00386242128314424	231.483187228068	5.21162501124037
2028	0.680742436665491	0.105383761533213	0.0831903489884264	0.00549103832677767	346.250821245044	7.79792585576061
2029	0.799871586467019	0.119406376955784	0.0938332905440565	0.00617905017693693	410.386404650419	9.24346506951215
2030	0.843876551585228	0.121532323474089	0.0949794752894791	0.00623423454300664	436.703699413695	9.83506955295124
2031	0.833006082727087	-0.0429432064015532	-0.0444115326479059	-0.00401627110230354	773.018987890268	12.9493511626452
2032	0.642550813831761	0.0928170214071328	0.072000123500921	0.00469776109042348	334.18455105122	7.49683479201778
2033	0.80379325946309	0.112007371697287	0.0865414413667279	0.00562908955892135	421.597665120534	9.45277204793071
2034	0.750755045593986	0.100908431485374	0.0777206790226383	0.00503979223687984	397.017863551472	8.89573482087847
2035	0.803243543407797	0.104876061807303	0.0806328802797584	0.00521362238295188	427.569425208847	9.57306464114782
2036	0.591113801632235	-0.0468819669765534	-0.044467560324824	-0.00378558130901421	574.162086524727	9.49186094901717
2037	0.582661953364578	0.0774218676310137	0.0596773123465242	0.00384373906288984	310.819383084419	6.92683101614131
2038	0.73272549829384	0.0942301540640304	0.0727749785192386	0.00467766705877191	393.483280115062	8.76367236241683
2039	0.674410796475735	0.0838045225387451	0.0649555065155775	0.00416698193038059	364.536794909976	8.11462445548484
2040	0.85812413204568	0.102851409536346	0.0801247497375415	0.00513259274502879	466.804189445875	10.3867605884252
2041	0.674225645356106	-0.0102618223454672	-0.0132091066124256	-0.00158381218435272	558.866038944306	9.96441688069762
2042	0.912275993557765	0.106866123905634	0.0840823253868599	0.00536935593078949	499.127328372581	11.0840017537384
2043	0.86606560801281	0.0977018696155375	0.0771859742403301	0.00491777722296415	476.71796563294	10.5856931940824
2044	0.710319018933333	0.0771744597078494	0.061182527651785	0.00388781988388815	393.268609599613	8.73251572805764
2045	0.53829929217507	0.0563878812836218	0.04485197543357	0.00284488614109005	299.634607849323	6.65335055787636
2046	0.995887360540285	-0.0339539129441804	-0.0330739337823019	-0.00327640040145962	846.419748020171	15.0371392627814
2047	0.749725310079126	0.077336802684469	0.0616605958501892	0.00389570506963453	419.124396383459	9.29237935216897
2048	0.865966997452227	0.0863339374203922	0.0688354722488015	0.00433606405716123	486.547151801148	10.7866921382285
2049	0.799644604568874	0.0771681971337812	0.061441091788798	0.00385729824336244	451.457579462264	10.0073089773933
2050	0.967383075798613	0.090527494067251	0.0718850457731962	0.00449548409581783	548.684440781796	12.1593117252822
2051	0.798978768193537	-0.030340951838256	-0.0250337813229282	-0.00223646650478699	652.145772991726	11.9733327866213
2052	0.961822362969535	0.0896170474113326	0.0706964666499646	0.00439454557127984	548.414945227729	12.1077514488062
2053	0.79921056110907	0.0725345260695652	0.0571049806924457	0.00353708777760739	457.41124353385	10.0946006169057
2054	1.02003297901399	0.0903236029257507	0.0709974170090168	0.0043834206325073	585.76079398863	12.9218284081573
2055	0.813855537093071	0.0700161284323529	0.0550189004244268	0.00339260760433002	468.997188132563	10.3418139455865
2056	0.848827533103582	-0.0405549055436598	-0.033983128776281	-0.0028861568496852	705.285741603603	12.8616155078259
2057	0.698967657098512	0.0600617763931954	0.0471984849625551	0.00290830086823221	404.123542640111	8.87874279822773
2058	0.811589807333066	0.0679982803012336	0.053520020079149	0.00329592044937621	470.323979403664	10.3320026903517
2059	1.08315126959818	0.0886139388455533	0.0699056180036712	0.00430578635514733	628.833924772362	13.8145104490223
2060	0.643069688383367	0.051416531057041	0.0406786932214603	0.00250720290913633	373.861654355685	8.21479012296981
2061	0.713018082152999	-0.00933012779339951	-0.0097461080446395	-0.00115915839793972	548.609751572985	10.3577416642643
2062	0.746676098907095	0.0587408564646534	0.0466886347284837	0.00288108909583104	434.554304097102	9.54228638296215
2063	1.00651185072148	0.076895108005774	0.0612647381091846	0.00378008675252834	586.811278532898	12.8938251923661
2064	0.747966266707427	0.0553635537893627	0.0442070735300542	0.00272665580168956	436.917648199203	9.60709075766294
2065	0.576358801083875	0.0414639905582563	0.0331748304712592	0.00204520255557433	337.214553014072	7.420464651329
2066	0.83801601942092	-0.0182522799170715	-0.0169362920317998	-0.00170053727606855	648.761962941259	12.2706843753015
2067	0.948122906939725	0.0661859647027463	0.0530702937063103	0.0032647489757986	556.09910565579	12.2383655955397
2068	0.510845423741741	0.0343737676499404	0.0275978544537441	0.00169450629228514	300.358701203962	6.61544760386367
2069	0.810188674121802	0.052383728782284	0.0421048288632599	0.00257886399520295	477.673305983701	10.5286808426626
2070	0.707301327458735	0.0438256898951499	0.0352558790700668	0.00215205581118458	418.255757543462	9.22520641017221
2071	0.577680027260013	-0.0161070390273137	-0.0128194712781415	-0.00111811876364054	436.826900233021	8.46284448510776
2072	0.901660395577632	0.0532361881819579	0.0427846370437706	0.00259670505886836	535.996890475179	11.8093029846368
2073	0.687628820777626	0.039066367444035	0.0313806391214504	0.00189902677223063	409.747777481064	9.03240811117857
2074	0.875370488148731	0.0479563005659504	0.0384801059722007	0.00232279565177438	522.737145041487	11.5285671768275
2075	0.599119947578834	0.0321062583354342	0.0257229753571354	0.00155119942228105	358.149184862544	7.90215790341355
2076	0.954566093583785	-0.0331926069449736	-0.027044964872446	-0.00222397327450039	727.420941772779	14.0963762801332
2077	0.967023048585043	0.0517882470949636	0.0412366212482247	0.00248790068508405	578.907324736606	12.7547044770823
2078	0.964141761198207	0.0509663267848663	0.0404465398819709	0.00244101187959551	577.350732717963	12.7257151189992
2079	0.483753667752363	0.0253277089028791	0.0200202640658735	0.00121017084598718	289.684348632199	6.38775700890331
2080	0.6613812709577	0.0343911217983264	0.0270636448469325	0.00163801123112472	395.962473390555	8.73496166704602
2081	0.967464598368473	-0.0142147294558639	-0.0134050214508348	-0.00130619028098594	703.775329893684	13.9496547094086
2082	0.735328202537213	0.0385431680751063	0.0300751093048052	0.0018263268297402	440.110391567155	9.7028848698737
2083	1.15274825005753	0.0597861969337667	0.0464865969936133	0.00282577746980183	689.966372384048	15.2183198929181
2084	0.723576856927255	0.0370763689190068	0.0287351275251004	0.00174801978962263	433.150989668284	9.55823981263183
2085	0.705840881027355	0.0353901655007888	0.0273420542464116	0.00166296438360795	422.853397111204	9.33527095461582
2086	1.05626453434097	-0.0186746725548819	-0.0177764610213275	-0.00160865341734857	769.921842499383	15.2702126274835
2087	0.98083559876138	0.047861224969957	0.0367834551795205	0.00223527699035514	588.821093277528	12.991820383983
2088	1.05819197569269	0.0501718254777952	0.0384729641650862	0.00233554120962582	636.004722441658	14.0393274679291
2089	0.833570867451432	0.0382935487956437	0.0293091061231662	0.00177677823359288	501.659891292271	11.078737143206
2090	0.564373753756289	0.0250503941642926	0.0191432233053211	0.0011582104153931	340.141491522213	7.51502594974311
2091	0.976392810660333	-0.0240231689561321	-0.0219103484768333	-0.00183661792427744	716.749828817355	14.2240392210911
2092	1.02481905461038	0.0432421087910004	0.0329396427750561	0.00198424974378695	619.716331426394	13.6832888719027
2093	1.01083818443505	0.04102296739478	0.0311877442936317	0.00187331169843863	612.197510223547	13.5229981146419
2094	0.813594115589381	0.0317035614099632	0.0240516104693217	0.00144013862229342	493.499987118717	10.9055565941712
2095	0.8249939053975	0.0317071230795159	0.0240400493243517	0.0014384610752126	500.527777065353	11.0653580098589
2096	0.773620172743639	-0.0233651297610314	-0.0207860548397319	-0.00167777979806872	571.214015880326	11.3411540832286
2097	0.800099130844165	0.0305606724957242	0.0231474506576658	0.00138308774220526	485.908630432878	10.7349596892825
2098	1.23140009668804	0.0462956524520348	0.0350389338985286	0.00209168091950982	748.072801522228	16.5335557706507
2099	0.904502935239023	0.0334476119035025	0.0252929892277883	0.00150847339828448	549.668231571866	12.1533795724182
2100	0.917621885847461	0.0333490652572833	0.0251944639478178	0.00150003050344716	557.844632198608	12.339035594397
