# Supplementary material for: Climate and air pollution impacts on habitat suitability of Austrian forest ecosystems
Source: PLoS One. 2017 Sep 12;12(9):e0184194. doi: 10.1371/journal.pone.0184194 (PMC5595319; doi:10.1371/journal.pone.0184194)
Supplement: S1 File — (ZIP) [file pone.0184194.s004.zip › GrowUp/IF_AT01_ECHAM5A1B_GPx.outgrowup]

1950	0.0184743770531667	0.00823124150900397	0.00807200868963839	0.000603231209871734	2.70188775404591	0.067842448568326
1951	0.022491919060633	0.0100212536128413	0.00982739312841687	0.000734413263745588	3.28945547121977	0.0825958492501585
1952	0.0515670784742369	0.0199173208742288	0.0194787364631273	0.00145182374311964	10.3768658595404	0.261923582241977
1953	0.0713867759020894	0.0245367085382355	0.023976611819444	0.00178677242230435	17.0596675756943	0.432701335832894
1954	0.0853039856420948	0.0264554442024578	0.0258554568074822	0.00192618175542539	22.8409165838455	0.582020661324286
1955	0.123287846785293	0.034831992177288	0.0340721668599878	0.00253941619202961	35.8378514079513	0.917280547150654
1956	0.172105349489521	0.0138916381482543	0.00997371982680926	0.000577619676171925	130.619450152736	2.2484697366228
1957	0.152448521083744	0.0422583012847817	0.0414235776848443	0.00308914778049115	44.3906295392506	1.14586933604175
1958	0.257930163964343	0.0645335605387038	0.063362914215337	0.00472855895176039	80.8131783033966	2.09450604901604
1959	0.27777655911488	0.0634794906647551	0.062427755978541	0.00466174293348942	91.8593181039891	2.39021459172836
1960	0.289292318979023	0.0609137079328972	0.0599908242312615	0.00448161122939161	99.7598319027101	2.60584376152017
1961	0.303417813408814	-0.00646020625026654	-0.0136263944078454	-0.00134934330522763	269.481777813427	4.73404617427994
1962	0.45309529695393	0.0994875994986841	0.0980331903926894	0.0073252697295563	150.736944082294	3.97292153491633
1963	0.425445544902994	0.08516748537145	0.0839497213547216	0.0062728581042154	148.035708237453	3.92149679216737
1964	0.455976771745279	0.0839672895838634	0.0827345924544594	0.00618115570826087	164.344702600278	4.37506761589368
1965	0.576343489337984	0.098303897324821	0.0967375226471399	0.00722457918712946	213.773752139057	5.71845531509113
1966	0.636655935807546	-0.0505358405723196	-0.0668937536843926	-0.00576344784244939	609.117553753309	10.9329889041709
1967	0.598016472795658	0.110666372965671	0.108404312655188	0.00808146857811804	212.561184701036	5.73940548316794
1968	0.709113480783009	0.120425864322977	0.117462586013052	0.00874265223226183	261.093161585834	7.08182010551349
1969	0.735050490658748	0.115356185242521	0.111838456168719	0.00830552142884872	278.707743911865	7.5931981466194
1970	0.987039405253227	0.143944173217411	0.138432278810648	0.0102487655330111	383.805753579752	10.5020791679906
1971	0.759022372023272	-0.150858061031235	-0.178088351967256	-0.0146268254147141	911.527472999358	15.7058721918828
1972	0.709801150323301	0.125754413721807	0.119955708673206	0.00885266545531389	256.36914631612	7.0774559305372
1973	0.76924506921261	0.125327158872232	0.118354978589981	0.00870021262370559	287.556703836702	7.97408590505456
1974	1.01306612057086	0.153192209170747	0.143089270437619	0.0104714845450861	389.195255508978	10.8396922515947
1975	0.963055503810524	0.135445674491625	0.124991302180269	0.00910174865128563	378.935955422646	10.5987258134177
1976	0.844609425883819	-0.192348458159546	-0.223016428365596	-0.0182616255397981	1063.56824580884	18.1794540636068
1977	0.831948341759591	0.147213290479438	0.135503966801589	0.00985483394920644	302.164381709404	8.51911436710953
1978	1.04730195520417	0.171535777330532	0.156175732239652	0.0113057170497485	392.189212222744	11.0984440237876
1979	0.974598334650739	0.149301033048638	0.134590289859207	0.00970025558727191	373.440411359331	10.6054544327133
1980	0.988812627702862	0.142969998176498	0.127802712766103	0.00917572231246699	385.430042877341	10.9828446360956
1981	0.880457957087312	-0.235972796766055	-0.262104058761198	-0.0212546601747581	1185.35612226308	19.5994761543113
1982	0.709238051311233	0.135052665151582	0.121548414120898	0.00874924498096527	252.120666148203	7.17985773065487
1983	0.801505753152418	0.142428898381711	0.127219227387609	0.00912473599961711	294.127111742892	8.36725758651973
1984	0.945907659268054	0.158149727344458	0.14025364064661	0.0100253455209908	356.209404155996	10.1201490946244
1985	1.13769917723034	0.17993993295996	0.158248103380212	0.0112578273626884	438.313738559126	12.4347028861055
1986	0.838390398507612	-0.231676484479927	-0.252770984477017	-0.020528761574139	1171.56895528893	18.642698105219
1987	0.835896814372342	0.173224943718776	0.152734545391093	0.0108610642662253	296.004427925775	8.31665050649784
1988	0.923134642203318	0.179286991366571	0.156778166782036	0.0110952589871243	339.220632038594	9.47708229766537
1989	1.01838689094753	0.186835620976687	0.162021618609261	0.011411326499321	386.209253603408	10.7229270731587
1990	0.832337296705367	0.145239637370209	0.124880486294851	0.00875131656827295	324.495138301913	8.94841802892068
1991	1.07499570281124	-0.249969801341208	-0.250200835979087	-0.0197274550217937	1344.38592744616	21.3257671619033
1992	0.748939864739834	0.162515268148521	0.139301588472556	0.00973198169397827	280.406697572897	7.48798367764942
1993	0.950170989283411	0.195698025994274	0.166455495969648	0.0115759852521322	367.293882479548	9.74243099331772
1994	1.05557984602341	0.207986856920201	0.175626013186307	0.0121600343383491	419.478344614764	11.0419937516814
1995	1.0091419805079	0.187857585792917	0.157424990674879	0.0108511791853602	413.6535952077	10.7973034896411
1996	0.742605048157256	-0.200481293913332	-0.199408440967175	-0.0158164805560548	1040.48908147423	15.4284561067357
1997	0.661830235926749	0.150927744525166	0.12660662266803	0.00872431740027449	260.407927657604	6.59341336658172
1998	0.803330561637562	0.172694220220818	0.144055123815296	0.00989369548373407	325.798086665836	8.21702304928968
1999	0.772164625399099	0.15758475541842	0.130846840737819	0.0089628665987969	321.219088396844	8.067000118567
2000	1.02301812167611	0.199387333933923	0.164970253823142	0.0112761597215614	434.841193313085	10.8727121062664
2001	0.866903691132442	-0.112803726076751	-0.119286191530185	-0.00999899607472656	990.175293596212	15.3646116235177
2002	0.70753619768815	0.15295045612626	0.126765744494651	0.00866861333801756	294.904080251392	7.25506706005913
2003	0.885355815420475	0.182240920146906	0.15061170622754	0.0102808969846855	376.778405590824	9.25196123021785
2004	0.726027154938395	0.14273330605842	0.117640921203401	0.00801562293979775	314.762946344833	7.71361635451818
2005	0.97776269961936	0.183408607943014	0.150757792902268	0.010255447543156	431.553834646314	10.5528366417832
2006	0.760124559120489	-0.132051455016921	-0.131367777426652	-0.0107073981807536	937.749210840468	14.0630175569659
2007	0.722325516043744	0.150473921268127	0.123700185250523	0.00840806798052937	314.020571382488	7.53871711843844
2008	0.819162707726814	0.162823107510857	0.133343789904285	0.00904057158337561	364.751322610377	8.69866456977338
2009	0.573492536148783	0.109003662840688	0.0888727965032633	0.00600766420362531	261.312194609523	6.18596178766087
2010	0.778649435284926	0.141816974658699	0.115032044923851	0.00774797844816475	362.829085257856	8.51905809954632
2011	0.887662945381496	-0.087381806352958	-0.0918947657846843	-0.00789204521910827	961.93165841151	14.9250732211386
2012	0.86694266288373	0.167113489302809	0.13492293655372	0.00905157442424125	405.462189268044	9.34421924749737
2013	0.723428943221419	0.133674203210392	0.107438519860742	0.00718511186523432	344.270188093826	7.90468241435679
2014	0.837233345929994	0.148768246576025	0.119077696205877	0.00794070716840939	404.824836937395	9.25713841636119
2015	0.758627968663385	0.130369116014577	0.103930567340188	0.00690893671961929	372.025830273919	8.47020562997564
2016	0.654610390082064	-0.0918180946546054	-0.0904017997912098	-0.00747960749585656	769.727212796451	11.5217020781937
2017	0.749637610186997	0.139988380231889	0.111592412737764	0.00740822092810187	364.815547215822	8.1841966666363
2018	0.894532707242174	0.161982750138421	0.128880502417193	0.0085427244657211	440.985571609866	9.85365637682607
2019	0.768019748191869	0.135188677407589	0.10746496747175	0.00711938500142773	382.991455126168	8.5250042592395
2020	0.678608480125863	0.11633747217442	0.0924769129080275	0.00612625765243651	341.886569642692	7.58288667983215
2021	0.712825892685171	-0.0287095219648722	-0.03479663224658	-0.00340655723240427	692.825599814902	11.0621813510392
2022	0.647305486293214	0.114773839897217	0.091433070317975	0.00606291640054251	325.656255185004	7.16460091288439
2023	0.75720033702729	0.130284734855183	0.103708770632165	0.00687396605080197	384.482132716219	8.44768897656152
2024	0.673202862231446	0.112430328944638	0.0893886889556263	0.00591970017503059	344.8705804814	7.56856262724464
2025	0.686867713000417	0.110928441586799	0.0880898478623429	0.00583312051383153	355.158458665636	7.78590913975633
2026	0.855579727635946	-0.0572708232418559	-0.0593185853803361	-0.00529519931168479	867.593178409911	13.6600106981102
2027	0.439475752764154	0.0724364372913433	0.0573822329860173	0.00379455335783003	227.415716978034	4.95961783756883
2028	0.650368379826233	0.103463225943209	0.0816742707648688	0.0053909685021745	339.940674258504	7.40630229184255
2029	0.762701596011758	0.117152333941917	0.0920619925747929	0.00606240778949718	402.639510121239	8.76197896712539
2030	0.803100476571063	0.119158804488579	0.0931245318358441	0.00611248031643579	428.174902366368	9.30439098552928
2031	0.79151886669381	-0.0421045281571233	-0.0435441780799842	-0.00393783356865182	757.92197343791	12.3293469900217
2032	0.610869768430809	0.0910043105480728	0.0705939654089554	0.00460601409819318	327.657946820262	7.08318199769861
2033	0.764017564299756	0.109819874448481	0.0848512922093222	0.00551915377758099	413.36388801659	8.93139284647142
2034	0.713472349592522	0.0989376958729709	0.0762027988245669	0.00494136539688111	389.264128497384	8.40527056830825
2035	0.763243582034467	0.10282783861277	0.0790581249658675	0.00511180065063017	419.219019988684	9.04546459799174
2036	0.561416452249186	-0.0459663649744193	-0.0435991115397338	-0.00371164913318404	562.948735424625	9.0417639878983
2037	0.553708511921964	0.075909823201492	0.0585118180170353	0.00376867106961595	304.749099181944	6.54537296920755
2038	0.696191076389329	0.0923898448089692	0.0713536875552565	0.00458631250177412	385.798575263411	8.28123356732123
2039	0.640662735887758	0.0821678252418347	0.0636869293706586	0.00408560102329918	357.417413177592	7.66806199100266
2040	0.815021155187258	0.100842727679186	0.0785599181826523	0.00503235351667394	457.687531634249	9.81532194758396
2041	0.640103405530646	-0.0100614095707696	-0.0129511335528314	-0.00155288042742104	547.951418735686	9.46929497126567
2042	0.866331175739177	0.104779034917724	0.0824402026169941	0.00526449273162253	489.379401597105	10.4744954856159
2043	0.822289331317407	0.0957937579640582	0.0756785367945749	0.00482173332886629	467.407692367206	10.0036990708312
2044	0.674291065053584	0.0756672471402227	0.0599876365576973	0.00381189099482501	385.588097250249	8.25248729449154
2045	0.510911609147194	0.0552866293454255	0.0439760190444709	0.00278932568544773	293.782761936102	6.28766976898321
2046	0.944852182627114	-0.0332907950616153	-0.0324280018399695	-0.00321241249820314	829.889221126522	14.2913449079479
2047	0.711531831001552	0.0758264195682495	0.0604563681128708	0.00381962218336687	410.938922069553	8.78180563016165
2048	0.821739204191	0.0846478408026082	0.0674911196059107	0.00425138098628872	477.044915119301	10.1940972873965
2049	0.758711312946886	0.0756611068738503	0.0602411509526283	0.00378196544010747	442.640640022821	9.45761656115959
2050	0.917765851873721	0.0887594975397673	0.0704811351423484	0.00440768756115555	537.968666574394	11.4915231000772
2051	0.757722616562831	-0.029748394869312	-0.0245448730757183	-0.00219278844813649	639.409405173944	11.3757611810932
2052	0.912503422158622	0.0878668318524121	0.0693157688980788	0.00430872035994548	537.704434252328	11.4430775732689
2053	0.758161493021371	0.0711179311274981	0.0559897238458211	0.00346800866553598	448.478029392309	9.54054045067072
2054	0.967561011456984	0.0885595883800269	0.0696108417146758	0.00429781269055967	574.32092082768	12.2127059931905
2055	0.771914199816674	0.0686487176450368	0.0539443846002717	0.00332635018137391	459.837701188166	9.77435676869149
2056	0.804784918718318	-0.0397628706716865	-0.0333194403102679	-0.00282979037958026	691.511553387229	12.2207926884183
2057	0.662948150128947	0.0588887735039429	0.0462767013831455	0.00285150192677369	396.231034099762	8.39169199915912
2058	0.769693475195189	0.0666702779668474	0.0524747772982044	0.00323155132075512	461.138580305349	9.76524082608312
2059	1.02713919650496	0.086883313936736	0.0685403654783966	0.00422169460597848	616.552835951594	13.0566797002796
2060	0.609758294530412	0.0504123692904888	0.0398842407835668	0.00245823738675307	366.560158677817	7.7640943190549
2061	0.675890070751204	-0.00914791095740209	-0.00955576713929417	-0.00113652010397746	537.89543604135	9.82765267718037
2062	0.707931967060754	0.0575936510623501	0.0457768084935545	0.00282482159865481	426.067484611344	9.01857574232547
2063	0.954173876047894	0.0753933511601277	0.0600682414497965	0.00370626188505666	575.350889471827	12.1859818699848
2064	0.708986840908202	0.0542823069056697	0.0433437120364367	0.00267340437748191	428.384672744932	9.07952471268557
2065	0.546263496230979	0.040654201310493	0.0325269280226453	0.00200525987237611	330.62877302658	7.01284584891412
2066	0.79401738731283	-0.0178958139854279	-0.0166055272645963	-0.00166732588509916	636.091680730734	11.6415876682184
2067	0.898500836339443	0.0648933567832595	0.0520338340544437	0.00320098862418619	545.238523488278	11.5656901052559
2068	0.48404951450842	0.0337024500301631	0.0270588700121337	0.00166141268606719	294.49271379097	6.25171785521424
2069	0.767596015728956	0.0513606777021898	0.0412825240818502	0.00252849893610848	468.344374978238	9.94962050496244
2070	0.670033622855634	0.042969776801039	0.0345673338671811	0.0021100262903155	410.087247693984	8.71769743301107
2071	0.547067045322087	-0.0157924695215326	-0.0125691077732477	-0.00109628197127377	428.295697081084	8.02620311011125
2072	0.854033708370975	0.0521964886209356	0.041949055649384	0.00254599156487096	525.528903364012	11.1593983623898
2073	0.651242032848644	0.0383034036318351	0.0307677771222468	0.00186193889331057	401.745427971725	8.53522778231592
2074	0.828974566682386	0.0470197168932754	0.03772859181137	0.00227743159206297	512.528119963056	10.8938798531197
2075	0.567334003107998	0.0314792250365187	0.0252206071917891	0.00152090459063587	351.154552771129	7.46705051904362
2076	0.903697694759575	-0.0325443573228946	-0.026516778331185	-0.0021805392098878	713.214454425213	13.3680812032382
2077	0.915717775095493	0.0507768257364938	0.0404312725094442	0.0024393121339784	567.60129941894	12.0523112294045
2078	0.912963325916546	0.0499709574807374	0.0396566213848684	0.00239333906404772	566.075107549025	12.0248519104082
2079	0.458065995392648	0.0248330602676684	0.0196292695098829	0.0011865362819753	284.026830684473	6.03592549266556
2080	0.62625401422803	0.0337194652530724	0.0265350934868906	0.00160602097006152	388.229350042986	8.25381607318511
2081	0.915928649860867	-0.0139371166424747	-0.0131432221862013	-0.0012806804631697	690.030639927381	13.2184140582509
2082	0.696290778028718	0.0377904223151895	0.0294877442245889	0.00179065877633498	431.515062026472	9.16841422928014
2083	1.09152895206984	0.0586185760948221	0.0455787165435238	0.00277059020536325	676.49137052937	14.3800121192185
2084	0.685133899341978	0.0363522696586008	0.0281739322086428	0.00171388106801249	424.691576829122	9.03170913438112
2085	0.668312403228924	0.0346989976919684	0.0268080655675024	0.00163048678897395	414.595095636826	8.82101519032104
2086	0.999903375733633	-0.0183099573203654	-0.0174292878041686	-0.00157723651262696	754.885315110681	14.4697875907439
2087	0.928640589637836	0.0469264981179673	0.0360650765068718	0.00219162216485012	577.321452655084	12.2761807563606
2088	1.00182424129963	0.0491919727365234	0.0377215894833199	0.0022899282299343	623.583588372656	13.2659870545698
2089	0.789121186042854	0.0375456780852777	0.0287367010391271	0.00174207786129751	491.862503714926	10.4684795501171
2090	0.534245036821809	0.0245611614692876	0.0187693573027616	0.0011355906354731	333.498548601273	7.10107229652142
2091	0.924063845282343	-0.0235539979078089	-0.0214824406857016	-0.00180074888641337	702.751747665542	13.4786357858324
2092	0.970024767320577	0.0423975930008387	0.0322963335280378	0.00194549746534577	607.613308656617	12.9296269147304
2093	0.956728275417755	0.040221791302938	0.0305786495188417	0.00183672603336682	600.241329580731	12.7781663950457
2094	0.769991538519117	0.0310843927578403	0.0235818839599525	0.00141201280140835	483.861961980287	10.3048927112461
2095	0.780764146340789	0.0310878848682004	0.0235705486034501	0.00141036801672136	490.752499610933	10.4558962146119
2096	0.732010661246826	-0.0229088101787063	-0.0203801044358752	-0.00164501285927923	560.058240423024	10.7469733275598
2097	0.757198479592904	0.029963824395523	0.0226953823351686	0.00135607612158525	476.418864035042	10.1437432759237
2098	1.16534586747314	0.0453915011373857	0.0343546256218264	0.00205083051665265	733.462984592867	15.6229922197036
2099	0.855962035455328	0.0327943820498838	0.0247990186657489	0.00147901300332439	538.933243989362	11.4840519729129
2100	0.868355152797031	0.0326977600137525	0.0247024175785847	0.00147073499771667	546.949960002447	11.6594877236445
