# Supplementary material for: Climate and air pollution impacts on habitat suitability of Austrian forest ecosystems
Source: PLoS One. 2017 Sep 12;12(9):e0184194. doi: 10.1371/journal.pone.0184194 (PMC5595319; doi:10.1371/journal.pone.0184194)
Supplement: S1 File — (ZIP) [file pone.0184194.s004.zip › GrowUp/IF_AT01_ECHAM5A1B_MFR.outgrowup]

1950	0.0184743770531667	0.00823124150900397	0.00807200868963839	0.000603231209871734	2.70188775404591	0.067842448568326
1951	0.022491919060633	0.0100212536128413	0.00982739312841687	0.000734413263745588	3.28945547121977	0.0825958492501585
1952	0.0515670784742369	0.0199173208742288	0.0194787364631273	0.00145182374311964	10.3768658595404	0.261923582241977
1953	0.0713867759020894	0.0245367085382355	0.023976611819444	0.00178677242230435	17.0596675756943	0.432701335832894
1954	0.0853039856420948	0.0264554442024578	0.0258554568074822	0.00192618175542539	22.8409165838455	0.582020661324286
1955	0.123287846785293	0.034831992177288	0.0340721668599878	0.00253941619202961	35.8378514079513	0.917280547150654
1956	0.172105349489521	0.0138916381482543	0.00997371982680926	0.000577619676171925	130.619450152736	2.2484697366228
1957	0.152448521083744	0.0422583012847817	0.0414235776848443	0.00308914778049115	44.3906295392506	1.14586933604175
1958	0.257930163964343	0.0645335605387038	0.063362914215337	0.00472855895176039	80.8131783033966	2.09450604901604
1959	0.27777655911488	0.0634794906647551	0.062427755978541	0.00466174293348942	91.8593181039891	2.39021459172836
1960	0.289292318979023	0.0609137079328972	0.0599908242312615	0.00448161122939161	99.7598319027101	2.60584376152017
1961	0.303417813408814	-0.00646020625026654	-0.0136263944078454	-0.00134934330522763	269.481777813427	4.73404617427994
1962	0.45309529695393	0.0994875994986841	0.0980331903926894	0.0073252697295563	150.736944082294	3.97292153491633
1963	0.425445544902994	0.08516748537145	0.0839497213547216	0.0062728581042154	148.035708237453	3.92149679216737
1964	0.455976771745279	0.0839672895838634	0.0827345924544594	0.00618115570826087	164.344702600278	4.37506761589368
1965	0.576343489337984	0.098303897324821	0.0967375226471399	0.00722457918712946	213.773752139057	5.71845531509113
1966	0.636655935807546	-0.0505358405723196	-0.0668937536843926	-0.00576344784244939	609.117553753309	10.9329889041709
1967	0.598016472795658	0.110666372965671	0.108404312655188	0.00808146857811804	212.561184701036	5.73940548316794
1968	0.709113480783009	0.120425864322977	0.117462586013052	0.00874265223226183	261.093161585834	7.08182010551349
1969	0.735050490658748	0.115356185242521	0.111838456168719	0.00830552142884872	278.707743911865	7.5931981466194
1970	0.987039405253227	0.143944173217411	0.138432278810648	0.0102487655330111	383.805753579752	10.5020791679906
1971	0.759022372023272	-0.150858061031235	-0.178088351967256	-0.0146268254147141	911.527472999358	15.7058721918828
1972	0.709801150323301	0.125754413721807	0.119955708673206	0.00885266545531389	256.36914631612	7.0774559305372
1973	0.76924506921261	0.125327158872232	0.118354978589981	0.00870021262370559	287.556703836702	7.97408590505456
1974	1.01306612057086	0.153192209170747	0.143089270437619	0.0104714845450861	389.195255508978	10.8396922515947
1975	0.963055503810524	0.135445674491625	0.124991302180269	0.00910174865128563	378.935955422646	10.5987258134177
1976	0.844609425883819	-0.192348458159546	-0.223016428365596	-0.0182616255397981	1063.56824580884	18.1794540636068
1977	0.831948341759591	0.147213290479438	0.135503966801589	0.00985483394920644	302.164381709404	8.51911436710953
1978	1.04730195520417	0.171535777330532	0.156175732239652	0.0113057170497485	392.189212222744	11.0984440237876
1979	0.974598334650739	0.149301033048638	0.134590289859207	0.00970025558727191	373.440411359331	10.6054544327133
1980	0.988812627702862	0.142969998176498	0.127802712766103	0.00917572231246699	385.430042877341	10.9828446360956
1981	0.880457957087312	-0.235972796766055	-0.262104058761198	-0.0212546601747581	1185.35612226308	19.5994761543113
1982	0.709238051311233	0.135052665151582	0.121548414120898	0.00874924498096527	252.120666148203	7.17985773065487
1983	0.801505753152418	0.142428898381711	0.127219227387609	0.00912473599961711	294.127111742892	8.36725758651973
1984	0.945907659268054	0.158149727344458	0.14025364064661	0.0100253455209908	356.209404155996	10.1201490946244
1985	1.13769917723034	0.17993993295996	0.158248103380212	0.0112578273626884	438.313738559126	12.4347028861055
1986	0.838390398507612	-0.231676484479927	-0.252770984477017	-0.020528761574139	1171.56895528893	18.642698105219
1987	0.835896814372342	0.173224943718776	0.152734545391093	0.0108610642662253	296.004427925775	8.31665050649784
1988	0.923134642203318	0.179286991366571	0.156778166782036	0.0110952589871243	339.220632038594	9.47708229766537
1989	1.01838689094753	0.186835620976687	0.162021618609261	0.011411326499321	386.209253603408	10.7229270731587
1990	0.832337296705367	0.145239637370209	0.124880486294851	0.00875131656827295	324.495138301913	8.94841802892068
1991	1.07499570281124	-0.249969801341208	-0.250200835979087	-0.0197274550217937	1344.38592744616	21.3257671619033
1992	0.748939864739834	0.162515268148521	0.139301588472556	0.00973198169397827	280.406697572897	7.48798367764942
1993	0.950170989283411	0.195698025994274	0.166455495969648	0.0115759852521322	367.293882479548	9.74243099331772
1994	1.05557984602341	0.207986856920201	0.175626013186307	0.0121600343383491	419.478344614764	11.0419937516814
1995	1.0091419805079	0.187857585792917	0.157424990674879	0.0108511791853602	413.6535952077	10.7973034896411
1996	0.742605048157256	-0.200481293913332	-0.199408440967175	-0.0158164805560548	1040.48908147423	15.4284561067357
1997	0.661830235926749	0.150927744525166	0.12660662266803	0.00872431740027449	260.407927657604	6.59341336658172
1998	0.803330561637562	0.172694220220818	0.144055123815296	0.00989369548373407	325.798086665836	8.21702304928968
1999	0.772164625399099	0.15758475541842	0.130846840737819	0.0089628665987969	321.219088396844	8.067000118567
2000	1.02301812167611	0.199387333933923	0.164970253823142	0.0112761597215614	434.841193313085	10.8727121062664
2001	0.866903691132442	-0.112803726076751	-0.119286191530185	-0.00999899607472656	990.175293596212	15.3646116235177
2002	0.70753619768815	0.15295045612626	0.126765744494651	0.00866861333801756	294.904080251392	7.25506706005913
2003	0.885355815420475	0.182240920146906	0.15061170622754	0.0102808969846855	376.778405590824	9.25196123021785
2004	0.726027154938395	0.14273330605842	0.117640921203401	0.00801562293979775	314.762946344833	7.71361635451818
2005	0.97776269961936	0.183408607943014	0.150757792902268	0.010255447543156	431.553834646314	10.5528366417832
2006	0.760124559120489	-0.132051455016921	-0.131367777426652	-0.0107073981807536	937.749210840468	14.0630175569659
2007	0.722325516043744	0.150473921268127	0.123700185250523	0.00840806798052937	314.020571382488	7.53871711843844
2008	0.819162707726814	0.162823107510857	0.133343789904285	0.00904057158337561	364.751322610377	8.69866456977338
2009	0.573492536148783	0.109003662840688	0.0888727965032633	0.00600766420362531	261.312194609523	6.18596178766087
2010	0.778649435284926	0.141816974658699	0.115032044923851	0.00774797844816475	362.829085257856	8.51905809954632
2011	0.887662945381496	-0.087381806352958	-0.0918947657846843	-0.00789204521910827	961.93165841151	14.9250732211386
2012	0.86694266288373	0.167113489302809	0.13492293655372	0.00905157442424125	405.462189268044	9.34421924749737
2013	0.723428943221419	0.133674203210392	0.107438519860742	0.00718511186523432	344.270188093826	7.90468241435679
2014	0.837233345929994	0.148768246576025	0.119077696205877	0.00794070716840939	404.824836937395	9.25713841636119
2015	0.758627968663385	0.130369116014577	0.103930567340188	0.00690893671961929	372.025830273919	8.47020562997564
2016	0.654610390082064	-0.0918180946546054	-0.0904017997912098	-0.00747960749585656	769.727212796451	11.5217020781937
2017	0.749637610186997	0.139988380231889	0.111592412737764	0.00740822092810187	364.815547215822	8.1841966666363
2018	0.894532707242174	0.161982750138421	0.128880502417193	0.0085427244657211	440.985571609866	9.85365637682607
2019	0.768019748191869	0.135188677407589	0.10746496747175	0.00711938500142773	382.991455126168	8.5250042592395
2020	0.678608480125863	0.11633747217442	0.0924769129080275	0.00612625765243651	341.886569642692	7.58288667983215
2021	0.711646337391847	-0.0286620146156724	-0.0347390521948767	-0.00340092020005636	691.679140192715	11.043876103289
2022	0.643503604846526	0.114393742145328	0.0911302704420859	0.00604283777551958	324.577775885233	7.11792079802019
2023	0.749499958728568	0.129637107881878	0.103193249014807	0.00683979653867125	382.57092646341	8.35117532095491
2024	0.663411536272626	0.111684667735705	0.0887958446715501	0.00588043949839225	342.583327420938	7.44455368659643
2025	0.673812551629929	0.110008205790923	0.0873590755725979	0.00578473034245886	352.212149115108	7.619318238856
2026	0.835327776946236	-0.0567003185730089	-0.0587276818802071	-0.00524245105770851	858.950628313286	13.3514150851463
2027	0.427229232109012	0.0715940376758983	0.0567149062536661	0.00375042459599481	224.770985684059	4.80299979944685
2028	0.629211350894986	0.102087196446067	0.0805880277572152	0.0053192702576095	335.419566485245	7.1341119204657
2029	0.734272527355689	0.115398315758721	0.0906836298608453	0.00597164072460882	396.611145185923	8.3941689096983
2030	0.769295414175317	0.117175196441149	0.0915743100829856	0.00601072732220692	421.047177430832	8.86467805394596
2031	0.755407904474606	-0.0414036241723594	-0.0428193085881415	-0.0038722813974149	745.305028074211	11.7903256483158
2032	0.58330465361824	0.089489383610623	0.0694188045932166	0.00452933888589167	322.203503542597	6.72226705180984
2033	0.729404360460059	0.107991729330218	0.0834387930928389	0.00542727774798162	406.482718485675	8.47647199441473
2034	0.681023084550921	0.0972907037722177	0.074934269103797	0.00485910767191804	382.784141884749	7.97731173361325
2035	0.728426186026735	0.101116088238573	0.0777420633154494	0.00502670573086347	412.240381479724	8.58508888067046
2036	0.53555843441557	-0.0452011739181165	-0.0428733275837581	-0.00364986220001177	553.577462805098	8.6505131367993
2037	0.528507361036594	0.0746461705756723	0.0575377858119746	0.00370593490594013	299.676013998024	6.21252169758899
2038	0.664387726983833	0.09085185321489	0.070165879827108	0.00450996525722432	379.376278884521	7.86025680646854
2039	0.611281758106286	0.0807999971565402	0.0626267483277387	0.00401758900267518	351.46757119895	7.27838115554139
2040	0.7774918413013	0.0991640229707272	0.0772521500610986	0.00494858113429704	450.06851703558	9.31665968791927
2041	0.610384394998495	-0.00989391969808472	-0.0127355391378907	-0.0015270299992823	538.82980285115	9.03831988701241
2042	0.826322679657	0.10303480344648	0.0810678403308436	0.00517685598339476	481.232820037972	9.94260737447457
2043	0.784164718008716	0.0941991022438477	0.0744187343381152	0.0047414670902551	459.626868583433	9.49580655948195
2044	0.642912390561521	0.0744076326199321	0.0589890367552495	0.00374843535941715	379.169304648377	7.83357071000808
2045	0.487054533457308	0.0543662860828727	0.0432439607996355	0.002742892449563	288.892230738898	5.96853611369201
2046	0.900384872388878	-0.0327366111784099	-0.0318881806686516	-0.00315893623759065	816.074254246249	13.6421462841847
2047	0.678261037892614	0.0745641553427145	0.0594499654486125	0.00375603784871707	404.098120365321	8.33621854421595
2048	0.783208053884112	0.0832387284929107	0.0663676111202811	0.00418060926637015	469.103662799106	9.67691749705646
2049	0.723046956959463	0.0744015945691017	0.0592383309568336	0.00371900796823369	435.272107420991	8.97786957807422
2050	0.874533050358028	0.0872819394662245	0.0693078525850043	0.00433431384316304	529.013231171507	10.9086960262613
2051	0.721767411876067	-0.0292531804727411	-0.0241362804587889	-0.00215628562460863	628.765310118194	10.855445621949
2052	0.869530470243548	0.086404133770531	0.0681618859131814	0.004236994125222	528.753397461552	10.8629801266286
2053	0.722393260774932	0.0699340479800748	0.0550576763377023	0.0034102775568106	441.012323169285	9.05697146122728
2054	0.921835951983011	0.0870853581463339	0.0684520467233505	0.0042262680331931	564.760338164475	11.593789308606
2055	0.73536284569365	0.0675059389024089	0.0530463853641594	0.0032709772274687	452.182893232482	9.27907348023306
2056	0.766393027392958	-0.0391009476976198	-0.0327647795764766	-0.00278268353763459	680.000126362785	11.6628093951124
2057	0.631558077907473	0.0579084662112749	0.0455063442310564	0.00280403365790771	389.63507108003	7.9665950235909
2058	0.733178784874845	0.0655604338351687	0.0516012422624796	0.00317775646075256	453.462116926916	9.2705622291873
2059	0.978321649874882	0.0854369882417775	0.0673993904483069	0.00415141706811499	606.289228723333	12.3952194678878
2060	0.580722407207697	0.0495731666663617	0.0392202973903487	0.00241731569839117	360.458119607003	7.37070574325489
2061	0.64352257725169	-0.00899562787710295	-0.00939669457492738	-0.00111760072631173	528.941219689588	9.36575376996572
2062	0.674159944110299	0.0566349033624338	0.0450147729385383	0.00277779747081384	418.974841353878	8.56145172234559
2063	0.908550705268677	0.0741382961205452	0.0590682998370367	0.00364456463211226	565.773161167561	11.5681252542084
2064	0.675005779894468	0.0533786823579635	0.0426221796547549	0.00262890085581626	421.253455812201	8.61901938558212
2065	0.520026223612704	0.0399774405689978	0.0319854600508841	0.00197187879208492	325.124875117378	6.65703535132986
2066	0.755652091696275	-0.0175979066609194	-0.0163290990337554	-0.00163957031086722	625.502815038294	11.0933815663159
2067	0.855237259443353	0.063813092632469	0.0511676392951721	0.00314770253406535	536.162068520452	10.9785091172815
2068	0.460686484292864	0.0331414134253994	0.0266084274909888	0.00163375554744171	289.590364195465	5.93421147189024
2069	0.730455933616949	0.0505056888153104	0.0405953038018341	0.00248640762058117	460.547958463629	9.44414193088137
2070	0.637535379886246	0.0422544692295618	0.0339918997485572	0.00207490118858488	403.260623608875	8.27467168244865
2071	0.52036845004454	-0.0155295760679925	-0.0123598728498608	-0.00107803242815519	421.165961304896	7.64563476880643
2072	0.81250035088312	0.0513275861900955	0.0412507397781785	0.00250360905374688	516.780549716588	10.5920761930603
2073	0.619509286505575	0.0376657760556422	0.0302555933137302	0.00183094364299359	395.057668159401	8.10121798281284
2074	0.78850888967599	0.0462369909401431	0.0371005329897288	0.00223951973441318	503.996187239689	10.3398257871508
2075	0.539611817472582	0.0309551979251581	0.0248007657910513	0.00149558645658519	345.308967128018	7.08721736103749
2076	0.859324892512373	-0.0320025992097512	-0.0260753598802746	-0.00214424029649205	701.341744410927	12.7332876814239
2077	0.870971246062682	0.0499315560932963	0.0397582228102481	0.0023987054897617	558.152576682152	11.43915839006
2078	0.868326412141394	0.0491391029331692	0.0389964671172038	0.00235349772250312	556.651790962359	11.4130257055319
2079	0.435661834210592	0.0244196702676537	0.0193025057668921	0.0011667842969869	279.29870413562	5.72878701428247
2080	0.595615425784234	0.0331581453999728	0.0260933701479746	0.00157928592405104	381.766589139171	7.83378632668577
2081	0.870974263025446	-0.0137051088034514	-0.0129244301178383	-0.00125936128257005	678.543865314221	12.580819970642
2082	0.662242949517667	0.0371613342159765	0.0289968688168041	0.00176085010903435	424.33173425395	8.70183592925563
2083	1.03813322638479	0.0576427667136381	0.044819978577703	0.00272446885452326	665.229980887548	13.6481871225518
2084	0.651603060258049	0.0357471221418339	0.0277049275144728	0.00168535050081319	417.621837978602	8.57205392669077
2085	0.63557675422536	0.0341213717972224	0.0263617981278115	0.00160334446634223	407.693430487866	8.37207291017785
2086	0.950736267683424	-0.01800515585106	-0.0171391466291399	-0.00155098063457769	742.318920270051	13.771860940226
2087	0.883112475840564	0.0461453239554364	0.035464709825641	0.00215513875616049	567.71092085799	11.6514407530117
2088	0.952654987534	0.0483730857612138	0.0370936472277548	0.00225180834375021	613.202941894616	12.5908707721293
2089	0.75034623497073	0.0369206641845772	0.028258328067172	0.00171307790884119	483.674586550216	9.93572722568478
2090	0.507961847324364	0.024152297703376	0.0184569083121003	0.00111668673044669	327.94687822617	6.73968955978165
2091	0.878408810194395	-0.0231619001522161	-0.0211248276464847	-0.00177077225146959	691.053207822025	12.8286824959396
2092	0.922224063194573	0.04169181043589	0.0317587042075383	0.00191311123551509	597.498515595791	12.2716870564574
2093	0.909522075355285	0.039552228787159	0.0300696140721916	0.001806150495484	590.249256087991	12.1279331144934
2094	0.731950511387547	0.0305669383247533	0.0231893219919358	0.00138850736286379	475.807227915531	9.78051367478085
2095	0.742175105997201	0.0305703723027896	0.0231781753323953	0.00138688995851312	482.583060418394	9.92383282986455
2096	0.695704632825658	-0.0225274527085421	-0.0200408417239003	-0.00161762872463808	550.735085180731	10.2288779684532
2097	0.719771039796716	0.0294650237952832	0.022317577747142	0.00133350184753769	468.488033437137	9.62761601957929
2098	1.10771643474041	0.044635879701542	0.0337827324063614	0.00201669083277273	721.253202151901	14.8280717947137
2099	0.813611733815842	0.032248461835059	0.0243861953481192	0.00145439222848328	529.961751497527	10.8997271122451
2100	0.82537019892055	0.032153448242796	0.0242912023560908	0.00144625202485008	537.845015161323	11.0662352999251
