# Supplementary material for: Climate and air pollution impacts on habitat suitability of Austrian forest ecosystems
Source: PLoS One. 2017 Sep 12;12(9):e0184194. doi: 10.1371/journal.pone.0184194 (PMC5595319; doi:10.1371/journal.pone.0184194)
Supplement: S1 File — (ZIP) [file pone.0184194.s004.zip › GrowUp/IF_AT01_ECHAM5A2x_bas.outgrowup]

1950	0.0184743770531667	0.00823124150900397	0.00807200868963839	0.000603231209871734	2.70188775404591	0.067842448568326
1951	0.022491919060633	0.0100212536128413	0.00982739312841687	0.000734413263745588	3.28945547121977	0.0825958492501585
1952	0.0515670784742369	0.0199173208742288	0.0194787364631273	0.00145182374311964	10.3768658595404	0.261923582241977
1953	0.0713867759020894	0.0245367085382355	0.023976611819444	0.00178677242230435	17.0596675756943	0.432701335832894
1954	0.0853039856420948	0.0264554442024578	0.0258554568074822	0.00192618175542539	22.8409165838455	0.582020661324286
1955	0.123287846785293	0.034831992177288	0.0340721668599878	0.00253941619202961	35.8378514079513	0.917280547150654
1956	0.172105349489521	0.0138916381482543	0.00997371982680926	0.000577619676171925	130.619450152736	2.2484697366228
1957	0.152448521083744	0.0422583012847817	0.0414235776848443	0.00308914778049115	44.3906295392506	1.14586933604175
1958	0.257930163964343	0.0645335605387038	0.063362914215337	0.00472855895176039	80.8131783033966	2.09450604901604
1959	0.27777655911488	0.0634794906647551	0.062427755978541	0.00466174293348942	91.8593181039891	2.39021459172836
1960	0.289292318979023	0.0609137079328972	0.0599908242312615	0.00448161122939161	99.7598319027101	2.60584376152017
1961	0.303417813408814	-0.00646020625026654	-0.0136263944078454	-0.00134934330522763	269.481777813427	4.73404617427994
1962	0.45309529695393	0.0994875994986841	0.0980331903926894	0.0073252697295563	150.736944082294	3.97292153491633
1963	0.425445544902994	0.08516748537145	0.0839497213547216	0.0062728581042154	148.035708237453	3.92149679216737
1964	0.455976771745279	0.0839672895838634	0.0827345924544594	0.00618115570826087	164.344702600278	4.37506761589368
1965	0.576343489337984	0.098303897324821	0.0967375226471399	0.00722457918712946	213.773752139057	5.71845531509113
1966	0.636655935807546	-0.0505358405723196	-0.0668937536843926	-0.00576344784244939	609.117553753309	10.9329889041709
1967	0.598016472795658	0.110666372965671	0.108404312655188	0.00808146857811804	212.561184701036	5.73940548316794
1968	0.709113480783009	0.120425864322977	0.117462586013052	0.00874265223226183	261.093161585834	7.08182010551349
1969	0.735050490658748	0.115356185242521	0.111838456168719	0.00830552142884872	278.707743911865	7.5931981466194
1970	0.987039405253227	0.143944173217411	0.138432278810648	0.0102487655330111	383.805753579752	10.5020791679906
1971	0.759022372023272	-0.150858061031235	-0.178088351967256	-0.0146268254147141	911.527472999358	15.7058721918828
1972	0.709801150323301	0.125754413721807	0.119955708673206	0.00885266545531389	256.36914631612	7.0774559305372
1973	0.76924506921261	0.125327158872232	0.118354978589981	0.00870021262370559	287.556703836702	7.97408590505456
1974	1.01306612057086	0.153192209170747	0.143089270437619	0.0104714845450861	389.195255508978	10.8396922515947
1975	0.963055503810524	0.135445674491625	0.124991302180269	0.00910174865128563	378.935955422646	10.5987258134177
1976	0.844609425883819	-0.192348458159546	-0.223016428365596	-0.0182616255397981	1063.56824580884	18.1794540636068
1977	0.831948341759591	0.147213290479438	0.135503966801589	0.00985483394920644	302.164381709404	8.51911436710953
1978	1.04730195520417	0.171535777330532	0.156175732239652	0.0113057170497485	392.189212222744	11.0984440237876
1979	0.974598334650739	0.149301033048638	0.134590289859207	0.00970025558727191	373.440411359331	10.6054544327133
1980	0.988812627702862	0.142969998176498	0.127802712766103	0.00917572231246699	385.430042877341	10.9828446360956
1981	0.880457957087312	-0.235972796766055	-0.262104058761198	-0.0212546601747581	1185.35612226308	19.5994761543113
1982	0.709238051311233	0.135052665151582	0.121548414120898	0.00874924498096527	252.120666148203	7.17985773065487
1983	0.801505753152418	0.142428898381711	0.127219227387609	0.00912473599961711	294.127111742892	8.36725758651973
1984	0.945907659268054	0.158149727344458	0.14025364064661	0.0100253455209908	356.209404155996	10.1201490946244
1985	1.13769917723034	0.17993993295996	0.158248103380212	0.0112578273626884	438.313738559126	12.4347028861055
1986	0.838390398507612	-0.231676484479927	-0.252770984477017	-0.020528761574139	1171.56895528893	18.642698105219
1987	0.835896814372342	0.173224943718776	0.152734545391093	0.0108610642662253	296.004427925775	8.31665050649784
1988	0.923134642203318	0.179286991366571	0.156778166782036	0.0110952589871243	339.220632038594	9.47708229766537
1989	1.01838689094753	0.186835620976687	0.162021618609261	0.011411326499321	386.209253603408	10.7229270731587
1990	0.832337296705367	0.145239637370209	0.124880486294851	0.00875131656827295	324.495138301913	8.94841802892068
1991	1.07499570281124	-0.249969801341208	-0.250200835979087	-0.0197274550217937	1344.38592744616	21.3257671619033
1992	0.748939864739834	0.162515268148521	0.139301588472556	0.00973198169397827	280.406697572897	7.48798367764942
1993	0.950170989283411	0.195698025994274	0.166455495969648	0.0115759852521322	367.293882479548	9.74243099331772
1994	1.05557984602341	0.207986856920201	0.175626013186307	0.0121600343383491	419.478344614764	11.0419937516814
1995	1.0091419805079	0.187857585792917	0.157424990674879	0.0108511791853602	413.6535952077	10.7973034896411
1996	0.742605048157256	-0.200481293913332	-0.199408440967175	-0.0158164805560548	1040.48908147423	15.4284561067357
1997	0.661830235926749	0.150927744525166	0.12660662266803	0.00872431740027449	260.407927657604	6.59341336658172
1998	0.803330561637562	0.172694220220818	0.144055123815296	0.00989369548373407	325.798086665836	8.21702304928968
1999	0.772164625399099	0.15758475541842	0.130846840737819	0.0089628665987969	321.219088396844	8.067000118567
2000	1.02301812167611	0.199387333933923	0.164970253823142	0.0112761597215614	434.841193313085	10.8727121062664
2001	0.866903691132442	-0.112803726076751	-0.119286191530185	-0.00999899607472656	990.175293596212	15.3646116235177
2002	0.70753619768815	0.15295045612626	0.126765744494651	0.00866861333801756	294.904080251392	7.25506706005913
2003	0.885355815420475	0.182240920146906	0.15061170622754	0.0102808969846855	376.778405590824	9.25196123021785
2004	0.726027154938395	0.14273330605842	0.117640921203401	0.00801562293979775	314.762946344833	7.71361635451818
2005	0.97776269961936	0.183408607943014	0.150757792902268	0.010255447543156	431.553834646314	10.5528366417832
2006	0.760124559120489	-0.132051455016921	-0.131367777426652	-0.0107073981807536	937.749210840468	14.0630175569659
2007	0.722325516043744	0.150473921268127	0.123700185250523	0.00840806798052937	314.020571382488	7.53871711843844
2008	0.819162707726814	0.162823107510857	0.133343789904285	0.00904057158337561	364.751322610377	8.69866456977338
2009	0.573492536148783	0.109003662840688	0.0888727965032633	0.00600766420362531	261.312194609523	6.18596178766087
2010	0.778649435284926	0.141816974658699	0.115032044923851	0.00774797844816475	362.829085257856	8.51905809954632
2011	0.888818523230467	-0.0874955617827074	-0.092014396277688	-0.00790231924562444	963.183920796087	14.9445029879193
2012	0.870794969622672	0.167549160011423	0.135274685365991	0.00907517219519283	406.519243369731	9.39053901116182
2013	0.728963480427239	0.134197625481659	0.107859212206284	0.00721324629567402	345.618231915698	7.97300752378655
2014	0.846373014191608	0.149545962146721	0.119700198524708	0.00798221879302917	406.941139215177	9.37157205892404
2015	0.769426479887636	0.131222143932309	0.104610603211851	0.00695414310042363	374.460060320441	8.60667241316816
2016	0.526742827900186	-0.0731684486437384	-0.0720398247230769	-0.00596038590208811	613.383954993235	9.25948314833128
2017	0.699922164482507	0.129239750735095	0.103024090872873	0.00683940070277559	336.80417123449	7.6645494750181
2018	0.659348426851367	0.117817273207661	0.0937405331830164	0.00621350422471249	320.748459490887	7.28792886608145
2019	0.666633642411404	0.115551746008647	0.0918550640796939	0.00608525346351649	327.359747834448	7.42789852861552
2020	0.80212853074366	0.135129068585463	0.107414394290651	0.00711581122587203	397.110345052298	9.00071311612837
2021	0.547115892931552	-0.0216038383202382	-0.0261843724902038	-0.0025634251858163	521.349406682459	8.48243024543568
2022	0.680302434812476	0.118190064683974	0.0941545608721755	0.00624337812689164	335.349360965223	7.56793943097137
2023	0.684454338337812	0.115255149942834	0.0917449762850839	0.00608098860367459	340.128457150448	7.67540972906075
2024	0.766684527162374	0.125161207917273	0.0995104825259087	0.00659000850900077	383.92148127075	8.66461026469253
2025	0.770716215777001	0.121520206598037	0.0965009185948521	0.00639008355127209	389.07000454268	8.7825386206546
2026	0.695552920184403	-0.0453894673867031	-0.0470124025487795	-0.00419666180541568	687.603041954922	11.0831466009214
2027	0.519713316883807	0.0834641037563775	0.066118059181383	0.00437223318829467	262.037307568603	5.89952213098365
2028	0.849035718917284	0.131436756277214	0.103756683814727	0.00684853392747856	431.851018986707	9.72573065584088
2029	0.765726386211467	0.114309115442903	0.0898277019589989	0.00591527670473182	392.867685138406	8.84887677409868
2030	0.89046486550886	0.128241819107358	0.100223054581706	0.00657841104064429	460.813018486109	10.3780391459953
2031	0.652269266792162	-0.0336258453978451	-0.0347755898042541	-0.00314486323864738	605.297534919439	10.1397384286089
2032	0.588899869388338	0.0850670960289012	0.0659883427316588	0.00430551301627074	306.281206449755	6.87087298748821
2033	0.624609817974423	0.0870384308701064	0.0672494242803467	0.00437423997199001	327.614144270478	7.34553836910203
2034	0.831241662816715	0.111726578292611	0.0860529234470982	0.00558009606971109	439.581180310763	9.84942485286017
2035	0.743726083487453	0.0971051225243826	0.0746582736244068	0.00482731170076366	395.888067373005	8.86373495431694
2036	0.800481319302762	-0.0634871638477634	-0.0602175947452099	-0.00512640224640345	777.525449830196	12.8537979558711
2037	0.622862950645987	0.0827636207216063	0.0637947726638675	0.00410893939513291	332.264492211989	7.40475052545658
2038	0.67322292503357	0.0865779887462172	0.0668651275573999	0.00429780689626927	361.529611577177	8.05199922153673
2039	0.762074320648066	0.0946978828255571	0.0733987708365383	0.0047086285396705	411.921238188895	9.16940676445753
2040	0.65145894488302	0.0780813267383009	0.0608280119084872	0.00389649157892778	354.382021629471	7.88527887865973
2041	0.668797666105164	-0.0101792076316074	-0.0131027642371251	-0.00157106140909926	554.36678371078	9.88419648497596
2042	0.759216031826783	0.088936325302094	0.0699751499302585	0.00446849542465953	415.384677772232	9.22434864850089
2043	0.621940083078947	0.0701617849080517	0.0554288852800748	0.00353156013391636	342.341282701751	7.60181081394297
2044	0.765383135131641	0.083157044016624	0.0659254132033829	0.00418920469851129	423.754895112084	9.40946263210563
2045	0.619267290339532	0.0648694340826646	0.0515983611661314	0.00327279815806326	344.703986039148	7.65411069928569
2046	0.87284800144053	-0.0297589930635682	-0.0289877330966395	-0.00287160943661489	741.846733588822	13.1793388217931
2047	0.558371339121664	0.0575979675459502	0.045922832020005	0.00290139605441	312.150393378732	6.92066578617906
2048	0.704636728765101	0.070249863360032	0.0560113747187833	0.00352825223356457	395.903070721874	8.77712370660736
2049	0.779501704887656	0.075224344521552	0.0598934020512132	0.00376013361408507	440.085446540369	9.75522671527474
2050	0.892020274683357	0.0834750598232256	0.0662849287737395	0.00414526887880028	505.939847228164	11.2120553444588
2051	0.743236023059753	-0.0282241397116206	-0.0232872371748603	-0.00208043384492238	606.647197734033	11.1379833824868
2052	0.809935747160863	0.0754651306186642	0.0595324019718034	0.00370057890910126	461.811749776579	10.1957503731253
2053	0.591200680914587	0.053656024192968	0.0422423139931217	0.00261649282971721	338.361192649825	7.46728715645812
2054	0.92978796425899	0.082332434947399	0.0647160877997013	0.0039956078188075	533.936987715715	11.7786000818702
2055	0.624783017237776	0.0537501878202132	0.0422370716246009	0.00260444700408143	360.041143572125	7.93923420821594
2056	0.754717271402214	-0.0360585471844613	-0.0302153891379664	-0.00256616607907252	627.090085680577	11.4356367852482
2057	0.78698160540783	0.0676247502005678	0.053141714200109	0.00327451386776798	455.010744975271	9.99675334100281
2058	0.647652840279758	0.0542629773973491	0.0427092512780481	0.00263016146960878	375.320954452863	8.2449912846654
2059	0.811743084556481	0.0664097010936186	0.0523891755277894	0.00322687365603616	471.265283156468	10.3529706683417
2060	0.473628498116745	0.037868888586771	0.0299603429050854	0.00184658485663261	275.353569068183	6.05029093824584
2061	0.851826159545956	-0.0111464872003332	-0.0116434491550577	-0.00138481964362099	655.411341547997	12.3741536495089
2062	0.763786703726974	0.0600869442572305	0.0477585374340719	0.00294711126667833	444.51241977948	9.76095454659557
2063	0.968782494124495	0.074012675028523	0.0589682135831341	0.00363838922462397	564.814506247475	12.4104968259557
2064	0.629865076794432	0.0466218472828399	0.0372269352285593	0.00229612663346883	367.929919148987	8.09016559594846
2065	0.820933517196805	0.0590590089749507	0.0472523889805497	0.00291307311377933	480.309710782927	10.5692983849544
2066	0.72779427823273	-0.0158516121177805	-0.0147087121839747	-0.00147687069311561	563.432241891932	10.6567579513758
2067	0.957756018774872	0.0668584268858999	0.0536094981392536	0.00329791945587809	561.749179962609	12.3627097534525
2068	0.804087622416938	0.054105449160539	0.04343993728862	0.00266720904682691	472.774547248232	10.4129337130047
2069	0.894671142227278	0.0578460449531342	0.0464953121854102	0.00284777517871123	527.482715972489	11.6265596107744
2070	0.769488504284344	0.0476789216384099	0.0383556379716227	0.00234126834348613	455.029539442241	10.0363027845327
2071	0.809524948032706	-0.0225714051313013	-0.0179644116648217	-0.00156686226166358	612.142115052317	11.8593051840654
2072	0.787373901992694	0.0464884400175881	0.0373616350232545	0.00226756970202237	468.058667297931	10.312460230518
2073	0.856978987889101	0.0486876858867435	0.0391091058737204	0.0023667216848184	510.661020924672	11.2569219430993
2074	0.63098056909639	0.0345676421955404	0.027737054760182	0.00167430698440704	376.797008502825	8.30996929481206
2075	0.712904428758123	0.0382038585940618	0.0306082665533765	0.00184580223459458	426.168651330079	9.40293073007431
2076	0.83665525466991	-0.0290925575540229	-0.0237042904886177	-0.00194926149049613	637.567746625301	12.3551500161707
2077	0.995569747410698	0.0533170457049778	0.0424539339162973	0.00256134397236573	595.996775780614	13.1312257066955
2078	0.946873326191858	0.0500534851914236	0.0397221148302902	0.00239729169581244	567.009988228877	12.4977889018331
2079	0.725137997357851	0.0379657774933876	0.0300100136888977	0.00181402420739727	434.231598509757	9.57513220843605
2080	0.866370402434785	0.0450503383463748	0.0354517763157049	0.00214569796850655	518.687453794543	11.442283879271
2081	0.949811203869762	-0.0139553522887821	-0.0131604190826093	-0.00128235613515827	690.933492003156	13.6951143798489
2082	0.644994443276836	0.0338082085644887	0.026380435723273	0.0016019658333861	386.043614279627	8.51090275502755
2083	0.716910321279025	0.0371818752704232	0.0289106673414569	0.00175739068234331	429.099774103222	9.46448680639016
2084	0.801387429226388	0.0410634139118676	0.0318251886518639	0.0019359948732901	479.730321325119	10.5860948398802
2085	0.478604674702223	0.0239967662718964	0.0185396387911785	0.00112759482944601	286.721296557056	6.32990301155121
2086	0.954439015091968	-0.0168744055120314	-0.0160627829463217	-0.00145357676354859	695.700197404993	13.7981407370774
2087	1.09626640309793	0.0534938301708608	0.0411123598634569	0.00249833822226547	658.117204158073	14.5207782221905
2088	0.818084878937061	0.0387876800381006	0.0297433272547182	0.0018055995430116	491.693245000741	10.8537597862999
2089	0.803318915503247	0.0369037994134068	0.0282454201131295	0.00171229540214561	483.453651705102	10.6766676410321
2090	0.577477393032939	0.0256320146359784	0.0195876909849674	0.00118510176423552	348.038902374974	7.68950994823647
2091	0.733238367828865	-0.0180405969842799	-0.0164539394189617	-0.00137923867773224	538.255166246286	10.6817780595425
2092	0.702828243975232	0.0296557477640959	0.0225902428185878	0.00136081267884337	425.005896426053	9.3840974622602
2093	0.656787027144705	0.0266544667729683	0.0202640800212862	0.00121717485575651	397.772253716191	8.78650002202183
2094	1.17456764354795	0.0457697231381796	0.0347227725608848	0.00207909594668613	712.454903316337	15.7441083520069
2095	0.646858183643376	0.0248608043157488	0.0188492333566449	0.0011278632633115	392.451976453755	8.67608516474101
2096	0.838538204550415	-0.0253258054135506	-0.0225303084369946	-0.00181857002838228	619.147214829732	12.2928425570303
2097	0.87377787037248	0.0333749135588871	0.0252790302607473	0.00151045216190564	530.65450508275	11.7235100679826
2098	0.922396801909233	0.0346783810387149	0.0262463846293652	0.00156680172103251	560.353991830318	12.3846822881156
2099	0.904502935239023	0.0334476119035025	0.0252929892277883	0.00150847339828448	549.668231571866	12.1533795724182
2100	0.917621885847461	0.0333490652572833	0.0251944639478178	0.00150003050344716	557.844632198608	12.339035594397
