# Supplementary material for: Climate and air pollution impacts on habitat suitability of Austrian forest ecosystems
Source: PLoS One. 2017 Sep 12;12(9):e0184194. doi: 10.1371/journal.pone.0184194 (PMC5595319; doi:10.1371/journal.pone.0184194)
Supplement: S1 File — (ZIP) [file pone.0184194.s004.zip › GrowUp/IF_AT01_ECHAM5A2x_GPx.outgrowup]

1950	0.0184743770531667	0.00823124150900397	0.00807200868963839	0.000603231209871734	2.70188775404591	0.067842448568326
1951	0.022491919060633	0.0100212536128413	0.00982739312841687	0.000734413263745588	3.28945547121977	0.0825958492501585
1952	0.0515670784742369	0.0199173208742288	0.0194787364631273	0.00145182374311964	10.3768658595404	0.261923582241977
1953	0.0713867759020894	0.0245367085382355	0.023976611819444	0.00178677242230435	17.0596675756943	0.432701335832894
1954	0.0853039856420948	0.0264554442024578	0.0258554568074822	0.00192618175542539	22.8409165838455	0.582020661324286
1955	0.123287846785293	0.034831992177288	0.0340721668599878	0.00253941619202961	35.8378514079513	0.917280547150654
1956	0.172105349489521	0.0138916381482543	0.00997371982680926	0.000577619676171925	130.619450152736	2.2484697366228
1957	0.152448521083744	0.0422583012847817	0.0414235776848443	0.00308914778049115	44.3906295392506	1.14586933604175
1958	0.257930163964343	0.0645335605387038	0.063362914215337	0.00472855895176039	80.8131783033966	2.09450604901604
1959	0.27777655911488	0.0634794906647551	0.062427755978541	0.00466174293348942	91.8593181039891	2.39021459172836
1960	0.289292318979023	0.0609137079328972	0.0599908242312615	0.00448161122939161	99.7598319027101	2.60584376152017
1961	0.303417813408814	-0.00646020625026654	-0.0136263944078454	-0.00134934330522763	269.481777813427	4.73404617427994
1962	0.45309529695393	0.0994875994986841	0.0980331903926894	0.0073252697295563	150.736944082294	3.97292153491633
1963	0.425445544902994	0.08516748537145	0.0839497213547216	0.0062728581042154	148.035708237453	3.92149679216737
1964	0.455976771745279	0.0839672895838634	0.0827345924544594	0.00618115570826087	164.344702600278	4.37506761589368
1965	0.576343489337984	0.098303897324821	0.0967375226471399	0.00722457918712946	213.773752139057	5.71845531509113
1966	0.636655935807546	-0.0505358405723196	-0.0668937536843926	-0.00576344784244939	609.117553753309	10.9329889041709
1967	0.598016472795658	0.110666372965671	0.108404312655188	0.00808146857811804	212.561184701036	5.73940548316794
1968	0.709113480783009	0.120425864322977	0.117462586013052	0.00874265223226183	261.093161585834	7.08182010551349
1969	0.735050490658748	0.115356185242521	0.111838456168719	0.00830552142884872	278.707743911865	7.5931981466194
1970	0.987039405253227	0.143944173217411	0.138432278810648	0.0102487655330111	383.805753579752	10.5020791679906
1971	0.759022372023272	-0.150858061031235	-0.178088351967256	-0.0146268254147141	911.527472999358	15.7058721918828
1972	0.709801150323301	0.125754413721807	0.119955708673206	0.00885266545531389	256.36914631612	7.0774559305372
1973	0.76924506921261	0.125327158872232	0.118354978589981	0.00870021262370559	287.556703836702	7.97408590505456
1974	1.01306612057086	0.153192209170747	0.143089270437619	0.0104714845450861	389.195255508978	10.8396922515947
1975	0.963055503810524	0.135445674491625	0.124991302180269	0.00910174865128563	378.935955422646	10.5987258134177
1976	0.844609425883819	-0.192348458159546	-0.223016428365596	-0.0182616255397981	1063.56824580884	18.1794540636068
1977	0.831948341759591	0.147213290479438	0.135503966801589	0.00985483394920644	302.164381709404	8.51911436710953
1978	1.04730195520417	0.171535777330532	0.156175732239652	0.0113057170497485	392.189212222744	11.0984440237876
1979	0.974598334650739	0.149301033048638	0.134590289859207	0.00970025558727191	373.440411359331	10.6054544327133
1980	0.988812627702862	0.142969998176498	0.127802712766103	0.00917572231246699	385.430042877341	10.9828446360956
1981	0.880457957087312	-0.235972796766055	-0.262104058761198	-0.0212546601747581	1185.35612226308	19.5994761543113
1982	0.709238051311233	0.135052665151582	0.121548414120898	0.00874924498096527	252.120666148203	7.17985773065487
1983	0.801505753152418	0.142428898381711	0.127219227387609	0.00912473599961711	294.127111742892	8.36725758651973
1984	0.945907659268054	0.158149727344458	0.14025364064661	0.0100253455209908	356.209404155996	10.1201490946244
1985	1.13769917723034	0.17993993295996	0.158248103380212	0.0112578273626884	438.313738559126	12.4347028861055
1986	0.838390398507612	-0.231676484479927	-0.252770984477017	-0.020528761574139	1171.56895528893	18.642698105219
1987	0.835896814372342	0.173224943718776	0.152734545391093	0.0108610642662253	296.004427925775	8.31665050649784
1988	0.923134642203318	0.179286991366571	0.156778166782036	0.0110952589871243	339.220632038594	9.47708229766537
1989	1.01838689094753	0.186835620976687	0.162021618609261	0.011411326499321	386.209253603408	10.7229270731587
1990	0.832337296705367	0.145239637370209	0.124880486294851	0.00875131656827295	324.495138301913	8.94841802892068
1991	1.07499570281124	-0.249969801341208	-0.250200835979087	-0.0197274550217937	1344.38592744616	21.3257671619033
1992	0.748939864739834	0.162515268148521	0.139301588472556	0.00973198169397827	280.406697572897	7.48798367764942
1993	0.950170989283411	0.195698025994274	0.166455495969648	0.0115759852521322	367.293882479548	9.74243099331772
1994	1.05557984602341	0.207986856920201	0.175626013186307	0.0121600343383491	419.478344614764	11.0419937516814
1995	1.0091419805079	0.187857585792917	0.157424990674879	0.0108511791853602	413.6535952077	10.7973034896411
1996	0.742605048157256	-0.200481293913332	-0.199408440967175	-0.0158164805560548	1040.48908147423	15.4284561067357
1997	0.661830235926749	0.150927744525166	0.12660662266803	0.00872431740027449	260.407927657604	6.59341336658172
1998	0.803330561637562	0.172694220220818	0.144055123815296	0.00989369548373407	325.798086665836	8.21702304928968
1999	0.772164625399099	0.15758475541842	0.130846840737819	0.0089628665987969	321.219088396844	8.067000118567
2000	1.02301812167611	0.199387333933923	0.164970253823142	0.0112761597215614	434.841193313085	10.8727121062664
2001	0.866903691132442	-0.112803726076751	-0.119286191530185	-0.00999899607472656	990.175293596212	15.3646116235177
2002	0.70753619768815	0.15295045612626	0.126765744494651	0.00866861333801756	294.904080251392	7.25506706005913
2003	0.885355815420475	0.182240920146906	0.15061170622754	0.0102808969846855	376.778405590824	9.25196123021785
2004	0.726027154938395	0.14273330605842	0.117640921203401	0.00801562293979775	314.762946344833	7.71361635451818
2005	0.97776269961936	0.183408607943014	0.150757792902268	0.010255447543156	431.553834646314	10.5528366417832
2006	0.760124559120489	-0.132051455016921	-0.131367777426652	-0.0107073981807536	937.749210840468	14.0630175569659
2007	0.722325516043744	0.150473921268127	0.123700185250523	0.00840806798052937	314.020571382488	7.53871711843844
2008	0.819162707726814	0.162823107510857	0.133343789904285	0.00904057158337561	364.751322610377	8.69866456977338
2009	0.573492536148783	0.109003662840688	0.0888727965032633	0.00600766420362531	261.312194609523	6.18596178766087
2010	0.778649435284926	0.141816974658699	0.115032044923851	0.00774797844816475	362.829085257856	8.51905809954632
2011	0.887662945381496	-0.087381806352958	-0.0918947657846843	-0.00789204521910827	961.93165841151	14.9250732211386
2012	0.86694266288373	0.167113489302809	0.13492293655372	0.00905157442424125	405.462189268044	9.34421924749737
2013	0.723428943221419	0.133674203210392	0.107438519860742	0.00718511186523432	344.270188093826	7.90468241435679
2014	0.837233345929994	0.148768246576025	0.119077696205877	0.00794070716840939	404.824836937395	9.25713841636119
2015	0.758627968663385	0.130369116014577	0.103930567340188	0.00690893671961929	372.025830273919	8.47020562997564
2016	0.517579839290481	-0.0725976785509487	-0.0714778587636515	-0.00591389031447545	608.59908906541	9.10984732343879
2017	0.685780175592562	0.128063553204589	0.102086479336344	0.00677715602827731	333.738951499719	7.48703073439693
2018	0.64386624962873	0.116591852921413	0.0927655356476071	0.00614887741814715	317.41234706576	7.09245925287293
2019	0.648779127450351	0.114199657464734	0.0907802540129277	0.00601404898778136	323.529261666356	7.20143568943516
2020	0.77797390876911	0.133372217728644	0.106017869674448	0.00702329657169732	391.947402265377	8.69321289496424
2021	0.529075495364552	-0.0213088563576532	-0.0258268472453041	-0.00252842380406909	514.230825766604	8.2106011273899
2022	0.657035769683179	0.11649911801026	0.0928074904399225	0.00615405404110967	330.551513633701	7.2722990534603
2023	0.659829191787612	0.113530946960818	0.0903724826327462	0.00599001775604423	335.040176927149	7.36136992722549
2024	0.737731284898093	0.12320709801933	0.0979568508369152	0.00648712039319192	377.927413467569	8.29403103445104
2025	0.740212719981217	0.119543606310394	0.0949312722883465	0.00628614494435968	382.74154358609	8.39059526715904
2026	0.666609779166564	-0.0446215467720684	-0.0462170243445557	-0.00412566068338064	675.969846392081	10.6429552042341
2027	0.497483399874498	0.0819975274445507	0.0649562761511307	0.00429540718363939	257.432960420556	5.61425181797469
2028	0.811152581630771	0.129041425491973	0.101865800427497	0.00672372482068913	423.980876191681	9.23728983560227
2029	0.730143121412005	0.112151293811813	0.088132017781869	0.00580361358864612	385.45149277384	8.38794452018512
2030	0.84743764537191	0.125737264074701	0.0982657043391086	0.00644993506772517	451.813367883857	9.81806314206421
2031	0.619783506430507	-0.0329691346547759	-0.0340964246219124	-0.0030834442482884	593.476110380314	9.65425617887398
2032	0.559864090276257	0.0834057407474825	0.0646995943574101	0.00422142660539375	300.299552864663	6.49175888273126
2033	0.593701012229559	0.0853385755375191	0.0659360470591169	0.00428881132779145	321.215859689724	6.9403862179921
2034	0.78996197991558	0.109544564922151	0.0843723150153518	0.0054711171282754	430.996186234165	9.30637912409511
2035	0.706689975502539	0.0952086653077888	0.0732002020200185	0.00473303459288645	388.156397170494	8.37522817830285
2036	0.760265419507671	-0.0622472633470464	-0.0590415487328916	-0.00502628391811532	762.340424446539	12.244280451364
2037	0.591911854793297	0.0811472521747306	0.0625488645814285	0.00402869205528232	325.775386614958	6.9969736261948
2038	0.639655360596087	0.084887125820683	0.0655592556281115	0.00421387098545354	354.468959954851	7.60873792171817
2039	0.723939506555277	0.0928484388558469	0.071965297246027	0.00461666930680845	403.87644112234	8.66479772123706
2040	0.618736616286381	0.0765564031119815	0.0596400444855951	0.00382039333218081	347.460962009969	7.45146190495411
2041	0.634950133732683	-0.0099804083173146	-0.0128468680377399	-0.00154037867404323	543.540033686916	9.39306064677936
2042	0.720979749699927	0.0871994042051236	0.0686085394506295	0.00438122597712565	407.272239938421	8.71710420326142
2043	0.590503410253089	0.0687915294585045	0.0543463624762881	0.00346258897639458	335.655377991062	7.18386848946149
2044	0.726562284840643	0.081532991936402	0.0646378938390456	0.00410738978210165	415.478987435839	8.892222268773
2045	0.587760103716975	0.0636025379271962	0.0505906482684586	0.00320888060640417	337.971937874042	7.23342623144612
2046	0.828118090398677	-0.0291778017145763	-0.0284216044085261	-0.00281552707661437	727.358511392636	12.5256854691199
2047	0.52992606220283	0.0564730826956558	0.0450259618660243	0.00284473196355113	306.054114925069	6.54040687128733
2048	0.668648604903822	0.0688778877436024	0.054917475931208	0.00345934567913818	388.17110750486	8.29492969875049
2049	0.739599515310317	0.0737552175865068	0.0587236875027572	0.00368669843021001	431.490604174562	9.21938094933104
2050	0.846268420199062	0.0818447969133816	0.0649903880918841	0.00406431202631344	496.058872368188	10.5962899793328
2051	0.704858209674193	-0.027672923956501	-0.0228324388300695	-0.00203980309675708	594.799414361119	10.5821028494029
2052	0.768405029314439	0.0739913011455895	0.0583697377332382	0.00362830682504125	452.792594012147	9.63603877488429
2053	0.560835420262026	0.0526081252598408	0.0414173241353748	0.0025653928817424	331.753018859045	7.05743177730598
2054	0.881958330414549	0.0807244874328224	0.0634521864879384	0.00391757383784266	523.509230381847	11.1322156019687
2055	0.592585367831677	0.0527004498770957	0.0414121841499968	0.00255358231035854	353.00956164063	7.50360701029816
2056	0.71555770074982	-0.0353543259214616	-0.0296252844010253	-0.0025160490095182	614.84305393264	10.8658625603862
2057	0.746426525164808	0.0663040428866357	0.0521038597102838	0.0032105628084013	446.124412426548	9.44837314647808
2058	0.614219351759781	0.0532032247045576	0.0418751421631429	0.00257879457391701	367.990958731656	7.79271240210771
2059	0.769766110276641	0.0651127236158423	0.0513660180730822	0.0031638530071462	462.06150045234	9.78503164927534
2060	0.449094259097623	0.0371293114648047	0.0293752192057696	0.00181052116517766	269.975930385496	5.71834810130018
2061	0.807470185755683	-0.0109287969740999	-0.0114160532916664	-0.00135777419907025	642.611197372245	11.7408686355836
2062	0.724154723012721	0.0589134498411035	0.0468258160634968	0.00288955436046677	435.831118891932	9.22524271049406
2063	0.918406421944763	0.0725672119259764	0.0578165679099483	0.00356733170137042	553.783712829332	11.7291871932728
2064	0.597040362476084	0.0457113254027169	0.0364998954171617	0.00225128341808478	360.744269903803	7.6459003366386
2065	0.778067433747507	0.0579055900732105	0.0463295526589029	0.00285618097065161	470.929290949919	9.98870876523714
2066	0.689582654640542	-0.015542031084217	-0.0144214519175444	-0.0014480274970913	552.428444013717	10.1104044530423
2067	0.907629778354321	0.0655526858203239	0.0525625078571639	0.00323351128677996	550.77825218289	11.6831997502809
2068	0.761909973475495	0.0530487729847606	0.0425915579197695	0.00261511861417492	463.541288706947	9.84041103745329
2069	0.847637132061523	0.0567163151659622	0.0455872615281479	0.00279215830033751	517.181010178509	10.9871177248331
2070	0.7289441575401	0.0467477551595471	0.0376065546633752	0.00229554351321395	446.142839838707	9.48417272541103
2071	0.766625814528007	-0.0221305869433713	-0.0176135677828725	-0.00153626153570503	600.187016273872	11.2474230525686
2072	0.745783952241304	0.045580523573351	0.0366319645329485	0.00222328420179606	458.917509609123	9.74493176763821
2073	0.811630812027813	0.0477368183026366	0.038345307382553	0.0023204997523172	500.687841825675	10.6372953623733
2074	0.597537672257935	0.03389253821752	0.0271953517449389	0.00164160786945999	369.438185534586	7.85247686831
2075	0.675081717835054	0.0374577395279512	0.0300104889440851	0.00180975382770109	417.845603139722	8.88518802670376
2076	0.792070271546178	-0.0285243816505463	-0.0232413471176324	-0.00191119253054243	625.116086787773	11.7168161101897
2077	0.942749932781082	0.0522757670013823	0.041624811134148	0.00251132107826607	584.356994509425	12.4080976807432
2078	0.89661153151115	0.0490759436288442	0.0389463443109815	0.00235047273283072	555.936317179366	11.8094786302198
2079	0.686632641154033	0.0372243081368884	0.0294239199221544	0.00177859642346825	425.751081444757	9.04774312986348
2080	0.820355770805973	0.0441705079414904	0.0347594052513658	0.0021037926159235	508.557518943183	10.8120115687483
2081	0.899215635435396	-0.0136828050959033	-0.0129033968875511	-0.00125731179677999	677.439602360344	12.9772167282285
2082	0.61075269680099	0.0331479362797167	0.0258652273964236	0.00157067953677802	378.504205655363	8.04209088015592
2083	0.678837180342451	0.0364557154773044	0.0283460437429183	0.00172306894776059	420.719481260973	8.9431314320978
2084	0.758810469147879	0.0402614479019736	0.0312036446270043	0.00189818500957444	470.361216933459	10.0029431503084
2085	0.453157997708047	0.0235281108664122	0.0181775607579651	0.00110557297008262	281.121646838574	5.98120514011904
2086	0.903511158516541	-0.0165448493848457	-0.0157490777591471	-0.00142518849657109	682.113214291685	13.0748779000862
2087	1.03792876222948	0.0524490988772537	0.0403094379420651	0.00244954582668492	645.264214647898	13.7209176935977
2088	0.774507161258075	0.0380301589742173	0.0291624418580332	0.00177033629227255	482.090505427471	10.2558927517988
2089	0.760482401827121	0.0361830704250909	0.0276937887530453	0.00167885437567943	474.01183089452	10.0885575150669
2090	0.546649147043555	0.0251314229280586	0.0192051445552924	0.00116195679788611	341.241723493925	7.26594511215419
2091	0.693941063767417	-0.0176882652076127	-0.0161325949693458	-0.00135230222911045	527.743075144806	10.1220049925189
2092	0.665249929498625	0.029076572789608	0.0221490567317554	0.00133423608887432	416.705556769206	8.86723069682744
2093	0.62162938586268	0.0261339066361602	0.0198683237543153	0.00119340350385407	390.003785467449	8.3025493577421
2094	1.1116195774045	0.0448758431914744	0.0340446388961371	0.00203849132759311	698.540701801863	14.8769433270723
2095	0.612178677020084	0.0243752742991105	0.0184811089601436	0.00110583616145082	384.787412900731	8.19822060441611
2096	0.793437047300319	-0.0248311939533722	-0.0220902928650386	-0.00178305346484218	607.055306872941	11.6488013574971
2097	0.826926626266804	0.0327231034995768	0.0247853323164968	0.00148095312181075	520.290854437754	11.0778503007374
2098	0.872917993239102	0.0340011143377317	0.0257337943123367	0.00153620217742885	549.410311991111	11.7026124153035
2099	0.855962035455328	0.0327943820498838	0.0247990186657489	0.00147901300332439	538.933243989362	11.4840519729129
2100	0.868355152797031	0.0326977600137525	0.0247024175785847	0.00147073499771667	546.949960002447	11.6594877236445
