# Supplementary material for: Climate and air pollution impacts on habitat suitability of Austrian forest ecosystems
Source: PLoS One. 2017 Sep 12;12(9):e0184194. doi: 10.1371/journal.pone.0184194 (PMC5595319; doi:10.1371/journal.pone.0184194)
Supplement: S1 File — (ZIP) [file pone.0184194.s004.zip › GrowUp/IF_AT01_ECHAM5A2x_MFR.outgrowup]

1950	0.0184743770531667	0.00823124150900397	0.00807200868963839	0.000603231209871734	2.70188775404591	0.067842448568326
1951	0.022491919060633	0.0100212536128413	0.00982739312841687	0.000734413263745588	3.28945547121977	0.0825958492501585
1952	0.0515670784742369	0.0199173208742288	0.0194787364631273	0.00145182374311964	10.3768658595404	0.261923582241977
1953	0.0713867759020894	0.0245367085382355	0.023976611819444	0.00178677242230435	17.0596675756943	0.432701335832894
1954	0.0853039856420948	0.0264554442024578	0.0258554568074822	0.00192618175542539	22.8409165838455	0.582020661324286
1955	0.123287846785293	0.034831992177288	0.0340721668599878	0.00253941619202961	35.8378514079513	0.917280547150654
1956	0.172105349489521	0.0138916381482543	0.00997371982680926	0.000577619676171925	130.619450152736	2.2484697366228
1957	0.152448521083744	0.0422583012847817	0.0414235776848443	0.00308914778049115	44.3906295392506	1.14586933604175
1958	0.257930163964343	0.0645335605387038	0.063362914215337	0.00472855895176039	80.8131783033966	2.09450604901604
1959	0.27777655911488	0.0634794906647551	0.062427755978541	0.00466174293348942	91.8593181039891	2.39021459172836
1960	0.289292318979023	0.0609137079328972	0.0599908242312615	0.00448161122939161	99.7598319027101	2.60584376152017
1961	0.303417813408814	-0.00646020625026654	-0.0136263944078454	-0.00134934330522763	269.481777813427	4.73404617427994
1962	0.45309529695393	0.0994875994986841	0.0980331903926894	0.0073252697295563	150.736944082294	3.97292153491633
1963	0.425445544902994	0.08516748537145	0.0839497213547216	0.0062728581042154	148.035708237453	3.92149679216737
1964	0.455976771745279	0.0839672895838634	0.0827345924544594	0.00618115570826087	164.344702600278	4.37506761589368
1965	0.576343489337984	0.098303897324821	0.0967375226471399	0.00722457918712946	213.773752139057	5.71845531509113
1966	0.636655935807546	-0.0505358405723196	-0.0668937536843926	-0.00576344784244939	609.117553753309	10.9329889041709
1967	0.598016472795658	0.110666372965671	0.108404312655188	0.00808146857811804	212.561184701036	5.73940548316794
1968	0.709113480783009	0.120425864322977	0.117462586013052	0.00874265223226183	261.093161585834	7.08182010551349
1969	0.735050490658748	0.115356185242521	0.111838456168719	0.00830552142884872	278.707743911865	7.5931981466194
1970	0.987039405253227	0.143944173217411	0.138432278810648	0.0102487655330111	383.805753579752	10.5020791679906
1971	0.759022372023272	-0.150858061031235	-0.178088351967256	-0.0146268254147141	911.527472999358	15.7058721918828
1972	0.709801150323301	0.125754413721807	0.119955708673206	0.00885266545531389	256.36914631612	7.0774559305372
1973	0.76924506921261	0.125327158872232	0.118354978589981	0.00870021262370559	287.556703836702	7.97408590505456
1974	1.01306612057086	0.153192209170747	0.143089270437619	0.0104714845450861	389.195255508978	10.8396922515947
1975	0.963055503810524	0.135445674491625	0.124991302180269	0.00910174865128563	378.935955422646	10.5987258134177
1976	0.844609425883819	-0.192348458159546	-0.223016428365596	-0.0182616255397981	1063.56824580884	18.1794540636068
1977	0.831948341759591	0.147213290479438	0.135503966801589	0.00985483394920644	302.164381709404	8.51911436710953
1978	1.04730195520417	0.171535777330532	0.156175732239652	0.0113057170497485	392.189212222744	11.0984440237876
1979	0.974598334650739	0.149301033048638	0.134590289859207	0.00970025558727191	373.440411359331	10.6054544327133
1980	0.988812627702862	0.142969998176498	0.127802712766103	0.00917572231246699	385.430042877341	10.9828446360956
1981	0.880457957087312	-0.235972796766055	-0.262104058761198	-0.0212546601747581	1185.35612226308	19.5994761543113
1982	0.709238051311233	0.135052665151582	0.121548414120898	0.00874924498096527	252.120666148203	7.17985773065487
1983	0.801505753152418	0.142428898381711	0.127219227387609	0.00912473599961711	294.127111742892	8.36725758651973
1984	0.945907659268054	0.158149727344458	0.14025364064661	0.0100253455209908	356.209404155996	10.1201490946244
1985	1.13769917723034	0.17993993295996	0.158248103380212	0.0112578273626884	438.313738559126	12.4347028861055
1986	0.838390398507612	-0.231676484479927	-0.252770984477017	-0.020528761574139	1171.56895528893	18.642698105219
1987	0.835896814372342	0.173224943718776	0.152734545391093	0.0108610642662253	296.004427925775	8.31665050649784
1988	0.923134642203318	0.179286991366571	0.156778166782036	0.0110952589871243	339.220632038594	9.47708229766537
1989	1.01838689094753	0.186835620976687	0.162021618609261	0.011411326499321	386.209253603408	10.7229270731587
1990	0.832337296705367	0.145239637370209	0.124880486294851	0.00875131656827295	324.495138301913	8.94841802892068
1991	1.07499570281124	-0.249969801341208	-0.250200835979087	-0.0197274550217937	1344.38592744616	21.3257671619033
1992	0.748939864739834	0.162515268148521	0.139301588472556	0.00973198169397827	280.406697572897	7.48798367764942
1993	0.950170989283411	0.195698025994274	0.166455495969648	0.0115759852521322	367.293882479548	9.74243099331772
1994	1.05557984602341	0.207986856920201	0.175626013186307	0.0121600343383491	419.478344614764	11.0419937516814
1995	1.0091419805079	0.187857585792917	0.157424990674879	0.0108511791853602	413.6535952077	10.7973034896411
1996	0.742605048157256	-0.200481293913332	-0.199408440967175	-0.0158164805560548	1040.48908147423	15.4284561067357
1997	0.661830235926749	0.150927744525166	0.12660662266803	0.00872431740027449	260.407927657604	6.59341336658172
1998	0.803330561637562	0.172694220220818	0.144055123815296	0.00989369548373407	325.798086665836	8.21702304928968
1999	0.772164625399099	0.15758475541842	0.130846840737819	0.0089628665987969	321.219088396844	8.067000118567
2000	1.02301812167611	0.199387333933923	0.164970253823142	0.0112761597215614	434.841193313085	10.8727121062664
2001	0.866903691132442	-0.112803726076751	-0.119286191530185	-0.00999899607472656	990.175293596212	15.3646116235177
2002	0.70753619768815	0.15295045612626	0.126765744494651	0.00866861333801756	294.904080251392	7.25506706005913
2003	0.885355815420475	0.182240920146906	0.15061170622754	0.0102808969846855	376.778405590824	9.25196123021785
2004	0.726027154938395	0.14273330605842	0.117640921203401	0.00801562293979775	314.762946344833	7.71361635451818
2005	0.97776269961936	0.183408607943014	0.150757792902268	0.010255447543156	431.553834646314	10.5528366417832
2006	0.760124559120489	-0.132051455016921	-0.131367777426652	-0.0107073981807536	937.749210840468	14.0630175569659
2007	0.722325516043744	0.150473921268127	0.123700185250523	0.00840806798052937	314.020571382488	7.53871711843844
2008	0.819162707726814	0.162823107510857	0.133343789904285	0.00904057158337561	364.751322610377	8.69866456977338
2009	0.573492536148783	0.109003662840688	0.0888727965032633	0.00600766420362531	261.312194609523	6.18596178766087
2010	0.778649435284926	0.141816974658699	0.115032044923851	0.00774797844816475	362.829085257856	8.51905809954632
2011	0.887662945381496	-0.087381806352958	-0.0918947657846843	-0.00789204521910827	961.93165841151	14.9250732211386
2012	0.86694266288373	0.167113489302809	0.13492293655372	0.00905157442424125	405.462189268044	9.34421924749737
2013	0.723428943221419	0.133674203210392	0.107438519860742	0.00718511186523432	344.270188093826	7.90468241435679
2014	0.837233345929994	0.148768246576025	0.119077696205877	0.00794070716840939	404.824836937395	9.25713841636119
2015	0.758627968663385	0.130369116014577	0.103930567340188	0.00690893671961929	372.025830273919	8.47020562997564
2016	0.517579839290481	-0.0725976785509487	-0.0714778587636515	-0.00591389031447545	608.59908906541	9.10984732343879
2017	0.685780175592562	0.128063553204589	0.102086479336344	0.00677715602827731	333.738951499719	7.48703073439693
2018	0.64386624962873	0.116591852921413	0.0927655356476071	0.00614887741814715	317.41234706576	7.09245925287293
2019	0.648779127450351	0.114199657464734	0.0907802540129277	0.00601404898778136	323.529261666356	7.20143568943516
2020	0.77797390876911	0.133372217728644	0.106017869674448	0.00702329657169732	391.947402265377	8.69321289496424
2021	0.528200002754744	-0.0212735953288813	-0.0257841100289787	-0.00252423987120068	513.379897512246	8.19701455860701
2022	0.653176738429058	0.11611330663641	0.0925001388822306	0.00613367359458871	329.456822654222	7.22491724402388
2023	0.653119033140229	0.112966600695398	0.0899232538150911	0.00596024222575128	333.374739637354	7.27726731360888
2024	0.727001432299853	0.122389963047649	0.0973071807300676	0.00644409646823954	375.420920649656	8.15813548163058
2025	0.726143640411835	0.118551901170383	0.0941437451793547	0.00623399659076237	379.566411366268	8.2110662231443
2026	0.650830830763635	-0.0441770481718451	-0.0457566323565195	-0.00408456281628682	669.236156678247	10.4025184024201
2027	0.483620426334242	0.0810439371221981	0.0642008670766843	0.00424545374176698	254.439143565802	5.43696132220435
2028	0.784765107747427	0.1273252137055	0.10051101620479	0.00663430132166718	418.342059244446	8.89780850581136
2029	0.702927642860603	0.110472151775151	0.0868124951013578	0.00571672122022111	379.680468806014	8.03583566815067
2030	0.811766290025919	0.123644145987867	0.0966298987202951	0.00634256454516364	444.292139080683	9.35407475922632
2031	0.591507517409192	-0.0324203053752382	-0.0335288296165838	-0.00303211489120933	583.596655869496	9.23218596518623
2032	0.534600574670397	0.0820173053795824	0.0636225557232639	0.00415115352887174	295.300538211413	6.16097918419392
2033	0.566803863372816	0.083917964732308	0.0648384254933116	0.00421741651395262	315.868656291892	6.58687736823427
2034	0.754033908317979	0.107721002815561	0.0829677893173715	0.0053800407532592	423.821496062546	8.83253986659466
2035	0.674452423414409	0.0936237494847387	0.0719816558083167	0.00465424490086568	381.694850695656	7.94896464716575
2036	0.725248710080734	-0.0612110480792306	-0.0580586982276185	-0.00494261257489031	749.649926188318	11.7144518521988
2037	0.564971940303438	0.0797964133245798	0.0615076286301793	0.00396162738460375	320.352281865646	6.64115714638274
2038	0.610434671589784	0.0834740301906633	0.0644679064189143	0.00414372368552505	348.568200170053	7.22194749751111
2039	0.690739432060922	0.0913028131566271	0.0707673081980028	0.00453981671980394	397.153206845055	8.22446408555748
2040	0.590245624932896	0.0752819870254233	0.058647230965029	0.0037567961604016	341.67686268664	7.07289430919181
2041	0.605470381635209	-0.00981426685307417	-0.012633009305829	-0.00151473635959541	534.491853071563	8.96555520778672
2042	0.687683804339786	0.0857478166312567	0.0674664295447703	0.00430829275877776	400.49247661246	8.27445528564412
2043	0.563125316781666	0.06764637336186	0.0534416716108566	0.00340494808793484	330.067803394253	6.81914010424307
2044	0.692751127291918	0.080175731768928	0.0635618823186346	0.00403901504923419	408.562608352033	8.44083116105344
2045	0.560314578833959	0.0625437617284009	0.0497484778769314	0.00315546314034762	332.345800060307	6.86629025924414
2046	0.789144603628221	-0.0286920858454403	-0.0279484767746294	-0.00276865767245324	715.250348653356	11.9566936897863
2047	0.505147043738165	0.0555329888286594	0.044276425474785	0.00279737639263967	300.959305456979	6.20854791637414
2048	0.637295835355234	0.0677312940612921	0.0540032778770291	0.00340175878107022	381.709316150612	7.8741008718774
2049	0.704833537853489	0.0725274321637466	0.057746128357168	0.00362532684540767	424.307683546036	8.75171870401222
2050	0.806403617466677	0.0804823462032178	0.0639085086841642	0.00399665439851777	487.801099260677	10.058867339342
2051	0.671411509456977	-0.0272122594265768	-0.0224523526954345	-0.0020058469836921	584.897931126224	10.0980884020743
2052	0.732218170641715	0.0727595856964274	0.0573980707045951	0.00356790727128952	445.255064266407	9.14754768031236
2053	0.534376556618056	0.0517323704125717	0.040727859871189	0.00252268740154825	326.230405899032	6.69972089391698
2054	0.840278687855322	0.0793806862459632	0.0623959131535024	0.00385235892548682	514.794497746296	10.5680561129667
2055	0.564525516577636	0.0518231581240599	0.0407228054499151	0.00251107343791437	347.133096109646	7.12338647575983
2056	0.681422352478182	-0.0347657909348084	-0.0291321193949016	-0.00247416494493371	604.607909035692	10.3697433698693
2057	0.711083817702105	0.0652002953825246	0.0512364992507095	0.00315711733913144	438.697886300823	8.96974799567294
2058	0.585080441088123	0.0523175633795201	0.0411780567120205	0.00253586599896657	361.86510147541	7.39795633763965
2059	0.733180910227273	0.0640288077179876	0.050510940286329	0.00311118510473815	454.369673443509	9.28931532190362
2060	0.427708981650139	0.0365112287194024	0.0288862169749928	0.00178038185345241	265.481705804914	5.42861272160776
2061	0.768801492251353	-0.0107468679112866	-0.0112260129897647	-0.00133517165753394	631.913802849468	11.1890487279551
2062	0.689608790545785	0.0579327317673674	0.0460463179309859	0.00284145264186099	428.575942755638	8.7576433740135
2063	0.874493447501714	0.0713592029485972	0.0568541093667192	0.00350794718588234	544.565008143438	11.1344910922641
2064	0.568424789077045	0.044950379929013	0.0358922904097884	0.00221380684281763	354.739046538925	7.258107148455
2065	0.740696517485508	0.0569416495993745	0.0455583157042985	0.00280863481086409	463.089843958919	9.48191202215265
2066	0.656263431636035	-0.0152833066192948	-0.0141813814653268	-0.00142392253054301	543.232300162842	9.6343022604701
2067	0.863926635161944	0.0644614459771416	0.0516875123918593	0.00317968379969292	541.609578679754	11.0900528900729
2068	0.725135789846949	0.0521656827804695	0.0418825464673227	0.00257158536163578	455.824828017853	9.3406454704072
2069	0.806624265865162	0.0557721722663529	0.0448283813160169	0.00274567791059189	508.571621907357	10.4289303449185
2070	0.693588611885702	0.0459695564881875	0.0369805273648756	0.00225733015075549	438.716006956269	9.00219537159416
2071	0.729212059620959	-0.02176218436881	-0.0173203589432233	-0.00151068775827195	590.195846921728	10.7141181914348
2072	0.709514995649151	0.0448217555263379	0.0360221610026712	0.00218627372276904	451.278019862019	9.24951833665818
2073	0.772082881484019	0.0469421549342832	0.0377069822446692	0.00228187094933018	492.353011373499	10.0963970354365
2074	0.568369387226571	0.0333283372602792	0.0267426372451124	0.00161428041686794	363.288236640755	7.45310613947202
2075	0.642094552252919	0.0368341895193295	0.0295109115302941	0.00177962728965882	410.88982757174	8.43321719577741
2076	0.753178529618522	-0.0280495431085446	-0.0228544539847789	-0.00187937736673608	614.709929176066	11.1604341695087
2077	0.896682477954763	0.0514055448423517	0.0409318928836431	0.0024695157184195	574.629343734005	11.7768444564447
2078	0.852774095235502	0.0482589881622696	0.0382980138554617	0.00231134497682376	546.681778604991	11.2086106489983
2079	0.653049208810208	0.0366046440046634	0.028934106982229	0.00174898855526359	418.663705274941	8.58734810658428
2080	0.7802210295218	0.0434352120866193	0.0341807737664625	0.00206877128467582	500.091683862957	10.2617974086432
2081	0.855081534454972	-0.0134550307202191	-0.0126885971334314	-0.00123638162876659	666.16242773059	12.3512568647325
2082	0.580887583346214	0.0325961305324002	0.0254346551577008	0.00154453281113353	372.203336898356	7.63283089280472
2083	0.645629628863724	0.0358488459227969	0.0278741739493046	0.00169438543213012	413.715864932981	8.48799919185871
2084	0.721673857223357	0.039591225232299	0.0306842050366446	0.0018665863788508	462.531226534403	9.49385845295396
2085	0.430961161191985	0.0231364440461905	0.0178749632624891	0.0010871687619346	276.441882188624	5.67679393396268
2086	0.859083835003648	-0.0162694312441203	-0.0154869066378712	-0.00140146372538831	670.75823916471	12.444232447863
2087	0.987042618195359	0.0515759913040454	0.0396384163936997	0.00240876882463948	634.522655982651	13.0226544197039
2088	0.736494566248604	0.0373970800363234	0.0286769816807462	0.00174086592849136	474.065260375205	9.73396248311841
2089	0.723114671187513	0.0355807395273951	0.0272327768918558	0.001650906889429	466.121069600167	9.57513983673168
2090	0.519755714011711	0.0247130661563753	0.0188854411187276	0.00114261398167588	335.561154342977	6.89617178497407
2091	0.659655658297853	-0.0173938128978442	-0.0158640395290283	-0.00132979077814604	518.957862710642	9.63391179453265
2092	0.632467864420384	0.0285925420541141	0.0217803466950554	0.00131202538061467	409.768759279804	8.41601083206105
2093	0.59095739475744	0.0256988617585552	0.0195375805326359	0.00117353720186961	383.511485962582	7.88006355352489
2094	1.05670059662537	0.0441288057898161	0.0334779059553687	0.00200455705123488	686.91226222915	14.1199090302587
2095	0.581921924355751	0.0239695049523504	0.0181734583705282	0.00108742757201919	378.381949099245	7.78104230480797
2096	0.754084412817336	-0.0244178350214442	-0.021722561056338	-0.00175337140133843	596.949802734015	11.0872302305829
2097	0.786052605313796	0.0321783698416884	0.0243727368322414	0.00145630005028238	511.62969733487	10.5141944267284
2098	0.829749891667984	0.0334351059398511	0.0253054100086509	0.00151062938811876	540.264410260354	11.1071665811225
2099	0.813611733815842	0.032248461835059	0.0243861953481192	0.00145439222848328	529.961751497527	10.8997271122451
2100	0.82537019892055	0.032153448242796	0.0242912023560908	0.00144625202485008	537.845015161323	11.0662352999251
