# Supplementary material for: Climate and air pollution impacts on habitat suitability of Austrian forest ecosystems
Source: PLoS One. 2017 Sep 12;12(9):e0184194. doi: 10.1371/journal.pone.0184194 (PMC5595319; doi:10.1371/journal.pone.0184194)
Supplement: S1 File — (ZIP) [file pone.0184194.s004.zip › GrowUp/IF_AT01_ECHAM5B1x_bas.outgrowup]

1950	0.0184743770531667	0.00823124150900397	0.00807200868963839	0.000603231209871734	2.70188775404591	0.067842448568326
1951	0.022491919060633	0.0100212536128413	0.00982739312841687	0.000734413263745588	3.28945547121977	0.0825958492501585
1952	0.0515670784742369	0.0199173208742288	0.0194787364631273	0.00145182374311964	10.3768658595404	0.261923582241977
1953	0.0713867759020894	0.0245367085382355	0.023976611819444	0.00178677242230435	17.0596675756943	0.432701335832894
1954	0.0853039856420948	0.0264554442024578	0.0258554568074822	0.00192618175542539	22.8409165838455	0.582020661324286
1955	0.123287846785293	0.034831992177288	0.0340721668599878	0.00253941619202961	35.8378514079513	0.917280547150654
1956	0.172105349489521	0.0138916381482543	0.00997371982680926	0.000577619676171925	130.619450152736	2.2484697366228
1957	0.152448521083744	0.0422583012847817	0.0414235776848443	0.00308914778049115	44.3906295392506	1.14586933604175
1958	0.257930163964343	0.0645335605387038	0.063362914215337	0.00472855895176039	80.8131783033966	2.09450604901604
1959	0.27777655911488	0.0634794906647551	0.062427755978541	0.00466174293348942	91.8593181039891	2.39021459172836
1960	0.289292318979023	0.0609137079328972	0.0599908242312615	0.00448161122939161	99.7598319027101	2.60584376152017
1961	0.303417813408814	-0.00646020625026654	-0.0136263944078454	-0.00134934330522763	269.481777813427	4.73404617427994
1962	0.45309529695393	0.0994875994986841	0.0980331903926894	0.0073252697295563	150.736944082294	3.97292153491633
1963	0.425445544902994	0.08516748537145	0.0839497213547216	0.0062728581042154	148.035708237453	3.92149679216737
1964	0.455976771745279	0.0839672895838634	0.0827345924544594	0.00618115570826087	164.344702600278	4.37506761589368
1965	0.576343489337984	0.098303897324821	0.0967375226471399	0.00722457918712946	213.773752139057	5.71845531509113
1966	0.636655935807546	-0.0505358405723196	-0.0668937536843926	-0.00576344784244939	609.117553753309	10.9329889041709
1967	0.598016472795658	0.110666372965671	0.108404312655188	0.00808146857811804	212.561184701036	5.73940548316794
1968	0.709113480783009	0.120425864322977	0.117462586013052	0.00874265223226183	261.093161585834	7.08182010551349
1969	0.735050490658748	0.115356185242521	0.111838456168719	0.00830552142884872	278.707743911865	7.5931981466194
1970	0.987039405253227	0.143944173217411	0.138432278810648	0.0102487655330111	383.805753579752	10.5020791679906
1971	0.759022372023272	-0.150858061031235	-0.178088351967256	-0.0146268254147141	911.527472999358	15.7058721918828
1972	0.709801150323301	0.125754413721807	0.119955708673206	0.00885266545531389	256.36914631612	7.0774559305372
1973	0.76924506921261	0.125327158872232	0.118354978589981	0.00870021262370559	287.556703836702	7.97408590505456
1974	1.01306612057086	0.153192209170747	0.143089270437619	0.0104714845450861	389.195255508978	10.8396922515947
1975	0.963055503810524	0.135445674491625	0.124991302180269	0.00910174865128563	378.935955422646	10.5987258134177
1976	0.844609425883819	-0.192348458159546	-0.223016428365596	-0.0182616255397981	1063.56824580884	18.1794540636068
1977	0.831948341759591	0.147213290479438	0.135503966801589	0.00985483394920644	302.164381709404	8.51911436710953
1978	1.04730195520417	0.171535777330532	0.156175732239652	0.0113057170497485	392.189212222744	11.0984440237876
1979	0.974598334650739	0.149301033048638	0.134590289859207	0.00970025558727191	373.440411359331	10.6054544327133
1980	0.988812627702862	0.142969998176498	0.127802712766103	0.00917572231246699	385.430042877341	10.9828446360956
1981	0.880457957087312	-0.235972796766055	-0.262104058761198	-0.0212546601747581	1185.35612226308	19.5994761543113
1982	0.709238051311233	0.135052665151582	0.121548414120898	0.00874924498096527	252.120666148203	7.17985773065487
1983	0.801505753152418	0.142428898381711	0.127219227387609	0.00912473599961711	294.127111742892	8.36725758651973
1984	0.945907659268054	0.158149727344458	0.14025364064661	0.0100253455209908	356.209404155996	10.1201490946244
1985	1.13769917723034	0.17993993295996	0.158248103380212	0.0112578273626884	438.313738559126	12.4347028861055
1986	0.838390398507612	-0.231676484479927	-0.252770984477017	-0.020528761574139	1171.56895528893	18.642698105219
1987	0.835896814372342	0.173224943718776	0.152734545391093	0.0108610642662253	296.004427925775	8.31665050649784
1988	0.923134642203318	0.179286991366571	0.156778166782036	0.0110952589871243	339.220632038594	9.47708229766537
1989	1.01838689094753	0.186835620976687	0.162021618609261	0.011411326499321	386.209253603408	10.7229270731587
1990	0.832337296705367	0.145239637370209	0.124880486294851	0.00875131656827295	324.495138301913	8.94841802892068
1991	1.07499570281124	-0.249969801341208	-0.250200835979087	-0.0197274550217937	1344.38592744616	21.3257671619033
1992	0.748939864739834	0.162515268148521	0.139301588472556	0.00973198169397827	280.406697572897	7.48798367764942
1993	0.950170989283411	0.195698025994274	0.166455495969648	0.0115759852521322	367.293882479548	9.74243099331772
1994	1.05557984602341	0.207986856920201	0.175626013186307	0.0121600343383491	419.478344614764	11.0419937516814
1995	1.0091419805079	0.187857585792917	0.157424990674879	0.0108511791853602	413.6535952077	10.7973034896411
1996	0.742605048157256	-0.200481293913332	-0.199408440967175	-0.0158164805560548	1040.48908147423	15.4284561067357
1997	0.661830235926749	0.150927744525166	0.12660662266803	0.00872431740027449	260.407927657604	6.59341336658172
1998	0.803330561637562	0.172694220220818	0.144055123815296	0.00989369548373407	325.798086665836	8.21702304928968
1999	0.772164625399099	0.15758475541842	0.130846840737819	0.0089628665987969	321.219088396844	8.067000118567
2000	1.02301812167611	0.199387333933923	0.164970253823142	0.0112761597215614	434.841193313085	10.8727121062664
2001	0.866903691132442	-0.112803726076751	-0.119286191530185	-0.00999899607472656	990.175293596212	15.3646116235177
2002	0.70753619768815	0.15295045612626	0.126765744494651	0.00866861333801756	294.904080251392	7.25506706005913
2003	0.885355815420475	0.182240920146906	0.15061170622754	0.0102808969846855	376.778405590824	9.25196123021785
2004	0.726027154938395	0.14273330605842	0.117640921203401	0.00801562293979775	314.762946344833	7.71361635451818
2005	0.97776269961936	0.183408607943014	0.150757792902268	0.010255447543156	431.553834646314	10.5528366417832
2006	0.760124559120489	-0.132051455016921	-0.131367777426652	-0.0107073981807536	937.749210840468	14.0630175569659
2007	0.722325516043744	0.150473921268127	0.123700185250523	0.00840806798052937	314.020571382488	7.53871711843844
2008	0.819162707726814	0.162823107510857	0.133343789904285	0.00904057158337561	364.751322610377	8.69866456977338
2009	0.573492536148783	0.109003662840688	0.0888727965032633	0.00600766420362531	261.312194609523	6.18596178766087
2010	0.778649435284926	0.141816974658699	0.115032044923851	0.00774797844816475	362.829085257856	8.51905809954632
2011	0.888818523230467	-0.0874955617827074	-0.092014396277688	-0.00790231924562444	963.183920796087	14.9445029879193
2012	0.870794969622672	0.167549160011423	0.135274685365991	0.00907517219519283	406.519243369731	9.39053901116182
2013	0.728963480427239	0.134197625481659	0.107859212206284	0.00721324629567402	345.618231915698	7.97300752378655
2014	0.846373014191608	0.149545962146721	0.119700198524708	0.00798221879302917	406.941139215177	9.37157205892404
2015	0.769426479887636	0.131222143932309	0.104610603211851	0.00695414310042363	374.460060320441	8.60667241316816
2016	0.62301346325343	-0.0865411471706914	-0.0852062492655314	-0.0070497412902421	725.489635289035	10.9518010661396
2017	0.618995552023055	0.114296753137886	0.0911122082391509	0.00604861344354135	297.8620973535	6.77835661455957
2018	0.695014916963498	0.124190426518977	0.0988112904089705	0.00654961466035982	338.098878924726	7.68215873340865
2019	0.693130574897203	0.120144623742107	0.0955060610839771	0.00632712627029312	340.371436091826	7.7231379424443
2020	0.756203522808994	0.127392398826019	0.101264498455974	0.0067084030930298	374.374218548287	8.48538694902068
2021	0.754269634257352	-0.029783670039356	-0.0360985255895594	-0.00353401135359386	718.747218604126	11.6941211935123
2022	0.809689086611931	0.140668621224251	0.112061807354774	0.00743080558623791	399.129422270365	9.00728507180297
2023	0.798494064968083	0.134458280167899	0.10703098066729	0.00709416689645733	396.79864550342	8.9542410232024
2024	0.774953173004079	0.126511063907218	0.100583697007736	0.00666108134864242	388.06205101904	8.75805755767536
2025	0.726145745669215	0.114492700721299	0.0909202765640242	0.00602054542286889	366.570110739585	8.27464496661006
2026	0.826970522573021	-0.053965342499233	-0.0558949146426849	-0.00498957808324168	817.518596252184	13.1771936690129
2027	0.640044771879468	0.102788905947581	0.0814266572186425	0.00538455510508219	322.707930118622	7.26546381217224
2028	0.620033349097607	0.0959855638264692	0.0757713753656273	0.00500134368066181	315.371930352942	7.10250136313732
2029	0.794143039346362	0.118551208365636	0.093161272140775	0.00613479684840475	407.447285551189	9.17726491175593
2030	0.92340355921828	0.132985541362927	0.103930350203755	0.00682174940777754	477.858698176743	10.7619274564442
2031	0.891039324035527	-0.0459349414096588	-0.0475055619046862	-0.00429607365701845	826.873093388966	13.8514968208729
2032	0.655114149797648	0.0946318061653014	0.0734078903602191	0.004789613049204	340.71862228588	7.64341503461557
2033	0.545247698609836	0.0759794398948755	0.0587047990065326	0.0038184546724374	285.987912861824	6.41222372038849
2034	0.764290885479464	0.102727773732485	0.0791219545428165	0.00513065785433368	404.175950951945	9.05612167795757
2035	0.745653185731478	0.0973567359929403	0.0748517240490067	0.00483981996612869	396.913870823974	8.88670217827232
2036	0.894407577573955	-0.0709365716036678	-0.0672833603291402	-0.00572792007047599	868.758130034135	14.3620269644137
2037	0.46506740419005	0.0617963585897148	0.0476330616436711	0.00306798433987254	248.088900997069	5.52883760701682
2038	0.608004999146689	0.0781908161715393	0.0603876224527751	0.00388146033227928	326.506723114819	7.27196831506511
2039	0.807081573287743	0.100290633324154	0.0777336197259126	0.00498671484769769	436.248843426991	9.71094161955271
2040	0.840789951169456	0.100773802265208	0.0785062229385087	0.00502891393250754	457.374704885938	10.1769471359954
2041	0.73055214379839	-0.011119120676283	-0.0143126284498897	-0.00171612781955478	605.555107046152	10.7968692143855
2042	0.837234156420211	0.0980755492086348	0.0771658963539961	0.00492768440140889	458.07020097787	10.1722559001699
2043	0.981108920369658	0.110680039629491	0.0874389274368812	0.00557102724920753	540.042514395786	11.9918374831218
2044	0.737910650421956	0.0801722243682835	0.0635591017143035	0.00403883835681525	408.544735203585	9.07172156306259
2045	0.878497476734573	0.0920242923335661	0.0731978433145283	0.00464281735620775	488.999801345408	10.8581819851697
2046	0.957298644588924	-0.0326382642534194	-0.0317923825881719	-0.00314944620016696	813.622614000664	14.4544790958548
2047	0.639632583156522	0.0659803506819216	0.0526061020915305	0.00332364382448727	357.578458028016	7.92784841166809
2048	0.84041285224584	0.0837862768518362	0.0668041804578079	0.00420810951516726	472.189449251904	10.468383590665
2049	0.875192304622465	0.0844587856995385	0.0672458369804796	0.00422172265020742	494.109754697692	10.9527654622467
2050	0.93703706516811	0.0876877211106591	0.0696300710710527	0.00435446446091432	531.472661612503	11.7778841273574
2051	0.679803286096747	-0.0258153027139682	-0.0212997484842196	-0.00190287569547934	554.871865364125	10.1873933299608
2052	0.711782366383591	0.0663197660301949	0.0523178710169627	0.00325211823548042	405.846341801771	8.96016178206561
2053	0.658550845710235	0.0597685714012784	0.0470546000757172	0.00291456627407704	376.907633513464	8.31796787588127
2054	0.940662093610652	0.083295335718188	0.0654729604813436	0.00404233756572873	540.18152958251	11.9163540922416
2055	0.783585555568567	0.0674119968420775	0.05297256538898	0.00326642529700092	451.553630187962	9.95716765051936
2056	0.907396292867956	-0.0433531777808583	-0.0363279510490252	-0.00308530051618887	753.950175253847	13.7490618258139
2057	0.781184499725957	0.0671266091755057	0.0527502588837243	0.00325039296987435	451.659020669539	9.92311472582404
2058	0.766334666118424	0.0642066213257503	0.0505356848341668	0.00311213629632125	444.098196486937	9.7558788448362
2059	0.729208018143148	0.0596574057004941	0.0470624358686664	0.00289877695084046	423.348753673659	9.30031849557483
2060	0.612686740916861	0.0489872674947305	0.0387567575098568	0.00238874574088189	356.197909338274	7.82666805585448
2061	0.956724982359885	-0.0125191304007353	-0.0130772911381572	-0.00155535438101726	736.122502407308	13.8979788298063
2062	0.460695490757406	0.0362428203287929	0.0288066586308508	0.00177761784107253	268.11787424264	5.88754389564764
2063	0.838512912773493	0.0640603892996745	0.0510389161989638	0.00314914479260923	488.865415800372	10.7416906329451
2064	0.872105421488016	0.0645521831152752	0.0515440738569565	0.00317919592504211	509.432399158403	11.2015692517354
2065	0.951811837064589	0.0684745629824075	0.0547856583013475	0.00337749332174612	556.883667926378	12.2543215760255
2066	0.697315346115935	-0.0151877703919939	-0.0140927333921801	-0.00141502156493881	539.836545186625	10.21046892177
2067	0.881011801839142	0.0615011150900664	0.049313812312839	0.00303365983109157	516.736671468364	11.3720957968354
2068	0.929212327441178	0.0625248405025762	0.0501996599705489	0.00308225553668464	546.343365021589	12.0332984878788
2069	0.71099250756075	0.0459700806391415	0.0369496869187348	0.00226311850211304	419.188952479886	9.23959249584144
2070	0.791382584317358	0.0490355190669966	0.0394469621470878	0.00240788391500623	467.976390627756	10.3218634071757
2071	1.04469686119554	-0.0291285353845458	-0.0231831823405466	-0.00202204526329132	789.973116646821	15.3045053544818
2072	0.915957289414865	0.0540803110185263	0.0434630381542989	0.00263787889408983	544.495756209767	11.9965534748338
2073	0.666065733249619	0.0378413002636857	0.0303965857373944	0.00183947592260026	396.898654635633	8.74916430172079
2074	0.732381670442021	0.0401228005652652	0.0321945104070244	0.00194337481394843	437.349794939089	9.64541459996471
2075	0.714288585334975	0.0382780342058281	0.03066769476247	0.00184938599589486	426.99608922749	9.42118721423501
2076	0.87330464616859	-0.0303669468864797	-0.0247426486623897	-0.00203464820993612	665.496179301219	12.8963630515758
2077	0.79896683069327	0.0427881131780327	0.0340702247329066	0.00205553541702002	478.300647731924	10.5381002318349
2078	1.11735520964647	0.0590654746443531	0.0468739700613414	0.00282891733378018	669.098544382003	14.7479806984187
2079	0.908106064770063	0.0475453678073387	0.037582191988309	0.0022717419172343	543.797662732203	11.9911460454953
2080	0.765827545372685	0.0398222168451907	0.0313375742738412	0.0018966883029643	458.493432414992	10.1143992824469
2081	0.875758197617138	-0.0128673089112263	-0.0121343534891093	-0.00118237592171367	637.064152501794	12.6273607182061
2082	0.742921610442792	0.0389411862609418	0.0303856816070347	0.00184518649613035	444.65521619801	9.80308225442063
2083	0.719873404705615	0.0373355527878382	0.0290301588827396	0.00176465420617654	430.873299174992	9.50360475903334
2084	1.04715414283801	0.0536565990789166	0.0415852269801277	0.00252971905740509	626.852350186659	13.8326016403297
2085	0.694648107288749	0.0348289708666022	0.0269084814186613	0.0016365941568594	416.148058095451	9.18723819200294
2086	1.01663020862973	-0.0179739408437176	-0.0171094329964284	-0.00154829174522307	741.031983864818	14.6972268258394
2087	0.951579678029241	0.0464336419931234	0.0356862949109238	0.0021686041590195	571.25800395645	12.6043062401244
2088	0.90821407453967	0.0430609559427568	0.033020178140284	0.00200452417611754	545.863561304268	12.0495289100052
2089	0.717293838093425	0.0329518792731147	0.025220700534377	0.00152893068649494	431.682011563977	9.53333447337807
2090	0.880963511419392	0.0391026036532252	0.0298817602886327	0.00180791737340044	530.946453048976	11.73063702029
2091	0.725759266205697	-0.0178565811660848	-0.0162861076599933	-0.00136517031103737	532.764911965852	10.5728228996264
2092	0.634703567793513	0.0267812357753219	0.0204005855444602	0.00122891000719512	383.810356381185	8.47450311064689
2093	0.993497610183009	0.0403192327880923	0.0306527294871029	0.00184117569378012	601.695476815617	13.2910158285273
2094	0.947241493967692	0.0369114381466673	0.0280025174675521	0.00167670713684252	574.566182466464	12.6969892270282
2095	0.702031491405285	0.0269812889017143	0.0204569652820642	0.00122406355653426	425.925888087205	9.41610566547367
2096	1.17545765347159	-0.0355015569262598	-0.0315828466057072	-0.00254926018473077	867.916725019619	17.2320304407952
2097	0.927800898126707	0.0354383829400904	0.026841955804735	0.00160383882438689	563.463258918287	12.4483390333918
2098	0.798941831477984	0.030036974545461	0.0227335291731899	0.0013570986304089	485.355373720135	10.7270978488428
2099	0.904502935239023	0.0334476119035025	0.0252929892277883	0.00150847339828448	549.668231571866	12.1533795724182
2100	0.917621885847461	0.0333490652572833	0.0251944639478178	0.00150003050344716	557.844632198608	12.339035594397
