# Supplementary material for: Climate and air pollution impacts on habitat suitability of Austrian forest ecosystems
Source: PLoS One. 2017 Sep 12;12(9):e0184194. doi: 10.1371/journal.pone.0184194 (PMC5595319; doi:10.1371/journal.pone.0184194)
Supplement: S1 File — (ZIP) [file pone.0184194.s004.zip › GrowUp/IF_AT01_ECHAM5B1x_GPx.outgrowup]

1950	0.0184743770531667	0.00823124150900397	0.00807200868963839	0.000603231209871734	2.70188775404591	0.067842448568326
1951	0.022491919060633	0.0100212536128413	0.00982739312841687	0.000734413263745588	3.28945547121977	0.0825958492501585
1952	0.0515670784742369	0.0199173208742288	0.0194787364631273	0.00145182374311964	10.3768658595404	0.261923582241977
1953	0.0713867759020894	0.0245367085382355	0.023976611819444	0.00178677242230435	17.0596675756943	0.432701335832894
1954	0.0853039856420948	0.0264554442024578	0.0258554568074822	0.00192618175542539	22.8409165838455	0.582020661324286
1955	0.123287846785293	0.034831992177288	0.0340721668599878	0.00253941619202961	35.8378514079513	0.917280547150654
1956	0.172105349489521	0.0138916381482543	0.00997371982680926	0.000577619676171925	130.619450152736	2.2484697366228
1957	0.152448521083744	0.0422583012847817	0.0414235776848443	0.00308914778049115	44.3906295392506	1.14586933604175
1958	0.257930163964343	0.0645335605387038	0.063362914215337	0.00472855895176039	80.8131783033966	2.09450604901604
1959	0.27777655911488	0.0634794906647551	0.062427755978541	0.00466174293348942	91.8593181039891	2.39021459172836
1960	0.289292318979023	0.0609137079328972	0.0599908242312615	0.00448161122939161	99.7598319027101	2.60584376152017
1961	0.303417813408814	-0.00646020625026654	-0.0136263944078454	-0.00134934330522763	269.481777813427	4.73404617427994
1962	0.45309529695393	0.0994875994986841	0.0980331903926894	0.0073252697295563	150.736944082294	3.97292153491633
1963	0.425445544902994	0.08516748537145	0.0839497213547216	0.0062728581042154	148.035708237453	3.92149679216737
1964	0.455976771745279	0.0839672895838634	0.0827345924544594	0.00618115570826087	164.344702600278	4.37506761589368
1965	0.576343489337984	0.098303897324821	0.0967375226471399	0.00722457918712946	213.773752139057	5.71845531509113
1966	0.636655935807546	-0.0505358405723196	-0.0668937536843926	-0.00576344784244939	609.117553753309	10.9329889041709
1967	0.598016472795658	0.110666372965671	0.108404312655188	0.00808146857811804	212.561184701036	5.73940548316794
1968	0.709113480783009	0.120425864322977	0.117462586013052	0.00874265223226183	261.093161585834	7.08182010551349
1969	0.735050490658748	0.115356185242521	0.111838456168719	0.00830552142884872	278.707743911865	7.5931981466194
1970	0.987039405253227	0.143944173217411	0.138432278810648	0.0102487655330111	383.805753579752	10.5020791679906
1971	0.759022372023272	-0.150858061031235	-0.178088351967256	-0.0146268254147141	911.527472999358	15.7058721918828
1972	0.709801150323301	0.125754413721807	0.119955708673206	0.00885266545531389	256.36914631612	7.0774559305372
1973	0.76924506921261	0.125327158872232	0.118354978589981	0.00870021262370559	287.556703836702	7.97408590505456
1974	1.01306612057086	0.153192209170747	0.143089270437619	0.0104714845450861	389.195255508978	10.8396922515947
1975	0.963055503810524	0.135445674491625	0.124991302180269	0.00910174865128563	378.935955422646	10.5987258134177
1976	0.844609425883819	-0.192348458159546	-0.223016428365596	-0.0182616255397981	1063.56824580884	18.1794540636068
1977	0.831948341759591	0.147213290479438	0.135503966801589	0.00985483394920644	302.164381709404	8.51911436710953
1978	1.04730195520417	0.171535777330532	0.156175732239652	0.0113057170497485	392.189212222744	11.0984440237876
1979	0.974598334650739	0.149301033048638	0.134590289859207	0.00970025558727191	373.440411359331	10.6054544327133
1980	0.988812627702862	0.142969998176498	0.127802712766103	0.00917572231246699	385.430042877341	10.9828446360956
1981	0.880457957087312	-0.235972796766055	-0.262104058761198	-0.0212546601747581	1185.35612226308	19.5994761543113
1982	0.709238051311233	0.135052665151582	0.121548414120898	0.00874924498096527	252.120666148203	7.17985773065487
1983	0.801505753152418	0.142428898381711	0.127219227387609	0.00912473599961711	294.127111742892	8.36725758651973
1984	0.945907659268054	0.158149727344458	0.14025364064661	0.0100253455209908	356.209404155996	10.1201490946244
1985	1.13769917723034	0.17993993295996	0.158248103380212	0.0112578273626884	438.313738559126	12.4347028861055
1986	0.838390398507612	-0.231676484479927	-0.252770984477017	-0.020528761574139	1171.56895528893	18.642698105219
1987	0.835896814372342	0.173224943718776	0.152734545391093	0.0108610642662253	296.004427925775	8.31665050649784
1988	0.923134642203318	0.179286991366571	0.156778166782036	0.0110952589871243	339.220632038594	9.47708229766537
1989	1.01838689094753	0.186835620976687	0.162021618609261	0.011411326499321	386.209253603408	10.7229270731587
1990	0.832337296705367	0.145239637370209	0.124880486294851	0.00875131656827295	324.495138301913	8.94841802892068
1991	1.07499570281124	-0.249969801341208	-0.250200835979087	-0.0197274550217937	1344.38592744616	21.3257671619033
1992	0.748939864739834	0.162515268148521	0.139301588472556	0.00973198169397827	280.406697572897	7.48798367764942
1993	0.950170989283411	0.195698025994274	0.166455495969648	0.0115759852521322	367.293882479548	9.74243099331772
1994	1.05557984602341	0.207986856920201	0.175626013186307	0.0121600343383491	419.478344614764	11.0419937516814
1995	1.0091419805079	0.187857585792917	0.157424990674879	0.0108511791853602	413.6535952077	10.7973034896411
1996	0.742605048157256	-0.200481293913332	-0.199408440967175	-0.0158164805560548	1040.48908147423	15.4284561067357
1997	0.661830235926749	0.150927744525166	0.12660662266803	0.00872431740027449	260.407927657604	6.59341336658172
1998	0.803330561637562	0.172694220220818	0.144055123815296	0.00989369548373407	325.798086665836	8.21702304928968
1999	0.772164625399099	0.15758475541842	0.130846840737819	0.0089628665987969	321.219088396844	8.067000118567
2000	1.02301812167611	0.199387333933923	0.164970253823142	0.0112761597215614	434.841193313085	10.8727121062664
2001	0.866903691132442	-0.112803726076751	-0.119286191530185	-0.00999899607472656	990.175293596212	15.3646116235177
2002	0.70753619768815	0.15295045612626	0.126765744494651	0.00866861333801756	294.904080251392	7.25506706005913
2003	0.885355815420475	0.182240920146906	0.15061170622754	0.0102808969846855	376.778405590824	9.25196123021785
2004	0.726027154938395	0.14273330605842	0.117640921203401	0.00801562293979775	314.762946344833	7.71361635451818
2005	0.97776269961936	0.183408607943014	0.150757792902268	0.010255447543156	431.553834646314	10.5528366417832
2006	0.760124559120489	-0.132051455016921	-0.131367777426652	-0.0107073981807536	937.749210840468	14.0630175569659
2007	0.722325516043744	0.150473921268127	0.123700185250523	0.00840806798052937	314.020571382488	7.53871711843844
2008	0.819162707726814	0.162823107510857	0.133343789904285	0.00904057158337561	364.751322610377	8.69866456977338
2009	0.573492536148783	0.109003662840688	0.0888727965032633	0.00600766420362531	261.312194609523	6.18596178766087
2010	0.778649435284926	0.141816974658699	0.115032044923851	0.00774797844816475	362.829085257856	8.51905809954632
2011	0.887662945381496	-0.087381806352958	-0.0918947657846843	-0.00789204521910827	961.93165841151	14.9250732211386
2012	0.86694266288373	0.167113489302809	0.13492293655372	0.00905157442424125	405.462189268044	9.34421924749737
2013	0.723428943221419	0.133674203210392	0.107438519860742	0.00718511186523432	344.270188093826	7.90468241435679
2014	0.837233345929994	0.148768246576025	0.119077696205877	0.00794070716840939	404.824836937395	9.25713841636119
2015	0.758627968663385	0.130369116014577	0.103930567340188	0.00690893671961929	372.025830273919	8.47020562997564
2016	0.612175792638642	-0.085866059759159	-0.0845415750828609	-0.0069947478939769	719.830258957741	10.7748169126682
2017	0.606488692455167	0.113256550274441	0.090283005507636	0.00599356564164747	295.151285383144	6.62136299952454
2018	0.678695253977132	0.122898718912183	0.0977835518059558	0.00648149196108666	334.582304370657	7.47611547697477
2019	0.674566389965432	0.118738793237718	0.0943885301463122	0.00625309160408123	336.388698181658	7.48767380153157
2020	0.733431847785367	0.125736134579011	0.0999479303574887	0.00662118526606445	369.506874508159	8.19549232291472
2021	0.729398625663893	-0.0293769994602228	-0.0356056310507748	-0.00348575744660623	708.933339144211	11.3193697887408
2022	0.781997336776817	0.138656073572373	0.110458537732207	0.00732449296154594	393.41907283639	8.65541688056456
2023	0.769766022397624	0.132446800700498	0.105429810254287	0.00698803902517469	390.862586176124	8.58787777019392
2024	0.745687671788729	0.124535879053266	0.0990133094957811	0.00655708359078289	382.003337560365	8.38348165304877
2025	0.697406265109802	0.11263040710352	0.0894414028043416	0.00592261757903322	360.607624280638	7.90536767250615
2026	0.792558871413421	-0.053052331147328	-0.0549492578707806	-0.00490516202619023	803.687427501938	12.6538326151133
2027	0.612667866768715	0.10098276692737	0.079995881576737	0.00528994124581294	317.037518712395	6.91414363914187
2028	0.592368071933491	0.0942363029462984	0.0743905020605181	0.00491019815314594	309.624526696829	6.74580306310027
2029	0.7572392541738	0.116313308432529	0.0914026599126394	0.00601898983432245	399.75587299074	8.69922713266522
2030	0.878784742960973	0.130388341719241	0.101900596700097	0.0066885210511486	468.526146472873	10.181237689632
2031	0.846661807836144	-0.0450378347600246	-0.0465777811310214	-0.0042121715962613	810.724311487465	13.1882986638258
2032	0.622813667601108	0.0927836526688014	0.0719742386659575	0.00469607219372983	334.064408035754	7.22167438340417
2033	0.518266125931681	0.074495565992495	0.057558297804223	0.00374388048179198	280.402586082907	6.05854968001572
2034	0.726335996055477	0.100721506475156	0.0775767075179125	0.00503045641427802	396.28241888041	8.55681453364615
2035	0.708521111814493	0.0954553647804023	0.073389874369433	0.00474529857257939	389.162166741615	8.39692961028833
2036	0.849472855615652	-0.0695511846164425	-0.0659693203389137	-0.00561605413517479	851.791335880056	13.6809903661206
2037	0.441957431458297	0.0605894794142392	0.0467027908077539	0.00300806678979389	243.24373964593	5.22436654507349
2038	0.577689265341054	0.0766637542231581	0.0592082558095298	0.00380565564487749	320.13006640279	6.87164759484528
2039	0.766694559946485	0.0983319632727713	0.0762154867966827	0.00488932460592504	427.728929689793	9.17653093353029
2040	0.798557658130852	0.0988056959533964	0.076973001114893	0.0049306995451405	448.442204341998	9.61705160458335
2041	0.693579246627554	-0.0109019649166224	-0.0140331036750211	-0.00168261194620654	593.728652138847	10.2603835810245
2042	0.795068659290104	0.0961601396171231	0.0756588510281563	0.00483144702071044	449.124117436984	9.6128862907228
2043	0.931517647873596	0.108518465096329	0.0857312504303745	0.00546222542129214	529.495516492187	11.3325345150306
2044	0.700483226726192	0.0786064656367044	0.0623177962713692	0.00395996008603695	400.565881037743	8.57304690534933
2045	0.83380113255701	0.0902270634257491	0.0717682938264662	0.00455214341181006	479.449664565121	10.2613956713054
2046	0.908240981465127	-0.032000840910846	-0.0311714792637678	-0.00308793770484447	797.732613166588	13.7375828349796
2047	0.607047590554972	0.0646917583919247	0.051578708074049	0.00325873326001366	350.594972197436	7.49224942053238
2048	0.797490193538793	0.0821499358920965	0.0654994988217177	0.00412592538882261	462.967617639382	9.89327584374266
2049	0.830391774954982	0.0828093106823537	0.0659325298190011	0.00413927266015222	484.459820835031	10.3511399778149
2050	0.888976292707326	0.0859751851786311	0.0682701999608393	0.00426942203126053	521.093032419571	11.1310434815272
2051	0.644700892182487	-0.0253111314008826	-0.0208837656743077	-0.00186571264731917	544.035251125876	9.67895536228535
2052	0.675284616123821	0.0650245449788112	0.0512961061350737	0.00318860456146859	397.920187097163	8.46827974415722
2053	0.624726344608477	0.0586012947879258	0.0461356265595144	0.00285764496961829	369.546650045405	7.86142136760936
2054	0.892273078869426	0.0816685828093319	0.0641942774915206	0.0039633909556103	529.631816720656	11.2624099657158
2055	0.74320415546358	0.0660954445884715	0.0519380143652871	0.00320263220693601	442.734814883609	9.41081608448236
2056	0.860314755732514	-0.0425064928199889	-0.0356184683447148	-0.00302504478222573	739.22557356815	13.0640224885653
2057	0.740928158468053	0.0658156305259046	0.0517200494927407	0.00318691299019628	442.838147095404	9.37877403860121
2058	0.72677451958828	0.0629526698636557	0.0495487259414966	0.00305135646118227	435.424985355439	9.22072024612219
2059	0.691499109001073	0.0584923001466078	0.0461433093198975	0.00284216401091716	415.080777915337	8.79012543769884
2060	0.58094920188517	0.0480305490997945	0.0379998403610948	0.00234209367988721	349.241385540772	7.39726616017546
2061	0.906906756227132	-0.0122746325351568	-0.0128218924268665	-0.00152497840327726	721.746074102643	13.1867074195699
2062	0.436790551438944	0.0355350002223408	0.0282440663161898	0.00174290107129346	262.881548245754	5.56441699905065
2063	0.794910775788464	0.0628092937402753	0.050042129227933	0.00308764218375826	479.317903561716	10.1519948776375
2064	0.826656622418992	0.0632914828521649	0.0505374211871746	0.0031171064193778	499.483214968784	10.5864436391285
2065	0.90211177636423	0.0671372588758348	0.0537156976818617	0.00331153107982202	546.007763304796	11.5811707532759
2066	0.660703967972732	-0.0148911541475045	-0.0138175031545948	-0.00138738627867685	529.293569849323	9.68699588799301
2067	0.834902136614776	0.0603000020024243	0.048350716517198	0.00297441263660995	506.644835278787	10.7470343818962
2068	0.880471381496666	0.0613037341190514	0.0492192636233037	0.00302205927098852	535.67331188332	11.3716851101441
2069	0.673614718952149	0.0450722877224639	0.0362280617501931	0.00221891993355388	411.002217389291	8.7314299225042
2070	0.749684638568629	0.0480778583217493	0.0386765653431729	0.0023608580866192	458.83683979738	9.75402371803918
2071	0.989335268907022	-0.0285596568361978	-0.0227304161804267	-0.00198255484062195	774.544989077095	14.5148677481921
2072	0.867575424655603	0.0530241257891531	0.0426142076269278	0.00258636127756099	533.861786760736	11.3363438448097
2073	0.630819984598322	0.0371022619400139	0.0298029422417383	0.00180355106820043	389.147247724519	8.26757485943027
2074	0.693564366311652	0.0393392046775936	0.0315657535504458	0.00190542082043451	428.808379684916	9.11440131057613
2075	0.67639243882648	0.0375304664944703	0.0300687565238206	0.0018132675983582	418.656881224642	8.90243927518478
2076	0.826766633416055	-0.0297738822358036	-0.0242594262185721	-0.00199491165247496	652.499078849237	12.2300671515756
2077	0.756577756495115	0.0419524638949525	0.0334048352880864	0.00201539093365774	468.959464779758	9.95777393266481
2078	1.05804391997424	0.0579119294684773	0.0459585242384816	0.00277366874798649	656.031089956135	13.9357420952537
2079	0.859884970823495	0.0466168096267835	0.0368482140337088	0.00222737493389523	533.177327006902	11.3306852470124
2080	0.725152942116979	0.0390444913395372	0.0307255533285275	0.0018596460942087	449.539083189534	9.55727048958004
2081	0.829107364652684	-0.0126160111402286	-0.0118973702935282	-0.00115928419090516	624.622327827283	11.9654346944919
2082	0.703481063781694	0.0381806672297368	0.0297922510683902	0.00180915011457211	435.971126504976	9.26309237279486
2083	0.681642902534925	0.0366063916820249	0.0284632016215693	0.00173019061540916	422.458369494502	8.98009455529707
2084	0.991519828510542	0.0526086889183013	0.0407730699923195	0.00248031379599712	614.609961398655	13.0706110158604
2085	0.657714732114781	0.0341487631553157	0.0263829603910638	0.00160463157117159	408.02071148973	8.68113716706691
2086	0.9623838957311	-0.0176229108574763	-0.0167752867965742	-0.00151805370033637	726.559673681858	13.9268362223145
2087	0.900941518036642	0.0455267957510162	0.0349893437124912	0.0021262514499101	560.101369414661	11.9100123877217
2088	0.859835357915797	0.0422199780568521	0.032375296042415	0.00196537593922941	535.202878703809	11.3857942909976
2089	0.679044561607708	0.0323083310480236	0.0247281417661826	0.00149907076192353	423.251287779053	9.00820334384295
2090	0.833933861141534	0.0383389321500339	0.0292981713031014	0.00177260885557297	520.577100677717	11.084472910992
2091	0.686862798411809	-0.017507843207306	-0.0159680409545601	-0.00133850861677303	522.360045201053	10.0187595715334
2092	0.600767694449741	0.026258199847504	0.020002163332812	0.0012049094684892	376.314563149682	8.00773589844928
2093	0.940315937662446	0.0395318005908948	0.0300540835193835	0.00180521764295114	589.944400255136	12.5589614356465
2094	0.896476414115856	0.0361905599743492	0.0274556299815618	0.00164396114706241	563.344939396865	11.9976555630645
2095	0.664394020980436	0.0264543459483411	0.0200574419775234	0.00120015766871896	417.607581048415	8.89748198804706
2096	1.11223513101243	-0.0348082136495834	-0.0309660355064685	-0.00249947328627859	850.96636345499	16.329217482442
2097	0.87805298411617	0.0347462734475734	0.0263177340183859	0.00157251594837694	552.458855279409	11.7627600867895
2098	0.756085340717782	0.0294503542348066	0.0222895447124493	0.00133059457558294	475.876412392704	10.136317230076
2099	0.855962035455328	0.0327943820498838	0.0247990186657489	0.00147901300332439	538.933243989362	11.4840519729129
2100	0.868355152797031	0.0326977600137525	0.0247024175785847	0.00147073499771667	546.949960002447	11.6594877236445
