# Supplementary material for: Climate and air pollution impacts on habitat suitability of Austrian forest ecosystems
Source: PLoS One. 2017 Sep 12;12(9):e0184194. doi: 10.1371/journal.pone.0184194 (PMC5595319; doi:10.1371/journal.pone.0184194)
Supplement: S1 File — (ZIP) [file pone.0184194.s004.zip › GrowUp/IF_AT01_ECHAM5B1x_MFR.outgrowup]

1950	0.0184743770531667	0.00823124150900397	0.00807200868963839	0.000603231209871734	2.70188775404591	0.067842448568326
1951	0.022491919060633	0.0100212536128413	0.00982739312841687	0.000734413263745588	3.28945547121977	0.0825958492501585
1952	0.0515670784742369	0.0199173208742288	0.0194787364631273	0.00145182374311964	10.3768658595404	0.261923582241977
1953	0.0713867759020894	0.0245367085382355	0.023976611819444	0.00178677242230435	17.0596675756943	0.432701335832894
1954	0.0853039856420948	0.0264554442024578	0.0258554568074822	0.00192618175542539	22.8409165838455	0.582020661324286
1955	0.123287846785293	0.034831992177288	0.0340721668599878	0.00253941619202961	35.8378514079513	0.917280547150654
1956	0.172105349489521	0.0138916381482543	0.00997371982680926	0.000577619676171925	130.619450152736	2.2484697366228
1957	0.152448521083744	0.0422583012847817	0.0414235776848443	0.00308914778049115	44.3906295392506	1.14586933604175
1958	0.257930163964343	0.0645335605387038	0.063362914215337	0.00472855895176039	80.8131783033966	2.09450604901604
1959	0.27777655911488	0.0634794906647551	0.062427755978541	0.00466174293348942	91.8593181039891	2.39021459172836
1960	0.289292318979023	0.0609137079328972	0.0599908242312615	0.00448161122939161	99.7598319027101	2.60584376152017
1961	0.303417813408814	-0.00646020625026654	-0.0136263944078454	-0.00134934330522763	269.481777813427	4.73404617427994
1962	0.45309529695393	0.0994875994986841	0.0980331903926894	0.0073252697295563	150.736944082294	3.97292153491633
1963	0.425445544902994	0.08516748537145	0.0839497213547216	0.0062728581042154	148.035708237453	3.92149679216737
1964	0.455976771745279	0.0839672895838634	0.0827345924544594	0.00618115570826087	164.344702600278	4.37506761589368
1965	0.576343489337984	0.098303897324821	0.0967375226471399	0.00722457918712946	213.773752139057	5.71845531509113
1966	0.636655935807546	-0.0505358405723196	-0.0668937536843926	-0.00576344784244939	609.117553753309	10.9329889041709
1967	0.598016472795658	0.110666372965671	0.108404312655188	0.00808146857811804	212.561184701036	5.73940548316794
1968	0.709113480783009	0.120425864322977	0.117462586013052	0.00874265223226183	261.093161585834	7.08182010551349
1969	0.735050490658748	0.115356185242521	0.111838456168719	0.00830552142884872	278.707743911865	7.5931981466194
1970	0.987039405253227	0.143944173217411	0.138432278810648	0.0102487655330111	383.805753579752	10.5020791679906
1971	0.759022372023272	-0.150858061031235	-0.178088351967256	-0.0146268254147141	911.527472999358	15.7058721918828
1972	0.709801150323301	0.125754413721807	0.119955708673206	0.00885266545531389	256.36914631612	7.0774559305372
1973	0.76924506921261	0.125327158872232	0.118354978589981	0.00870021262370559	287.556703836702	7.97408590505456
1974	1.01306612057086	0.153192209170747	0.143089270437619	0.0104714845450861	389.195255508978	10.8396922515947
1975	0.963055503810524	0.135445674491625	0.124991302180269	0.00910174865128563	378.935955422646	10.5987258134177
1976	0.844609425883819	-0.192348458159546	-0.223016428365596	-0.0182616255397981	1063.56824580884	18.1794540636068
1977	0.831948341759591	0.147213290479438	0.135503966801589	0.00985483394920644	302.164381709404	8.51911436710953
1978	1.04730195520417	0.171535777330532	0.156175732239652	0.0113057170497485	392.189212222744	11.0984440237876
1979	0.974598334650739	0.149301033048638	0.134590289859207	0.00970025558727191	373.440411359331	10.6054544327133
1980	0.988812627702862	0.142969998176498	0.127802712766103	0.00917572231246699	385.430042877341	10.9828446360956
1981	0.880457957087312	-0.235972796766055	-0.262104058761198	-0.0212546601747581	1185.35612226308	19.5994761543113
1982	0.709238051311233	0.135052665151582	0.121548414120898	0.00874924498096527	252.120666148203	7.17985773065487
1983	0.801505753152418	0.142428898381711	0.127219227387609	0.00912473599961711	294.127111742892	8.36725758651973
1984	0.945907659268054	0.158149727344458	0.14025364064661	0.0100253455209908	356.209404155996	10.1201490946244
1985	1.13769917723034	0.17993993295996	0.158248103380212	0.0112578273626884	438.313738559126	12.4347028861055
1986	0.838390398507612	-0.231676484479927	-0.252770984477017	-0.020528761574139	1171.56895528893	18.642698105219
1987	0.835896814372342	0.173224943718776	0.152734545391093	0.0108610642662253	296.004427925775	8.31665050649784
1988	0.923134642203318	0.179286991366571	0.156778166782036	0.0110952589871243	339.220632038594	9.47708229766537
1989	1.01838689094753	0.186835620976687	0.162021618609261	0.011411326499321	386.209253603408	10.7229270731587
1990	0.832337296705367	0.145239637370209	0.124880486294851	0.00875131656827295	324.495138301913	8.94841802892068
1991	1.07499570281124	-0.249969801341208	-0.250200835979087	-0.0197274550217937	1344.38592744616	21.3257671619033
1992	0.748939864739834	0.162515268148521	0.139301588472556	0.00973198169397827	280.406697572897	7.48798367764942
1993	0.950170989283411	0.195698025994274	0.166455495969648	0.0115759852521322	367.293882479548	9.74243099331772
1994	1.05557984602341	0.207986856920201	0.175626013186307	0.0121600343383491	419.478344614764	11.0419937516814
1995	1.0091419805079	0.187857585792917	0.157424990674879	0.0108511791853602	413.6535952077	10.7973034896411
1996	0.742605048157256	-0.200481293913332	-0.199408440967175	-0.0158164805560548	1040.48908147423	15.4284561067357
1997	0.661830235926749	0.150927744525166	0.12660662266803	0.00872431740027449	260.407927657604	6.59341336658172
1998	0.803330561637562	0.172694220220818	0.144055123815296	0.00989369548373407	325.798086665836	8.21702304928968
1999	0.772164625399099	0.15758475541842	0.130846840737819	0.0089628665987969	321.219088396844	8.067000118567
2000	1.02301812167611	0.199387333933923	0.164970253823142	0.0112761597215614	434.841193313085	10.8727121062664
2001	0.866903691132442	-0.112803726076751	-0.119286191530185	-0.00999899607472656	990.175293596212	15.3646116235177
2002	0.70753619768815	0.15295045612626	0.126765744494651	0.00866861333801756	294.904080251392	7.25506706005913
2003	0.885355815420475	0.182240920146906	0.15061170622754	0.0102808969846855	376.778405590824	9.25196123021785
2004	0.726027154938395	0.14273330605842	0.117640921203401	0.00801562293979775	314.762946344833	7.71361635451818
2005	0.97776269961936	0.183408607943014	0.150757792902268	0.010255447543156	431.553834646314	10.5528366417832
2006	0.760124559120489	-0.132051455016921	-0.131367777426652	-0.0107073981807536	937.749210840468	14.0630175569659
2007	0.722325516043744	0.150473921268127	0.123700185250523	0.00840806798052937	314.020571382488	7.53871711843844
2008	0.819162707726814	0.162823107510857	0.133343789904285	0.00904057158337561	364.751322610377	8.69866456977338
2009	0.573492536148783	0.109003662840688	0.0888727965032633	0.00600766420362531	261.312194609523	6.18596178766087
2010	0.778649435284926	0.141816974658699	0.115032044923851	0.00774797844816475	362.829085257856	8.51905809954632
2011	0.887662945381496	-0.087381806352958	-0.0918947657846843	-0.00789204521910827	961.93165841151	14.9250732211386
2012	0.86694266288373	0.167113489302809	0.13492293655372	0.00905157442424125	405.462189268044	9.34421924749737
2013	0.723428943221419	0.133674203210392	0.107438519860742	0.00718511186523432	344.270188093826	7.90468241435679
2014	0.837233345929994	0.148768246576025	0.119077696205877	0.00794070716840939	404.824836937395	9.25713841636119
2015	0.758627968663385	0.130369116014577	0.103930567340188	0.00690893671961929	372.025830273919	8.47020562997564
2016	0.612175792638642	-0.085866059759159	-0.0845415750828609	-0.0069947478939769	719.830258957741	10.7748169126682
2017	0.606488692455167	0.113256550274441	0.090283005507636	0.00599356564164747	295.151285383144	6.62136299952454
2018	0.678695253977132	0.122898718912183	0.0977835518059558	0.00648149196108666	334.582304370657	7.47611547697477
2019	0.674566389965432	0.118738793237718	0.0943885301463122	0.00625309160408123	336.388698181658	7.48767380153157
2020	0.733431847785367	0.125736134579011	0.0999479303574887	0.00662118526606445	369.506874508159	8.19549232291472
2021	0.728191646486124	-0.029328387596413	-0.0355467123007559	-0.00347998935696529	707.760225090158	11.300638956025
2022	0.77740435675578	0.138196884772052	0.110092731012605	0.00730023635994662	392.11618268939	8.59902352954683
2023	0.761937856872453	0.131788426403947	0.104905733592604	0.00695330247243702	388.919663592409	8.4897624773838
2024	0.734842098384962	0.123709931330778	0.0983566327364745	0.00651359565542527	379.469812370359	8.2461204749836
2025	0.684150799523822	0.111696052209156	0.088699418338351	0.00587348496143264	357.616109756661	7.73622078177422
2026	0.773798652272994	-0.0525238490878864	-0.0544018795306339	-0.00485629913791682	795.681476064026	12.3679677414684
2027	0.595595139461386	0.0998083877446386	0.0790655693968821	0.00522842186913134	313.350530591061	6.69580431391136
2028	0.573097841669233	0.0929829887240357	0.073401130965529	0.00484489400827756	305.506614483193	6.49788681979452
2029	0.729013789773899	0.11457185223551	0.0900341688029466	0.00592887282803976	393.770682201345	8.33405126962767
2030	0.841793888223762	0.128217798258055	0.100204281899693	0.00657717884492715	460.726704051777	9.70008616895567
2031	0.808035094258334	-0.0442881007235657	-0.0458024119765598	-0.00414205258565722	797.228378262753	12.6117251886574
2032	0.594709591836542	0.0912391054497035	0.0707761007722596	0.00461789780590529	328.503317934322	6.85370272601072
2033	0.494786494181952	0.0732554561673348	0.056600138621518	0.00368155700108759	275.734791464946	5.74995720960956
2034	0.693301682590183	0.0990448197070155	0.0762853066685488	0.00494671561250983	389.685600470556	8.12113975711632
2035	0.676200027549195	0.0938663422103832	0.0721681707276085	0.00466630472502923	382.68387746188	7.96956156846425
2036	0.810347382605943	-0.0683933827225274	-0.0648711448807976	-0.00552256502855651	837.611769746985	13.0889931483447
2037	0.421842450967152	0.0595808608780634	0.0459253406471775	0.00295799222319301	239.194519434971	4.95869229608723
2038	0.551299306928011	0.0753875510883919	0.0582226301715234	0.00374230380784514	314.800937945463	6.5223271798754
2039	0.731533726376621	0.0966950546573761	0.0749467458622832	0.00480793319153112	420.608628754473	8.71019168835855
2040	0.761786439595865	0.0971609012236544	0.0756916500212687	0.00484861937205399	440.977094489997	9.12846236522234
2041	0.661377435549361	-0.0107204825206364	-0.0137994979628819	-0.00165460190858051	583.844993625927	9.79340375921929
2042	0.758351174994183	0.094559384829382	0.0743993762759301	0.00475101908060018	441.647655941194	9.12475013764405
2043	0.888328774124615	0.106711984227511	0.0843041028603743	0.00537129706439011	520.681131587099	10.7571764025927
2044	0.667885679023488	0.0772979226508438	0.061280406858874	0.00389403957997043	393.897756860407	8.13785792534295
2045	0.794866693852576	0.088725075134783	0.0705735842471316	0.00447636497190811	471.468380957491	9.74057367694313
2046	0.865496693801425	-0.0314681305850942	-0.0306525751224976	-0.00303653354627152	784.452949628784	13.1135394067546
2047	0.578662416606809	0.0636148502012171	0.0507200896878468	0.00320448590878572	344.758701757963	7.11209416236914
2048	0.760096073410663	0.0807824056065177	0.0644091443697485	0.00405724209815438	455.260706714999	9.3913577059818
2049	0.79135797202407	0.0814308039427408	0.0648349668038486	0.00407036718065847	476.39513435727	9.82606813294385
2050	0.847099668581132	0.0845439768853654	0.0671337223113424	0.00419834998639205	512.418521652163	10.5664992131688
2051	0.614108757233011	-0.0248897830653411	-0.0205361186344603	-0.00183465457622405	534.978826744555	9.23624994758049
2052	0.643483120772679	0.0639420969695845	0.0504421921555897	0.00313552462587046	391.296105152494	8.03898723734968
2053	0.595253261116231	0.0576257730845141	0.0453676178461886	0.002810074438991	363.394895568869	7.46295970749905
2054	0.85010598127535	0.0803090654931072	0.0631256507460803	0.00389741333668062	520.815162858345	10.6916524742721
2055	0.708012267196071	0.064995169570214	0.0510734146934061	0.00314931875648722	435.364714575452	8.93395402105433
2056	0.819273839284567	-0.0417988974258619	-0.0350255362424754	-0.00297468758705568	726.919862690218	12.4675385715359
2057	0.705845794333373	0.0647200135052552	0.0508590782298312	0.00313386121377953	435.466326640693	8.90367456179169
2058	0.692295928602755	0.0619047118626943	0.048723900181123	0.00300056126180142	428.176570026748	8.75362547242881
2059	0.658633758215921	0.0575185928508563	0.0453751727135016	0.00279485118809748	408.17102772994	8.34481173251164
2060	0.553285165631017	0.0472309960652891	0.037367266129884	0.00230310540796555	343.427647933821	7.02246391280668
2061	0.863476175120619	-0.0120702996704516	-0.0126084494579614	-0.00149959245344433	709.731340261227	12.5669332021719
2062	0.415953378922236	0.0349434575939213	0.0277738941163475	0.00171388741505772	258.505422143621	5.28237372080742
2063	0.756902661137233	0.0617637224872622	0.0492090899013542	0.00303624294465397	471.338813347918	9.6372659649082
2064	0.787035761349352	0.0622378847126215	0.0496961368541072	0.00306521669620783	491.16843765106	10.0495087394318
2065	0.8587829565329	0.066019641024933	0.0528215053420475	0.00325640481594714	536.918502986185	10.9935773258559
2066	0.62878010402299	-0.014643264674886	-0.0135874864926243	-0.00136429079195147	520.482546701578	9.23083214072336
2067	0.794700891020723	0.0592962023273145	0.0475458337324621	0.00292489830262781	498.210840184915	10.2014159009645
2068	0.837974738336659	0.0602832255560625	0.0483999223431454	0.00297175177490819	526.756086699615	10.7941506315831
2069	0.641021915627107	0.0443219801558001	0.0356249818926959	0.00218198210545387	404.160362023047	8.28784006450762
2070	0.713323129677798	0.0472775177419695	0.0380327258334449	0.00232155744811783	451.19869294129	9.25833277305127
2071	0.941052591008191	-0.0280842310766386	-0.0223520283923781	-0.00194955172555035	761.651324357777	13.8266345864584
2072	0.825383506577064	0.0521414458808176	0.0419048191302367	0.00254330674150927	524.974717601395	10.760026110336
2073	0.600082333234149	0.0364846294815652	0.0293068198081375	0.00177352778600832	382.669206798085	7.84717500618295
2074	0.659708621204015	0.0386843343697475	0.031040286019661	0.00187370173690242	421.670109404348	8.65085010815024
2075	0.643341226227171	0.0369057058174748	0.0295682091436007	0.0017830825674183	411.687600504902	8.44959090952455
2076	0.786171252303663	-0.0292782435571538	-0.0238555853670316	-0.00196170283651926	641.637083134345	11.6493130941202
2077	0.71960760098726	0.0412540912875002	0.0328487530045746	0.00198184120401853	461.152809012705	9.45117920206512
2078	1.00631367639759	0.0569478834642483	0.0451934637050299	0.0027274961493856	645.110297699222	13.2266895213177
2079	0.817827709035609	0.0458407907743108	0.0362348106498428	0.0021902963574318	524.301651884969	10.7541225591472
2080	0.689675864050314	0.0383945270539658	0.0302140724093809	0.00182868901156863	442.055713858357	9.07090904593149
2081	0.788414224194248	-0.0124059954277377	-0.0116993176229027	-0.00113998586494252	614.224389702602	11.3882784348031
2082	0.669081638460822	0.0375450828170009	0.0292963066081887	0.00177903362639755	428.713619695518	8.79169592579904
2083	0.648298099934958	0.0359970138568653	0.0279893815288408	0.00170138854708492	415.425806311023	8.52308119442416
2084	0.942994289414839	0.0517329246879449	0.0400943304723793	0.00243902460694382	604.378696737231	12.4054019915502
2085	0.625498184118727	0.0335802968829708	0.0259437695753169	0.00157791965415129	401.228488537317	8.23931392677873
2086	0.915061690270523	-0.0173295464859044	-0.016496032619508	-0.00149278302437295	714.46480900241	13.2550979472364
2087	0.856771396231115	0.0447689220981792	0.0344068844971583	0.00209085625183804	550.777496214385	11.3039068467018
2088	0.81763487886253	0.041517152205289	0.0318363522518716	0.00193265879721028	526.293484708448	10.8063624641196
2089	0.645678432148981	0.0317705020076855	0.0243164983193057	0.0014741160903843	416.20552507501	8.54976606578207
2090	0.792906916219199	0.0377007131391173	0.0288104516702864	0.00174310066097541	511.91117850231	10.5203697743637
2091	0.652927107363843	-0.0172163943393166	-0.0157022248054714	-0.00131622678476589	513.664442775666	9.5356449709439
2092	0.571163173226869	0.0258210858906118	0.0196691921157603	0.00118485162947026	370.050144846453	7.60025247631659
2093	0.893919543392776	0.038873724185059	0.0295537803971503	0.00177516661768875	580.123737275969	11.9198826787916
2094	0.852186468205823	0.0355881043999227	0.0269985826923376	0.00161659452002237	553.967071264811	11.3871378953614
2095	0.631556540161405	0.0260139667943385	0.0197235505501274	0.00118017893177145	410.655767777116	8.44472076269432
2096	1.05707085210865	-0.0342287696629779	-0.0304505513381665	-0.00245786515378448	836.800530440073	15.5420105603032
2097	0.834651846783539	0.0341678605646593	0.0258796290104255	0.00154633865242889	543.262205179485	11.1642550846921
2098	0.718694922560142	0.0289601012492167	0.0219184960060197	0.00130844448672192	467.954611857224	9.6205667587801
2099	0.813611733815842	0.032248461835059	0.0243861953481192	0.00145439222848328	529.961751497527	10.8997271122451
2100	0.82537019892055	0.032153448242796	0.0242912023560908	0.00144625202485008	537.845015161323	11.0662352999251
