# Supplementary material for: Climate and air pollution impacts on habitat suitability of Austrian forest ecosystems
Source: PLoS One. 2017 Sep 12;12(9):e0184194. doi: 10.1371/journal.pone.0184194 (PMC5595319; doi:10.1371/journal.pone.0184194)
Supplement: S1 File — (ZIP) [file pone.0184194.s004.zip › GrowUp/IF_AT01_HADCM3A1B_bas.outgrowup]

1950	0.0184743770531667	0.00823124150900397	0.00807200868963839	0.000603231209871734	2.70188775404591	0.067842448568326
1951	0.022491919060633	0.0100212536128413	0.00982739312841687	0.000734413263745588	3.28945547121977	0.0825958492501585
1952	0.0515670784742369	0.0199173208742288	0.0194787364631273	0.00145182374311964	10.3768658595404	0.261923582241977
1953	0.0713867759020894	0.0245367085382355	0.023976611819444	0.00178677242230435	17.0596675756943	0.432701335832894
1954	0.0853039856420948	0.0264554442024578	0.0258554568074822	0.00192618175542539	22.8409165838455	0.582020661324286
1955	0.123287846785293	0.034831992177288	0.0340721668599878	0.00253941619202961	35.8378514079513	0.917280547150654
1956	0.172105349489521	0.0138916381482543	0.00997371982680926	0.000577619676171925	130.619450152736	2.2484697366228
1957	0.152448521083744	0.0422583012847817	0.0414235776848443	0.00308914778049115	44.3906295392506	1.14586933604175
1958	0.257930163964343	0.0645335605387038	0.063362914215337	0.00472855895176039	80.8131783033966	2.09450604901604
1959	0.27777655911488	0.0634794906647551	0.062427755978541	0.00466174293348942	91.8593181039891	2.39021459172836
1960	0.289292318979023	0.0609137079328972	0.0599908242312615	0.00448161122939161	99.7598319027101	2.60584376152017
1961	0.303417813408814	-0.00646020625026654	-0.0136263944078454	-0.00134934330522763	269.481777813427	4.73404617427994
1962	0.45309529695393	0.0994875994986841	0.0980331903926894	0.0073252697295563	150.736944082294	3.97292153491633
1963	0.425445544902994	0.08516748537145	0.0839497213547216	0.0062728581042154	148.035708237453	3.92149679216737
1964	0.455976771745279	0.0839672895838634	0.0827345924544594	0.00618115570826087	164.344702600278	4.37506761589368
1965	0.576343489337984	0.098303897324821	0.0967375226471399	0.00722457918712946	213.773752139057	5.71845531509113
1966	0.636655935807546	-0.0505358405723196	-0.0668937536843926	-0.00576344784244939	609.117553753309	10.9329889041709
1967	0.598016472795658	0.110666372965671	0.108404312655188	0.00808146857811804	212.561184701036	5.73940548316794
1968	0.709113480783009	0.120425864322977	0.117462586013052	0.00874265223226183	261.093161585834	7.08182010551349
1969	0.735050490658748	0.115356185242521	0.111838456168719	0.00830552142884872	278.707743911865	7.5931981466194
1970	0.987039405253227	0.143944173217411	0.138432278810648	0.0102487655330111	383.805753579752	10.5020791679906
1971	0.759022372023272	-0.150858061031235	-0.178088351967256	-0.0146268254147141	911.527472999358	15.7058721918828
1972	0.709801150323301	0.125754413721807	0.119955708673206	0.00885266545531389	256.36914631612	7.0774559305372
1973	0.76924506921261	0.125327158872232	0.118354978589981	0.00870021262370559	287.556703836702	7.97408590505456
1974	1.01306612057086	0.153192209170747	0.143089270437619	0.0104714845450861	389.195255508978	10.8396922515947
1975	0.963055503810524	0.135445674491625	0.124991302180269	0.00910174865128563	378.935955422646	10.5987258134177
1976	0.844609425883819	-0.192348458159546	-0.223016428365596	-0.0182616255397981	1063.56824580884	18.1794540636068
1977	0.831948341759591	0.147213290479438	0.135503966801589	0.00985483394920644	302.164381709404	8.51911436710953
1978	1.04730195520417	0.171535777330532	0.156175732239652	0.0113057170497485	392.189212222744	11.0984440237876
1979	0.974598334650739	0.149301033048638	0.134590289859207	0.00970025558727191	373.440411359331	10.6054544327133
1980	0.988812627702862	0.142969998176498	0.127802712766103	0.00917572231246699	385.430042877341	10.9828446360956
1981	0.880457957087312	-0.235972796766055	-0.262104058761198	-0.0212546601747581	1185.35612226308	19.5994761543113
1982	0.709238051311233	0.135052665151582	0.121548414120898	0.00874924498096527	252.120666148203	7.17985773065487
1983	0.801505753152418	0.142428898381711	0.127219227387609	0.00912473599961711	294.127111742892	8.36725758651973
1984	0.945907659268054	0.158149727344458	0.14025364064661	0.0100253455209908	356.209404155996	10.1201490946244
1985	1.13769917723034	0.17993993295996	0.158248103380212	0.0112578273626884	438.313738559126	12.4347028861055
1986	0.838390398507612	-0.231676484479927	-0.252770984477017	-0.020528761574139	1171.56895528893	18.642698105219
1987	0.835896814372342	0.173224943718776	0.152734545391093	0.0108610642662253	296.004427925775	8.31665050649784
1988	0.923134642203318	0.179286991366571	0.156778166782036	0.0110952589871243	339.220632038594	9.47708229766537
1989	1.01838689094753	0.186835620976687	0.162021618609261	0.011411326499321	386.209253603408	10.7229270731587
1990	0.832337296705367	0.145239637370209	0.124880486294851	0.00875131656827295	324.495138301913	8.94841802892068
1991	1.07499570281124	-0.249969801341208	-0.250200835979087	-0.0197274550217937	1344.38592744616	21.3257671619033
1992	0.748939864739834	0.162515268148521	0.139301588472556	0.00973198169397827	280.406697572897	7.48798367764942
1993	0.950170989283411	0.195698025994274	0.166455495969648	0.0115759852521322	367.293882479548	9.74243099331772
1994	1.05557984602341	0.207986856920201	0.175626013186307	0.0121600343383491	419.478344614764	11.0419937516814
1995	1.0091419805079	0.187857585792917	0.157424990674879	0.0108511791853602	413.6535952077	10.7973034896411
1996	0.742605048157256	-0.200481293913332	-0.199408440967175	-0.0158164805560548	1040.48908147423	15.4284561067357
1997	0.661830235926749	0.150927744525166	0.12660662266803	0.00872431740027449	260.407927657604	6.59341336658172
1998	0.803330561637562	0.172694220220818	0.144055123815296	0.00989369548373407	325.798086665836	8.21702304928968
1999	0.772164625399099	0.15758475541842	0.130846840737819	0.0089628665987969	321.219088396844	8.067000118567
2000	1.02301812167611	0.199387333933923	0.164970253823142	0.0112761597215614	434.841193313085	10.8727121062664
2001	0.866903691132442	-0.112803726076751	-0.119286191530185	-0.00999899607472656	990.175293596212	15.3646116235177
2002	0.70753619768815	0.15295045612626	0.126765744494651	0.00866861333801756	294.904080251392	7.25506706005913
2003	0.885355815420475	0.182240920146906	0.15061170622754	0.0102808969846855	376.778405590824	9.25196123021785
2004	0.726027154938395	0.14273330605842	0.117640921203401	0.00801562293979775	314.762946344833	7.71361635451818
2005	0.97776269961936	0.183408607943014	0.150757792902268	0.010255447543156	431.553834646314	10.5528366417832
2006	0.760124559120489	-0.132051455016921	-0.131367777426652	-0.0107073981807536	937.749210840468	14.0630175569659
2007	0.722325516043744	0.150473921268127	0.123700185250523	0.00840806798052937	314.020571382488	7.53871711843844
2008	0.819162707726814	0.162823107510857	0.133343789904285	0.00904057158337561	364.751322610377	8.69866456977338
2009	0.573492536148783	0.109003662840688	0.0888727965032633	0.00600766420362531	261.312194609523	6.18596178766087
2010	0.778649435284926	0.141816974658699	0.115032044923851	0.00774797844816475	362.829085257856	8.51905809954632
2011	0.888818523230467	-0.0874955617827074	-0.092014396277688	-0.00790231924562444	963.183920796087	14.9445029879193
2012	0.870794969622672	0.167549160011423	0.135274685365991	0.00907517219519283	406.519243369731	9.39053901116182
2013	0.728963480427239	0.134197625481659	0.107859212206284	0.00721324629567402	345.618231915698	7.97300752378655
2014	0.846373014191608	0.149545962146721	0.119700198524708	0.00798221879302917	406.941139215177	9.37157205892404
2015	0.769426479887636	0.131222143932309	0.104610603211851	0.00695414310042363	374.460060320441	8.60667241316816
2016	0.421098331762661	-0.0584936519864275	-0.0575913869246087	-0.00476496010403505	490.362557393148	7.40238442788183
2017	0.780940657984443	0.14419971405168	0.114949497811655	0.00763108579222358	375.790458486533	8.55174848563401
2018	0.863347718791489	0.154269381582974	0.122743411807819	0.00813593311160819	419.986519312293	9.54277966703094
2019	0.596867975442358	0.103458830024734	0.0822420931728799	0.00544840926672163	293.10034402777	6.65054157862311
2020	0.856893184562011	0.144354892600248	0.114748022123314	0.0076016372792856	424.222721362255	9.61522926788034
2021	0.737880482595708	-0.0291365154103672	-0.035314158588982	-0.00345722256956035	703.129915935319	11.4400254204817
2022	0.492909061481392	0.0856339046851438	0.0682191241113069	0.00452360229145423	242.975374367602	5.48330526451279
2023	0.899692570694485	0.151499079382953	0.120595734351958	0.00799325822448603	447.08759787129	10.0890720147118
2024	1.02291237593256	0.166990390479255	0.132767129770463	0.00879240551039598	512.22898162785	11.5603442594443
2025	0.795440664164053	0.12541855467287	0.0995966520597256	0.00659507637186961	401.551305765293	9.06428100311472
2026	0.907969351228535	-0.0592510563319718	-0.061369623220895	-0.00547828955383961	897.59164225931	14.46785303718
2027	0.707061534877223	0.113551558892092	0.0899525467005564	0.00594835230987148	356.497505192799	8.02620413497704
2028	0.657485109482612	0.101783362190187	0.0803481798203649	0.00530343892344805	334.421283077155	7.53151244709519
2029	0.813780632165822	0.121482746190428	0.0954649668635156	0.00628649828828419	417.522654209754	9.40420059286661
2030	0.813045100096442	0.117092079307484	0.0915093526994901	0.00600646366879363	420.748511539173	9.4757403723489
2031	0.783496184082998	-0.040390867540554	-0.0417719234954397	-0.00377756315127484	727.074435342574	12.179703645222
2032	0.625563771047025	0.0903632283687388	0.0700966644248631	0.00457356691477594	325.349752083567	7.29864182327391
2033	0.886264462852077	0.123499608816173	0.0954208101950992	0.00620664825880237	464.854642432963	10.4226501564824
2034	0.732270188080566	0.0984238954321614	0.0758070646073758	0.00491570403801565	387.242613047195	8.67670680154494
2035	0.646703750785391	0.084437332979532	0.064918774064861	0.00419756769650359	344.24273095381	7.70742181589904
2036	0.906243399614553	-0.0718752852938497	-0.0681737305575647	-0.00580371844731981	880.254529305816	14.5520816995873
2037	0.434384144388208	0.0577192856572047	0.0444904255603806	0.00286557118487572	231.721002205057	5.16406734109432
2038	0.648865461696926	0.0834455639457082	0.0644459216266182	0.00414231059629012	348.449331729809	7.76067480501379
2039	0.76556983493795	0.0951322470255697	0.0737354393810194	0.00473022627351381	413.81065571076	9.2114653819788
2040	0.712888288697147	0.0854440081526018	0.0665637914022007	0.00426391138757556	387.798486656491	8.62882152415129
2041	0.707438986307301	-0.0107673347161226	-0.013859806514752	-0.00166183308795359	586.396597037653	10.4552786233767
2042	0.607021544599081	0.0711079103874356	0.0559477432161349	0.00357272881630825	332.115548320797	7.37521091468596
2043	0.656845038187227	0.0740994535342777	0.05853970383807	0.00372976081480236	361.55439893195	8.02844494224796
2044	0.795520417110517	0.0864313875042523	0.0685212540000873	0.00435415639063938	440.4404218473	9.77996416995921
2045	0.810547568819266	0.0849064094077323	0.0675361461047548	0.00428370532666094	451.176708676398	10.018324745326
2046	1.06959161605943	-0.0364667953992354	-0.0355216901883994	-0.00351888229443314	909.062110857958	16.1500172833437
2047	0.685356283649727	0.0706969112081676	0.0563666135468381	0.00356123224443141	383.139711078963	8.49456526736951
2048	0.781808557485545	0.0779436298095271	0.0621457416056327	0.00391466648921705	439.262382997847	9.73839447166033
2049	0.927897960395854	0.089545045785016	0.0712955023138779	0.00447596238654575	523.865933434437	11.6123607113947
2050	0.653708963032296	0.0611739400379324	0.0485763085023289	0.0030378226786521	370.773425531885	8.21665300745392
2051	0.727764830104049	-0.02763662632699	-0.0228024902996291	-0.0020371275566805	594.019236277668	10.9061352417865
2052	0.738121803948189	0.0687739225521194	0.0542538887693629	0.00337246255596611	420.86464639257	9.29173170143086
2053	0.695315103942985	0.0631052115521681	0.0496814700880952	0.00307727484522931	397.94887832948	8.78232673435454
2054	1.01339291454751	0.0897356272831869	0.070535248201152	0.00435488606923102	581.947692339914	12.8377117419119
2055	0.830959236096326	0.0714875625278406	0.0561751581009557	0.00346390544117693	478.853466518091	10.5591538355439
2056	0.822640087302111	-0.039303733368524	-0.0329347045578306	-0.00279711511490625	683.526748860679	12.4648177533998
2057	0.667282706840128	0.0573391119349452	0.0450589272403602	0.00277646448437309	385.804190926546	8.47625990640605
2058	0.790975649666247	0.0662711427022434	0.0521606263037783	0.00321220497736456	458.377879812083	10.0695726665287
2059	0.990302710887208	0.0810178839505022	0.0639132547395367	0.00393669104185732	574.929797784321	12.6303200035222
2060	0.53427989080841	0.0427182607035371	0.0337969712539677	0.00208305277130293	310.614490894068	6.82507238204299
2061	0.877738231319892	-0.0114855570599818	-0.0119976363173337	-0.00142694507684153	675.348585237127	12.750568430758
2062	0.766268232662192	0.0602821656326165	0.0479137040427181	0.00295668637691248	445.956632445613	9.79266770816873
2063	0.835879577716188	0.0638592087735817	0.050878629380161	0.0031392549587658	487.330142558756	10.7079565424051
2064	0.910691832552256	0.0674083023543119	0.0538246477104897	0.00331985983767795	531.972297981447	11.6971840536415
2065	0.588606712370665	0.0423451209877713	0.0338798121247052	0.00208866412745816	344.380530044636	7.57815321717603
2066	0.885609318634088	-0.019288878501447	-0.0178981519432464	-0.00179711559620496	685.606989175628	12.9675712360414
2067	0.884990467718847	0.0617788552834008	0.0495365144174393	0.003047359895989	519.070264002847	11.423452395502
2068	0.786908012314222	0.0529494675298102	0.0425118280071194	0.0026102232032329	462.673555563023	10.1904577834821
2069	0.868715579016321	0.0561678566161916	0.0451464232389788	0.00276515754953676	512.1797623721	11.2892581279612
2070	0.831289936135338	0.0515082519142476	0.0414361691725523	0.00252930719678833	491.575214803802	10.8423679552542
2071	0.683646693718651	-0.0190616317978812	-0.0151710094532627	-0.0013232207448356	516.956190242763	10.0152253473962
2072	0.925931689790202	0.0546692234937643	0.0439363328691175	0.0026666043167	550.425092367546	12.1271910371579
2073	0.615301908650626	0.0349572468838316	0.0280799270808185	0.00169928130151778	366.649247284799	8.0823516737337
2074	0.759009064899619	0.0415815558570928	0.0333650147527431	0.00201403060701154	453.250637321946	9.99609549440234
2075	0.562504554485306	0.0301440748453584	0.0241509080974108	0.0014563974100249	336.260791323213	7.41921518202712
2076	0.879131171115868	-0.0305695494655258	-0.0249077269776438	-0.00204822300151216	669.936245099596	12.9824051691563
2077	1.03572867048454	0.0554677289118145	0.0441664249504621	0.00266466251515935	620.037872582804	13.6609082170289
2078	0.932491583762094	0.0492932395367802	0.0391187889064812	0.00236088003361381	558.397863058335	12.3079641639766
2079	0.661727863699981	0.0346458369661328	0.0273857697711591	0.0016553957561662	396.259952008951	8.73782894293212
2080	0.575379411703604	0.0299191166987455	0.0235444587477277	0.00142501455652607	344.474004633151	7.5991222097366
2081	0.798468085002492	-0.0117317034923994	-0.0110634351120606	-0.00107802523634099	580.840002703834	11.5129319471235
2082	0.674187926063152	0.0353384222974154	0.0275744565465692	0.00167447337584434	403.516567303817	8.89611986141473
2083	0.704795478270243	0.0365535504042536	0.0284221150278342	0.00172769308755391	421.848551399258	9.30454940778564
2084	0.716459624128766	0.0367116790503454	0.0284524836150134	0.00173082595090321	428.890438213589	9.46422323755896
2085	0.505724200705649	0.0253565125537599	0.0195901638755904	0.00119148855826828	302.967994654088	6.68857892592196
2086	0.943714333930301	-0.016684794006165	-0.0158822913455548	-0.00143724345457173	687.88286944239	13.6430960902335
2087	1.04360141824725	0.0509239696446307	0.0391373090881468	0.00237831726362286	626.501045449737	13.8231954421921
2088	0.866766753629003	0.041095823151147	0.0315132669854427	0.00191304557087478	520.952493712319	11.4996357674568
2089	0.830246030502966	0.0381408085657543	0.0291922018469134	0.00176969125616727	499.658936835655	11.0345477454782
2090	0.875511769904934	0.0388606216813315	0.0296968404469151	0.00179672928436892	527.660751901856	11.6580433203177
2091	0.830346152545625	-0.0204298369435835	-0.0186330474375046	-0.00156190071298121	609.539988617621	12.0964391707303
2092	0.945003661580418	0.0398743085016992	0.030374223521257	0.00182971156218554	571.451320800992	12.6176011543098
2093	0.827837022354854	0.0335962092639338	0.0255415453903082	0.00153416916995936	501.365868207443	11.0748076842706
2094	0.594816599782115	0.0231783935472504	0.0175840715714642	0.00105288170368209	360.796592189984	7.97302483853043
2095	0.706283683998407	0.0271447141016168	0.0205808727667214	0.00123147768831086	428.505713819691	9.47313885452141
2096	1.04766736990907	-0.0316419929401656	-0.0281493065615081	-0.00227211648591758	773.56085939456	15.3586443176255
2097	1.11625166063599	0.0426364685429825	0.0322939736340518	0.00192960338228714	677.911392136863	14.9767898977458
2098	1.14308933547711	0.0429755257768851	0.0325260910516578	0.00194167448804282	694.424211822337	15.3478396905915
2099	0.904502935239023	0.0334476119035025	0.0252929892277883	0.00150847339828448	549.668231571866	12.1533795724182
2100	0.917621885847461	0.0333490652572833	0.0251944639478178	0.00150003050344716	557.844632198608	12.339035594397
