# Supplementary material for: Climate and air pollution impacts on habitat suitability of Austrian forest ecosystems
Source: PLoS One. 2017 Sep 12;12(9):e0184194. doi: 10.1371/journal.pone.0184194 (PMC5595319; doi:10.1371/journal.pone.0184194)
Supplement: S1 File — (ZIP) [file pone.0184194.s004.zip › GrowUp/IF_AT01_HADCM3A1B_GPx.outgrowup]

1950	0.0184743770531667	0.00823124150900397	0.00807200868963839	0.000603231209871734	2.70188775404591	0.067842448568326
1951	0.022491919060633	0.0100212536128413	0.00982739312841687	0.000734413263745588	3.28945547121977	0.0825958492501585
1952	0.0515670784742369	0.0199173208742288	0.0194787364631273	0.00145182374311964	10.3768658595404	0.261923582241977
1953	0.0713867759020894	0.0245367085382355	0.023976611819444	0.00178677242230435	17.0596675756943	0.432701335832894
1954	0.0853039856420948	0.0264554442024578	0.0258554568074822	0.00192618175542539	22.8409165838455	0.582020661324286
1955	0.123287846785293	0.034831992177288	0.0340721668599878	0.00253941619202961	35.8378514079513	0.917280547150654
1956	0.172105349489521	0.0138916381482543	0.00997371982680926	0.000577619676171925	130.619450152736	2.2484697366228
1957	0.152448521083744	0.0422583012847817	0.0414235776848443	0.00308914778049115	44.3906295392506	1.14586933604175
1958	0.257930163964343	0.0645335605387038	0.063362914215337	0.00472855895176039	80.8131783033966	2.09450604901604
1959	0.27777655911488	0.0634794906647551	0.062427755978541	0.00466174293348942	91.8593181039891	2.39021459172836
1960	0.289292318979023	0.0609137079328972	0.0599908242312615	0.00448161122939161	99.7598319027101	2.60584376152017
1961	0.303417813408814	-0.00646020625026654	-0.0136263944078454	-0.00134934330522763	269.481777813427	4.73404617427994
1962	0.45309529695393	0.0994875994986841	0.0980331903926894	0.0073252697295563	150.736944082294	3.97292153491633
1963	0.425445544902994	0.08516748537145	0.0839497213547216	0.0062728581042154	148.035708237453	3.92149679216737
1964	0.455976771745279	0.0839672895838634	0.0827345924544594	0.00618115570826087	164.344702600278	4.37506761589368
1965	0.576343489337984	0.098303897324821	0.0967375226471399	0.00722457918712946	213.773752139057	5.71845531509113
1966	0.636655935807546	-0.0505358405723196	-0.0668937536843926	-0.00576344784244939	609.117553753309	10.9329889041709
1967	0.598016472795658	0.110666372965671	0.108404312655188	0.00808146857811804	212.561184701036	5.73940548316794
1968	0.709113480783009	0.120425864322977	0.117462586013052	0.00874265223226183	261.093161585834	7.08182010551349
1969	0.735050490658748	0.115356185242521	0.111838456168719	0.00830552142884872	278.707743911865	7.5931981466194
1970	0.987039405253227	0.143944173217411	0.138432278810648	0.0102487655330111	383.805753579752	10.5020791679906
1971	0.759022372023272	-0.150858061031235	-0.178088351967256	-0.0146268254147141	911.527472999358	15.7058721918828
1972	0.709801150323301	0.125754413721807	0.119955708673206	0.00885266545531389	256.36914631612	7.0774559305372
1973	0.76924506921261	0.125327158872232	0.118354978589981	0.00870021262370559	287.556703836702	7.97408590505456
1974	1.01306612057086	0.153192209170747	0.143089270437619	0.0104714845450861	389.195255508978	10.8396922515947
1975	0.963055503810524	0.135445674491625	0.124991302180269	0.00910174865128563	378.935955422646	10.5987258134177
1976	0.844609425883819	-0.192348458159546	-0.223016428365596	-0.0182616255397981	1063.56824580884	18.1794540636068
1977	0.831948341759591	0.147213290479438	0.135503966801589	0.00985483394920644	302.164381709404	8.51911436710953
1978	1.04730195520417	0.171535777330532	0.156175732239652	0.0113057170497485	392.189212222744	11.0984440237876
1979	0.974598334650739	0.149301033048638	0.134590289859207	0.00970025558727191	373.440411359331	10.6054544327133
1980	0.988812627702862	0.142969998176498	0.127802712766103	0.00917572231246699	385.430042877341	10.9828446360956
1981	0.880457957087312	-0.235972796766055	-0.262104058761198	-0.0212546601747581	1185.35612226308	19.5994761543113
1982	0.709238051311233	0.135052665151582	0.121548414120898	0.00874924498096527	252.120666148203	7.17985773065487
1983	0.801505753152418	0.142428898381711	0.127219227387609	0.00912473599961711	294.127111742892	8.36725758651973
1984	0.945907659268054	0.158149727344458	0.14025364064661	0.0100253455209908	356.209404155996	10.1201490946244
1985	1.13769917723034	0.17993993295996	0.158248103380212	0.0112578273626884	438.313738559126	12.4347028861055
1986	0.838390398507612	-0.231676484479927	-0.252770984477017	-0.020528761574139	1171.56895528893	18.642698105219
1987	0.835896814372342	0.173224943718776	0.152734545391093	0.0108610642662253	296.004427925775	8.31665050649784
1988	0.923134642203318	0.179286991366571	0.156778166782036	0.0110952589871243	339.220632038594	9.47708229766537
1989	1.01838689094753	0.186835620976687	0.162021618609261	0.011411326499321	386.209253603408	10.7229270731587
1990	0.832337296705367	0.145239637370209	0.124880486294851	0.00875131656827295	324.495138301913	8.94841802892068
1991	1.07499570281124	-0.249969801341208	-0.250200835979087	-0.0197274550217937	1344.38592744616	21.3257671619033
1992	0.748939864739834	0.162515268148521	0.139301588472556	0.00973198169397827	280.406697572897	7.48798367764942
1993	0.950170989283411	0.195698025994274	0.166455495969648	0.0115759852521322	367.293882479548	9.74243099331772
1994	1.05557984602341	0.207986856920201	0.175626013186307	0.0121600343383491	419.478344614764	11.0419937516814
1995	1.0091419805079	0.187857585792917	0.157424990674879	0.0108511791853602	413.6535952077	10.7973034896411
1996	0.742605048157256	-0.200481293913332	-0.199408440967175	-0.0158164805560548	1040.48908147423	15.4284561067357
1997	0.661830235926749	0.150927744525166	0.12660662266803	0.00872431740027449	260.407927657604	6.59341336658172
1998	0.803330561637562	0.172694220220818	0.144055123815296	0.00989369548373407	325.798086665836	8.21702304928968
1999	0.772164625399099	0.15758475541842	0.130846840737819	0.0089628665987969	321.219088396844	8.067000118567
2000	1.02301812167611	0.199387333933923	0.164970253823142	0.0112761597215614	434.841193313085	10.8727121062664
2001	0.866903691132442	-0.112803726076751	-0.119286191530185	-0.00999899607472656	990.175293596212	15.3646116235177
2002	0.70753619768815	0.15295045612626	0.126765744494651	0.00866861333801756	294.904080251392	7.25506706005913
2003	0.885355815420475	0.182240920146906	0.15061170622754	0.0102808969846855	376.778405590824	9.25196123021785
2004	0.726027154938395	0.14273330605842	0.117640921203401	0.00801562293979775	314.762946344833	7.71361635451818
2005	0.97776269961936	0.183408607943014	0.150757792902268	0.010255447543156	431.553834646314	10.5528366417832
2006	0.760124559120489	-0.132051455016921	-0.131367777426652	-0.0107073981807536	937.749210840468	14.0630175569659
2007	0.722325516043744	0.150473921268127	0.123700185250523	0.00840806798052937	314.020571382488	7.53871711843844
2008	0.819162707726814	0.162823107510857	0.133343789904285	0.00904057158337561	364.751322610377	8.69866456977338
2009	0.573492536148783	0.109003662840688	0.0888727965032633	0.00600766420362531	261.312194609523	6.18596178766087
2010	0.778649435284926	0.141816974658699	0.115032044923851	0.00774797844816475	362.829085257856	8.51905809954632
2011	0.887662945381496	-0.087381806352958	-0.0918947657846843	-0.00789204521910827	961.93165841151	14.9250732211386
2012	0.86694266288373	0.167113489302809	0.13492293655372	0.00905157442424125	405.462189268044	9.34421924749737
2013	0.723428943221419	0.133674203210392	0.107438519860742	0.00718511186523432	344.270188093826	7.90468241435679
2014	0.837233345929994	0.148768246576025	0.119077696205877	0.00794070716840939	404.824836937395	9.25713841636119
2015	0.758627968663385	0.130369116014577	0.103930567340188	0.00690893671961929	372.025830273919	8.47020562997564
2016	0.413773088753869	-0.0580373565778087	-0.0571421298764116	-0.00472778975573421	486.537352847038	7.28275983520281
2017	0.765161683307898	0.142887367450866	0.113903354386819	0.00756163607406148	372.370428606055	8.35368131596841
2018	0.843075428993334	0.152664822042665	0.121466754635764	0.00805131107605195	415.61822944525	9.28683267787603
2019	0.580882001259057	0.102248242528872	0.0812797659398659	0.00538465660173351	289.670732351049	6.44777890999216
2020	0.831089425996692	0.142478094222182	0.113256150958243	0.00750280626455917	418.707282979463	9.28673472658462
2021	0.71354988384152	-0.0287386811750228	-0.0348319739117409	-0.00341001714784108	693.52927740617	11.0734168035533
2022	0.476051338377924	0.0844087393832066	0.067243112284017	0.00445888305918717	239.49912277082	5.26910079667907
2023	0.867323630704593	0.149232671638272	0.118791636878732	0.00787368005662522	440.399221951822	9.67627709065644
2024	0.984282889114665	0.164383212262242	0.130694270561742	0.00865513193401798	504.231681668313	11.0659165418528
2025	0.76395862128182	0.123378545375797	0.0979766517600164	0.00648780343168456	395.019828830724	8.65976417183865
2026	0.870187200927856	-0.0582486187574447	-0.0603313427233032	-0.00538560524350192	882.405759601946	13.8932306248974
2027	0.676818093483341	0.111556305616166	0.08837195973871	0.00584383177709824	350.233365606909	7.63809850285578
2028	0.628148771668544	0.0999284410266937	0.0788838978788972	0.00520678794939184	328.32672005473	7.15326856522425
2029	0.775964289090199	0.119189507400868	0.0936628676196254	0.00616782759489537	409.641048169561	8.91434188128265
2030	0.773758799358314	0.114805278024134	0.0897221805318303	0.00588915779372991	412.531318353723	8.96445041156243
2031	0.744474769804864	-0.039602036320939	-0.0409561203358891	-0.00370378756958423	712.8747152448	11.5965495561478
2032	0.594720273840093	0.088598439940491	0.0687276807744454	0.00448424542734438	318.99569094636	6.89592472083135
2033	0.842407681654326	0.12108766886597	0.0935572474972376	0.00608543279070685	455.776059157525	9.84777614194756
2034	0.695905455038323	0.096501682659805	0.0743265571840176	0.00481970063309545	379.67978804894	8.19831860744065
2035	0.614499165683274	0.0827882769326817	0.0636509143025007	0.00411558945124494	337.519691072846	7.28264289346163
2036	0.860714050121917	-0.070471565284578	-0.0668423016901993	-0.00569037217426676	863.063211163745	13.8620328476163
2037	0.41279887386296	0.0565920314714766	0.0436215302186119	0.00280960675156937	227.195504935252	4.87968404408911
2038	0.616512384600386	0.0818158770885823	0.0631872966440056	0.00406141151888321	341.644137188086	7.33345086883425
2039	0.727260102488785	0.0932743199490951	0.0722953906740345	0.00463784523820566	405.728958433368	8.70454177694513
2040	0.677080406989985	0.083775291800022	0.0652638045499432	0.00418063745401089	380.224805479999	8.15409776385615
2041	0.671635835064206	-0.0105570493151568	-0.0135891253251073	-0.00162937758745584	574.944306681304	9.93576628485976
2042	0.57645021040251	0.0697191771640436	0.0548550871479884	0.00350295363688948	325.629351589024	6.96965005488997
2043	0.623644054483852	0.0726522956527204	0.0573964269344947	0.00365691880987492	354.493263214073	7.58704656714235
2044	0.755170979556254	0.0847433876921775	0.0671830380207409	0.00426911997757958	431.838646835047	9.24235725036854
2045	0.769308391624476	0.0832481923263839	0.0662171692234977	0.00420004481865357	442.36525462655	9.4676985812016
2046	1.01477939473511	-0.035754601073096	-0.0348279537103214	-0.0034501587343558	891.308182376628	15.3490277127946
2047	0.650441974997807	0.0693162047740868	0.0552657769662651	0.0034916815923716	375.657015509973	8.02782777839877
2048	0.741879013574448	0.0764213953959649	0.0609320390008192	0.00383821328756263	430.683615013642	9.20339056635521
2049	0.880399462198885	0.0877962364135374	0.069903105431418	0.00438854710969425	513.634863186419	10.9745042574725
2050	0.62018013168107	0.059979216659428	0.0476276161118569	0.00297849418400739	363.532242777653	7.76539494782001
2051	0.690185888863654	-0.0270968846730214	-0.0223571590322268	-0.00199734257772619	582.41807623432	10.3618259118209
2052	0.700273457973187	0.0674307719711118	0.0531943135769305	0.00330659856459585	412.645185100402	8.78164761632585
2053	0.659602316308456	0.061872770556867	0.0487111939581629	0.00301717585213847	390.176960612638	8.30029306159913
2054	0.96126252148312	0.0879830958664839	0.0691576990358984	0.0042698354055921	570.582288825377	12.1332054703904
2055	0.788136474567251	0.0700914147209257	0.0550780606337535	0.00339625557574507	469.5014870482	9.97977118009827
2056	0.779956245496893	-0.0385361338140607	-0.0322914917538985	-0.00274248762453904	670.177512467035	11.8437651608017
2057	0.632896002583352	0.0562192825192024	0.0441789290948916	0.00272224029958115	378.269458226002	8.01128764013516
2058	0.750143472830159	0.0649768712615371	0.051141932401703	0.00314947080688893	449.425787322026	9.5172063975769
2059	0.939092035717883	0.079435609538022	0.0626650327092688	0.00385980770201131	563.701453329381	11.9374510885904
2060	0.506603873431234	0.0418839756350927	0.033136918433196	0.00204237087566255	304.548208523776	6.45062197759488
2061	0.832032973801271	-0.0112612448197338	-0.0117633231999144	-0.00139907692510752	662.159067888361	12.0980192435618
2062	0.726507488372424	0.0591048585547415	0.046977952277586	0.00289894246937256	437.247126171348	9.25521535417689
2063	0.792414372475616	0.0626120422577861	0.0498849728010842	0.0030779454977764	477.812614114392	10.1201127162473
2064	0.863232145808366	0.0660918222538303	0.0527734555701827	0.00325502317423969	521.582910920207	11.0548421330523
2065	0.557871867315911	0.0415181233155874	0.0332181414266984	0.00204787264236875	337.654798955697	7.16187231240162
2066	0.839111879803499	-0.0189121678616464	-0.0175486021096839	-0.00176201803643801	672.217125813447	12.3027463482073
2067	0.838672570378441	0.0605723179464473	0.0485690692630576	0.00298784514006193	508.932852891087	10.7955681914479
2068	0.745631503427248	0.051915367605921	0.04168157455685	0.00255924570068716	453.637568783291	9.6301672528695
2069	0.823046086119876	0.0550709017465488	0.0442647163019069	0.00271115418850376	502.176922343759	10.6683672754745
2070	0.787489272151387	0.0505022988448574	0.0406269232747825	0.00247990997899348	481.974780353197	10.2458935972487
2071	0.64741822311357	-0.0186893592725664	-0.014874720548901	-0.0012973783230822	506.860066864693	9.49848871418949
2072	0.877022966305548	0.0536015368390844	0.0430782589243636	0.00261452569439111	539.675323339113	11.459791994202
2073	0.582742394875376	0.0342745339496252	0.0275315277897257	0.00166609443965602	359.488609484282	7.63746629946044
2074	0.718780469757235	0.0407694705660971	0.0327133980165229	0.00197469671009844	444.398679570087	9.4457760141444
2075	0.532661217427814	0.029555362872273	0.0236792423113228	0.00142795405599095	329.693638244318	7.01069951435931
2076	0.832282665463188	-0.0299725279986371	-0.0244212805642341	-0.00200822132918601	656.852430428975	12.311663867771
2077	0.980778229770713	0.0543844474942305	0.0433038573211651	0.00261262181611804	607.928570133534	12.9086109210759
2078	0.882993198679228	0.0483305455262213	0.038354801306265	0.00231477218821013	547.492386296678	11.6301084069897
2079	0.626589631812257	0.0339692058489345	0.0268509273306745	0.00162306597637202	388.521018921814	8.25655772342064
2080	0.544819882428437	0.029334798144766	0.0230846368810521	0.00139718410773799	337.746447991105	7.18054176167129
2081	0.755934425183777	-0.011502584027095	-0.0108473668881282	-0.00105697146815676	569.496232301428	10.9094242597203
2082	0.638396343233311	0.0346482650302522	0.0270359290646821	0.0016417710112825	395.635912955368	8.40608880932111
2083	0.667365723419219	0.0358396617580715	0.0278670328266675	0.00169395134521557	413.609874501344	8.79200425469369
2084	0.678394798425371	0.0359947021611929	0.0278968083171612	0.00169702302393163	420.514233688704	8.94287161026431
2085	0.478835620080103	0.0248613013849758	0.01920756915051	0.00116821885821461	297.051047896573	6.32012253249556
2086	0.893358735000865	-0.0163589409803122	-0.0155721111485136	-0.00140917417613855	674.448558275153	12.9279602924771
2087	0.988066336103466	0.0499294275729093	0.0383729597898939	0.00233186887016334	614.265517622166	13.0617604664595
2088	0.820595851494432	0.0402932241907545	0.030897814772013	0.00187568390565833	510.778322767267	10.8661913878594
2089	0.785973644089769	0.0373959208629136	0.0286220798963753	0.0017351292921158	489.900627778791	10.4267242669594
2090	0.828773157216609	0.0381016760715324	0.0291168629347973	0.00176163926924896	517.355569076858	11.0158779234001
2091	0.785844437053761	-0.0200308434538655	-0.018269145139033	-0.00153139688577073	597.635709212318	11.4625315181916
2092	0.894476886253976	0.0390955656491196	0.0297810167583402	0.00179397740515875	560.290910792827	11.9226362178972
2093	0.783523118655414	0.0329400773127817	0.0250427205413282	0.0015042069381202	491.574222883304	10.4648195749961
2094	0.562938865986211	0.0227257209119762	0.0172406557087178	0.00103231898718208	353.750256392309	7.53388099320575
2095	0.668418244066601	0.0266145794638951	0.0201789295564397	0.00120742700294681	420.137022939136	8.95137388245663
2096	0.991318105749545	-0.0310240267165637	-0.0275995522933203	-0.0022277421872746	758.453262224236	14.5539809809207
2097	1.05639917316852	0.0418037808705262	0.0316632742666172	0.00189191834400728	664.671823323114	14.1519592264379
2098	1.08177223376354	0.0421362163369941	0.0318908584449844	0.00190375370179182	680.8621486309	14.5025778726321
2099	0.855962035455328	0.0327943820498838	0.0247990186657489	0.00147901300332439	538.933243989362	11.4840519729129
2100	0.868355152797031	0.0326977600137525	0.0247024175785847	0.00147073499771667	546.949960002447	11.6594877236445
