# Supplementary material for: Climate and air pollution impacts on habitat suitability of Austrian forest ecosystems
Source: PLoS One. 2017 Sep 12;12(9):e0184194. doi: 10.1371/journal.pone.0184194 (PMC5595319; doi:10.1371/journal.pone.0184194)
Supplement: S1 File — (ZIP) [file pone.0184194.s004.zip › GrowUp/IF_AT01_HADCM3A1B_MFR.outgrowup]

1950	0.0184743770531667	0.00823124150900397	0.00807200868963839	0.000603231209871734	2.70188775404591	0.067842448568326
1951	0.022491919060633	0.0100212536128413	0.00982739312841687	0.000734413263745588	3.28945547121977	0.0825958492501585
1952	0.0515670784742369	0.0199173208742288	0.0194787364631273	0.00145182374311964	10.3768658595404	0.261923582241977
1953	0.0713867759020894	0.0245367085382355	0.023976611819444	0.00178677242230435	17.0596675756943	0.432701335832894
1954	0.0853039856420948	0.0264554442024578	0.0258554568074822	0.00192618175542539	22.8409165838455	0.582020661324286
1955	0.123287846785293	0.034831992177288	0.0340721668599878	0.00253941619202961	35.8378514079513	0.917280547150654
1956	0.172105349489521	0.0138916381482543	0.00997371982680926	0.000577619676171925	130.619450152736	2.2484697366228
1957	0.152448521083744	0.0422583012847817	0.0414235776848443	0.00308914778049115	44.3906295392506	1.14586933604175
1958	0.257930163964343	0.0645335605387038	0.063362914215337	0.00472855895176039	80.8131783033966	2.09450604901604
1959	0.27777655911488	0.0634794906647551	0.062427755978541	0.00466174293348942	91.8593181039891	2.39021459172836
1960	0.289292318979023	0.0609137079328972	0.0599908242312615	0.00448161122939161	99.7598319027101	2.60584376152017
1961	0.303417813408814	-0.00646020625026654	-0.0136263944078454	-0.00134934330522763	269.481777813427	4.73404617427994
1962	0.45309529695393	0.0994875994986841	0.0980331903926894	0.0073252697295563	150.736944082294	3.97292153491633
1963	0.425445544902994	0.08516748537145	0.0839497213547216	0.0062728581042154	148.035708237453	3.92149679216737
1964	0.455976771745279	0.0839672895838634	0.0827345924544594	0.00618115570826087	164.344702600278	4.37506761589368
1965	0.576343489337984	0.098303897324821	0.0967375226471399	0.00722457918712946	213.773752139057	5.71845531509113
1966	0.636655935807546	-0.0505358405723196	-0.0668937536843926	-0.00576344784244939	609.117553753309	10.9329889041709
1967	0.598016472795658	0.110666372965671	0.108404312655188	0.00808146857811804	212.561184701036	5.73940548316794
1968	0.709113480783009	0.120425864322977	0.117462586013052	0.00874265223226183	261.093161585834	7.08182010551349
1969	0.735050490658748	0.115356185242521	0.111838456168719	0.00830552142884872	278.707743911865	7.5931981466194
1970	0.987039405253227	0.143944173217411	0.138432278810648	0.0102487655330111	383.805753579752	10.5020791679906
1971	0.759022372023272	-0.150858061031235	-0.178088351967256	-0.0146268254147141	911.527472999358	15.7058721918828
1972	0.709801150323301	0.125754413721807	0.119955708673206	0.00885266545531389	256.36914631612	7.0774559305372
1973	0.76924506921261	0.125327158872232	0.118354978589981	0.00870021262370559	287.556703836702	7.97408590505456
1974	1.01306612057086	0.153192209170747	0.143089270437619	0.0104714845450861	389.195255508978	10.8396922515947
1975	0.963055503810524	0.135445674491625	0.124991302180269	0.00910174865128563	378.935955422646	10.5987258134177
1976	0.844609425883819	-0.192348458159546	-0.223016428365596	-0.0182616255397981	1063.56824580884	18.1794540636068
1977	0.831948341759591	0.147213290479438	0.135503966801589	0.00985483394920644	302.164381709404	8.51911436710953
1978	1.04730195520417	0.171535777330532	0.156175732239652	0.0113057170497485	392.189212222744	11.0984440237876
1979	0.974598334650739	0.149301033048638	0.134590289859207	0.00970025558727191	373.440411359331	10.6054544327133
1980	0.988812627702862	0.142969998176498	0.127802712766103	0.00917572231246699	385.430042877341	10.9828446360956
1981	0.880457957087312	-0.235972796766055	-0.262104058761198	-0.0212546601747581	1185.35612226308	19.5994761543113
1982	0.709238051311233	0.135052665151582	0.121548414120898	0.00874924498096527	252.120666148203	7.17985773065487
1983	0.801505753152418	0.142428898381711	0.127219227387609	0.00912473599961711	294.127111742892	8.36725758651973
1984	0.945907659268054	0.158149727344458	0.14025364064661	0.0100253455209908	356.209404155996	10.1201490946244
1985	1.13769917723034	0.17993993295996	0.158248103380212	0.0112578273626884	438.313738559126	12.4347028861055
1986	0.838390398507612	-0.231676484479927	-0.252770984477017	-0.020528761574139	1171.56895528893	18.642698105219
1987	0.835896814372342	0.173224943718776	0.152734545391093	0.0108610642662253	296.004427925775	8.31665050649784
1988	0.923134642203318	0.179286991366571	0.156778166782036	0.0110952589871243	339.220632038594	9.47708229766537
1989	1.01838689094753	0.186835620976687	0.162021618609261	0.011411326499321	386.209253603408	10.7229270731587
1990	0.832337296705367	0.145239637370209	0.124880486294851	0.00875131656827295	324.495138301913	8.94841802892068
1991	1.07499570281124	-0.249969801341208	-0.250200835979087	-0.0197274550217937	1344.38592744616	21.3257671619033
1992	0.748939864739834	0.162515268148521	0.139301588472556	0.00973198169397827	280.406697572897	7.48798367764942
1993	0.950170989283411	0.195698025994274	0.166455495969648	0.0115759852521322	367.293882479548	9.74243099331772
1994	1.05557984602341	0.207986856920201	0.175626013186307	0.0121600343383491	419.478344614764	11.0419937516814
1995	1.0091419805079	0.187857585792917	0.157424990674879	0.0108511791853602	413.6535952077	10.7973034896411
1996	0.742605048157256	-0.200481293913332	-0.199408440967175	-0.0158164805560548	1040.48908147423	15.4284561067357
1997	0.661830235926749	0.150927744525166	0.12660662266803	0.00872431740027449	260.407927657604	6.59341336658172
1998	0.803330561637562	0.172694220220818	0.144055123815296	0.00989369548373407	325.798086665836	8.21702304928968
1999	0.772164625399099	0.15758475541842	0.130846840737819	0.0089628665987969	321.219088396844	8.067000118567
2000	1.02301812167611	0.199387333933923	0.164970253823142	0.0112761597215614	434.841193313085	10.8727121062664
2001	0.866903691132442	-0.112803726076751	-0.119286191530185	-0.00999899607472656	990.175293596212	15.3646116235177
2002	0.70753619768815	0.15295045612626	0.126765744494651	0.00866861333801756	294.904080251392	7.25506706005913
2003	0.885355815420475	0.182240920146906	0.15061170622754	0.0102808969846855	376.778405590824	9.25196123021785
2004	0.726027154938395	0.14273330605842	0.117640921203401	0.00801562293979775	314.762946344833	7.71361635451818
2005	0.97776269961936	0.183408607943014	0.150757792902268	0.010255447543156	431.553834646314	10.5528366417832
2006	0.760124559120489	-0.132051455016921	-0.131367777426652	-0.0107073981807536	937.749210840468	14.0630175569659
2007	0.722325516043744	0.150473921268127	0.123700185250523	0.00840806798052937	314.020571382488	7.53871711843844
2008	0.819162707726814	0.162823107510857	0.133343789904285	0.00904057158337561	364.751322610377	8.69866456977338
2009	0.573492536148783	0.109003662840688	0.0888727965032633	0.00600766420362531	261.312194609523	6.18596178766087
2010	0.778649435284926	0.141816974658699	0.115032044923851	0.00774797844816475	362.829085257856	8.51905809954632
2011	0.887662945381496	-0.087381806352958	-0.0918947657846843	-0.00789204521910827	961.93165841151	14.9250732211386
2012	0.86694266288373	0.167113489302809	0.13492293655372	0.00905157442424125	405.462189268044	9.34421924749737
2013	0.723428943221419	0.133674203210392	0.107438519860742	0.00718511186523432	344.270188093826	7.90468241435679
2014	0.837233345929994	0.148768246576025	0.119077696205877	0.00794070716840939	404.824836937395	9.25713841636119
2015	0.758627968663385	0.130369116014577	0.103930567340188	0.00690893671961929	372.025830273919	8.47020562997564
2016	0.413773088753869	-0.0580373565778087	-0.0571421298764116	-0.00472778975573421	486.537352847038	7.28275983520281
2017	0.765161683307898	0.142887367450866	0.113903354386819	0.00756163607406148	372.370428606055	8.35368131596841
2018	0.843075428993334	0.152664822042665	0.121466754635764	0.00805131107605195	415.61822944525	9.28683267787603
2019	0.580882001259057	0.102248242528872	0.0812797659398659	0.00538465660173351	289.670732351049	6.44777890999216
2020	0.831089425996692	0.142478094222182	0.113256150958243	0.00750280626455917	418.707282979463	9.28673472658462
2021	0.712369130517078	-0.028691125574348	-0.0347743353780875	-0.00340437439016583	692.381653366928	11.0550929638333
2022	0.473255300356657	0.0841292020591257	0.0670204225506067	0.00444411652851911	238.705970967011	5.23477058995706
2023	0.858503349284662	0.148490857153568	0.118201140468456	0.00783454110769532	438.210059764283	9.56572698905198
2024	0.969967093470145	0.163292988779536	0.129827479112295	0.00859772930785848	500.887512805119	10.8846043620848
2025	0.749438207973059	0.122355026499359	0.0971638609119711	0.0064339821675521	391.742838895852	8.4744758658649
2026	0.8495894848825	-0.0576683737552963	-0.0597303506167972	-0.00533195640868406	873.615653625217	13.5793663011065
2027	0.657957742919094	0.110258961455332	0.0873442379500114	0.00577587092996335	346.160326352968	7.39689766003316
2028	0.607714565228696	0.0985994230959006	0.0778347659835652	0.00513753925026792	323.960074346781	6.89037748265647
2029	0.747040864562761	0.117404988422945	0.0922605364208583	0.0060754821725871	403.507855403386	8.54013593858624
2030	0.741188821809246	0.112894142087905	0.0882285969053426	0.00579112239599015	405.66400841036	8.54080261165464
2031	0.710510070519972	-0.0389427907177458	-0.0402743336207698	-0.00364213150597622	701.00766078719	11.0895650657305
2032	0.567883894832705	0.0871235629541864	0.0675835875515353	0.00440959726890983	313.685446165266	6.54455124231837
2033	0.804243076331473	0.119071951475736	0.0919998224305167	0.00598413005015357	448.188864382859	9.34617927006343
2034	0.664255145720336	0.0948952422869247	0.0730892608079686	0.00473946823228337	373.359349653698	7.78089684222973
2035	0.586467143794553	0.0814101203368563	0.062591332793785	0.0040470782204513	331.901081703174	6.91198731134632
2036	0.82107082419127	-0.0692984420343616	-0.0657295939208445	-0.00559564591307107	848.696004825501	13.2622016468848
2037	0.394010998145785	0.0556499574927297	0.0428953730642643	0.00276283590163974	223.413435839612	4.63153790378314
2038	0.588348911316657	0.0804539077998079	0.0621354328672885	0.00399380217513927	335.956869152858	6.96065467035281
2039	0.693907744507537	0.0917216047094302	0.0710919066398613	0.00456064014054856	398.974885744587	8.26218840057343
2040	0.645902856618153	0.0823807046043581	0.0641773736440035	0.00411104338471187	373.895294310262	7.73983312351471
2041	0.640452822626558	-0.0103813086464874	-0.0133629104141058	-0.00160225372943584	565.373346663264	9.483560737907
2042	0.549828859780122	0.0685585787384686	0.0539419276649247	0.00344464080760478	320.208677849774	6.6157357295554
2043	0.594729428556055	0.0714428703069427	0.0564409623773461	0.003596042959272	348.592098858745	7.20184864111264
2044	0.720028493497263	0.0833326848363187	0.0660646580953903	0.0041980529609263	424.649932423803	8.77319242845059
2045	0.733385448791987	0.0818623796292742	0.065114867884427	0.00413012767960868	435.001306299382	8.98716105833123
2046	0.96702111995017	-0.0351594028019681	-0.0342481811156579	-0.00339272476915487	876.470788774943	14.6517827906804
2047	0.620027706181386	0.068162314533266	0.0543457808282684	0.00343355640610927	369.403543244641	7.6204973799708
2048	0.70709248807369	0.0751492267504842	0.0599177179573416	0.0037743194712589	423.514128140185	8.73647255789064
2049	0.839014973401636	0.0863347135170004	0.0687394451960767	0.00431549201820789	505.084506773978	10.4178116410683
2050	0.590965572780012	0.0589807570210079	0.0468347706061899	0.00292891190548436	357.48060869682	7.37154964332489
2051	0.657435414793634	-0.0266458093309315	-0.0219849847664278	-0.00196409329474069	572.722702166528	9.88788670395279
2052	0.667295151365091	0.066308268078089	0.0523088005932981	0.00325155441111926	405.775979644608	8.33646918186116
2053	0.628483868514451	0.0608427893807365	0.0479003103918996	0.00296694964916083	383.681778302652	7.87958688162589
2054	0.915835116446687	0.0865184623654373	0.0680064474020961	0.00419875647938024	561.083942272697	11.5183177209183
2055	0.750816970163756	0.0689246197459931	0.0541611893645351	0.00333971892350108	461.685808366405	9.4740791939029
2056	0.742748794513168	-0.0378946320343263	-0.0317539430332521	-0.00269683409062383	659.021228106493	11.3029963859718
2057	0.602928875854196	0.0552834136028894	0.043443493055099	0.00267692381802978	371.972497253166	7.60546076439071
2058	0.714556245591063	0.0638952168652511	0.050290584915392	0.00309704232152013	441.944303999991	9.03509250085186
2059	0.894459166677754	0.0781132639924413	0.0616218629350492	0.00379555440866798	554.317650395374	11.3326917353333
2060	0.482480063852672	0.0411867431352808	0.0325852960973286	0.00200837201739781	299.478467518475	6.12378398612917
2061	0.79218800043014	-0.0110737815773457	-0.0115675019791155	-0.00137578682699409	651.136264652125	11.5294132852908
2062	0.691849316807069	0.0581209541460439	0.0461959215699972	0.00285068446916883	429.968378101392	8.78609679606298
2063	0.754525621640075	0.0615697546029068	0.0490545496198615	0.00302670767707866	469.858582093097	9.60700030061684
2064	0.821858254893614	0.064991607535709	0.0518949485088787	0.00320083758392005	512.900245262859	10.4941504830317
2065	0.531077039600305	0.0408269810716173	0.0326651669911332	0.00201378219751283	332.033940477493	6.79850066471238
2066	0.798567710571924	-0.0185973415378533	-0.0172564747380194	-0.00173268614466721	661.026888498569	11.723406071738
2067	0.798289775202609	0.0595639850931109	0.0477605516125162	0.00293810719841556	500.460769716625	10.2474856871866
2068	0.709643012948268	0.0510511449292131	0.0409877113792576	0.00251664255114211	446.085972945135	9.14107934997997
2069	0.78322305604405	0.0541541496496091	0.0435278521830484	0.00266602225478536	493.817303525238	10.1263736310445
2070	0.749294147564816	0.0496615991850013	0.0399506166242074	0.00243862751218502	473.951461748495	9.72520625566751
2071	0.615822174216051	-0.0183782419899326	-0.0146271046424582	-0.00127578117721226	498.422488862217	9.04811086487893
2072	0.834371595490095	0.0527092449074474	0.0423611454769903	0.00257100231204544	530.691477630273	10.8771983952382
2073	0.554347396292368	0.0337039740010237	0.0270732170478871	0.0016383593650011	353.504288797336	7.24910698417559
2074	0.683693822353677	0.0400907909649422	0.0321688259234838	0.00194182440744151	437.000881305441	8.96537135782084
2075	0.506633281380572	0.0290633618330733	0.0232850596421747	0.00140418324720362	324.205307299618	6.65407997233534
2076	0.79141643957534	-0.0294735825116031	-0.0240147453622094	-0.00197479095023338	645.917965514146	11.727035128074
2077	0.932852523044526	0.0534791226366369	0.0425829883913724	0.00256913012717749	597.808528990493	12.2518944384364
2078	0.839821594569148	0.0475259985231358	0.0377163181253095	0.0022762387306095	538.378411815091	11.0383668086763
2079	0.595942923156022	0.0334037286240162	0.0264039463814891	0.00159604718622839	382.053402676107	7.83642222325004
2080	0.518165343256663	0.0288464687937	0.0227003524659323	0.00137392551890147	332.124063853385	6.81513004070005
2081	0.718832661223139	-0.0113111032687883	-0.0106667933724314	-0.00103937631755804	560.015965071297	10.3832049737635
2082	0.607179486853241	0.0340714836699616	0.0265858684359888	0.00161444084290765	389.049856774633	7.97830505867179
2083	0.634719335953521	0.0352430475021159	0.0274031370129234	0.00166575254333309	406.724610092398	8.34456315165137
2084	0.645193774737561	0.0353955069848208	0.0274324168379662	0.00166877308855007	413.514034067835	8.4877376543095
2085	0.455381028015653	0.0244474412618527	0.01888782535229	0.00114877179898755	292.106110326628	5.99846225198314
2086	0.84943062502808	-0.0160866176122215	-0.0153128859479734	-0.00138571599150824	663.221174839118	12.3044011719044
2087	0.93962477852852	0.049098264363759	0.0377341743290153	0.00229305080819753	604.039986833702	12.3970419811658
2088	0.780321236449374	0.0396224725488195	0.0303834662579201	0.00184445984541646	502.275518498267	10.3132025522845
2089	0.747353353401104	0.0367733999347863	0.0281456149951006	0.00170624501082457	481.745369492387	9.89609691435824
2090	0.788000102831107	0.0374674066056673	0.0286321614989169	0.00173231368272474	508.743274965579	10.4552656742473
2091	0.747018380249866	-0.0196973948057153	-0.0179650230603246	-0.0015059040889987	587.687010857097	10.909796791241
2092	0.850399016875982	0.0384447511417628	0.0292852593130045	0.0017641134934398	550.963882342676	11.3159383112077
2093	0.74486308315404	0.032391731743849	0.0246258403770085	0.00147916676588733	483.391104660476	9.93230389533836
2094	0.535127167281596	0.0223474112849357	0.0169536546469535	0.00101513422052318	347.861460693391	7.15050880615238
2095	0.635381867194579	0.0261715329409784	0.0198430157544467	0.0011873272551354	413.14310265517	8.49587029019804
2096	0.942151030422447	-0.0305075771824919	-0.0271401091638806	-0.00219065749723222	745.827472623499	13.8523555303946
2097	1.00418259122852	0.0411078833537316	0.031136183331853	0.00186042403296277	653.607190849643	13.4318885692106
2098	1.02827573807253	0.0414347848466978	0.0313599789709711	0.00187206237038405	669.52799969401	13.7646657490235
2099	0.813611733815842	0.032248461835059	0.0243861953481192	0.00145439222848328	529.961751497527	10.8997271122451
2100	0.82537019892055	0.032153448242796	0.0242912023560908	0.00144625202485008	537.845015161323	11.0662352999251
