# Supplementary material for: Climate and air pollution impacts on habitat suitability of Austrian forest ecosystems
Source: PLoS One. 2017 Sep 12;12(9):e0184194. doi: 10.1371/journal.pone.0184194 (PMC5595319; doi:10.1371/journal.pone.0184194)
Supplement: S1 File — (ZIP) [file pone.0184194.s004.zip › GrowUp/IF_AT02_BASELINEx_bas.outgrowup]

1950	0.0123635815209373	0.00889829314185143	0.00699947722886696	0.000422522004116607	1.49685056694824	0.0497127028488564
1951	0.0130826761803097	0.00941583856871656	0.00740658310552197	0.000447096866676703	1.5839108776477	0.0526041092799978
1952	0.0273890335823122	0.0169477182136397	0.0133246002493776	0.000805016615147886	4.44667386218662	0.148415296687177
1953	0.0386340015131285	0.0211173471102835	0.016602357169863	0.0010028079846815	7.39324847644954	0.248021250318366
1954	0.0661960094267658	0.0324427906104707	0.0255118106579401	0.0015408331650903	14.1433131609446	0.476937157964137
1955	0.0855095363225885	0.0379745136769693	0.0298743611753841	0.0018044634506834	19.7895726948847	0.670860694017767
1956	0.0825959659424004	0.0131587901564565	0.00928373080421309	0.000412681074108159	50.3905261225861	0.989361447730579
1957	0.108470171472664	0.0471925097549786	0.0371592637219101	0.00224676912575332	25.247826989087	0.86505696233908
1958	0.169984213145284	0.0663600987761732	0.0522861407863402	0.00316365213822749	42.4276947249688	1.46142160028146
1959	0.142537546856191	0.0505792859444705	0.0398792920182559	0.00241475706739854	37.4290815332295	1.29599909520405
1960	0.197209013518455	0.0642147591089358	0.0506590393782638	0.00306923652917498	53.8270930934946	1.8733332007688
1961	0.24390863585152	0.00414274414763306	-0.000314894778306836	-0.000511342896883578	169.9005541367	3.40826796641842
1962	0.232403052094944	0.0792243916780175	0.0625169609205194	0.00378862560875193	61.3294466512034	2.15874106050258
1963	0.254522904932099	0.0787294632169162	0.0621352915084784	0.00376605919522605	69.9048155920397	2.47553863928673
1964	0.316304815894726	0.0896650963237119	0.0707566340649191	0.00428765159084217	89.5487735729618	3.18938891177161
1965	0.351777532016785	0.0921052793980557	0.0726460627102888	0.0044002380697147	101.987897007493	3.65193870922652
1966	0.382387020792153	-0.0215578484772218	-0.0230983653821422	-0.00221902712066101	279.58235939733	5.73168816310151
1967	0.444358303882943	0.126847342843464	0.0998718254773438	0.00603841915334159	123.49974461641	4.46518265617546
1968	0.433972420091674	0.113334506356962	0.0890886849449343	0.00537777112879858	124.074589905925	4.50496695532445
1969	0.554374998236169	0.133580705068949	0.104767170015391	0.00630981761866038	162.084008106469	5.90688542051017
1970	0.714784951308038	0.160043740583758	0.125155599383889	0.00751567990701786	212.819714815992	7.78032297476109
1971	0.586100543782056	-0.104644820432985	-0.0949104397826832	-0.0074134075111143	508.170445827793	9.81515417062161
1972	0.566338614773207	0.153767372913767	0.119897588747168	0.00717833460136768	157.374593542452	5.7837189459547
1973	0.653593199453982	0.162723225050174	0.126443885002604	0.0075433679220245	186.653393499393	6.87439142830208
1974	0.719344334543041	0.165912405582177	0.128449143200776	0.00763338872983732	209.916664892253	7.74382384679323
1975	0.700998248730908	0.150176142903224	0.115813408795681	0.0068546038318067	208.524054919273	7.70148908537064
1976	0.789636807860571	-0.158938022357701	-0.141873443414133	-0.0109489972338465	705.284567659243	13.519804441043
1977	0.569249898736596	0.150490864555175	0.115938206133871	0.0068550696632667	158.207050744434	5.85009513298204
1978	0.698430001349917	0.170047179359177	0.130542833243938	0.00769070228049759	199.470018356974	7.37683152717553
1979	0.7294930351277	0.165291951730727	0.126484861846599	0.00742692719018312	212.9159233288	7.87322123357507
1980	0.796588818434808	0.169449374053069	0.129298960719123	0.00756906985046745	236.65530241883	8.74864758843805
1981	0.944215695304556	-0.0629853701391717	-0.0631597628158709	-0.00579773389328286	661.289254762331	14.326876084823
1982	0.772852279305655	0.181713134872665	0.138509271247176	0.00810041493232647	223.900241427823	8.23967393020328
1983	0.997206102893509	0.220521332915566	0.167621508297984	0.00977350016944035	295.326393447384	10.8231039808637
1984	0.970840842435547	0.203204400627299	0.154023945433939	0.00895402979980187	293.054857523932	10.6944039783664
1985	0.88055309944816	0.170791034166397	0.129002220946554	0.00747051726397378	272.095914910073	9.88637964592653
1986	0.918049103614442	-0.10313071184248	-0.0936917549158932	-0.00772992720921399	694.954003272834	14.587594055607
1987	0.657379264877612	0.138947332798028	0.104712606846196	0.00604853267801364	201.049599112195	7.213519124585
1988	0.800374698103833	0.157639378653801	0.118307567927547	0.00680203336947991	251.319283542831	8.9411438601002
1989	0.895272141742372	0.165238389227106	0.123440326455017	0.00705917653552202	287.936983060205	10.1529233507668
1990	0.861681991421444	0.149788026126047	0.111330863483162	0.00632907152645268	283.359696113079	9.89766247507789
1991	0.773429121280795	-0.0406294285659557	-0.0406269975099563	-0.00385484446304702	516.118845739719	11.5914500411664
1992	0.961899311439058	0.175464173915832	0.129789893300113	0.00733567674113013	319.291914703548	10.9205571242517
1993	0.743866715643996	0.129143573412204	0.0950776001880742	0.00534420601613963	252.421519987789	8.53405820814963
1994	0.841866074467118	0.139932067992541	0.102569168727492	0.00573657842081245	291.651861221312	9.74268976047195
1995	0.837277669417128	0.134589562294976	0.0982897214114134	0.00547415285906271	295.539021036989	9.75124951625594
1996	0.975981019600262	-0.0888781321281119	-0.0799382075418032	-0.00677767557145348	725.20146171296	15.2501717942122
1997	0.820829979303613	0.14645561066498	0.107077931458537	0.00597731450893415	291.496325430611	9.34762929492158
1998	0.765942765754429	0.133483340481755	0.0974541676783598	0.00543506656111066	277.843998609876	8.76658113347269
1999	0.800052963751432	0.136878474324079	0.0998984424256123	0.00557468150494322	296.176548411483	9.19308626025039
2000	0.707668376385601	0.11934520369673	0.08716107278791	0.00487386260988061	267.152997581228	8.15685111805262
2001	0.765336400326142	-0.0185633190153783	-0.020979172001213	-0.00248646615312256	524.215607514393	11.194339834058
2002	1.0552248519271	0.189090119678749	0.138694054315086	0.00780931821922961	401.851742171186	12.005505598338
2003	0.84135490491049	0.146618438798228	0.107586428437099	0.00606671000938442	323.938566276542	9.63261862813349
2004	0.901322077197069	0.152696531310321	0.11206766227239	0.00632820089683785	350.657149651709	10.3825103078113
2005	1.0512026878063	0.172598563882413	0.126647089733393	0.00715586666242696	413.287936852453	12.1879672759973
2006	0.857141468000119	-0.0383433449331268	-0.0355483576874496	-0.00348541281231949	616.898382092907	12.8349009679492
2007	0.772013398661061	0.130193488888153	0.0955261148349659	0.00540102420853558	302.754686561526	8.89955654319923
2008	0.977380749026025	0.158314461812922	0.115933089105327	0.00654401941163497	386.244743486619	11.3585307046978
2009	0.909732682477956	0.141461549419177	0.103302347122516	0.00581496602063737	362.283249853866	10.6543091803681
2010	0.77311492113298	0.115400382507985	0.0839671471555943	0.00470806168273699	310.277316781103	9.12053094374606
2011	0.95334990262989	-0.0113612760943525	-0.0149613978244046	-0.00214175337914191	621.366584390211	13.7457165816452
2012	0.99316100356139	0.148379514319325	0.107435937259561	0.00598885213786213	400.443543775529	11.7064951483833
2013	0.986166921063554	0.142765588446995	0.103059734151802	0.00572687963846029	401.694818986496	11.6869313503411
2014	0.863232184545052	0.12144891649365	0.0874435609522135	0.0048461326645059	355.056826855353	10.2787970762286
2015	1.04673307586417	0.144109146042612	0.103559395785284	0.00572907853278673	434.235892283102	12.5076729340424
2016	1.05530280896945	-0.0348548561652148	-0.0331589541923769	-0.00343767012479238	725.677918455092	15.5792022356142
2017	0.872248612773517	0.124749986960787	0.0897105710501682	0.00496983490317668	363.030775486377	10.3541597816072
2018	0.69534826574616	0.0978325464045951	0.0703644531721198	0.00390243018876509	291.569438411348	8.27843675198023
2019	1.03195584598519	0.143134400000888	0.103053214441521	0.00572783615634846	435.607243832869	12.3180789692324
2020	0.876940408640269	0.120079510720216	0.0866067648417825	0.00482863339474027	372.348769481764	10.4930757005174
2021	0.822024966927668	0.00184812994958369	-0.00256024528044536	-0.00105974821965092	526.90890592868	11.6780050285396
2022	1.02592871810306	0.143935435662004	0.10424098921613	0.00585035211722256	436.263971561566	12.2305464400154
2023	1.07744205811381	0.148580936318178	0.107696225638663	0.00605997753233284	460.443473919401	12.883888136796
2024	0.815216144793855	0.110416245887532	0.080067216951132	0.00451511095449359	349.989357438477	9.77803965093529
2025	0.934630374391814	0.12387731116534	0.089818016781577	0.00507411193863033	403.190929993269	11.2498225426223
2026	0.917048145797574	-0.00737554446375712	-0.00914999752071038	-0.00150809552009222	601.178467100125	13.1855473854863
2027	1.03710314727288	0.138321190930725	0.100186489088308	0.00567321215074781	447.816544865414	12.4673706510629
2028	1.11494845755593	0.145155099415348	0.104934552890028	0.00594546460566192	483.713370518329	13.4516577107887
2029	0.873157161379834	0.110957285653215	0.0799993089594075	0.00453243765071589	380.598525349441	10.5706572622438
2030	1.01685366814338	0.126126539213901	0.0906399609050767	0.00513278326906521	445.357073304392	12.3506068214794
2031	1.09650806011191	0.00222562498146032	-0.00288815701142683	-0.00118027229179463	693.318515683435	15.5499327804601
2032	0.789250695659466	0.097249234909817	0.0696155637050926	0.00393370776895823	347.093493557553	9.59072841400207
2033	0.933525431362643	0.11202358017218	0.080077502137887	0.00451789406983094	412.943915905944	11.3871387523698
2034	1.09792256907474	0.128168915601236	0.0915633376676808	0.00515661184803122	488.633253825263	13.445868686597
2035	1.07734937340901	0.122727600630536	0.087719356734268	0.00492871230769965	482.230962527304	13.2412216599921
2036	0.933793892059269	-0.0132554348559716	-0.0130874810030206	-0.00168230699961265	609.414838541601	13.4897766220065
2037	0.881463650003238	0.0994712228997867	0.0714728301086848	0.00399491444744604	397.054058525194	10.8567507129985
2038	1.03814090952016	0.113554442656645	0.081911322872822	0.00456205448369591	470.785244173699	12.8478353082115
2039	1.11712799821961	0.118083242689019	0.0856401722002627	0.00475023844397493	510.136574508524	13.8972452443995
2040	1.06502728102759	0.108471549113611	0.0792067139127249	0.00437234961331694	489.777379221711	13.3221227781367
2041	1.15412322246188	-0.0068626099758963	-0.00628018285454054	-0.00141218630794478	728.868005719223	16.5405666569698
2042	0.947735075643432	0.0932669239978856	0.0690002865717327	0.00377671914632398	439.4329120708	11.9231242970652
2043	1.08071938389161	0.102562487521113	0.0763342972548134	0.00415825920162442	504.013362763217	13.6616032144233
2044	1.08153372914498	0.09908481924834	0.0741509184090497	0.00402118325368575	507.082409470444	13.7324401921613
2045	0.866541686131127	0.0759456405696776	0.0571249977723582	0.00308272076854325	408.690119956712	11.0587246133413
2046	0.959924770262817	-0.0208234213317377	-0.0150514568321048	-0.00179557612873165	620.122581893472	14.0178448497438
2047	0.933609029875854	0.0786658279000032	0.0595351565578246	0.00319139849524376	443.003061229951	11.968350555008
2048	0.905684314126372	0.0734123814002841	0.0556794064007189	0.00297209218260532	431.740433543283	11.6544741363599
2049	0.752214445673352	0.0588204829999336	0.0446496773721855	0.00237522655997822	360.074249932256	9.71116773930073
2050	1.12978996328429	0.0854814138809085	0.0648616412795947	0.00343956574265052	542.85436331076	14.6260467943889
2051	1.2455663241275	-0.00751789193725919	-0.00519415784443012	-0.00129338772928983	762.151446500471	17.8303911041736
2052	1.02495237236539	0.0755837857121926	0.057214708983665	0.00302659058898428	494.516550475547	13.2939701848755
2053	1.07352776310108	0.0769975657908837	0.0582572726537485	0.00307670168258844	519.676303688838	13.9540414334874
2054	1.09097426093544	0.076244928721582	0.0576678672512475	0.00304320689990087	529.763220557812	14.2084417691507
2055	0.858158109338469	0.0591099418580922	0.0446851707214599	0.00235945137457256	417.596853852869	11.1876420268578
2056	0.899087937892817	-0.0104313317382549	-0.00795714481764222	-0.00115421557503154	555.825738508324	12.9360906184746
2057	1.05406700534308	0.0733746163027588	0.0553874451971257	0.00294059758223223	513.392520347407	13.7272377896362
2058	0.953536364849848	0.0657561819473942	0.0496412944744103	0.00264324136359073	465.076765852442	12.4258341515201
2059	1.34867074586538	0.0923052558903224	0.0697053942252334	0.00372469591506719	658.497491071206	17.583474678343
2060	1.17342739850448	0.0797970928705027	0.0602911616830196	0.00323477551879557	573.371436582462	15.3048947888735
2061	1.19542506129562	0.0175316070423222	0.0130182061722908	0.000105305138211972	688.492805459428	16.661551079522
2062	0.933309251386284	0.0636121908032077	0.0481048871465732	0.00260098442496568	455.975156865532	12.1694482630009
2063	0.933927155556579	0.0628099634376488	0.0475437567745378	0.00257590285945269	456.656739201501	12.1895120297698
2064	1.25310059213038	0.0829486846143624	0.062860390384166	0.00341157272516082	613.27919164739	16.3745845339939
2065	0.970833626822937	0.0624886490302208	0.0474329495001979	0.00257556507969922	475.948147433486	12.7122728510553
2066	0.713665339113087	0.00696508738331538	0.00521035294165795	-5.77906552641668e-05	412.546096194471	9.996594055284
2067	1.00933637399603	0.0621328737623682	0.0473208095737472	0.00256763640312816	496.014969935571	13.2591846213348
2068	1.09047876610694	0.0646300301092553	0.049345366299935	0.0026724103958321	537.077702370372	14.3628305786241
2069	1.03747767883495	0.058968223084216	0.0451517773280129	0.00243736079613919	512.213618339409	13.7030933285328
2070	1.17355054105916	0.0637530963488994	0.0489726537504173	0.00263172543351185	580.892807617787	15.5453861065337
2071	1.09864746840129	-0.000835790773296565	-0.000399509977247585	-0.000579388847600354	640.99628738579	15.5634209861133
2072	0.919549695752487	0.0468418092098992	0.0361266204992792	0.0019296740440009	456.716196167637	12.227896201984
2073	0.696280995852652	0.03410019404737	0.0263362231542046	0.00140307399135236	346.51608443279	9.27889407691624
2074	0.729505439811387	0.0344550014538992	0.0266228837998506	0.00141654480083725	363.684884616019	9.73974754836252
2075	1.19600087735491	0.0536511137737107	0.0414687546728956	0.00220375215736836	597.687915921436	16.0077948275903
2076	1.33519871321622	-0.0133777970027106	-0.0101348035279596	-0.00123422896731943	785.481513394484	19.0883469820206
2077	1.03116662726695	0.0430534563945375	0.0331501710018186	0.00176687542953406	516.837860593667	13.843525986381
2078	1.02491543176297	0.0410357676109692	0.0314866335804166	0.00168302100944988	514.524997112763	13.781781219992
2079	1.15241103342324	0.0444384510131683	0.033926318306253	0.00182320609565092	579.277655178036	15.5163101596787
2080	1.13670344352902	0.0423663413363337	0.0321373928818153	0.00173882988018161	571.984735265585	15.3210198940044
2081	1.02359342287038	0.0368072151678772	0.0277396147732793	0.00151126673243299	515.634065149001	13.8116550073882
2082	1.13678246328599	0.0392914413137785	0.0294300954758654	0.00161387600489874	573.350123244265	15.3576319887311
2083	1.11450955032684	0.0368684408163853	0.0274521068076056	0.0015141991764092	562.873937846224	15.0770079559592
2084	0.959154497308673	0.0302128484128657	0.0223724907961167	0.00124127759775057	485.131943151728	12.9946056803275
2085	1.14852982686286	0.035894601025941	0.026448230572702	0.00147514810203126	580.967635946413	15.5615903830055
2086	1.35154357479582	0.0417377455606744	0.0306293229173701	0.00171613602674512	683.835715331535	18.3169149915381
2087	1.37381984004509	0.0417398822689163	0.0305308376508255	0.00171540285627323	695.406447268575	18.6267703642976
2088	1.40400787842053	0.041769699951474	0.0304797404414713	0.00171687836721119	711.118959143289	19.0475550667849
2089	0.944312974006523	0.0273683902231031	0.0199415552505141	0.00112522882291302	478.664972073819	12.8211413569636
2090	1.07140927349885	0.0301016398225912	0.0219164685269474	0.00123828597934545	543.602919489326	14.560452237973
2091	1.41181022249947	0.000753722395431024	-0.00107502072425258	-0.000333377213363722	779.422257586523	19.8342567749709
2092	1.01133987592753	0.0267694164226869	0.0194691407024667	0.00110064892959377	514.020950879736	13.7679739907414
2093	1.37220660197275	0.0349930172366908	0.0254335360381622	0.00143956754269182	698.156153156835	18.6999247498203
2094	1.32328735774338	0.0324425841206782	0.0235605727868445	0.00133462032012272	673.97667112587	18.0522045189095
2095	1.05790713922091	0.0255354502921923	0.0185396957531505	0.00105075998873151	539.032366602229	14.4377098915832
2096	1.25760247464917	-0.00385446364247837	-0.00429093912572322	-0.000484616161543908	696.943504134077	17.7341604229586
2097	1.05713830369327	0.0248803901067257	0.0180545005266432	0.00102365756376354	538.990546914896	14.436463730144
2098	0.877436674069727	0.0202568596431924	0.0146942035334756	0.000833538712852326	447.583976638402	11.9881541165606
2099	1.29585347846512	0.029305545253636	0.0212482814594422	0.00120528741183636	661.354752726704	17.7137447537378
2100	1.29728858626697	0.0286952993391647	0.0207965932492901	0.00118002647663449	662.438154399887	17.7426869252023
