# Supplementary material for: Climate and air pollution impacts on habitat suitability of Austrian forest ecosystems
Source: PLoS One. 2017 Sep 12;12(9):e0184194. doi: 10.1371/journal.pone.0184194 (PMC5595319; doi:10.1371/journal.pone.0184194)
Supplement: S1 File — (ZIP) [file pone.0184194.s004.zip › GrowUp/IF_AT02_BASELINEx_GPx.outgrowup]

1950	0.0123635815209373	0.00889829314185143	0.00699947722886696	0.000422522004116607	1.49685056694824	0.0497127028488564
1951	0.0130826761803097	0.00941583856871656	0.00740658310552197	0.000447096866676703	1.5839108776477	0.0526041092799978
1952	0.0273890335823122	0.0169477182136397	0.0133246002493776	0.000805016615147886	4.44667386218662	0.148415296687177
1953	0.0386340015131285	0.0211173471102835	0.016602357169863	0.0010028079846815	7.39324847644954	0.248021250318366
1954	0.0661960094267658	0.0324427906104707	0.0255118106579401	0.0015408331650903	14.1433131609446	0.476937157964137
1955	0.0855095363225885	0.0379745136769693	0.0298743611753841	0.0018044634506834	19.7895726948847	0.670860694017767
1956	0.0825959659424004	0.0131587901564565	0.00928373080421309	0.000412681074108159	50.3905261225861	0.989361447730579
1957	0.108470171472664	0.0471925097549786	0.0371592637219101	0.00224676912575332	25.247826989087	0.86505696233908
1958	0.169984213145284	0.0663600987761732	0.0522861407863402	0.00316365213822749	42.4276947249688	1.46142160028146
1959	0.142537546856191	0.0505792859444705	0.0398792920182559	0.00241475706739854	37.4290815332295	1.29599909520405
1960	0.197209013518455	0.0642147591089358	0.0506590393782638	0.00306923652917498	53.8270930934946	1.8733332007688
1961	0.24390863585152	0.00414274414763306	-0.000314894778306836	-0.000511342896883578	169.9005541367	3.40826796641842
1962	0.232403052094944	0.0792243916780175	0.0625169609205194	0.00378862560875193	61.3294466512034	2.15874106050258
1963	0.254522904932099	0.0787294632169162	0.0621352915084784	0.00376605919522605	69.9048155920397	2.47553863928673
1964	0.316304815894726	0.0896650963237119	0.0707566340649191	0.00428765159084217	89.5487735729618	3.18938891177161
1965	0.351777532016785	0.0921052793980557	0.0726460627102888	0.0044002380697147	101.987897007493	3.65193870922652
1966	0.382387020792153	-0.0215578484772218	-0.0230983653821422	-0.00221902712066101	279.58235939733	5.73168816310151
1967	0.444358303882943	0.126847342843464	0.0998718254773438	0.00603841915334159	123.49974461641	4.46518265617546
1968	0.433972420091674	0.113334506356962	0.0890886849449343	0.00537777112879858	124.074589905925	4.50496695532445
1969	0.554374998236169	0.133580705068949	0.104767170015391	0.00630981761866038	162.084008106469	5.90688542051017
1970	0.714784951308038	0.160043740583758	0.125155599383889	0.00751567990701786	212.819714815992	7.78032297476109
1971	0.586100543782056	-0.104644820432985	-0.0949104397826832	-0.0074134075111143	508.170445827793	9.81515417062161
1972	0.566338614773207	0.153767372913767	0.119897588747168	0.00717833460136768	157.374593542452	5.7837189459547
1973	0.653593199453982	0.162723225050174	0.126443885002604	0.0075433679220245	186.653393499393	6.87439142830208
1974	0.719344334543041	0.165912405582177	0.128449143200776	0.00763338872983732	209.916664892253	7.74382384679323
1975	0.700998248730908	0.150176142903224	0.115813408795681	0.0068546038318067	208.524054919273	7.70148908537064
1976	0.789636807860571	-0.158938022357701	-0.141873443414133	-0.0109489972338465	705.284567659243	13.519804441043
1977	0.569249898736596	0.150490864555175	0.115938206133871	0.0068550696632667	158.207050744434	5.85009513298204
1978	0.698430001349917	0.170047179359177	0.130542833243938	0.00769070228049759	199.470018356974	7.37683152717553
1979	0.7294930351277	0.165291951730727	0.126484861846599	0.00742692719018312	212.9159233288	7.87322123357507
1980	0.796588818434808	0.169449374053069	0.129298960719123	0.00756906985046745	236.65530241883	8.74864758843805
1981	0.944215695304556	-0.0629853701391717	-0.0631597628158709	-0.00579773389328286	661.289254762331	14.326876084823
1982	0.772852279305655	0.181713134872665	0.138509271247176	0.00810041493232647	223.900241427823	8.23967393020328
1983	0.997206102893509	0.220521332915566	0.167621508297984	0.00977350016944035	295.326393447384	10.8231039808637
1984	0.970840842435547	0.203204400627299	0.154023945433939	0.00895402979980187	293.054857523932	10.6944039783664
1985	0.88055309944816	0.170791034166397	0.129002220946554	0.00747051726397378	272.095914910073	9.88637964592653
1986	0.918049103614442	-0.10313071184248	-0.0936917549158932	-0.00772992720921399	694.954003272834	14.587594055607
1987	0.657379264877612	0.138947332798028	0.104712606846196	0.00604853267801364	201.049599112195	7.213519124585
1988	0.800374698103833	0.157639378653801	0.118307567927547	0.00680203336947991	251.319283542831	8.9411438601002
1989	0.895272141742372	0.165238389227106	0.123440326455017	0.00705917653552202	287.936983060205	10.1529233507668
1990	0.861681991421444	0.149788026126047	0.111330863483162	0.00632907152645268	283.359696113079	9.89766247507789
1991	0.773429121280795	-0.0406294285659557	-0.0406269975099563	-0.00385484446304702	516.118845739719	11.5914500411664
1992	0.961899311439058	0.175464173915832	0.129789893300113	0.00733567674113013	319.291914703548	10.9205571242517
1993	0.743866715643996	0.129143573412204	0.0950776001880742	0.00534420601613963	252.421519987789	8.53405820814963
1994	0.841866074467118	0.139932067992541	0.102569168727492	0.00573657842081245	291.651861221312	9.74268976047195
1995	0.837277669417128	0.134589562294976	0.0982897214114134	0.00547415285906271	295.539021036989	9.75124951625594
1996	0.975981019600262	-0.0888781321281119	-0.0799382075418032	-0.00677767557145348	725.20146171296	15.2501717942122
1997	0.820829979303613	0.14645561066498	0.107077931458537	0.00597731450893415	291.496325430611	9.34762929492158
1998	0.765942765754429	0.133483340481755	0.0974541676783598	0.00543506656111066	277.843998609876	8.76658113347269
1999	0.800052963751432	0.136878474324079	0.0998984424256123	0.00557468150494322	296.176548411483	9.19308626025039
2000	0.707668376385601	0.11934520369673	0.08716107278791	0.00487386260988061	267.152997581228	8.15685111805262
2001	0.765336400326142	-0.0185633190153783	-0.020979172001213	-0.00248646615312256	524.215607514393	11.194339834058
2002	1.0552248519271	0.189090119678749	0.138694054315086	0.00780931821922961	401.851742171186	12.005505598338
2003	0.84135490491049	0.146618438798228	0.107586428437099	0.00606671000938442	323.938566276542	9.63261862813349
2004	0.901322077197069	0.152696531310321	0.11206766227239	0.00632820089683785	350.657149651709	10.3825103078113
2005	1.0512026878063	0.172598563882413	0.126647089733393	0.00715586666242696	413.287936852453	12.1879672759973
2006	0.857141468000119	-0.0383433449331268	-0.0355483576874496	-0.00348541281231949	616.898382092907	12.8349009679492
2007	0.772013398661061	0.130193488888153	0.0955261148349659	0.00540102420853558	302.754686561526	8.89955654319923
2008	0.977380749026025	0.158314461812922	0.115933089105327	0.00654401941163497	386.244743486619	11.3585307046978
2009	0.909732682477956	0.141461549419177	0.103302347122516	0.00581496602063737	362.283249853866	10.6543091803681
2010	0.77311492113298	0.115400382507985	0.0839671471555943	0.00470806168273699	310.277316781103	9.12053094374606
2011	0.950597141966692	-0.0113284708527198	-0.0149181973716811	-0.00213556914978801	619.572412611081	13.7060263610986
2012	0.984661889204381	0.147522634197733	0.10681550310189	0.00595426698389645	398.131013544822	11.60017942301
2013	0.972082836225267	0.141528898240647	0.102166991262701	0.00567727121363705	398.215184615319	11.5080861167748
2014	0.845921757039746	0.120046200454179	0.086433601464411	0.00479016058822755	350.955975894039	10.0572788241395
2015	1.01966478471984	0.142028598347906	0.102064277202716	0.00564636607863994	427.966696264264	12.159637338758
2016	1.0216460262101	-0.0342510039381888	-0.0325844830701893	-0.00337811329429516	713.10571832649	15.0939645790778
2017	0.839650363186156	0.122228511906089	0.0878973206238025	0.00486938347196115	355.693115044261	9.93524142398437
2018	0.665265461758933	0.0955726451064034	0.0687390562575532	0.00381228526896284	284.834275353711	7.89083405262199
2019	0.981190438729251	0.13941474502104	0.1003751552029	0.00557898602470584	424.287053481905	11.6625557802654
2020	0.828563435830234	0.116612261679179	0.0841060282836144	0.00468920848863417	361.597343978998	9.86717329829851
2021	0.773011301526696	0.00179297676008912	-0.00248384064605436	-0.00102812247039659	511.184520994814	10.9866122179
2022	0.963209293723272	0.139500670892393	0.101029241779517	0.00567009813501205	422.822333076689	11.4179970024543
2023	1.00932021717785	0.143859200126892	0.104273759884551	0.00586739821535021	445.811094633602	11.9999155707119
2024	0.761958192241955	0.106800447954276	0.0774452578793809	0.00436725473345967	338.528265050163	9.08581669882592
2025	0.87157712640682	0.119700779567376	0.086789796507615	0.00490303792480213	389.597321581135	10.4287654318283
2026	0.852886151080545	-0.00711973730453569	-0.00883264672929997	-0.00145579000790596	580.327700541851	12.2750648789752
2027	0.962980208982622	0.13338986798752	0.0966147158197576	0.0054709550630781	431.851326613731	11.5025977846112
2028	1.03284763554782	0.139839615767433	0.101091919029869	0.00572774562770015	466.000107108199	12.381030190699
2029	0.806968413708535	0.106786686556692	0.0769923406138467	0.00436207497232268	366.292805300365	9.70597230535469
2030	0.937564443409419	0.121263664908708	0.0871452900796018	0.0049348861410791	428.186099757463	11.3130111057525
2031	1.00924594282905	0.00213981485297513	-0.00277680261600962	-0.0011347662798429	666.587259785632	14.3203486431112
2032	0.726821282817665	0.0934997400882668	0.0669314994463496	0.003782041620398	333.711123424825	8.77278445478648
2033	0.859556305188032	0.10770445278638	0.0769900724026596	0.00434370431466369	397.022648497354	10.4162174618662
2034	1.01076881207228	0.123227296412394	0.0880330655709678	0.00495779599679222	469.793744634738	12.2996924580529
2035	0.991691137229373	0.117995774169874	0.0843372913213128	0.00473868324174589	463.638297006964	12.1127731295719
2036	0.859079664750868	-0.0127443646722734	-0.0125828863674591	-0.00161744477844295	585.918532545913	12.4274927781085
2037	0.811335651964004	0.0956360581758495	0.0687171579779728	0.00384088844356925	381.745432830644	9.93196129580066
2038	0.955360305270877	0.109176292071708	0.0787531892255724	0.00438616210080868	452.633874276255	11.7536828922044
2039	1.02782559787406	0.113530481863858	0.082338270828192	0.00456709053064349	490.467993607329	12.713950143956
2040	0.979659968238258	0.10428937213233	0.0761528578703286	0.00420377140035371	470.893757681581	12.1879766015906
2041	1.06101966992489	-0.00659801847971843	-0.00603804713888864	-0.00135773873050509	700.766120747355	15.2220910747962
2042	0.871559903210259	0.0896709692443467	0.0663399446428105	0.00363110577574351	422.490347640796	10.9083060767228
2043	0.993642935211502	0.0986081374822432	0.0733911887303195	0.003997935355811	484.580865474933	12.4989037898608
2044	0.994195019571801	0.0952645525181142	0.0712919911913112	0.0038661444423246	487.531583490458	12.563776614356
2045	0.796380939252143	0.0730175169057806	0.0549225137782461	0.00296386486629727	392.932859862918	10.1176371754704
2046	0.881715119769972	-0.0200205634941135	-0.0144711400871854	-0.00172634675738881	596.213433284826	12.9003506329025
2047	0.857843921263112	0.075632825999088	0.0572397476384562	0.00306835246673242	425.922847842638	10.9499071443236
2048	0.832040129241614	0.0705819288609578	0.0535326579336479	0.00285750162301704	415.094456622996	10.6627608374495
2049	0.690945766928165	0.05655262869122	0.0429281858432687	0.00228364846484045	346.191399987508	8.88483632837887
2050	1.03763624398234	0.0821856335183949	0.0623608669720065	0.00330695149686844	521.924331049045	13.3815437588552
2051	1.14353771580624	-0.00722803570431435	-0.00499389438777604	-0.00124352049282545	732.766301161893	16.3865594722287
2052	0.941271490196738	0.0726696135504905	0.0550087661271511	0.00290989881499888	475.450207723356	12.1628865487011
2053	0.985783998851047	0.0740288846030819	0.0560111332128014	0.00295807784933137	499.639913568437	12.7668281208699
2054	1.00171395399959	0.0733052658473584	0.0554444526420847	0.0029258744754076	509.337924112331	12.9996020424563
2055	0.787908336086816	0.0568309273125837	0.0429623107280052	0.0022684814999112	401.496190002207	10.2358058388285
2056	0.825232702093532	-0.010029146318794	-0.00765035296148272	-0.0011097141933441	534.395588130751	11.8884440811085
2057	0.967821344034391	0.0705456198164055	0.053251953446079	0.00282722131333852	493.598404761302	12.5592422313164
2058	0.875483673308542	0.0632209181591978	0.0477273485524763	0.00254132981833198	447.145489305083	11.368477884641
2059	1.23823207519082	0.088746378750738	0.0670178665040746	0.0035810883272199	633.10877788426	16.0870483052719
2060	1.07730312732044	0.0767204744603922	0.0579666045929267	0.00311005706658513	551.264802691879	14.002163856893
2061	1.09725677092418	0.0168556668163698	0.0125162824638509	0.000101245043849538	661.947607328681	15.2897641559683
2062	0.856832955434938	0.0611595897084508	0.0462501782080958	0.00250070211794923	438.3947975855	11.1331394941488
2063	0.857341824241604	0.0603882926361293	0.045710682509342	0.00247658758523701	439.050101160083	11.1512184709554
2064	1.15024899390922	0.0797505549457397	0.0604367753455015	0.00328003776472442	589.633893508245	14.9794131509182
2065	0.891039462402699	0.0600793666727631	0.045604147467084	0.00247626282875758	457.597719116151	11.6288219750537
2066	0.65480477048656	0.00669654481740621	0.0050094650746088	-5.55625064993161e-05	396.640166931723	9.17216954661828
2067	0.926185843856476	0.0597373085053657	0.0454963311538104	0.00246863984643462	476.89085484192	12.1284338584972
2068	1.00049177068248	0.0621381856907773	0.0474428300426506	0.00256937422336739	516.370392275077	13.137593979074
2069	0.95171194840014	0.0566946725797281	0.0434109270742071	0.00234338708321643	492.464955933251	12.5338015520434
2070	1.07636127063699	0.0612950625675575	0.04708448761929	0.00253025789092558	558.496183355823	14.2185309876366
2071	1.00732545489468	-0.000803566425420913	-0.000384106662329616	-0.000557050209298921	616.282342207561	14.2776067692023
2072	0.843201662777558	0.0450357988980707	0.0347337398600868	0.00185527445780394	439.107265731972	11.1836928846582
2073	0.638391418031862	0.0327854433337728	0.0253208163756582	0.00134897774401729	333.15597660912	8.4863503543462
2074	0.668781870691065	0.0331265709562433	0.0255964246710478	0.00136192917943767	349.662824773508	8.90767723949697
2075	1.09629545364708	0.0515825671835862	0.0398699052727297	0.0021187853469899	574.643747525369	14.6400017537545
2076	1.22351717327779	-0.0128620090828167	-0.00974405090784125	-0.00118664262768537	755.196865195172	17.5092158256719
2077	0.945037377829076	0.0413935079954488	0.0318720489207545	0.00169875262857315	496.910908122791	12.6603173411935
2078	0.939225229077273	0.0394536122521291	0.0302726500496742	0.00161813125925962	494.687218296082	12.6037176808346
2079	1.05598447313788	0.042725103426361	0.0326182714622699	0.00175291143656593	556.943303958266	14.1898598386611
2080	1.04153099853783	0.0407328850156139	0.0308983189878126	0.00167178838995967	549.931566365358	14.0111765171365
2081	0.937836973374093	0.0353880938473278	0.0266700995010958	0.00145299905770533	495.753525637467	12.6307974655457
2082	1.04147687312863	0.0377765393623763	0.0282954028411438	0.00155165217631435	551.244311100519	14.0445610496002
2083	1.02100297732788	0.0354469589091203	0.0263936765545429	0.00145581843977917	541.172040478115	13.7879156793929
2084	0.878617631239571	0.0290479763316265	0.0215099077797772	0.00119341949450495	466.427428814902	11.8835633330535
2085	1.05208823477447	0.0345106660181933	0.0254285052898916	0.00141827299988043	558.568126639328	14.2310893427737
2086	1.23804257772507	0.0401285250769549	0.029448393445043	0.00164996950984323	657.470073732356	16.7508738358708
2087	1.25842552013857	0.0401305794032994	0.0293537053291624	0.00164926460714013	668.594690082783	17.0342858566038
2088	1.28604299352143	0.0401592474496009	0.0293045781992853	0.00165068322898661	683.701397891661	17.4191522129638
2089	0.864941354316853	0.0263131877064884	0.0191726982182218	0.00108184504052662	460.209795169727	11.7250849434501
2090	0.981312088341797	0.0289410554463784	0.0210714676863273	0.00119054321950308	522.644026254897	13.3157519874519
2091	1.29290659384909	0.000724662236539535	-0.00103357274121825	-0.000320523681546333	749.3712271457	18.1665936086579
2092	0.926220429234616	0.0257373076524137	0.0187184978587299	0.00105821283777583	494.202605827673	12.5911070002043
2093	1.25665346243815	0.0336438432607613	0.0244529328307721	0.00138406426750821	671.238379630674	17.1015410586469
2094	1.21179553460744	0.0311917434197617	0.0226521826515498	0.00128316333967783	647.991150102743	16.5092415116088
2095	0.968757934226329	0.0245509177277427	0.017824888142746	0.00101024739097078	518.24969341105	13.2037315237941
2096	1.15149475765096	-0.00370585279242152	-0.00412549973644261	-0.000465931533435179	670.072484921566	16.2434110588996
2097	0.96802939408916	0.023921113728358	0.0173583998704982	0.000984189914090699	518.209486103508	13.2026818463549
2098	0.803458962606686	0.0194758458860821	0.0141276608752566	0.000801401194338174	430.327143675441	10.9636491792628
2099	1.1865724463618	0.0281756547174985	0.020429042918667	0.00115881692892356	635.855876330855	16.1999876300339
2100	1.18785918765424	0.0275889371515876	0.0199947697823352	0.00113452994221408	636.897506889159	16.2265099189411
