# Supplementary material for: Climate and air pollution impacts on habitat suitability of Austrian forest ecosystems
Source: PLoS One. 2017 Sep 12;12(9):e0184194. doi: 10.1371/journal.pone.0184194 (PMC5595319; doi:10.1371/journal.pone.0184194)
Supplement: S1 File — (ZIP) [file pone.0184194.s004.zip › GrowUp/IF_AT02_BASELINEx_MFR.outgrowup]

1950	0.0123635815209373	0.00889829314185143	0.00699947722886696	0.000422522004116607	1.49685056694824	0.0497127028488564
1951	0.0130826761803097	0.00941583856871656	0.00740658310552197	0.000447096866676703	1.5839108776477	0.0526041092799978
1952	0.0273890335823122	0.0169477182136397	0.0133246002493776	0.000805016615147886	4.44667386218662	0.148415296687177
1953	0.0386340015131285	0.0211173471102835	0.016602357169863	0.0010028079846815	7.39324847644954	0.248021250318366
1954	0.0661960094267658	0.0324427906104707	0.0255118106579401	0.0015408331650903	14.1433131609446	0.476937157964137
1955	0.0855095363225885	0.0379745136769693	0.0298743611753841	0.0018044634506834	19.7895726948847	0.670860694017767
1956	0.0825959659424004	0.0131587901564565	0.00928373080421309	0.000412681074108159	50.3905261225861	0.989361447730579
1957	0.108470171472664	0.0471925097549786	0.0371592637219101	0.00224676912575332	25.247826989087	0.86505696233908
1958	0.169984213145284	0.0663600987761732	0.0522861407863402	0.00316365213822749	42.4276947249688	1.46142160028146
1959	0.142537546856191	0.0505792859444705	0.0398792920182559	0.00241475706739854	37.4290815332295	1.29599909520405
1960	0.197209013518455	0.0642147591089358	0.0506590393782638	0.00306923652917498	53.8270930934946	1.8733332007688
1961	0.24390863585152	0.00414274414763306	-0.000314894778306836	-0.000511342896883578	169.9005541367	3.40826796641842
1962	0.232403052094944	0.0792243916780175	0.0625169609205194	0.00378862560875193	61.3294466512034	2.15874106050258
1963	0.254522904932099	0.0787294632169162	0.0621352915084784	0.00376605919522605	69.9048155920397	2.47553863928673
1964	0.316304815894726	0.0896650963237119	0.0707566340649191	0.00428765159084217	89.5487735729618	3.18938891177161
1965	0.351777532016785	0.0921052793980557	0.0726460627102888	0.0044002380697147	101.987897007493	3.65193870922652
1966	0.382387020792153	-0.0215578484772218	-0.0230983653821422	-0.00221902712066101	279.58235939733	5.73168816310151
1967	0.444358303882943	0.126847342843464	0.0998718254773438	0.00603841915334159	123.49974461641	4.46518265617546
1968	0.433972420091674	0.113334506356962	0.0890886849449343	0.00537777112879858	124.074589905925	4.50496695532445
1969	0.554374998236169	0.133580705068949	0.104767170015391	0.00630981761866038	162.084008106469	5.90688542051017
1970	0.714784951308038	0.160043740583758	0.125155599383889	0.00751567990701786	212.819714815992	7.78032297476109
1971	0.586100543782056	-0.104644820432985	-0.0949104397826832	-0.0074134075111143	508.170445827793	9.81515417062161
1972	0.566338614773207	0.153767372913767	0.119897588747168	0.00717833460136768	157.374593542452	5.7837189459547
1973	0.653593199453982	0.162723225050174	0.126443885002604	0.0075433679220245	186.653393499393	6.87439142830208
1974	0.719344334543041	0.165912405582177	0.128449143200776	0.00763338872983732	209.916664892253	7.74382384679323
1975	0.700998248730908	0.150176142903224	0.115813408795681	0.0068546038318067	208.524054919273	7.70148908537064
1976	0.789636807860571	-0.158938022357701	-0.141873443414133	-0.0109489972338465	705.284567659243	13.519804441043
1977	0.569249898736596	0.150490864555175	0.115938206133871	0.0068550696632667	158.207050744434	5.85009513298204
1978	0.698430001349917	0.170047179359177	0.130542833243938	0.00769070228049759	199.470018356974	7.37683152717553
1979	0.7294930351277	0.165291951730727	0.126484861846599	0.00742692719018312	212.9159233288	7.87322123357507
1980	0.796588818434808	0.169449374053069	0.129298960719123	0.00756906985046745	236.65530241883	8.74864758843805
1981	0.944215695304556	-0.0629853701391717	-0.0631597628158709	-0.00579773389328286	661.289254762331	14.326876084823
1982	0.772852279305655	0.181713134872665	0.138509271247176	0.00810041493232647	223.900241427823	8.23967393020328
1983	0.997206102893509	0.220521332915566	0.167621508297984	0.00977350016944035	295.326393447384	10.8231039808637
1984	0.970840842435547	0.203204400627299	0.154023945433939	0.00895402979980187	293.054857523932	10.6944039783664
1985	0.88055309944816	0.170791034166397	0.129002220946554	0.00747051726397378	272.095914910073	9.88637964592653
1986	0.918049103614442	-0.10313071184248	-0.0936917549158932	-0.00772992720921399	694.954003272834	14.587594055607
1987	0.657379264877612	0.138947332798028	0.104712606846196	0.00604853267801364	201.049599112195	7.213519124585
1988	0.800374698103833	0.157639378653801	0.118307567927547	0.00680203336947991	251.319283542831	8.9411438601002
1989	0.895272141742372	0.165238389227106	0.123440326455017	0.00705917653552202	287.936983060205	10.1529233507668
1990	0.861681991421444	0.149788026126047	0.111330863483162	0.00632907152645268	283.359696113079	9.89766247507789
1991	0.773429121280795	-0.0406294285659557	-0.0406269975099563	-0.00385484446304702	516.118845739719	11.5914500411664
1992	0.961899311439058	0.175464173915832	0.129789893300113	0.00733567674113013	319.291914703548	10.9205571242517
1993	0.743866715643996	0.129143573412204	0.0950776001880742	0.00534420601613963	252.421519987789	8.53405820814963
1994	0.841866074467118	0.139932067992541	0.102569168727492	0.00573657842081245	291.651861221312	9.74268976047195
1995	0.837277669417128	0.134589562294976	0.0982897214114134	0.00547415285906271	295.539021036989	9.75124951625594
1996	0.975981019600262	-0.0888781321281119	-0.0799382075418032	-0.00677767557145348	725.20146171296	15.2501717942122
1997	0.820829979303613	0.14645561066498	0.107077931458537	0.00597731450893415	291.496325430611	9.34762929492158
1998	0.765942765754429	0.133483340481755	0.0974541676783598	0.00543506656111066	277.843998609876	8.76658113347269
1999	0.800052963751432	0.136878474324079	0.0998984424256123	0.00557468150494322	296.176548411483	9.19308626025039
2000	0.707668376385601	0.11934520369673	0.08716107278791	0.00487386260988061	267.152997581228	8.15685111805262
2001	0.765336400326142	-0.0185633190153783	-0.020979172001213	-0.00248646615312256	524.215607514393	11.194339834058
2002	1.0552248519271	0.189090119678749	0.138694054315086	0.00780931821922961	401.851742171186	12.005505598338
2003	0.84135490491049	0.146618438798228	0.107586428437099	0.00606671000938442	323.938566276542	9.63261862813349
2004	0.901322077197069	0.152696531310321	0.11206766227239	0.00632820089683785	350.657149651709	10.3825103078113
2005	1.0512026878063	0.172598563882413	0.126647089733393	0.00715586666242696	413.287936852453	12.1879672759973
2006	0.857141468000119	-0.0383433449331268	-0.0355483576874496	-0.00348541281231949	616.898382092907	12.8349009679492
2007	0.772013398661061	0.130193488888153	0.0955261148349659	0.00540102420853558	302.754686561526	8.89955654319923
2008	0.977380749026025	0.158314461812922	0.115933089105327	0.00654401941163497	386.244743486619	11.3585307046978
2009	0.909732682477956	0.141461549419177	0.103302347122516	0.00581496602063737	362.283249853866	10.6543091803681
2010	0.77311492113298	0.115400382507985	0.0839671471555943	0.00470806168273699	310.277316781103	9.12053094374606
2011	0.950597141966692	-0.0113284708527198	-0.0149181973716811	-0.00213556914978801	619.572412611081	13.7060263610986
2012	0.984661889204381	0.147522634197733	0.10681550310189	0.00595426698389645	398.131013544822	11.60017942301
2013	0.972082836225267	0.141528898240647	0.102166991262701	0.00567727121363705	398.215184615319	11.5080861167748
2014	0.845921757039746	0.120046200454179	0.086433601464411	0.00479016058822755	350.955975894039	10.0572788241395
2015	1.01966478471984	0.142028598347906	0.102064277202716	0.00564636607863994	427.966696264264	12.159637338758
2016	1.0216460262101	-0.0342510039381888	-0.0325844830701893	-0.00337811329429516	713.10571832649	15.0939645790778
2017	0.839650363186156	0.122228511906089	0.0878973206238025	0.00486938347196115	355.693115044261	9.93524142398437
2018	0.665265461758933	0.0955726451064034	0.0687390562575532	0.00381228526896284	284.834275353711	7.89083405262199
2019	0.981190438729251	0.13941474502104	0.1003751552029	0.00557898602470584	424.287053481905	11.6625557802654
2020	0.828563435830234	0.116612261679179	0.0841060282836144	0.00468920848863417	361.597343978998	9.86717329829851
2021	0.770745207838438	0.00178772062306861	-0.00247655923166942	-0.00102510851466746	509.685976259085	10.9544048070211
2022	0.954316412869786	0.138681957498221	0.100436312778397	0.00563682098114817	420.340837430608	11.3056185273469
2023	0.993535854914491	0.142591494205941	0.103354885994741	0.00581569394164637	441.882549474209	11.7976757255164
2024	0.745076820635098	0.10554433949111	0.0765344036112788	0.00431589028942804	334.54674412122	8.86803935117787
2025	0.846482434454549	0.117939225621008	0.0855125708362785	0.00483088329191802	383.863886077991	10.1034723868561
2026	0.822405108013414	-0.00699387968620814	-0.00867650952460701	-0.00143005559449391	570.06908296713	11.8423326235182
2027	0.92230075545734	0.130636140671021	0.0946201821558248	0.00535801156420646	422.936100797076	10.9738226052788
2028	0.982013183592511	0.136537012108312	0.0987044228982222	0.00559247299008063	454.994544410957	11.7182825777993
2029	0.761522767055097	0.103946593914645	0.0749446567019083	0.00424606147445679	356.550902683918	9.11193425009756
2030	0.877994505745949	0.117676588295503	0.0845674623994732	0.0047889082450719	415.520010985565	10.5324926972631
2031	0.940253019447932	0.00207651741081491	-0.00269466256415754	-0.00110119898178257	646.86907320404	13.3485774740417
2032	0.677481260614095	0.0907339426726612	0.0649516119299077	0.0036701657913365	323.83968034	8.12335779991178
2033	0.801088753237504	0.104518468559209	0.0747126442186075	0.00421521405194948	385.278399645815	9.64533942213001
2034	0.941873414514636	0.11958213400202	0.0854289767786976	0.00481114040885065	455.896868305972	11.3896816139827
2035	0.923970247816275	0.114505364389661	0.0818425264999832	0.00459850918510122	449.923503763398	11.216850642038
2036	0.799986876114517	-0.0123673761283392	-0.0122106744814889	-0.00156959946268186	568.586591713339	11.5881634134071
2037	0.755890069230161	0.0928070667552127	0.0666844492478328	0.00372727187820955	370.45309628997	9.19775442881485
2038	0.889902606288318	0.10594676965622	0.0764236066296725	0.00425641590267602	439.244600696381	10.8850258927021
2039	0.957200191695886	0.110172159016809	0.0799026386387649	0.00443199232422531	475.959556387334	11.7745316808231
2040	0.912134639149471	0.101204408734074	0.0739001951646365	0.00407942046564609	456.964342083302	11.28758645259
2041	0.987345949116275	-0.00640284379322095	-0.00585943685445066	-0.00131757572825125	680.036896004299	14.1795394305439
2042	0.811293983253338	0.0870184299457696	0.0643775557926244	0.00352369475020631	409.992743791629	10.1026608159519
2043	0.924743296684397	0.0956912295683965	0.0712202184161034	0.00387967321663904	470.246574233938	11.5758615473505
2044	0.925078671737534	0.0924465505332457	0.0691831168264823	0.0037517807842348	473.110007640395	11.6360020390874
2045	0.74084938707854	0.0708576001042868	0.0532978617041009	0.00287619136282367	381.309590244313	9.3705332370751
2046	0.819787896135245	-0.0194283391444125	-0.0140430721394433	-0.00167528003361485	578.576961019001	12.0167135490404
2047	0.797867451488162	0.0733955462538636	0.0555465499254047	0.00297758813610814	413.32370788034	10.1413937107256
2048	0.773736032710318	0.0684940587102193	0.0519491189117895	0.00277297442971609	402.815629170895	9.87546925006921
2049	0.642434184514891	0.054879756508557	0.0416583356239005	0.0022160963089067	335.950780297159	8.22883722218754
2050	0.964664447628288	0.0797545164631977	0.0605161824355224	0.00320912921527774	506.485390100178	12.3935717403457
2051	1.06272514686783	-0.00701422460225112	-0.00484617098043309	-0.00120673615778812	711.090485377985	15.243762575993
2052	0.875005060278707	0.0705199880097	0.053381562639243	0.00282382167067099	461.386008672866	11.2649594045941
2053	0.916294193171568	0.0718390507327195	0.054354278901347	0.00287057553046805	484.860163588635	11.8243436728193
2054	0.931019844390103	0.071136837201038	0.0538043611970991	0.00283932475821235	494.2712991907	12.0399488696351
2055	0.73226829655272	0.055149822833157	0.0416914510671357	0.00220137799498295	389.619610199575	9.48017897186024
2056	0.766723982506561	-0.00973247611475852	-0.00742404937572553	-0.00107688795612553	518.587737379853	11.0592239383404
2057	0.899513363604916	0.0684588237163701	0.0516767178884392	0.00274358983592056	478.997367464866	11.6320103419727
2058	0.813663710574644	0.0613507926177593	0.0463155352452357	0.00246615524097905	433.91856656121	10.5290736474143
2059	1.15075988327686	0.0861211895816404	0.0650354241806907	0.00347515685798661	614.380911688948	14.8990698949731
2060	1.0011662483012	0.0744510212000272	0.0562519058673131	0.00301805908039793	534.957947024042	12.9679468076388
2061	1.01948881918569	0.0163570626526041	0.0121460407748491	9.82501341272478e-05	642.366665393573	14.2028851472889
2062	0.796258132871894	0.0593504399183504	0.0448820607861811	0.00242672934060787	425.426727331697	10.3104079849159
2063	0.79667659140049	0.0586019584329735	0.0443585238035471	0.00240332813514331	426.062646500171	10.3268998298529
2064	1.06877305182992	0.0773914694707018	0.0586490069848587	0.00318301161294903	572.192049314035	13.8717435036474
2065	0.827824990940573	0.0583021707477489	0.0442551401534136	0.00240301298522141	444.061611018698	10.7686206667891
2066	0.608164398702639	0.00649845564269851	0.00486128107384216	-5.39189229264066e-05	384.907232192124	8.51890429716675
2067	0.860303387155345	0.0579702309357018	0.0441505131332902	0.00239561549683874	462.784040292462	11.2306471939837
2068	0.929184378028162	0.0603000882454611	0.0460394330214705	0.0024933700699868	501.095741296353	12.1647719256972
2069	0.883743037857384	0.055017598624746	0.0421267969814652	0.00227406781096599	477.897446963593	11.6053826044417
2070	0.999329371429205	0.0594819053814659	0.045691690654832	0.00245541083007887	541.975417639331	13.1649914712669
2071	0.934928457345618	-0.000779796285091127	-0.000372744478723702	-0.000540572216656513	598.052215495423	13.2586314479856
2072	0.782679568202265	0.0437036037915984	0.0337062879351011	0.00180039394909034	426.118120098105	10.3545589671115
2073	0.592498281092409	0.0318156235850074	0.0245718062882857	0.00130907389878103	323.300955213026	7.85703501714947
2074	0.620637784696217	0.032146660378394	0.0248392618689149	0.00132164222033842	339.319517549563	8.24696888073421
2075	1.01723762542548	0.0500567134125277	0.0386905214492061	0.0020561099745087	557.645323890189	13.5538899716543
2076	1.13494675896007	-0.0124815405227205	-0.00945581405506502	-0.00115154078558611	732.857535309779	16.257692947926
2077	0.876737262363342	0.0401690547795512	0.0309292481124115	0.00164850216129457	482.211884316148	11.7207597035444
2078	0.871268916425797	0.0382865427105429	0.0293771607446571	0.00157026563684456	480.053973020696	11.6682386619173
2079	0.979510822662003	0.0414612605480112	0.0316533967917446	0.00170105890824379	540.468473661706	13.1365456150081
2080	0.96604825541645	0.0395279735581062	0.0299843218930359	0.00162233554651834	533.664148898984	12.9710452836947
2081	0.869819925646778	0.0343412856057889	0.0258811765350593	0.00141001817845492	481.08873813441	11.6930889031691
2082	0.965884262146705	0.03665907898398	0.0274584020967815	0.00150575305857223	534.938061590415	13.0018622411778
2083	0.946833155973184	0.0343984093917701	0.0256129304013025	0.00141275416094234	525.163736823587	12.7642576803296
2084	0.81473190318828	0.0281887138589101	0.0208736274297884	0.00115811718724164	452.630130812084	11.0012932406243
2085	0.975587431481849	0.0334898127966352	0.0246763096779348	0.00137631934531423	542.045232782722	13.1745503824053
2086	1.14800797487538	0.0389414910718856	0.0285772863124761	0.00160116208640179	638.021580837612	15.5072954120085
2087	1.16688732169665	0.0389434846296068	0.0284853991471216	0.00160047803528687	648.81712210053	15.7697111132737
2088	1.19246381696789	0.038971304652071	0.0284377252372077	0.00160185469315962	663.476961357938	16.126058851563
2089	0.801975671317077	0.0255348224780263	0.0186055544044306	0.00104984319523433	446.596419764456	10.854721918629
2090	0.909835921290026	0.028084955779332	0.0204481567464804	0.0011553259947647	507.183796143744	12.327355769945
2091	1.19857007745085	0.000703226145496758	-0.00100299882931429	-0.000311042333585104	727.204224313262	16.8436207965494
2092	0.858689856092271	0.0249759774185275	0.0181647896564095	0.00102691005202351	479.583695778368	11.6565792946167
2093	1.16497664336573	0.0326486313526446	0.0237295954357859	0.00134312253472379	651.382609188047	15.8322971916475
2094	1.12333651578388	0.0302690665945944	0.0219821128933201	0.00124520633738744	628.823051382922	15.2840097655045
2095	0.89802554276341	0.0238246818607976	0.0172976136336176	0.000980363461663256	502.919451195172	12.2238594078662
2096	1.06730198041943	-0.00359623069009035	-0.00400346414042531	-0.000452148904416022	650.251202580941	15.0608005321612
2097	0.897327937362536	0.0232135079696057	0.0168449244591703	0.000955076785879995	502.880433252084	12.2229707072005
2098	0.744761982483295	0.0188997347207718	0.0137097533185035	0.00077769510328304	417.597721104652	10.1501200735231
2099	1.09986407952434	0.0273421962188215	0.0198247354194761	0.00112453819334471	617.046748756881	14.9979597227853
2100	1.10103114189418	0.0267728342297919	0.0194033084313474	0.00110096963521065	618.05756704658	15.0225646044038
