# Supplementary material for: Climate and air pollution impacts on habitat suitability of Austrian forest ecosystems
Source: PLoS One. 2017 Sep 12;12(9):e0184194. doi: 10.1371/journal.pone.0184194 (PMC5595319; doi:10.1371/journal.pone.0184194)
Supplement: S1 File — (ZIP) [file pone.0184194.s004.zip › GrowUp/IF_AT02_ECHAM5A1B_bas.outgrowup]

1950	0.0123635815209373	0.00889829314185143	0.00699947722886696	0.000422522004116607	1.49685056694824	0.0497127028488564
1951	0.0130826761803097	0.00941583856871656	0.00740658310552197	0.000447096866676703	1.5839108776477	0.0526041092799978
1952	0.0273890335823122	0.0169477182136397	0.0133246002493776	0.000805016615147886	4.44667386218662	0.148415296687177
1953	0.0386340015131285	0.0211173471102835	0.016602357169863	0.0010028079846815	7.39324847644954	0.248021250318366
1954	0.0661960094267658	0.0324427906104707	0.0255118106579401	0.0015408331650903	14.1433131609446	0.476937157964137
1955	0.0855095363225885	0.0379745136769693	0.0298743611753841	0.0018044634506834	19.7895726948847	0.670860694017767
1956	0.0825959659424004	0.0131587901564565	0.00928373080421309	0.000412681074108159	50.3905261225861	0.989361447730579
1957	0.108470171472664	0.0471925097549786	0.0371592637219101	0.00224676912575332	25.247826989087	0.86505696233908
1958	0.169984213145284	0.0663600987761732	0.0522861407863402	0.00316365213822749	42.4276947249688	1.46142160028146
1959	0.142537546856191	0.0505792859444705	0.0398792920182559	0.00241475706739854	37.4290815332295	1.29599909520405
1960	0.197209013518455	0.0642147591089358	0.0506590393782638	0.00306923652917498	53.8270930934946	1.8733332007688
1961	0.24390863585152	0.00414274414763306	-0.000314894778306836	-0.000511342896883578	169.9005541367	3.40826796641842
1962	0.232403052094944	0.0792243916780175	0.0625169609205194	0.00378862560875193	61.3294466512034	2.15874106050258
1963	0.254522904932099	0.0787294632169162	0.0621352915084784	0.00376605919522605	69.9048155920397	2.47553863928673
1964	0.316304815894726	0.0896650963237119	0.0707566340649191	0.00428765159084217	89.5487735729618	3.18938891177161
1965	0.351777532016785	0.0921052793980557	0.0726460627102888	0.0044002380697147	101.987897007493	3.65193870922652
1966	0.382387020792153	-0.0215578484772218	-0.0230983653821422	-0.00221902712066101	279.58235939733	5.73168816310151
1967	0.444358303882943	0.126847342843464	0.0998718254773438	0.00603841915334159	123.49974461641	4.46518265617546
1968	0.433972420091674	0.113334506356962	0.0890886849449343	0.00537777112879858	124.074589905925	4.50496695532445
1969	0.554374998236169	0.133580705068949	0.104767170015391	0.00630981761866038	162.084008106469	5.90688542051017
1970	0.714784951308038	0.160043740583758	0.125155599383889	0.00751567990701786	212.819714815992	7.78032297476109
1971	0.586100543782056	-0.104644820432985	-0.0949104397826832	-0.0074134075111143	508.170445827793	9.81515417062161
1972	0.566338614773207	0.153767372913767	0.119897588747168	0.00717833460136768	157.374593542452	5.7837189459547
1973	0.653593199453982	0.162723225050174	0.126443885002604	0.0075433679220245	186.653393499393	6.87439142830208
1974	0.719344334543041	0.165912405582177	0.128449143200776	0.00763338872983732	209.916664892253	7.74382384679323
1975	0.700998248730908	0.150176142903224	0.115813408795681	0.0068546038318067	208.524054919273	7.70148908537064
1976	0.789636807860571	-0.158938022357701	-0.141873443414133	-0.0109489972338465	705.284567659243	13.519804441043
1977	0.569249898736596	0.150490864555175	0.115938206133871	0.0068550696632667	158.207050744434	5.85009513298204
1978	0.698430001349917	0.170047179359177	0.130542833243938	0.00769070228049759	199.470018356974	7.37683152717553
1979	0.7294930351277	0.165291951730727	0.126484861846599	0.00742692719018312	212.9159233288	7.87322123357507
1980	0.796588818434808	0.169449374053069	0.129298960719123	0.00756906985046745	236.65530241883	8.74864758843805
1981	0.944215695304556	-0.0629853701391717	-0.0631597628158709	-0.00579773389328286	661.289254762331	14.326876084823
1982	0.772852279305655	0.181713134872665	0.138509271247176	0.00810041493232647	223.900241427823	8.23967393020328
1983	0.997206102893509	0.220521332915566	0.167621508297984	0.00977350016944035	295.326393447384	10.8231039808637
1984	0.970840842435547	0.203204400627299	0.154023945433939	0.00895402979980187	293.054857523932	10.6944039783664
1985	0.88055309944816	0.170791034166397	0.129002220946554	0.00747051726397378	272.095914910073	9.88637964592653
1986	0.918049103614442	-0.10313071184248	-0.0936917549158932	-0.00772992720921399	694.954003272834	14.587594055607
1987	0.657379264877612	0.138947332798028	0.104712606846196	0.00604853267801364	201.049599112195	7.213519124585
1988	0.800374698103833	0.157639378653801	0.118307567927547	0.00680203336947991	251.319283542831	8.9411438601002
1989	0.895272141742372	0.165238389227106	0.123440326455017	0.00705917653552202	287.936983060205	10.1529233507668
1990	0.861681991421444	0.149788026126047	0.111330863483162	0.00632907152645268	283.359696113079	9.89766247507789
1991	0.773429121280795	-0.0406294285659557	-0.0406269975099563	-0.00385484446304702	516.118845739719	11.5914500411664
1992	0.961899311439058	0.175464173915832	0.129789893300113	0.00733567674113013	319.291914703548	10.9205571242517
1993	0.743866715643996	0.129143573412204	0.0950776001880742	0.00534420601613963	252.421519987789	8.53405820814963
1994	0.841866074467118	0.139932067992541	0.102569168727492	0.00573657842081245	291.651861221312	9.74268976047195
1995	0.837277669417128	0.134589562294976	0.0982897214114134	0.00547415285906271	295.539021036989	9.75124951625594
1996	0.975981019600262	-0.0888781321281119	-0.0799382075418032	-0.00677767557145348	725.20146171296	15.2501717942122
1997	0.820829979303613	0.14645561066498	0.107077931458537	0.00597731450893415	291.496325430611	9.34762929492158
1998	0.765942765754429	0.133483340481755	0.0974541676783598	0.00543506656111066	277.843998609876	8.76658113347269
1999	0.800052963751432	0.136878474324079	0.0998984424256123	0.00557468150494322	296.176548411483	9.19308626025039
2000	0.707668376385601	0.11934520369673	0.08716107278791	0.00487386260988061	267.152997581228	8.15685111805262
2001	0.765336400326142	-0.0185633190153783	-0.020979172001213	-0.00248646615312256	524.215607514393	11.194339834058
2002	1.0552248519271	0.189090119678749	0.138694054315086	0.00780931821922961	401.851742171186	12.005505598338
2003	0.84135490491049	0.146618438798228	0.107586428437099	0.00606671000938442	323.938566276542	9.63261862813349
2004	0.901322077197069	0.152696531310321	0.11206766227239	0.00632820089683785	350.657149651709	10.3825103078113
2005	1.0512026878063	0.172598563882413	0.126647089733393	0.00715586666242696	413.287936852453	12.1879672759973
2006	0.857141468000119	-0.0383433449331268	-0.0355483576874496	-0.00348541281231949	616.898382092907	12.8349009679492
2007	0.772013398661061	0.130193488888153	0.0955261148349659	0.00540102420853558	302.754686561526	8.89955654319923
2008	0.977380749026025	0.158314461812922	0.115933089105327	0.00654401941163497	386.244743486619	11.3585307046978
2009	0.909732682477956	0.141461549419177	0.103302347122516	0.00581496602063737	362.283249853866	10.6543091803681
2010	0.77311492113298	0.115400382507985	0.0839671471555943	0.00470806168273699	310.277316781103	9.12053094374606
2011	0.95334990262989	-0.0113612760943525	-0.0149613978244046	-0.00214175337914191	621.366584390211	13.7457165816452
2012	0.99316100356139	0.148379514319325	0.107435937259561	0.00598885213786213	400.443543775529	11.7064951483833
2013	0.986166921063554	0.142765588446995	0.103059734151802	0.00572687963846029	401.694818986496	11.6869313503411
2014	0.863232184545052	0.12144891649365	0.0874435609522135	0.0048461326645059	355.056826855353	10.2787970762286
2015	1.04673307586417	0.144109146042612	0.103559395785284	0.00572907853278673	434.235892283102	12.5076729340424
2016	0.96195669845049	-0.0317717929647122	-0.030225900876848	-0.0031335932923712	661.488559153158	14.2011542276656
2017	0.908017543471217	0.129865700041661	0.093389397421174	0.00517363652306747	377.917841466585	10.7787603120495
2018	0.834903791477422	0.117467415893297	0.0844865107639232	0.00468564303828339	350.087059392254	9.93990863602365
2019	1.02294414550471	0.141884458594694	0.102153287661019	0.0056778170164375	431.803241923465	12.2105096012236
2020	0.766908982856212	0.105012899988383	0.0757400449093966	0.0042227753321205	325.629442157637	9.17648899883017
2021	0.823772719836834	0.00185205936125105	-0.00256568876004404	-0.00106200140916267	528.029196199966	11.7028342832254
2022	1.06200741533064	0.148997193766575	0.107906818062004	0.0060560906631737	451.606007965788	12.6606564214897
2023	0.871368475954184	0.120163068687022	0.0870980442002266	0.00490093490123223	372.378194363948	10.4196916071548
2024	0.962319730824032	0.130340563910151	0.0945151333867738	0.00532985072255608	413.144006521901	11.5424609104794
2025	0.95097218091993	0.126043278704759	0.0913884650498978	0.00516283166984713	410.240634724006	11.4465232154276
2026	0.805742150940483	-0.0064803435760903	-0.00803942379385679	-0.00132505161670218	528.210905174526	11.5851619791122
2027	0.869128374886718	0.115917951075686	0.0839597494963691	0.00475434836923668	375.285782238453	10.4480886221992
2028	0.991621560523742	0.129099175145507	0.093327511585396	0.00528782371090855	430.208772494332	11.9637403149951
2029	1.05794207757529	0.134439006513528	0.096929440504567	0.00549163050681657	461.14400985268	12.8077093105232
2030	0.953079025123496	0.118216182723388	0.0849552381852266	0.00481086731307446	417.425337149841	11.576006143137
2031	1.06082637631475	0.00215320048251827	-0.00279417292778246	-0.00114186481970905	670.757101912516	15.043919368682
2032	0.87121286418398	0.107348381130903	0.0768450062582706	0.00434221576376734	383.1384860665	10.5867071351668
2033	1.05072720345632	0.126087859163801	0.0901310313081593	0.00508510431748621	464.787986879815	12.8167654085031
2034	0.991436045173602	0.115737927588979	0.082682691782758	0.00465647669618074	441.241153391255	12.1417659587758
2035	1.19597792889815	0.136241320822698	0.0973782666799768	0.00547142021278145	535.330137139287	14.6992324383027
2036	0.714927009686685	-0.0101485654214098	-0.0100199773605148	-0.00128800019237191	466.577402017946	10.3279810927488
2037	0.851518384144522	0.0960919658935394	0.069044740306829	0.00385919838563095	383.565255733637	10.4879229270072
2038	1.14477787008636	0.125218659443257	0.0903251850248799	0.00503066488101047	519.143908260354	14.1675541388238
2039	1.2380021806675	0.130859948172705	0.0949065103601702	0.00526421821107691	565.333777943366	15.4009387870122
2040	1.13619483771009	0.115719865900889	0.0844994875368709	0.0046645200060239	522.50542292397	14.2123374654352
2041	1.03280661321295	-0.00614124109892517	-0.00562003628219194	-0.00126374318577783	652.252447412314	14.8018914247021
2042	1.01710714397438	0.100093852314542	0.0740509518028989	0.00405316646310995	471.598409356363	12.7958700830042
2043	1.17944158037918	0.111931426578034	0.0833073280014203	0.00453811033418279	550.05427493035	14.9095714631401
2044	0.985014117761418	0.0902421655333966	0.0675334476490449	0.00366231969308771	461.828714848991	12.5069122636488
2045	0.607912858406445	0.0532788349148559	0.0400754184571348	0.00216264909590334	286.712091295469	7.75812750571902
2046	1.04927636196652	-0.0227617043080154	-0.0164524745650257	-0.00196271171070379	677.84475081763	15.3226520475383
2047	1.04916370179909	0.0884024560212662	0.0669039429167702	0.00358640432133696	497.834443278838	13.4496974331869
2048	1.10263278707015	0.0893765050871328	0.0677873494157368	0.00361839797335636	525.625927382773	14.1888350039575
2049	0.680553990044449	0.0532168913162958	0.0403960815491085	0.00214894824468005	325.771419191903	8.78602370771536
2050	1.18378556162621	0.0895667927916884	0.0679615476729471	0.00360395152792593	568.798784054483	15.3250635795479
2051	1.27786057363044	-0.00771281104614572	-0.00532882865732576	-0.00132692186169582	781.912023272289	18.2926861164096
2052	1.06600599689316	0.0786112321015844	0.0595063971083146	0.0031478181864703	514.324004298148	13.8264492299201
2053	1.14350519137272	0.0820166177636595	0.0620547469795661	0.00327725510906399	553.55117168555	14.8636293985816
2054	1.22901928091608	0.0858924823675946	0.0649647964016326	0.00342827515709499	596.796125902626	16.0062886094918
2055	1.10679352365041	0.0762359524660568	0.0576318711197054	0.00304305870017128	538.587806036621	14.4290540466845
2056	1.10988034245426	-0.0128769718221807	-0.00982270837251042	-0.00142482300528289	686.139847951173	15.9689748694677
2057	1.02865373976486	0.0716055744853503	0.0540520691277117	0.00286970058333448	501.014767890183	13.3962778621979
2058	0.989169996450697	0.0682134889252574	0.0514963884851867	0.00274201923138306	482.456673689633	12.8901872824657
2059	1.44970893957445	0.0992204769356393	0.0749275043257806	0.00400373848237108	707.830063356739	18.9007736010604
2060	1.53735833187597	0.1045456461476	0.078990076309794	0.00423802026602315	751.198886623221	20.0516091171448
2061	1.00803768792225	0.0147834617164125	0.0109775534039653	8.87981618308058e-05	580.568969345706	14.0497902973497
2062	1.08028013163467	0.0736293846357869	0.055680101468814	0.00301056889000955	527.778870453909	14.085806126907
2063	0.942062796718759	0.0633571145948864	0.0479579207083289	0.00259834210560637	460.634774685672	12.295697501759
2064	1.33094119290005	0.0881013239826502	0.0667651771050794	0.00362349415602094	651.375112291885	17.3917474860223
2065	0.854213682070602	0.054982293053038	0.041735137025103	0.00226617915712513	418.775584467872	11.1852299915922
2066	0.776287972532359	0.00757625916094523	0.00566755046039406	-6.28616637906072e-05	448.746148984823	10.8737741713077
2067	1.07847846715317	0.0663891326830591	0.0505624046535577	0.0027435259875646	529.993249270579	14.1674722862749
2068	0.969405830519437	0.0574543310350115	0.0438666824949284	0.0023756998300014	477.447404114574	12.7681639830442
2069	1.0399537280641	0.0591089569296674	0.0452595367774245	0.00244317781316382	513.436069829909	13.7357971971223
2070	1.24969621641132	0.0678897077750225	0.0521502380666816	0.00280248459851156	618.583962447257	16.5540464771589
2071	0.920593242982806	-0.000700336878365383	-0.00033476269334469	-0.000485489179651627	537.112101849294	13.0411079164108
2072	1.1964627647727	0.060947745198664	0.047005786032141	0.00251077582044777	594.251648722517	15.9102031839695
2073	0.906208162953538	0.0443813264875692	0.0342765356886988	0.00182609766999928	450.989910938405	12.0764599432815
2074	0.972784082076452	0.0459452049746744	0.0355011987109537	0.00188894031298644	484.968099398609	12.9878008599084
2075	1.25890405364761	0.0564728721284966	0.043649786840361	0.00231965759948388	629.123067061435	16.8497182401586
2076	1.53043563291336	-0.0153339401994424	-0.0116167461054567	-0.00141470177589486	900.337069826819	21.8795046052204
2077	1.2103762928114	0.0505358509144685	0.0389114426536401	0.00207394622334433	606.660724996479	16.2494355613939
2078	1.2165247578232	0.0487074598624724	0.0373731023106916	0.00199766406327843	610.71614116485	16.3583038575035
2079	1.10081890355242	0.0424489921573994	0.0324074756630203	0.00174158323458833	553.344054101314	14.8216626201666
2080	0.850680378183069	0.0317059084103191	0.0240508196629059	0.00130129671770555	428.059045374265	11.4658674360295
2081	1.07927242300511	0.038809366503067	0.0292485283518442	0.00159347302520379	543.68230045555	14.5629485618746
2082	0.992739340044412	0.0343127737970929	0.025700971385239	0.00140937976416832	500.700214286029	13.4116472918375
2083	1.2845293007296	0.0424927650794678	0.031639958177825	0.00174519205211641	648.741022962511	17.3770233562227
2084	0.804207289316878	0.0253320950825226	0.0187583128983876	0.00104075463856737	406.761002589059	10.8953840483894
2085	1.49923396479065	0.0468550348036595	0.0345242105653597	0.00192558528819627	758.366384470918	20.3133295302285
2086	1.52439376525155	0.0470756254514097	0.0345465360938651	0.00193561429189513	771.292113955856	20.6594826333746
2087	1.42709611992759	0.0433585411244677	0.0317148134563278	0.00178192561276439	722.374079731619	19.3491103701041
2088	1.72912069980875	0.0514419141950582	0.0375376455732112	0.00211443964768804	875.786048768044	23.4582171887643
2089	1.1336174183733	0.0328548740976345	0.0239391970709915	0.00135080108864529	574.621936629561	15.3913687154105
2090	1.08625768253021	0.030518811366329	0.0222202037075739	0.00125544709337901	551.136584447126	14.7622421196352
2091	1.56343387293828	0.00083466963550017	-0.00119047431986402	-0.000369180800317383	863.12957606684	21.9643889754856
2092	1.25166348074213	0.0331306039983107	0.0240955716260651	0.00136219494858437	636.167195486525	17.0396428126733
2093	1.4981510093293	0.0382047601412626	0.027767886870393	0.00157169449846756	762.234596465046	20.4162486159511
2094	1.12774287313576	0.0276484867886855	0.0200789857863306	0.00113740114386588	574.381961011196	15.3845987203464
2095	1.23097028247429	0.029712797365596	0.0215726065853475	0.00122265392886381	627.212729718215	16.7995764133065
2096	1.10428860886388	-0.00338456736486325	-0.00376783227878614	-0.000425536779429101	611.979371980512	15.5721952982805
2097	1.21405146889194	0.0285734364653571	0.0207343663623804	0.00117560111537692	618.993998150281	16.5792970853056
2098	1.11611875689239	0.0257671712063711	0.0186913502318497	0.00106027958427515	569.336667105058	15.2491958285148
2099	1.29585347846512	0.029305545253636	0.0212482814594422	0.00120528741183636	661.354752726704	17.7137447537378
2100	1.29728858626697	0.0286952993391647	0.0207965932492901	0.00118002647663449	662.438154399887	17.7426869252023
