# Supplementary material for: Climate and air pollution impacts on habitat suitability of Austrian forest ecosystems
Source: PLoS One. 2017 Sep 12;12(9):e0184194. doi: 10.1371/journal.pone.0184194 (PMC5595319; doi:10.1371/journal.pone.0184194)
Supplement: S1 File — (ZIP) [file pone.0184194.s004.zip › GrowUp/IF_AT02_ECHAM5A1B_GPx.outgrowup]

1950	0.0123635815209373	0.00889829314185143	0.00699947722886696	0.000422522004116607	1.49685056694824	0.0497127028488564
1951	0.0130826761803097	0.00941583856871656	0.00740658310552197	0.000447096866676703	1.5839108776477	0.0526041092799978
1952	0.0273890335823122	0.0169477182136397	0.0133246002493776	0.000805016615147886	4.44667386218662	0.148415296687177
1953	0.0386340015131285	0.0211173471102835	0.016602357169863	0.0010028079846815	7.39324847644954	0.248021250318366
1954	0.0661960094267658	0.0324427906104707	0.0255118106579401	0.0015408331650903	14.1433131609446	0.476937157964137
1955	0.0855095363225885	0.0379745136769693	0.0298743611753841	0.0018044634506834	19.7895726948847	0.670860694017767
1956	0.0825959659424004	0.0131587901564565	0.00928373080421309	0.000412681074108159	50.3905261225861	0.989361447730579
1957	0.108470171472664	0.0471925097549786	0.0371592637219101	0.00224676912575332	25.247826989087	0.86505696233908
1958	0.169984213145284	0.0663600987761732	0.0522861407863402	0.00316365213822749	42.4276947249688	1.46142160028146
1959	0.142537546856191	0.0505792859444705	0.0398792920182559	0.00241475706739854	37.4290815332295	1.29599909520405
1960	0.197209013518455	0.0642147591089358	0.0506590393782638	0.00306923652917498	53.8270930934946	1.8733332007688
1961	0.24390863585152	0.00414274414763306	-0.000314894778306836	-0.000511342896883578	169.9005541367	3.40826796641842
1962	0.232403052094944	0.0792243916780175	0.0625169609205194	0.00378862560875193	61.3294466512034	2.15874106050258
1963	0.254522904932099	0.0787294632169162	0.0621352915084784	0.00376605919522605	69.9048155920397	2.47553863928673
1964	0.316304815894726	0.0896650963237119	0.0707566340649191	0.00428765159084217	89.5487735729618	3.18938891177161
1965	0.351777532016785	0.0921052793980557	0.0726460627102888	0.0044002380697147	101.987897007493	3.65193870922652
1966	0.382387020792153	-0.0215578484772218	-0.0230983653821422	-0.00221902712066101	279.58235939733	5.73168816310151
1967	0.444358303882943	0.126847342843464	0.0998718254773438	0.00603841915334159	123.49974461641	4.46518265617546
1968	0.433972420091674	0.113334506356962	0.0890886849449343	0.00537777112879858	124.074589905925	4.50496695532445
1969	0.554374998236169	0.133580705068949	0.104767170015391	0.00630981761866038	162.084008106469	5.90688542051017
1970	0.714784951308038	0.160043740583758	0.125155599383889	0.00751567990701786	212.819714815992	7.78032297476109
1971	0.586100543782056	-0.104644820432985	-0.0949104397826832	-0.0074134075111143	508.170445827793	9.81515417062161
1972	0.566338614773207	0.153767372913767	0.119897588747168	0.00717833460136768	157.374593542452	5.7837189459547
1973	0.653593199453982	0.162723225050174	0.126443885002604	0.0075433679220245	186.653393499393	6.87439142830208
1974	0.719344334543041	0.165912405582177	0.128449143200776	0.00763338872983732	209.916664892253	7.74382384679323
1975	0.700998248730908	0.150176142903224	0.115813408795681	0.0068546038318067	208.524054919273	7.70148908537064
1976	0.789636807860571	-0.158938022357701	-0.141873443414133	-0.0109489972338465	705.284567659243	13.519804441043
1977	0.569249898736596	0.150490864555175	0.115938206133871	0.0068550696632667	158.207050744434	5.85009513298204
1978	0.698430001349917	0.170047179359177	0.130542833243938	0.00769070228049759	199.470018356974	7.37683152717553
1979	0.7294930351277	0.165291951730727	0.126484861846599	0.00742692719018312	212.9159233288	7.87322123357507
1980	0.796588818434808	0.169449374053069	0.129298960719123	0.00756906985046745	236.65530241883	8.74864758843805
1981	0.944215695304556	-0.0629853701391717	-0.0631597628158709	-0.00579773389328286	661.289254762331	14.326876084823
1982	0.772852279305655	0.181713134872665	0.138509271247176	0.00810041493232647	223.900241427823	8.23967393020328
1983	0.997206102893509	0.220521332915566	0.167621508297984	0.00977350016944035	295.326393447384	10.8231039808637
1984	0.970840842435547	0.203204400627299	0.154023945433939	0.00895402979980187	293.054857523932	10.6944039783664
1985	0.88055309944816	0.170791034166397	0.129002220946554	0.00747051726397378	272.095914910073	9.88637964592653
1986	0.918049103614442	-0.10313071184248	-0.0936917549158932	-0.00772992720921399	694.954003272834	14.587594055607
1987	0.657379264877612	0.138947332798028	0.104712606846196	0.00604853267801364	201.049599112195	7.213519124585
1988	0.800374698103833	0.157639378653801	0.118307567927547	0.00680203336947991	251.319283542831	8.9411438601002
1989	0.895272141742372	0.165238389227106	0.123440326455017	0.00705917653552202	287.936983060205	10.1529233507668
1990	0.861681991421444	0.149788026126047	0.111330863483162	0.00632907152645268	283.359696113079	9.89766247507789
1991	0.773429121280795	-0.0406294285659557	-0.0406269975099563	-0.00385484446304702	516.118845739719	11.5914500411664
1992	0.961899311439058	0.175464173915832	0.129789893300113	0.00733567674113013	319.291914703548	10.9205571242517
1993	0.743866715643996	0.129143573412204	0.0950776001880742	0.00534420601613963	252.421519987789	8.53405820814963
1994	0.841866074467118	0.139932067992541	0.102569168727492	0.00573657842081245	291.651861221312	9.74268976047195
1995	0.837277669417128	0.134589562294976	0.0982897214114134	0.00547415285906271	295.539021036989	9.75124951625594
1996	0.975981019600262	-0.0888781321281119	-0.0799382075418032	-0.00677767557145348	725.20146171296	15.2501717942122
1997	0.820829979303613	0.14645561066498	0.107077931458537	0.00597731450893415	291.496325430611	9.34762929492158
1998	0.765942765754429	0.133483340481755	0.0974541676783598	0.00543506656111066	277.843998609876	8.76658113347269
1999	0.800052963751432	0.136878474324079	0.0998984424256123	0.00557468150494322	296.176548411483	9.19308626025039
2000	0.707668376385601	0.11934520369673	0.08716107278791	0.00487386260988061	267.152997581228	8.15685111805262
2001	0.765336400326142	-0.0185633190153783	-0.020979172001213	-0.00248646615312256	524.215607514393	11.194339834058
2002	1.0552248519271	0.189090119678749	0.138694054315086	0.00780931821922961	401.851742171186	12.005505598338
2003	0.84135490491049	0.146618438798228	0.107586428437099	0.00606671000938442	323.938566276542	9.63261862813349
2004	0.901322077197069	0.152696531310321	0.11206766227239	0.00632820089683785	350.657149651709	10.3825103078113
2005	1.0512026878063	0.172598563882413	0.126647089733393	0.00715586666242696	413.287936852453	12.1879672759973
2006	0.857141468000119	-0.0383433449331268	-0.0355483576874496	-0.00348541281231949	616.898382092907	12.8349009679492
2007	0.772013398661061	0.130193488888153	0.0955261148349659	0.00540102420853558	302.754686561526	8.89955654319923
2008	0.977380749026025	0.158314461812922	0.115933089105327	0.00654401941163497	386.244743486619	11.3585307046978
2009	0.909732682477956	0.141461549419177	0.103302347122516	0.00581496602063737	362.283249853866	10.6543091803681
2010	0.77311492113298	0.115400382507985	0.0839671471555943	0.00470806168273699	310.277316781103	9.12053094374606
2011	0.950597141966692	-0.0113284708527198	-0.0149181973716811	-0.00213556914978801	619.572412611081	13.7060263610986
2012	0.984661889204381	0.147522634197733	0.10681550310189	0.00595426698389645	398.131013544822	11.60017942301
2013	0.972082836225267	0.141528898240647	0.102166991262701	0.00567727121363705	398.215184615319	11.5080861167748
2014	0.845921757039746	0.120046200454179	0.086433601464411	0.00479016058822755	350.955975894039	10.0572788241395
2015	1.01966478471984	0.142028598347906	0.102064277202716	0.00564636607863994	427.966696264264	12.159637338758
2016	0.931277004102603	-0.0312213540861981	-0.0297022442170174	-0.0030793045218417	650.028424654153	13.7588379464255
2017	0.874082513849721	0.127240825032905	0.091501789721104	0.00506906580724774	370.279280267513	10.3426630658823
2018	0.798783406420796	0.114753955235996	0.0825348987250679	0.00457740614601967	342.000157547456	9.47451456053283
2019	0.972622054352596	0.138197286028409	0.0994986149537323	0.0055302667396366	420.581906736917	11.5607108612822
2020	0.724601963307491	0.101980693456249	0.0735530806512553	0.0041008443412879	316.227019010818	8.62911979343883
2021	0.774654843761321	0.00179678890749898	-0.00248912167751898	-0.00103030841864745	512.2713787785	11.0099714639549
2022	0.997082345390345	0.144406472220849	0.104582123535314	0.00586949771341751	437.691669188404	11.8195321671573
2023	0.816275745659729	0.116344420586296	0.0843301656440588	0.00474518866441535	360.544431293505	9.70478928652105
2024	0.899451522323397	0.12607230485264	0.0914200487711506	0.00515531423952066	399.614790482073	10.7253281669754
2025	0.886816460762222	0.121793721370415	0.0883072970104902	0.00498876646451418	396.409345058645	10.6111101016395
2026	0.749367767688262	-0.00625558480890716	-0.00776059120426434	-0.00127909464477205	509.890883949457	10.7851885681722
2027	0.807010784107595	0.111785331570152	0.080966479729016	0.00458484992120098	361.906376120281	9.63957552901372
2028	0.918602090710375	0.124371648815333	0.0899099198939515	0.00509418710715437	414.454812043796	11.011537255727
2029	0.977745906346709	0.12938578990137	0.0932861120415919	0.00528521423504737	443.810792123568	11.7600323971326
2030	0.878762631939588	0.113658296326072	0.0816797448002713	0.00462538182216787	401.331286214854	10.6034859623101
2031	0.976403872701523	0.00207018271825053	-0.00268644213758188	-0.00109783962781546	644.895713054585	13.8543473698543
2032	0.802300276750929	0.103209508475243	0.0738822070825797	0.00417479937704309	368.366382504194	9.68382126712866
2033	0.967471439364162	0.121226476188054	0.086655982527937	0.00488904547627128	446.867844355911	11.7239473897609
2034	0.912735252787707	0.111275591607064	0.079494817606074	0.00447694381579161	424.228871276855	11.1067563332269
2035	1.10088773584868	0.130988465852892	0.0936237969714316	0.00526046676133915	514.690205330211	13.446528747568
2036	0.657724644619966	-0.00975728220433335	-0.00963365192299189	-0.00123834067519491	448.588267662895	9.51468019368032
2037	0.783772788993276	0.0923870901806917	0.0663826844410342	0.00371040498508979	368.776697844894	9.59455064761325
2038	1.05349411183359	0.120390788914719	0.0868426505471494	0.00483670498057738	499.128044922544	12.9610113074414
2039	1.13903718601798	0.125814574823733	0.0912473405018484	0.00506125354055537	543.537040161195	14.0896101683964
2040	1.04512308600169	0.11125822629675	0.0812415658551533	0.00448467701164125	502.359954640316	13.0024050496599
2041	0.949489716973132	-0.00590446235491074	-0.00540335286091317	-0.00121501891010371	627.104515131059	13.6220084848857
2042	0.93535612085997	0.0962346817897513	0.0711958788496432	0.00389689452247819	453.415687452455	11.7067694595574
2043	1.08441082052064	0.107615852221976	0.080095370650515	0.004363141130431	528.846646332187	13.6406610806189
2044	0.905469800614084	0.0867628319153304	0.0649296604575432	0.00352111705291447	444.022668597056	11.4425440502212
2045	0.558692352496843	0.0512246417297195	0.0385302898593024	0.00207926703543326	275.657757525285	7.09791788912137
2046	0.963786811032925	-0.0218841149623336	-0.0158181408528843	-0.00188703834008752	651.710093970585	14.1011393804105
2047	0.96402099293955	0.0849940533600891	0.0643244266075638	0.00344812863779757	478.640177444312	12.3051992282277
2048	1.01297407093205	0.0859305474577158	0.0651737729095914	0.00347888875792666	505.360146427048	12.9814655246628
2049	0.625122132780044	0.0511650863988126	0.0388385896190202	0.00206609442765333	313.211132723822	8.03841357866695
2050	1.08722757659801	0.0861134985208726	0.0653412548624118	0.00346499930271195	546.868451159895	14.0210825098435
2051	1.1731866326041	-0.00741543960559982	-0.00512337289745167	-0.00127576169931877	751.764998620774	16.8114197384708
2052	0.978973345794239	0.0755803351700671	0.057212097024477	0.00302645241942548	494.493974863951	12.6500609687104
2053	1.05004188899788	0.0788544244171404	0.0596621939413005	0.00315089883416137	532.208718414604	13.5990281158694
2054	1.1284645362509	0.0825808530458211	0.0624600448946736	0.00329609622571011	573.786340934465	14.6444899082366
2055	1.01619018001624	0.0732966356760327	0.0554098443601122	0.00292573198959566	517.82227310922	13.2014409564825
2056	1.01870964496602	-0.0123804934775512	-0.00944398874339993	-0.00136988821340625	659.685369320695	14.6757061594147
2057	0.944487437628492	0.0688447843261689	0.0519680634954168	0.00275905778509972	481.697882986498	12.2564423555326
2058	0.908200477656268	0.0655834823887298	0.0495109184490183	0.00263629925406709	463.855305758058	11.7933176366808
2059	1.3309965491393	0.0953949798527377	0.0720386354341978	0.00384937226323926	680.539307192387	17.2922396448618
2060	1.41142173845006	0.100514834396644	0.0759445728428302	0.00407462119089609	722.236022926042	18.3448445955175
2061	0.925257646197133	0.0142134776625362	0.0105543081241477	8.5374502526375e-05	558.184830836718	12.8930361322309
2062	0.991760894378061	0.0707905654238741	0.0535333262030311	0.00289449484095941	507.430081658546	12.886306848863
2063	0.864810314041755	0.060914348095981	0.0461088781373005	0.00249816167458682	442.874761417583	11.2483591435025
2064	1.22170061821049	0.0847045316238107	0.064191010983901	0.00348378845461859	626.261006122413	15.9099102923027
2065	0.784004672911929	0.0528624221535857	0.0401260171148289	0.00217880544130901	402.629474045409	10.231927039818
2066	0.712262512730747	0.00728415254934022	0.00544903510526733	-6.04379996550951e-05	431.444507862715	9.97700814490457
2067	0.989631915499784	0.0638294651501148	0.0486129448496894	0.00263774791648054	509.559083948462	12.9592622377167
2068	0.889409850087073	0.0552391494257045	0.0421753797406615	0.00228410348769179	459.039171176287	11.6789621202606
2069	0.953983308723633	0.0568299803585865	0.0435145318020117	0.00234897982212483	493.640275170861	12.5637147832429
2070	1.14620083272487	0.0652721847891085	0.0501395585198969	0.00269443334752396	594.734136111442	15.141098535168
2071	0.844071491476739	-0.000673335025844829	-0.000321855743626185	-0.000466770891875785	516.403465464201	11.9636814316968
2072	1.09712329563897	0.058597873189702	0.0451934535086631	0.00241397155308698	571.339967395163	14.551548623152
2073	0.830865006550292	0.0426701813665512	0.0329549860314224	0.00175569152476167	433.601760407421	11.0449660562323
2074	0.8918101534072	0.0441737637053692	0.0341324315340296	0.00181611123697029	466.269902142884	11.8782481308128
2075	1.15395466401669	0.0542955311776889	0.0419668466108417	0.00223022199451382	604.866900066886	15.4099866498179
2076	1.40242366992345	-0.0147427321614039	-0.0111688564186529	-0.00136015721328031	865.62410592437	20.0694679666302
2077	1.10927837237778	0.0485874149038187	0.0374111917481788	0.00199398414825125	583.270605280663	14.8605933939741
2078	1.11481465585827	0.0468295184195956	0.0359321629170897	0.00192064308653341	587.169662769846	14.9599997464915
2079	1.00870925058307	0.0408123491912949	0.0311579885869452	0.00167443558735549	532.009586356529	13.5545959697702
2080	0.779455704800924	0.0304834706244869	0.0231235278043763	0.00125112454608012	411.555006289156	10.4856134695814
2081	0.988851198163094	0.0373130511966706	0.0281208361320041	0.00153203584411109	522.72034664669	13.3178575404471
2082	0.909510040041075	0.0329898269607036	0.024710057068976	0.00135504039448333	481.39545716012	12.2649572085155
2083	1.17675818939838	0.0408544344255911	0.0304200631375007	0.0016779052650472	623.72847547686	15.8912785278288
2084	0.73668080121382	0.0243554029839265	0.0180350763902676	0.00100062780228499	391.078120618517	9.96382572600794
2085	1.37334388593016	0.0450485145721863	0.0331931116744228	0.00185134334610551	729.127174167122	18.5765593540865
2086	1.39637701794791	0.0452606002328053	0.0332145764305673	0.00186098567635168	741.554545430388	18.8931589880661
2087	1.30722684638815	0.0416868300249725	0.0304920323318161	0.00171322254416294	694.522571453045	17.6948698389003
2088	1.58383980255407	0.0494585444434723	0.0360903621285604	0.00203291632756281	842.019662249046	21.4527404920542
2089	1.03833433630046	0.0315881373422656	0.023016208879537	0.00129872025025601	552.467089059401	14.0755881679856
2090	0.994911861682881	0.0293421427243183	0.0213634921991225	0.00120704267786129	529.887226842743	13.5002918612055
2091	1.43176039608941	0.00080248851367525	-0.00114457496341502	-0.00035494684258713	829.851166434203	20.1176244165427
2092	1.14631719166321	0.0318532363332418	0.0231665543323249	0.00130967481400033	611.6394384576	15.5831181874623
2093	1.37199212598327	0.0367317557475409	0.0266972815528038	0.00151109699979801	732.846245236346	18.6711614426463
2094	1.03272639147838	0.0265824850033346	0.019304830048266	0.00109354805131553	552.23636582579	14.069642052157
2095	1.12723714939859	0.0285672050125108	0.020740863520694	0.00117551387085642	603.030216773309	15.3637313909512
2096	1.01111644551682	-0.00325407361013591	-0.00362256154600476	-0.000409129987619086	588.38418906453	14.2631826535173
2097	1.11171594456341	0.0274717727642483	0.0199349420854083	0.00113027520306098	595.128362674717	15.1623824743474
2098	1.02201748007556	0.0247737045215804	0.0179706955041586	0.00101939995355804	547.385595849756	13.9460030046461
2099	1.1865724463618	0.0281756547174985	0.020429042918667	0.00115881692892356	635.855876330855	16.1999876300339
2100	1.18785918765424	0.0275889371515876	0.0199947697823352	0.00113452994221408	636.897506889159	16.2265099189411
