# Supplementary material for: Climate and air pollution impacts on habitat suitability of Austrian forest ecosystems
Source: PLoS One. 2017 Sep 12;12(9):e0184194. doi: 10.1371/journal.pone.0184194 (PMC5595319; doi:10.1371/journal.pone.0184194)
Supplement: S1 File — (ZIP) [file pone.0184194.s004.zip › GrowUp/IF_AT02_ECHAM5A1B_MFR.outgrowup]

1950	0.0123635815209373	0.00889829314185143	0.00699947722886696	0.000422522004116607	1.49685056694824	0.0497127028488564
1951	0.0130826761803097	0.00941583856871656	0.00740658310552197	0.000447096866676703	1.5839108776477	0.0526041092799978
1952	0.0273890335823122	0.0169477182136397	0.0133246002493776	0.000805016615147886	4.44667386218662	0.148415296687177
1953	0.0386340015131285	0.0211173471102835	0.016602357169863	0.0010028079846815	7.39324847644954	0.248021250318366
1954	0.0661960094267658	0.0324427906104707	0.0255118106579401	0.0015408331650903	14.1433131609446	0.476937157964137
1955	0.0855095363225885	0.0379745136769693	0.0298743611753841	0.0018044634506834	19.7895726948847	0.670860694017767
1956	0.0825959659424004	0.0131587901564565	0.00928373080421309	0.000412681074108159	50.3905261225861	0.989361447730579
1957	0.108470171472664	0.0471925097549786	0.0371592637219101	0.00224676912575332	25.247826989087	0.86505696233908
1958	0.169984213145284	0.0663600987761732	0.0522861407863402	0.00316365213822749	42.4276947249688	1.46142160028146
1959	0.142537546856191	0.0505792859444705	0.0398792920182559	0.00241475706739854	37.4290815332295	1.29599909520405
1960	0.197209013518455	0.0642147591089358	0.0506590393782638	0.00306923652917498	53.8270930934946	1.8733332007688
1961	0.24390863585152	0.00414274414763306	-0.000314894778306836	-0.000511342896883578	169.9005541367	3.40826796641842
1962	0.232403052094944	0.0792243916780175	0.0625169609205194	0.00378862560875193	61.3294466512034	2.15874106050258
1963	0.254522904932099	0.0787294632169162	0.0621352915084784	0.00376605919522605	69.9048155920397	2.47553863928673
1964	0.316304815894726	0.0896650963237119	0.0707566340649191	0.00428765159084217	89.5487735729618	3.18938891177161
1965	0.351777532016785	0.0921052793980557	0.0726460627102888	0.0044002380697147	101.987897007493	3.65193870922652
1966	0.382387020792153	-0.0215578484772218	-0.0230983653821422	-0.00221902712066101	279.58235939733	5.73168816310151
1967	0.444358303882943	0.126847342843464	0.0998718254773438	0.00603841915334159	123.49974461641	4.46518265617546
1968	0.433972420091674	0.113334506356962	0.0890886849449343	0.00537777112879858	124.074589905925	4.50496695532445
1969	0.554374998236169	0.133580705068949	0.104767170015391	0.00630981761866038	162.084008106469	5.90688542051017
1970	0.714784951308038	0.160043740583758	0.125155599383889	0.00751567990701786	212.819714815992	7.78032297476109
1971	0.586100543782056	-0.104644820432985	-0.0949104397826832	-0.0074134075111143	508.170445827793	9.81515417062161
1972	0.566338614773207	0.153767372913767	0.119897588747168	0.00717833460136768	157.374593542452	5.7837189459547
1973	0.653593199453982	0.162723225050174	0.126443885002604	0.0075433679220245	186.653393499393	6.87439142830208
1974	0.719344334543041	0.165912405582177	0.128449143200776	0.00763338872983732	209.916664892253	7.74382384679323
1975	0.700998248730908	0.150176142903224	0.115813408795681	0.0068546038318067	208.524054919273	7.70148908537064
1976	0.789636807860571	-0.158938022357701	-0.141873443414133	-0.0109489972338465	705.284567659243	13.519804441043
1977	0.569249898736596	0.150490864555175	0.115938206133871	0.0068550696632667	158.207050744434	5.85009513298204
1978	0.698430001349917	0.170047179359177	0.130542833243938	0.00769070228049759	199.470018356974	7.37683152717553
1979	0.7294930351277	0.165291951730727	0.126484861846599	0.00742692719018312	212.9159233288	7.87322123357507
1980	0.796588818434808	0.169449374053069	0.129298960719123	0.00756906985046745	236.65530241883	8.74864758843805
1981	0.944215695304556	-0.0629853701391717	-0.0631597628158709	-0.00579773389328286	661.289254762331	14.326876084823
1982	0.772852279305655	0.181713134872665	0.138509271247176	0.00810041493232647	223.900241427823	8.23967393020328
1983	0.997206102893509	0.220521332915566	0.167621508297984	0.00977350016944035	295.326393447384	10.8231039808637
1984	0.970840842435547	0.203204400627299	0.154023945433939	0.00895402979980187	293.054857523932	10.6944039783664
1985	0.88055309944816	0.170791034166397	0.129002220946554	0.00747051726397378	272.095914910073	9.88637964592653
1986	0.918049103614442	-0.10313071184248	-0.0936917549158932	-0.00772992720921399	694.954003272834	14.587594055607
1987	0.657379264877612	0.138947332798028	0.104712606846196	0.00604853267801364	201.049599112195	7.213519124585
1988	0.800374698103833	0.157639378653801	0.118307567927547	0.00680203336947991	251.319283542831	8.9411438601002
1989	0.895272141742372	0.165238389227106	0.123440326455017	0.00705917653552202	287.936983060205	10.1529233507668
1990	0.861681991421444	0.149788026126047	0.111330863483162	0.00632907152645268	283.359696113079	9.89766247507789
1991	0.773429121280795	-0.0406294285659557	-0.0406269975099563	-0.00385484446304702	516.118845739719	11.5914500411664
1992	0.961899311439058	0.175464173915832	0.129789893300113	0.00733567674113013	319.291914703548	10.9205571242517
1993	0.743866715643996	0.129143573412204	0.0950776001880742	0.00534420601613963	252.421519987789	8.53405820814963
1994	0.841866074467118	0.139932067992541	0.102569168727492	0.00573657842081245	291.651861221312	9.74268976047195
1995	0.837277669417128	0.134589562294976	0.0982897214114134	0.00547415285906271	295.539021036989	9.75124951625594
1996	0.975981019600262	-0.0888781321281119	-0.0799382075418032	-0.00677767557145348	725.20146171296	15.2501717942122
1997	0.820829979303613	0.14645561066498	0.107077931458537	0.00597731450893415	291.496325430611	9.34762929492158
1998	0.765942765754429	0.133483340481755	0.0974541676783598	0.00543506656111066	277.843998609876	8.76658113347269
1999	0.800052963751432	0.136878474324079	0.0998984424256123	0.00557468150494322	296.176548411483	9.19308626025039
2000	0.707668376385601	0.11934520369673	0.08716107278791	0.00487386260988061	267.152997581228	8.15685111805262
2001	0.765336400326142	-0.0185633190153783	-0.020979172001213	-0.00248646615312256	524.215607514393	11.194339834058
2002	1.0552248519271	0.189090119678749	0.138694054315086	0.00780931821922961	401.851742171186	12.005505598338
2003	0.84135490491049	0.146618438798228	0.107586428437099	0.00606671000938442	323.938566276542	9.63261862813349
2004	0.901322077197069	0.152696531310321	0.11206766227239	0.00632820089683785	350.657149651709	10.3825103078113
2005	1.0512026878063	0.172598563882413	0.126647089733393	0.00715586666242696	413.287936852453	12.1879672759973
2006	0.857141468000119	-0.0383433449331268	-0.0355483576874496	-0.00348541281231949	616.898382092907	12.8349009679492
2007	0.772013398661061	0.130193488888153	0.0955261148349659	0.00540102420853558	302.754686561526	8.89955654319923
2008	0.977380749026025	0.158314461812922	0.115933089105327	0.00654401941163497	386.244743486619	11.3585307046978
2009	0.909732682477956	0.141461549419177	0.103302347122516	0.00581496602063737	362.283249853866	10.6543091803681
2010	0.77311492113298	0.115400382507985	0.0839671471555943	0.00470806168273699	310.277316781103	9.12053094374606
2011	0.950597141966692	-0.0113284708527198	-0.0149181973716811	-0.00213556914978801	619.572412611081	13.7060263610986
2012	0.984661889204381	0.147522634197733	0.10681550310189	0.00595426698389645	398.131013544822	11.60017942301
2013	0.972082836225267	0.141528898240647	0.102166991262701	0.00567727121363705	398.215184615319	11.5080861167748
2014	0.845921757039746	0.120046200454179	0.086433601464411	0.00479016058822755	350.955975894039	10.0572788241395
2015	1.01966478471984	0.142028598347906	0.102064277202716	0.00564636607863994	427.966696264264	12.159637338758
2016	0.931277004102603	-0.0312213540861981	-0.0297022442170174	-0.0030793045218417	650.028424654153	13.7588379464255
2017	0.874082513849721	0.127240825032905	0.091501789721104	0.00506906580724774	370.279280267513	10.3426630658823
2018	0.798783406420796	0.114753955235996	0.0825348987250679	0.00457740614601967	342.000157547456	9.47451456053283
2019	0.972622054352596	0.138197286028409	0.0994986149537323	0.0055302667396366	420.581906736917	11.5607108612822
2020	0.724601963307491	0.101980693456249	0.0735530806512553	0.0041008443412879	316.227019010818	8.62911979343883
2021	0.772383932005491	0.0017915215951138	-0.00248182478171475	-0.00102728805477975	510.769647903631	10.977695575112
2022	0.987876729792103	0.143558967242873	0.103968343079768	0.00583505030635994	435.122907118734	11.7032016933323
2023	0.803510330029485	0.115319178469582	0.0835870372921185	0.0047033734467539	357.367267025155	9.54123021217623
2024	0.879523952090157	0.12458953495673	0.0903448332719266	0.00509468121811877	394.914814686599	10.4682534759176
2025	0.861282993640641	0.120001367040741	0.0870077393292109	0.0049153502237442	390.575661696775	10.2801293793229
2026	0.722586337164285	-0.00614500305966291	-0.00762340502954969	-0.00125648372547535	500.877397985596	10.4049788486595
2027	0.772919992437858	0.109477612657368	0.0792949914044948	0.00449019935545305	354.435107957464	9.19644360573093
2028	0.873390549105312	0.12143435339862	0.0877865099517578	0.00497387727300609	404.6665988019	10.4220976115146
2029	0.922682666916464	0.125944652792118	0.0908050799114881	0.00514464897785465	432.007225538496	11.040278975716
2030	0.822928779052348	0.110296192624564	0.079263592339712	0.00448855931252384	389.459584398711	9.87191981158534
2031	0.909656061568896	0.00200894505056756	-0.00260697502126387	-0.00106536464978349	625.819179849063	12.9141987969511
2032	0.747836388028023	0.100156488311365	0.0716967120510926	0.00405130545805682	357.469809018917	8.96695290175071
2033	0.901663433186717	0.117640499647078	0.0840926289582235	0.00474442358395068	433.649134572653	10.8562875492405
2034	0.850521957962392	0.107983970225055	0.0771432970469649	0.00434451222160922	411.679840502062	10.2850066236181
2035	1.02570999772355	0.127113721816298	0.090854329853573	0.00510485792906158	499.465255630928	12.4519548910821
2036	0.612482293997316	-0.00946865395917883	-0.00934868076086564	-0.0012017095633238	435.318666376284	8.87207668347217
2037	0.730210815090779	0.0896542058430897	0.0644190313132859	0.00360064822524293	357.867986902252	8.88528640852492
2038	0.981312653098235	0.116829532674555	0.0842737751874863	0.00469363136216198	484.363436428447	12.0031265919787
2039	1.06077005190403	0.122092878639717	0.0885481708752521	0.00491153759536688	527.458777916352	13.0485458429375
2040	0.973085560116596	0.107967118594569	0.0788383750797584	0.00435201666331393	487.499743660732	12.041848773362
2041	0.883560269761392	-0.00572980361568498	-0.00524351734303674	-0.00117907767477723	608.554259850919	12.6890455119173
2042	0.870678871593072	0.0933879826017701	0.0690898475650832	0.0037816212523174	440.003287210838	10.8421527841824
2043	1.00921729687037	0.104432488870669	0.0777260852499562	0.00423407591109374	513.202937736886	12.6333002268302
2044	0.842521621976434	0.084196317654911	0.0630089889463701	0.00341695958214715	430.888121398136	10.5975671159723
2045	0.519734798401178	0.0497093756810905	0.0373905329357559	0.00201776064635104	267.503579635214	6.57379527853542
2046	0.896095285681055	-0.0212367652633024	-0.0153502275405126	-0.00183121823022159	632.431985903907	13.1352517052756
2047	0.896621114579017	0.0824798609901075	0.062421658399828	0.00334613022297745	464.481616527129	11.3966144568693
2048	0.94199127101691	0.0833886528400862	0.063245880356003	0.00337598043404501	490.411187364504	12.0229709325738
2049	0.581232054405957	0.0496515820447097	0.0376897129409391	0.00200497769489015	303.946095830578	7.44490887830924
2050	1.01076826846366	0.0835661920638392	0.0634084080581289	0.00336250184007228	530.69164310175	12.9858927411165
2051	1.09027880690279	-0.00719608494560413	-0.00497181941178873	-0.00123802364349558	729.527186105303	15.6389931329346
2052	0.910052668512134	0.0733446081457284	0.0555197172387974	0.00293692752585681	479.86644588451	11.7161680911495
2053	0.976022421338818	0.0765218472029566	0.0578973383207776	0.00305769271568306	516.465557026516	12.5951082395723
2054	1.04882523872728	0.0801380450795421	0.0606124265955722	0.00319859505175978	556.813280074957	13.5634082598224
2055	0.944429469790639	0.0711284623171123	0.0537707766559064	0.00283918648724517	502.504674329197	12.2268852032292
2056	0.946483475539324	-0.0120142685358369	-0.00916462797047322	-0.0013293658196891	640.171346203009	13.6520742128195
2057	0.877826343819096	0.0668083003061332	0.050430806433804	0.00267744263959951	467.448872683271	11.3515657720063
2058	0.84407030436424	0.0636434702996488	0.048046345711583	0.00255831540452078	450.134093221323	10.9225448827869
2059	1.23697121421557	0.092573119722545	0.0699076747329214	0.00373550473967908	660.408407841502	16.0152616079974
2060	1.31167149785363	0.0975415248565121	0.0736980713755568	0.00395409062312431	700.871701230811	16.9898718041327
2061	0.85968011331527	0.0137930315762829	0.0102421032120729	8.28490561644583e-05	541.673275177836	11.9765294950244
2062	0.921647181056399	0.068696523636017	0.0519497674132276	0.00280887335855687	492.419892249175	11.9340174530662
2063	0.80361661325485	0.059112452749768	0.0447449404849794	0.00242426404560075	429.77417023509	10.4168596846806
2064	1.13516352116921	0.0821989035393469	0.0622921893174794	0.00338073519377311	607.735702516298	14.7334339815132
2065	0.728383745766543	0.0512987092444694	0.0389390572972938	0.00211435462622662	390.719370790468	9.47505613366765
2066	0.661529546358454	0.00706868146592519	0.00528784826990858	-5.86501950783911e-05	418.682032761742	9.26642024294368
2067	0.919236343967949	0.0619413382998688	0.0471749348926208	0.0025597212143364	494.485916941232	11.9999749171362
2068	0.826019526179149	0.0536051310147694	0.040927798130501	0.0022165378718166	445.460423769047	10.8141498929046
2069	0.885852183251352	0.0551489038908197	0.0422273369982007	0.00227949511216511	479.037999314077	11.6330800665057
2070	1.06417072868174	0.0633413811330745	0.048656390104209	0.00261472984479691	577.141422644253	14.0192002432899
2071	0.78340764008418	-0.000653417234923054	-0.000312334992198654	-0.000452963433959739	501.127836153977	11.1098481298794
2072	1.01837558581983	0.0568645010319284	0.0438565948521732	0.00234256433552069	554.43927223	13.4727294316097
2073	0.771135191194427	0.0414079631268468	0.0319801510734751	0.00170375675919759	420.77547204336	10.2259135486435
2074	0.827610768528019	0.042867068292328	0.0331227667923304	0.00176238920778686	452.477263905557	10.9972038791545
2075	1.07073882169987	0.0526894257524928	0.0407254335781658	0.00216425023648722	586.974451302739	14.2667512633821
2076	1.30090221341513	-0.0143066303019497	-0.0108384726743899	-0.00131992267036333	840.018249557374	18.6349435107948
2077	1.02910816673884	0.047150160143056	0.0363045386456765	0.00193500049547547	566.016992263546	13.7577471029197
2078	1.03415381865272	0.0454442636488689	0.034869260675443	0.00186382892127456	569.800712500275	13.849631659849
2079	0.935659238368731	0.0396050871196409	0.0302363102568462	0.00162490443768883	516.272315454672	12.5484374246428
2080	0.722966310992601	0.0295817450775249	0.0224395152779174	0.00121411527703956	399.380878620999	9.70720531390866
2081	0.917134320869707	0.0362093011705135	0.0272889992111192	0.00148671699323238	507.257858917044	12.3291417382774
2082	0.843495863044092	0.0320139613800822	0.0239791137324884	0.00131495721117646	467.155392855761	11.3543800661253
2083	1.09127367405076	0.0396459274389015	0.0295202132349359	0.00162827147952739	605.278086161499	14.7114602899884
2084	0.683115532712942	0.023634950600151	0.0175015843439436	0.000971028428137742	379.509715676583	9.22408250271211
2085	1.27348352536526	0.0437159433258598	0.0322112327686808	0.00179657912283363	707.559006682853	17.1974057113505
2086	1.29482780429293	0.0439217553222796	0.032232062580097	0.00180593622520589	719.61876632185	17.4905381393647
2087	1.21213882682851	0.0404537001078303	0.0295900535226741	0.00166254404515824	673.978035913254	16.3812553044752
2088	1.46859138141856	0.0479955209711906	0.0350227802271646	0.00197278102965067	817.112044286268	19.860217734633
2089	0.962746054689255	0.0306537348664667	0.0223353709330789	0.00126030306205461	536.124668795076	13.0307452902487
2090	0.922445123249444	0.0284741785734165	0.020731542939618	0.00117133738589147	514.212737040091	12.4981976930782
2091	1.32729245638936	0.000778750258840735	-0.00111071751661579	-0.000344447229871863	805.303502351989	18.6525687918816
2092	1.06273940120148	0.0309109920163486	0.0224812690466081	0.0012709335810041	593.546652567805	14.4265196703191
2093	1.2719009889577	0.0356452009076954	0.0259075545198438	0.00146639753675324	711.168064642501	17.2854233346263
2094	0.957339116402338	0.0257961537445183	0.018733777668807	0.00106120002156365	535.900770540043	13.0254649416273
2095	1.04493363837085	0.0277221641415941	0.0201273321176247	0.00114074122632336	585.192098576304	14.2235618896651
2096	0.937187579504267	-0.00315781549890899	-0.0035154032656464	-0.000397027593951089	570.979312131592	13.2247437511414
2097	1.03052012837561	0.0266591356591426	0.0193452504857523	0.00109684075465933	577.523987669124	14.037250839797
2098	0.947353629766234	0.0240408784423199	0.0174391078961597	0.000989245284097378	531.193490236288	12.9111760809177
2099	1.09986407952434	0.0273421962188215	0.0198247354194761	0.00112453819334471	617.046748756881	14.9979597227853
2100	1.10103114189418	0.0267728342297919	0.0194033084313474	0.00110096963521065	618.05756704658	15.0225646044038
