# Supplementary material for: Climate and air pollution impacts on habitat suitability of Austrian forest ecosystems
Source: PLoS One. 2017 Sep 12;12(9):e0184194. doi: 10.1371/journal.pone.0184194 (PMC5595319; doi:10.1371/journal.pone.0184194)
Supplement: S1 File — (ZIP) [file pone.0184194.s004.zip › GrowUp/IF_AT02_ECHAM5A2x_bas.outgrowup]

1950	0.0123635815209373	0.00889829314185143	0.00699947722886696	0.000422522004116607	1.49685056694824	0.0497127028488564
1951	0.0130826761803097	0.00941583856871656	0.00740658310552197	0.000447096866676703	1.5839108776477	0.0526041092799978
1952	0.0273890335823122	0.0169477182136397	0.0133246002493776	0.000805016615147886	4.44667386218662	0.148415296687177
1953	0.0386340015131285	0.0211173471102835	0.016602357169863	0.0010028079846815	7.39324847644954	0.248021250318366
1954	0.0661960094267658	0.0324427906104707	0.0255118106579401	0.0015408331650903	14.1433131609446	0.476937157964137
1955	0.0855095363225885	0.0379745136769693	0.0298743611753841	0.0018044634506834	19.7895726948847	0.670860694017767
1956	0.0825959659424004	0.0131587901564565	0.00928373080421309	0.000412681074108159	50.3905261225861	0.989361447730579
1957	0.108470171472664	0.0471925097549786	0.0371592637219101	0.00224676912575332	25.247826989087	0.86505696233908
1958	0.169984213145284	0.0663600987761732	0.0522861407863402	0.00316365213822749	42.4276947249688	1.46142160028146
1959	0.142537546856191	0.0505792859444705	0.0398792920182559	0.00241475706739854	37.4290815332295	1.29599909520405
1960	0.197209013518455	0.0642147591089358	0.0506590393782638	0.00306923652917498	53.8270930934946	1.8733332007688
1961	0.24390863585152	0.00414274414763306	-0.000314894778306836	-0.000511342896883578	169.9005541367	3.40826796641842
1962	0.232403052094944	0.0792243916780175	0.0625169609205194	0.00378862560875193	61.3294466512034	2.15874106050258
1963	0.254522904932099	0.0787294632169162	0.0621352915084784	0.00376605919522605	69.9048155920397	2.47553863928673
1964	0.316304815894726	0.0896650963237119	0.0707566340649191	0.00428765159084217	89.5487735729618	3.18938891177161
1965	0.351777532016785	0.0921052793980557	0.0726460627102888	0.0044002380697147	101.987897007493	3.65193870922652
1966	0.382387020792153	-0.0215578484772218	-0.0230983653821422	-0.00221902712066101	279.58235939733	5.73168816310151
1967	0.444358303882943	0.126847342843464	0.0998718254773438	0.00603841915334159	123.49974461641	4.46518265617546
1968	0.433972420091674	0.113334506356962	0.0890886849449343	0.00537777112879858	124.074589905925	4.50496695532445
1969	0.554374998236169	0.133580705068949	0.104767170015391	0.00630981761866038	162.084008106469	5.90688542051017
1970	0.714784951308038	0.160043740583758	0.125155599383889	0.00751567990701786	212.819714815992	7.78032297476109
1971	0.586100543782056	-0.104644820432985	-0.0949104397826832	-0.0074134075111143	508.170445827793	9.81515417062161
1972	0.566338614773207	0.153767372913767	0.119897588747168	0.00717833460136768	157.374593542452	5.7837189459547
1973	0.653593199453982	0.162723225050174	0.126443885002604	0.0075433679220245	186.653393499393	6.87439142830208
1974	0.719344334543041	0.165912405582177	0.128449143200776	0.00763338872983732	209.916664892253	7.74382384679323
1975	0.700998248730908	0.150176142903224	0.115813408795681	0.0068546038318067	208.524054919273	7.70148908537064
1976	0.789636807860571	-0.158938022357701	-0.141873443414133	-0.0109489972338465	705.284567659243	13.519804441043
1977	0.569249898736596	0.150490864555175	0.115938206133871	0.0068550696632667	158.207050744434	5.85009513298204
1978	0.698430001349917	0.170047179359177	0.130542833243938	0.00769070228049759	199.470018356974	7.37683152717553
1979	0.7294930351277	0.165291951730727	0.126484861846599	0.00742692719018312	212.9159233288	7.87322123357507
1980	0.796588818434808	0.169449374053069	0.129298960719123	0.00756906985046745	236.65530241883	8.74864758843805
1981	0.944215695304556	-0.0629853701391717	-0.0631597628158709	-0.00579773389328286	661.289254762331	14.326876084823
1982	0.772852279305655	0.181713134872665	0.138509271247176	0.00810041493232647	223.900241427823	8.23967393020328
1983	0.997206102893509	0.220521332915566	0.167621508297984	0.00977350016944035	295.326393447384	10.8231039808637
1984	0.970840842435547	0.203204400627299	0.154023945433939	0.00895402979980187	293.054857523932	10.6944039783664
1985	0.88055309944816	0.170791034166397	0.129002220946554	0.00747051726397378	272.095914910073	9.88637964592653
1986	0.918049103614442	-0.10313071184248	-0.0936917549158932	-0.00772992720921399	694.954003272834	14.587594055607
1987	0.657379264877612	0.138947332798028	0.104712606846196	0.00604853267801364	201.049599112195	7.213519124585
1988	0.800374698103833	0.157639378653801	0.118307567927547	0.00680203336947991	251.319283542831	8.9411438601002
1989	0.895272141742372	0.165238389227106	0.123440326455017	0.00705917653552202	287.936983060205	10.1529233507668
1990	0.861681991421444	0.149788026126047	0.111330863483162	0.00632907152645268	283.359696113079	9.89766247507789
1991	0.773429121280795	-0.0406294285659557	-0.0406269975099563	-0.00385484446304702	516.118845739719	11.5914500411664
1992	0.961899311439058	0.175464173915832	0.129789893300113	0.00733567674113013	319.291914703548	10.9205571242517
1993	0.743866715643996	0.129143573412204	0.0950776001880742	0.00534420601613963	252.421519987789	8.53405820814963
1994	0.841866074467118	0.139932067992541	0.102569168727492	0.00573657842081245	291.651861221312	9.74268976047195
1995	0.837277669417128	0.134589562294976	0.0982897214114134	0.00547415285906271	295.539021036989	9.75124951625594
1996	0.975981019600262	-0.0888781321281119	-0.0799382075418032	-0.00677767557145348	725.20146171296	15.2501717942122
1997	0.820829979303613	0.14645561066498	0.107077931458537	0.00597731450893415	291.496325430611	9.34762929492158
1998	0.765942765754429	0.133483340481755	0.0974541676783598	0.00543506656111066	277.843998609876	8.76658113347269
1999	0.800052963751432	0.136878474324079	0.0998984424256123	0.00557468150494322	296.176548411483	9.19308626025039
2000	0.707668376385601	0.11934520369673	0.08716107278791	0.00487386260988061	267.152997581228	8.15685111805262
2001	0.765336400326142	-0.0185633190153783	-0.020979172001213	-0.00248646615312256	524.215607514393	11.194339834058
2002	1.0552248519271	0.189090119678749	0.138694054315086	0.00780931821922961	401.851742171186	12.005505598338
2003	0.84135490491049	0.146618438798228	0.107586428437099	0.00606671000938442	323.938566276542	9.63261862813349
2004	0.901322077197069	0.152696531310321	0.11206766227239	0.00632820089683785	350.657149651709	10.3825103078113
2005	1.0512026878063	0.172598563882413	0.126647089733393	0.00715586666242696	413.287936852453	12.1879672759973
2006	0.857141468000119	-0.0383433449331268	-0.0355483576874496	-0.00348541281231949	616.898382092907	12.8349009679492
2007	0.772013398661061	0.130193488888153	0.0955261148349659	0.00540102420853558	302.754686561526	8.89955654319923
2008	0.977380749026025	0.158314461812922	0.115933089105327	0.00654401941163497	386.244743486619	11.3585307046978
2009	0.909732682477956	0.141461549419177	0.103302347122516	0.00581496602063737	362.283249853866	10.6543091803681
2010	0.77311492113298	0.115400382507985	0.0839671471555943	0.00470806168273699	310.277316781103	9.12053094374606
2011	0.95334990262989	-0.0113612760943525	-0.0149613978244046	-0.00214175337914191	621.366584390211	13.7457165816452
2012	0.99316100356139	0.148379514319325	0.107435937259561	0.00598885213786213	400.443543775529	11.7064951483833
2013	0.986166921063554	0.142765588446995	0.103059734151802	0.00572687963846029	401.694818986496	11.6869313503411
2014	0.863232184545052	0.12144891649365	0.0874435609522135	0.0048461326645059	355.056826855353	10.2787970762286
2015	1.04673307586417	0.144109146042612	0.103559395785284	0.00572907853278673	434.235892283102	12.5076729340424
2016	0.930597976424081	-0.0307360677335601	-0.0292405700141162	-0.00303144162467392	639.924765394513	13.738212342031
2017	0.817836238876839	0.116967867465599	0.0841142707947343	0.00465980802437599	340.384289149236	9.70824942397268
2018	0.681055388025447	0.0958215992407787	0.0689181124323543	0.00382221576924427	285.576231071083	8.10827355456757
2019	0.873452129244757	0.12114960822727	0.0872247101750076	0.0048480666166016	368.699955642986	10.4260781560954
2020	0.880034561192331	0.120503193242865	0.0869123438068077	0.00484567050261453	373.662546203645	10.530098942505
2021	0.544279418479563	0.00122368435838834	-0.00169519037556004	-0.000701680810112313	348.877083359683	7.73224420383602
2022	0.95660816835065	0.134209922229267	0.0971975732831422	0.00545505211454706	406.786233184447	11.4041457476146
2023	1.0156493269951	0.140059622547164	0.101519704253337	0.00571242978308643	434.036429972113	12.1449800633592
2024	0.808243657524019	0.109471863377752	0.0793824075855568	0.00447649352296558	346.995922685127	9.69440875448471
2025	1.00859674259879	0.133680924509394	0.0969261877579475	0.00547567563938247	435.099339566412	12.1401301329274
2026	0.859698416165079	-0.00691429770934485	-0.00857778123484203	-0.00141378327407373	563.582379362459	12.360958642704
2027	0.892302057199586	0.119008686403406	0.0861983791604281	0.00488111417495295	385.292075607097	10.7266673609719
2028	1.11478432353018	0.145133730812465	0.10491910524266	0.00594458936068173	483.642162004364	13.4496774625377
2029	0.913719670392085	0.116111805478914	0.0837156762231334	0.00474299200586097	398.279226828359	11.0617170615903
2030	0.957781150809041	0.118799415943905	0.0853743746860436	0.00483460228380223	419.484753365989	11.6331177093207
2031	0.766815829004192	0.00155643585970244	-0.00201976127087063	-0.000825394275524801	484.855179553798	10.874461419637
2032	0.704275640836005	0.0867788493739558	0.0621203706378714	0.00351018323465624	309.723506041387	8.55813803776453
2033	0.869416213458266	0.104330437735553	0.0745782346714373	0.00420763079722903	384.585276068508	10.6051348186179
2034	1.1513726599143	0.134408554328643	0.0960209094981196	0.00540765083699551	512.421353769505	14.1004530106273
2035	0.982737412117875	0.111949760788788	0.0800159129038191	0.00449587673032732	439.881824646758	12.0783881520667
2036	0.835580763959026	-0.0118612752532963	-0.0117109861906327	-0.00150536791887769	545.318748266386	12.070969783916
2037	0.742155937572085	0.0837506557330661	0.0601771669654744	0.00336355274236628	334.303095845738	9.140935084915
2038	0.996983690747826	0.109052563387529	0.0786639388187957	0.00438119129574624	452.120907654873	12.3384813624399
2039	1.20259756573124	0.127117591214064	0.0921923564542101	0.00511367112673888	549.166258183625	14.9604998960911
2040	0.94382102489945	0.0961268602979449	0.0701925323752238	0.00387475097283692	434.037884535305	11.8059882580337
2041	0.965384820419826	-0.00574033982702467	-0.00525315935009233	-0.00118124581393183	609.673295811576	13.8356214146002
2042	0.850434478992297	0.0836915399205904	0.0619162720353172	0.00338897679535992	394.317894560652	10.6990194413254
2043	0.860658435169608	0.0816782518503218	0.0607907638230058	0.00331153573336723	401.383891661433	10.8797660333377
2044	1.22528796678142	0.112254877905364	0.0840068373311174	0.00455566693870867	574.482290979362	15.5577151859174
2045	0.802086890892947	0.0702966789669115	0.0528759465226279	0.00285342292968213	378.291076933995	10.2361584956849
2046	0.861935031900043	-0.0186977530800933	-0.0135149944314599	-0.00161228256186528	556.820069618524	12.5868942254982
2047	0.946633494702285	0.0797632683442777	0.0603657114557636	0.00323592061972873	449.183247586715	12.1353169786884
2048	0.7859954782651	0.0637107200923047	0.0483212096983977	0.00257932149213405	374.684670206052	10.1143012304155
2049	0.627717061958022	0.0490852322553025	0.0372598059750806	0.00198210795643459	300.479140694893	8.10389339975864
2050	1.19926996478551	0.0907383633651352	0.0688505127335216	0.00365109269963302	576.238906636079	15.5255217288952
2051	1.22384968962526	-0.00738681637085516	-0.00510359692826739	-0.00127083732146122	748.863222438537	17.5195155778041
2052	0.966806471564299	0.0712958915380961	0.0539688988537272	0.00285489106333075	466.462456389117	12.5397986814343
2053	0.991538504073114	0.0711169788297086	0.0538079507246412	0.0028417226723793	479.986715269848	12.8883200270169
2054	1.04483782982063	0.0730205915142126	0.0552291391526638	0.00291451210797701	507.359956605952	13.6075781022398
2055	0.789371671157166	0.0543719310914558	0.0411033905110251	0.00217032741903023	384.124000937221	10.2908864776173
2056	0.947724024930035	-0.0109956137589046	-0.00838758590311113	-0.00121665277032804	585.893085489948	13.6358673619108
2057	1.09193984154701	0.0760109807944602	0.0573775270695983	0.0030462538355909	531.838815253593	14.2204601613677
2058	0.70004021597297	0.0482750039839963	0.0364442341016708	0.00194053978772809	341.436836195148	9.1224456074564
2059	1.28251573419318	0.0877774975033701	0.0662862044913993	0.00354199209169736	626.196865183473	16.7209698926867
2060	1.16985680442109	0.0795542802107354	0.0601077031533653	0.00322493249796342	571.626738391801	15.2583238916458
2061	0.996387981814426	0.0146126119691104	0.0108506878388467	8.77719378109715e-05	573.859440575862	13.8874194556621
2062	0.898309915113101	0.0612267173348065	0.0463009415421279	0.00250344684200968	438.875971548714	11.7130908322958
2063	1.1274477786478	0.0758249220331584	0.0573953789062693	0.00310966004106786	551.281353319736	14.7153214027431
2064	1.18810501434195	0.0786463183740477	0.0595999598818719	0.00323462193459253	581.469745815932	15.5252707681908
2065	0.838075652998408	0.0539435531424398	0.0409466658629337	0.00222336590572434	410.863966217406	10.9739156909994
2066	0.560004733947424	0.00546542152637179	0.0040885022053775	-4.53476423081951e-05	323.720032596153	7.84420888545161
2067	0.858197414613255	0.0528290399505269	0.0402349479121772	0.00218315616042599	421.741230946516	11.2737420894277
2068	1.13228695579066	0.067107900052307	0.0512372329720809	0.00277486873267856	557.668884109528	14.9134914111776
2069	1.24019936299225	0.0704905312160111	0.0539743713262848	0.00291361767912793	612.299441366152	16.3806585565813
2070	1.33027855435644	0.0722673407574064	0.0555129657861235	0.00298319312434176	658.471209647622	17.6214769055012
2071	0.985090408705736	-0.000749402786734923	-0.000358216314230011	-0.000519502764169394	574.742410901445	13.9547736476191
2072	0.937312675352574	0.0477466543806061	0.0368244799253797	0.00196694963751883	465.538601865805	12.4641029799223
2073	0.830272340902347	0.040662387894507	0.0314043292564535	0.00167307959602253	413.199157087452	11.0645115292742
2074	0.498371129540279	0.0235383823831819	0.0181877693391589	0.000967731005021971	248.456059203168	6.65383521796574
2075	1.19858630077667	0.0537670926569878	0.0415583986619866	0.00220851606059895	598.979952044472	16.0423992567856
2076	1.29742548758619	-0.0129993345763959	-0.00984808648982261	-0.0011993122101355	763.259974278259	18.5483311549237
2077	1.09035763091764	0.0455248099345356	0.035053056375437	0.00186829757338007	546.505375895534	14.6381717550965
2078	1.44461127757426	0.0578396332395476	0.0443801942613718	0.00237220657948685	725.219457516045	19.4253261863911
2079	1.23107275507193	0.0474717481291398	0.0362420741691969	0.00194765520820259	618.818215227656	16.5754285084242
2080	1.14922537127099	0.0428330490497002	0.0324914184755375	0.00175798483413126	578.285720421633	15.4897962843093
2081	1.17175055870827	0.0421347714569257	0.0317547068813653	0.0017300107625934	590.268059981341	15.8107839597191
2082	0.867067650379401	0.0299690915370739	0.0224474642764439	0.00123096522049285	437.316162292942	11.7138558289939
2083	1.15432115832747	0.0381854254155265	0.0284327287454753	0.0015682881736981	582.980465027379	15.6155766298561
2084	0.960657508365585	0.0302601924490484	0.0224075488614561	0.0012432227004002	485.892152978887	13.0149684436493
2085	1.10317151130399	0.0344770334520615	0.0254037237952272	0.00141689081385028	558.023770890055	14.9470242562223
2086	1.46541903915401	0.0452543951497958	0.0332100228187544	0.00186073054118904	741.452880682531	19.8602223914389
2087	1.54577962767051	0.0469644256051351	0.0343523550037048	0.00193011828129366	782.449843716924	20.9582663746383
2088	1.46758196666339	0.0436610501578419	0.0318598763639459	0.00179461936745553	743.318735337284	19.9100366562677
2089	0.941366164034395	0.0272829848040836	0.019879325909724	0.00112171744945151	477.171256799495	12.7811318810327
2090	1.06661089359876	0.0299668275645145	0.0218183141197923	0.00123274023067515	541.168356538426	14.4952422541852
2091	1.41913742199777	0.000757634163648629	-0.00108060000905013	-0.000335107418536893	783.467406349254	19.9371952251781
2092	1.00852785083274	0.0266949842040577	0.0194150068612799	0.00109758858115479	512.591718385767	13.7296922129851
2093	1.53125241575604	0.0390488881931058	0.0283814138801436	0.00160642083649922	779.0760477026	20.8673423567941
2094	1.56970986946752	0.0384840406637774	0.0279480215823158	0.00158315325558699	799.484576245991	21.4138852254293
2095	0.831402469735033	0.0200681474315031	0.0145702285823092	0.000825785569774585	423.622097106042	11.3465040703102
2096	1.19886777743922	-0.00367444590276226	-0.00409053636302509	-0.000461982790438885	664.393659081349	16.9059093947425
2097	1.13111142375568	0.0266213922803622	0.0193178619339995	0.00109528787325334	576.70634275745	15.4466534669606
2098	0.974698991569891	0.022502297031892	0.0163230302416825	0.000925935018288357	497.197876000364	13.3170199896015
2099	1.29585347846512	0.029305545253636	0.0212482814594422	0.00120528741183636	661.354752726704	17.7137447537378
2100	1.29728858626697	0.0286952993391647	0.0207965932492901	0.00118002647663449	662.438154399887	17.7426869252023
