# Supplementary material for: Climate and air pollution impacts on habitat suitability of Austrian forest ecosystems
Source: PLoS One. 2017 Sep 12;12(9):e0184194. doi: 10.1371/journal.pone.0184194 (PMC5595319; doi:10.1371/journal.pone.0184194)
Supplement: S1 File — (ZIP) [file pone.0184194.s004.zip › GrowUp/IF_AT02_ECHAM5A2x_GPx.outgrowup]

1950	0.0123635815209373	0.00889829314185143	0.00699947722886696	0.000422522004116607	1.49685056694824	0.0497127028488564
1951	0.0130826761803097	0.00941583856871656	0.00740658310552197	0.000447096866676703	1.5839108776477	0.0526041092799978
1952	0.0273890335823122	0.0169477182136397	0.0133246002493776	0.000805016615147886	4.44667386218662	0.148415296687177
1953	0.0386340015131285	0.0211173471102835	0.016602357169863	0.0010028079846815	7.39324847644954	0.248021250318366
1954	0.0661960094267658	0.0324427906104707	0.0255118106579401	0.0015408331650903	14.1433131609446	0.476937157964137
1955	0.0855095363225885	0.0379745136769693	0.0298743611753841	0.0018044634506834	19.7895726948847	0.670860694017767
1956	0.0825959659424004	0.0131587901564565	0.00928373080421309	0.000412681074108159	50.3905261225861	0.989361447730579
1957	0.108470171472664	0.0471925097549786	0.0371592637219101	0.00224676912575332	25.247826989087	0.86505696233908
1958	0.169984213145284	0.0663600987761732	0.0522861407863402	0.00316365213822749	42.4276947249688	1.46142160028146
1959	0.142537546856191	0.0505792859444705	0.0398792920182559	0.00241475706739854	37.4290815332295	1.29599909520405
1960	0.197209013518455	0.0642147591089358	0.0506590393782638	0.00306923652917498	53.8270930934946	1.8733332007688
1961	0.24390863585152	0.00414274414763306	-0.000314894778306836	-0.000511342896883578	169.9005541367	3.40826796641842
1962	0.232403052094944	0.0792243916780175	0.0625169609205194	0.00378862560875193	61.3294466512034	2.15874106050258
1963	0.254522904932099	0.0787294632169162	0.0621352915084784	0.00376605919522605	69.9048155920397	2.47553863928673
1964	0.316304815894726	0.0896650963237119	0.0707566340649191	0.00428765159084217	89.5487735729618	3.18938891177161
1965	0.351777532016785	0.0921052793980557	0.0726460627102888	0.0044002380697147	101.987897007493	3.65193870922652
1966	0.382387020792153	-0.0215578484772218	-0.0230983653821422	-0.00221902712066101	279.58235939733	5.73168816310151
1967	0.444358303882943	0.126847342843464	0.0998718254773438	0.00603841915334159	123.49974461641	4.46518265617546
1968	0.433972420091674	0.113334506356962	0.0890886849449343	0.00537777112879858	124.074589905925	4.50496695532445
1969	0.554374998236169	0.133580705068949	0.104767170015391	0.00630981761866038	162.084008106469	5.90688542051017
1970	0.714784951308038	0.160043740583758	0.125155599383889	0.00751567990701786	212.819714815992	7.78032297476109
1971	0.586100543782056	-0.104644820432985	-0.0949104397826832	-0.0074134075111143	508.170445827793	9.81515417062161
1972	0.566338614773207	0.153767372913767	0.119897588747168	0.00717833460136768	157.374593542452	5.7837189459547
1973	0.653593199453982	0.162723225050174	0.126443885002604	0.0075433679220245	186.653393499393	6.87439142830208
1974	0.719344334543041	0.165912405582177	0.128449143200776	0.00763338872983732	209.916664892253	7.74382384679323
1975	0.700998248730908	0.150176142903224	0.115813408795681	0.0068546038318067	208.524054919273	7.70148908537064
1976	0.789636807860571	-0.158938022357701	-0.141873443414133	-0.0109489972338465	705.284567659243	13.519804441043
1977	0.569249898736596	0.150490864555175	0.115938206133871	0.0068550696632667	158.207050744434	5.85009513298204
1978	0.698430001349917	0.170047179359177	0.130542833243938	0.00769070228049759	199.470018356974	7.37683152717553
1979	0.7294930351277	0.165291951730727	0.126484861846599	0.00742692719018312	212.9159233288	7.87322123357507
1980	0.796588818434808	0.169449374053069	0.129298960719123	0.00756906985046745	236.65530241883	8.74864758843805
1981	0.944215695304556	-0.0629853701391717	-0.0631597628158709	-0.00579773389328286	661.289254762331	14.326876084823
1982	0.772852279305655	0.181713134872665	0.138509271247176	0.00810041493232647	223.900241427823	8.23967393020328
1983	0.997206102893509	0.220521332915566	0.167621508297984	0.00977350016944035	295.326393447384	10.8231039808637
1984	0.970840842435547	0.203204400627299	0.154023945433939	0.00895402979980187	293.054857523932	10.6944039783664
1985	0.88055309944816	0.170791034166397	0.129002220946554	0.00747051726397378	272.095914910073	9.88637964592653
1986	0.918049103614442	-0.10313071184248	-0.0936917549158932	-0.00772992720921399	694.954003272834	14.587594055607
1987	0.657379264877612	0.138947332798028	0.104712606846196	0.00604853267801364	201.049599112195	7.213519124585
1988	0.800374698103833	0.157639378653801	0.118307567927547	0.00680203336947991	251.319283542831	8.9411438601002
1989	0.895272141742372	0.165238389227106	0.123440326455017	0.00705917653552202	287.936983060205	10.1529233507668
1990	0.861681991421444	0.149788026126047	0.111330863483162	0.00632907152645268	283.359696113079	9.89766247507789
1991	0.773429121280795	-0.0406294285659557	-0.0406269975099563	-0.00385484446304702	516.118845739719	11.5914500411664
1992	0.961899311439058	0.175464173915832	0.129789893300113	0.00733567674113013	319.291914703548	10.9205571242517
1993	0.743866715643996	0.129143573412204	0.0950776001880742	0.00534420601613963	252.421519987789	8.53405820814963
1994	0.841866074467118	0.139932067992541	0.102569168727492	0.00573657842081245	291.651861221312	9.74268976047195
1995	0.837277669417128	0.134589562294976	0.0982897214114134	0.00547415285906271	295.539021036989	9.75124951625594
1996	0.975981019600262	-0.0888781321281119	-0.0799382075418032	-0.00677767557145348	725.20146171296	15.2501717942122
1997	0.820829979303613	0.14645561066498	0.107077931458537	0.00597731450893415	291.496325430611	9.34762929492158
1998	0.765942765754429	0.133483340481755	0.0974541676783598	0.00543506656111066	277.843998609876	8.76658113347269
1999	0.800052963751432	0.136878474324079	0.0998984424256123	0.00557468150494322	296.176548411483	9.19308626025039
2000	0.707668376385601	0.11934520369673	0.08716107278791	0.00487386260988061	267.152997581228	8.15685111805262
2001	0.765336400326142	-0.0185633190153783	-0.020979172001213	-0.00248646615312256	524.215607514393	11.194339834058
2002	1.0552248519271	0.189090119678749	0.138694054315086	0.00780931821922961	401.851742171186	12.005505598338
2003	0.84135490491049	0.146618438798228	0.107586428437099	0.00606671000938442	323.938566276542	9.63261862813349
2004	0.901322077197069	0.152696531310321	0.11206766227239	0.00632820089683785	350.657149651709	10.3825103078113
2005	1.0512026878063	0.172598563882413	0.126647089733393	0.00715586666242696	413.287936852453	12.1879672759973
2006	0.857141468000119	-0.0383433449331268	-0.0355483576874496	-0.00348541281231949	616.898382092907	12.8349009679492
2007	0.772013398661061	0.130193488888153	0.0955261148349659	0.00540102420853558	302.754686561526	8.89955654319923
2008	0.977380749026025	0.158314461812922	0.115933089105327	0.00654401941163497	386.244743486619	11.3585307046978
2009	0.909732682477956	0.141461549419177	0.103302347122516	0.00581496602063737	362.283249853866	10.6543091803681
2010	0.77311492113298	0.115400382507985	0.0839671471555943	0.00470806168273699	310.277316781103	9.12053094374606
2011	0.950597141966692	-0.0113284708527198	-0.0149181973716811	-0.00213556914978801	619.572412611081	13.7060263610986
2012	0.984661889204381	0.147522634197733	0.10681550310189	0.00595426698389645	398.131013544822	11.60017942301
2013	0.972082836225267	0.141528898240647	0.102166991262701	0.00567727121363705	398.215184615319	11.5080861167748
2014	0.845921757039746	0.120046200454179	0.086433601464411	0.00479016058822755	350.955975894039	10.0572788241395
2015	1.01966478471984	0.142028598347906	0.102064277202716	0.00564636607863994	427.966696264264	12.159637338758
2016	0.900918406103046	-0.030203572552316	-0.028733983980915	-0.00297892260788378	628.838218576449	13.3103150812452
2017	0.787271524360728	0.114603686376678	0.0824141340594917	0.00456562292681088	333.504364629718	9.31546391651819
2018	0.651590935819718	0.0936081501946557	0.067326125537618	0.00373392377750605	278.979509233125	7.72863802541605
2019	0.830484057275219	0.118001275306976	0.0849579886352079	0.00472207918707405	359.118494959399	9.87124034263646
2020	0.831486897497936	0.117023710534222	0.0844027837752002	0.00470575365666303	362.873185910408	9.90198813764421
2021	0.511826475594264	0.00118716631196258	-0.00164460131604412	-0.000680740759498694	338.465648875228	7.27445898798991
2022	0.898126606603468	0.130074808231125	0.0942028390698105	0.00528697763849659	394.252827165337	10.6464991241759
2023	0.951434363991519	0.135608684189213	0.0982935214496757	0.00553089514536401	420.243237046292	11.311704496414
2024	0.755441216554608	0.105886991113989	0.0767828739482951	0.00432990190595786	335.632856226852	9.00810633737983
2025	0.94055347943251	0.1291738634503	0.0936583150374861	0.00529106287928177	420.429937051473	11.2540948080287
2026	0.799548940383468	-0.0066744880432612	-0.00828027671014013	-0.00136474880822884	544.035563780179	11.5074152683669
2027	0.828528217060356	0.114765878329292	0.08312529945398	0.0047070963678665	371.555932652486	9.89659677857236
2028	1.03269558776547	0.139819029668642	0.101077037065121	0.00572690243361172	465.931506202876	12.3792075518906
2029	0.844456124972253	0.111747461234413	0.0805690191869094	0.0045647151305931	383.308934667774	10.1568631718815
2030	0.883098109097534	0.114219042686492	0.0820827212753484	0.00464820167875705	403.311300567892	10.6557994876164
2031	0.705791222583979	0.00149642666578496	-0.00194188832479636	-0.000793570770026919	466.161335981408	10.0145821228853
2032	0.64856772068088	0.0834330457113412	0.0597252874453355	0.00337484629474878	297.781955209738	7.82825840735994
2033	0.800526866225727	0.100307923456831	0.071702832052998	0.00404540340387385	369.757390765343	9.7008908809637
2034	1.05997600240136	0.129226362624054	0.0923187734015466	0.00519915604699672	492.664682015817	12.898477561574
2035	0.904601613808187	0.107633479547701	0.0769308577735377	0.00432253586513365	422.921952158953	11.0490390700838
2036	0.768724713963574	-0.0114039576180423	-0.01125946302834	-0.00144732767597404	524.293700361226	11.12041318532
2037	0.683111063589284	0.0805216056509367	0.0578570050009937	0.00323386921733693	321.413866147796	8.36230064323982
2038	0.917484933315241	0.10484798509879	0.0756310097523888	0.00421227218711927	434.689150957367	11.2877067479845
2039	1.10646279027071	0.122216506383658	0.0886378322110927	0.00491651087733848	527.992867532901	13.6866728954224
2040	0.868169005383106	0.0924206392131903	0.0674862227893802	0.00372535793420869	417.303328197346	10.8009144671533
2041	0.887506865451865	-0.00551901804001702	-0.00505062105970666	-0.00113570226732787	586.167024861447	12.732761435395
2042	0.78207994116286	0.0804647690793513	0.0595290579705341	0.00325831303274689	379.114763090561	9.78838900601849
2043	0.7913128851793	0.0785291043775417	0.0584469443126126	0.00318385775116867	385.908326998803	9.95382070263293
2044	1.12634045641682	0.107926832715186	0.0807679100342607	0.00438002083093995	552.332827519861	14.2337163308539
2045	0.737144815713455	0.0675863539550691	0.0508372869089558	0.00274340772484831	363.705867751445	9.36507068862228
2046	0.79170907286579	-0.0179768514872587	-0.0129939167933578	-0.00155012016930563	535.351582287945	11.5834745375393
2047	0.86981141260212	0.0766879540563645	0.0580382800604166	0.00311115801755637	431.864753900721	11.1026656073313
2048	0.722083588198003	0.0612543201495714	0.046458160331447	0.00247987441075764	360.238507910229	9.25364574977954
2049	0.576588829532824	0.0471927256013785	0.0358232347806122	0.00190568675347812	288.894011176248	7.41432631094373
2050	1.10144896150731	0.0872398985816435	0.066195945412814	0.00351032292203047	554.021715946493	14.2044840492355
2051	1.12359996529658	-0.00710201382453233	-0.00490682509482764	-0.00122183952769687	719.990411488544	16.1008573655529
2052	0.887872834638174	0.0685470413659812	0.0518880998945943	0.00274481925384068	448.477753822558	11.4728818091798
2053	0.910496053438299	0.0683750267301002	0.0517333572043183	0.00273215857704992	461.480577869527	11.7917785564843
2054	0.959352270053157	0.0702052446376745	0.0530997509734805	0.00280214157810766	487.798429651832	12.449859243174
2055	0.724752831916904	0.0522755930148205	0.0395186279161095	0.00208664931681926	369.313900336606	9.41534557875922
2056	0.869873596308002	-0.0105716721527108	-0.00806419816707202	-0.0011697440901086	563.303672914479	12.5315484724554
2057	1.00259535655113	0.0730803379042197	0.0551653066771159	0.0029288039349077	511.333493175307	13.0104982913781
2058	0.642737710208073	0.0464137361023912	0.0350391077048791	0.00186572126713155	328.272561428489	8.34618584777441
2059	1.17749430235911	0.0843931904428289	0.0637305054084071	0.00340542874476608	602.053519423955	15.2979462418743
2060	1.07402502747606	0.0764870235689848	0.0577902194022816	0.00310059354853954	549.587372247202	13.959557008369
2061	0.914564613802249	0.0140492151160832	0.0104323339268622	8.43878451072618e-05	551.733991437551	12.7440336856183
2062	0.824701499872197	0.05886608941007	0.0445157846644815	0.00240692514722364	421.954880250148	10.7156439080361
2063	1.03499307149603	0.0729014527352105	0.0551824702269411	0.00298976548116127	530.02641407619	13.4618812821675
2064	1.09058810281301	0.0756140686730507	0.0573020524366472	0.00310990940390091	559.050877401731	14.202463863056
2065	0.769193050867292	0.0518637314003854	0.039367945868322	0.00213764287707886	395.022892350632	10.0386227887869
2066	0.513817543303338	0.00525469935740333	0.00393086787682802	-4.35992403782286e-05	311.238838404991	7.19729274376419
2067	0.787497921532502	0.0507921888441335	0.0386836685732503	0.00209898343941956	405.480778481933	10.312310988518
2068	1.03884992218966	0.0645205200696823	0.0492617548114812	0.0026678822257584	536.167670294866	13.6412801012951
2069	1.13767512905282	0.0677727321299016	0.0518933613731268	0.00280128163442796	588.69191800857	14.9828888060236
2070	1.22010962883281	0.0694810358554874	0.0533726345234973	0.00286817456217234	633.083509754628	16.1174199027121
2071	0.903207509780963	-0.000720509172602909	-0.000344405097962389	-0.000499473064955405	552.582918383086	12.8018621915907
2072	0.859489824259054	0.0459057572927015	0.0354046929531271	0.00189111287143048	447.589518990796	11.39972874382
2073	0.761242573355327	0.0390946283847926	0.0301935190117197	0.00160857314219649	397.268048722384	10.1194517966013
2074	0.456887033492912	0.0226308478104395	0.0174865304346475	0.000930419632903226	238.87670664344	6.08539556411824
2075	1.09866534149306	0.0516940744407094	0.0399560929912064	0.0021233655754542	575.885968523823	14.6716493922683
2076	1.18890345638983	-0.012498138472149	-0.00946838839420252	-0.00115307210423137	733.832089074774	17.0138741559703
2077	0.99928439223196	0.0437695772146084	0.0337015675592928	0.00179626438892366	525.434576945086	13.3870445937499
2078	1.32383152410285	0.0556095961033876	0.0426690927939236	0.00228074492126731	697.258244217396	17.7648537009311
2079	1.12806427303754	0.0456414501947118	0.034844742153725	0.00187256234886963	594.959357154082	15.1584368242067
2080	1.05300450640741	0.0411815985704035	0.0312386949406755	0.00169020481469922	555.989613762203	14.1655236697966
2081	1.0735815344014	0.0405102434333228	0.0305303876451067	0.00166330929803602	567.50996798937	14.459006531794
2082	0.794374415926351	0.0288136176289344	0.0215819906185842	0.00118350471631484	420.455210251333	10.7123261865655
2083	1.05747441921811	0.0367131664822096	0.0273364901036745	0.00150782200765132	560.503350048406	14.280436442461
2084	0.879994439687278	0.0290934949938752	0.0215436141631772	0.00119528960271046	467.158328356867	11.9021850745302
2085	1.01053863890632	0.0331477534992599	0.0244242700143659	0.00136226185173906	536.508874231028	13.6690680299106
2086	1.34235491812071	0.0435095884125099	0.0319295931197655	0.00178898910759362	712.865779312318	18.1622330935649
2087	1.41594150504263	0.0451536877544278	0.0330278820933123	0.00185570156729688	752.282083118499	19.1664520205137
2088	1.3442755803971	0.0419776756652602	0.0306315022635983	0.00172542688454121	714.659694970612	18.2078990119835
2089	0.862242230320501	0.0262310751378101	0.0191128681620251	0.00107846904989483	458.773670864537	11.6884958059645
2090	0.976917214863576	0.0288114409450143	0.0209770976733804	0.00118521129005655	520.303329144542	13.2561164790877
2091	1.29961669156253	0.000728423184499391	-0.00103893691378919	-0.000322187177759346	753.260413094408	18.2608769999055
2092	0.923645078304321	0.0256657452066785	0.0186664511759396	0.0010552704826623	492.82847813571	12.5560974947961
2093	1.40230607210329	0.0375433380033987	0.0272871537096594	0.00154448444580916	749.038365563882	19.0836977620985
2094	1.43745604408536	0.0370002684642843	0.0268704710772384	0.00152211395857814	768.660032676847	19.5835917169102
2095	0.76134067843075	0.0192944095718449	0.0140084658427994	0.000793946977723429	407.289126868628	10.3767283456327
2096	1.09771568414179	-0.00353277573026939	-0.00393282360646975	-0.000444170803722463	638.777616070765	15.484783551851
2097	1.03576712939089	0.0255949906578689	0.0185730517218459	0.00105305847975036	554.471129825138	14.1265378507719
2098	0.892520980446613	0.021634709268633	0.0156936873227387	0.00089023511217204	478.028153348275	12.1789504755808
2099	1.1865724463618	0.0281756547174985	0.020429042918667	0.00115881692892356	635.855876330855	16.1999876300339
2100	1.18785918765424	0.0275889371515876	0.0199947697823352	0.00113452994221408	636.897506889159	16.2265099189411
