# Supplementary material for: Climate and air pollution impacts on habitat suitability of Austrian forest ecosystems
Source: PLoS One. 2017 Sep 12;12(9):e0184194. doi: 10.1371/journal.pone.0184194 (PMC5595319; doi:10.1371/journal.pone.0184194)
Supplement: S1 File — (ZIP) [file pone.0184194.s004.zip › GrowUp/IF_AT02_ECHAM5A2x_MFR.outgrowup]

1950	0.0123635815209373	0.00889829314185143	0.00699947722886696	0.000422522004116607	1.49685056694824	0.0497127028488564
1951	0.0130826761803097	0.00941583856871656	0.00740658310552197	0.000447096866676703	1.5839108776477	0.0526041092799978
1952	0.0273890335823122	0.0169477182136397	0.0133246002493776	0.000805016615147886	4.44667386218662	0.148415296687177
1953	0.0386340015131285	0.0211173471102835	0.016602357169863	0.0010028079846815	7.39324847644954	0.248021250318366
1954	0.0661960094267658	0.0324427906104707	0.0255118106579401	0.0015408331650903	14.1433131609446	0.476937157964137
1955	0.0855095363225885	0.0379745136769693	0.0298743611753841	0.0018044634506834	19.7895726948847	0.670860694017767
1956	0.0825959659424004	0.0131587901564565	0.00928373080421309	0.000412681074108159	50.3905261225861	0.989361447730579
1957	0.108470171472664	0.0471925097549786	0.0371592637219101	0.00224676912575332	25.247826989087	0.86505696233908
1958	0.169984213145284	0.0663600987761732	0.0522861407863402	0.00316365213822749	42.4276947249688	1.46142160028146
1959	0.142537546856191	0.0505792859444705	0.0398792920182559	0.00241475706739854	37.4290815332295	1.29599909520405
1960	0.197209013518455	0.0642147591089358	0.0506590393782638	0.00306923652917498	53.8270930934946	1.8733332007688
1961	0.24390863585152	0.00414274414763306	-0.000314894778306836	-0.000511342896883578	169.9005541367	3.40826796641842
1962	0.232403052094944	0.0792243916780175	0.0625169609205194	0.00378862560875193	61.3294466512034	2.15874106050258
1963	0.254522904932099	0.0787294632169162	0.0621352915084784	0.00376605919522605	69.9048155920397	2.47553863928673
1964	0.316304815894726	0.0896650963237119	0.0707566340649191	0.00428765159084217	89.5487735729618	3.18938891177161
1965	0.351777532016785	0.0921052793980557	0.0726460627102888	0.0044002380697147	101.987897007493	3.65193870922652
1966	0.382387020792153	-0.0215578484772218	-0.0230983653821422	-0.00221902712066101	279.58235939733	5.73168816310151
1967	0.444358303882943	0.126847342843464	0.0998718254773438	0.00603841915334159	123.49974461641	4.46518265617546
1968	0.433972420091674	0.113334506356962	0.0890886849449343	0.00537777112879858	124.074589905925	4.50496695532445
1969	0.554374998236169	0.133580705068949	0.104767170015391	0.00630981761866038	162.084008106469	5.90688542051017
1970	0.714784951308038	0.160043740583758	0.125155599383889	0.00751567990701786	212.819714815992	7.78032297476109
1971	0.586100543782056	-0.104644820432985	-0.0949104397826832	-0.0074134075111143	508.170445827793	9.81515417062161
1972	0.566338614773207	0.153767372913767	0.119897588747168	0.00717833460136768	157.374593542452	5.7837189459547
1973	0.653593199453982	0.162723225050174	0.126443885002604	0.0075433679220245	186.653393499393	6.87439142830208
1974	0.719344334543041	0.165912405582177	0.128449143200776	0.00763338872983732	209.916664892253	7.74382384679323
1975	0.700998248730908	0.150176142903224	0.115813408795681	0.0068546038318067	208.524054919273	7.70148908537064
1976	0.789636807860571	-0.158938022357701	-0.141873443414133	-0.0109489972338465	705.284567659243	13.519804441043
1977	0.569249898736596	0.150490864555175	0.115938206133871	0.0068550696632667	158.207050744434	5.85009513298204
1978	0.698430001349917	0.170047179359177	0.130542833243938	0.00769070228049759	199.470018356974	7.37683152717553
1979	0.7294930351277	0.165291951730727	0.126484861846599	0.00742692719018312	212.9159233288	7.87322123357507
1980	0.796588818434808	0.169449374053069	0.129298960719123	0.00756906985046745	236.65530241883	8.74864758843805
1981	0.944215695304556	-0.0629853701391717	-0.0631597628158709	-0.00579773389328286	661.289254762331	14.326876084823
1982	0.772852279305655	0.181713134872665	0.138509271247176	0.00810041493232647	223.900241427823	8.23967393020328
1983	0.997206102893509	0.220521332915566	0.167621508297984	0.00977350016944035	295.326393447384	10.8231039808637
1984	0.970840842435547	0.203204400627299	0.154023945433939	0.00895402979980187	293.054857523932	10.6944039783664
1985	0.88055309944816	0.170791034166397	0.129002220946554	0.00747051726397378	272.095914910073	9.88637964592653
1986	0.918049103614442	-0.10313071184248	-0.0936917549158932	-0.00772992720921399	694.954003272834	14.587594055607
1987	0.657379264877612	0.138947332798028	0.104712606846196	0.00604853267801364	201.049599112195	7.213519124585
1988	0.800374698103833	0.157639378653801	0.118307567927547	0.00680203336947991	251.319283542831	8.9411438601002
1989	0.895272141742372	0.165238389227106	0.123440326455017	0.00705917653552202	287.936983060205	10.1529233507668
1990	0.861681991421444	0.149788026126047	0.111330863483162	0.00632907152645268	283.359696113079	9.89766247507789
1991	0.773429121280795	-0.0406294285659557	-0.0406269975099563	-0.00385484446304702	516.118845739719	11.5914500411664
1992	0.961899311439058	0.175464173915832	0.129789893300113	0.00733567674113013	319.291914703548	10.9205571242517
1993	0.743866715643996	0.129143573412204	0.0950776001880742	0.00534420601613963	252.421519987789	8.53405820814963
1994	0.841866074467118	0.139932067992541	0.102569168727492	0.00573657842081245	291.651861221312	9.74268976047195
1995	0.837277669417128	0.134589562294976	0.0982897214114134	0.00547415285906271	295.539021036989	9.75124951625594
1996	0.975981019600262	-0.0888781321281119	-0.0799382075418032	-0.00677767557145348	725.20146171296	15.2501717942122
1997	0.820829979303613	0.14645561066498	0.107077931458537	0.00597731450893415	291.496325430611	9.34762929492158
1998	0.765942765754429	0.133483340481755	0.0974541676783598	0.00543506656111066	277.843998609876	8.76658113347269
1999	0.800052963751432	0.136878474324079	0.0998984424256123	0.00557468150494322	296.176548411483	9.19308626025039
2000	0.707668376385601	0.11934520369673	0.08716107278791	0.00487386260988061	267.152997581228	8.15685111805262
2001	0.765336400326142	-0.0185633190153783	-0.020979172001213	-0.00248646615312256	524.215607514393	11.194339834058
2002	1.0552248519271	0.189090119678749	0.138694054315086	0.00780931821922961	401.851742171186	12.005505598338
2003	0.84135490491049	0.146618438798228	0.107586428437099	0.00606671000938442	323.938566276542	9.63261862813349
2004	0.901322077197069	0.152696531310321	0.11206766227239	0.00632820089683785	350.657149651709	10.3825103078113
2005	1.0512026878063	0.172598563882413	0.126647089733393	0.00715586666242696	413.287936852453	12.1879672759973
2006	0.857141468000119	-0.0383433449331268	-0.0355483576874496	-0.00348541281231949	616.898382092907	12.8349009679492
2007	0.772013398661061	0.130193488888153	0.0955261148349659	0.00540102420853558	302.754686561526	8.89955654319923
2008	0.977380749026025	0.158314461812922	0.115933089105327	0.00654401941163497	386.244743486619	11.3585307046978
2009	0.909732682477956	0.141461549419177	0.103302347122516	0.00581496602063737	362.283249853866	10.6543091803681
2010	0.77311492113298	0.115400382507985	0.0839671471555943	0.00470806168273699	310.277316781103	9.12053094374606
2011	0.950597141966692	-0.0113284708527198	-0.0149181973716811	-0.00213556914978801	619.572412611081	13.7060263610986
2012	0.984661889204381	0.147522634197733	0.10681550310189	0.00595426698389645	398.131013544822	11.60017942301
2013	0.972082836225267	0.141528898240647	0.102166991262701	0.00567727121363705	398.215184615319	11.5080861167748
2014	0.845921757039746	0.120046200454179	0.086433601464411	0.00479016058822755	350.955975894039	10.0572788241395
2015	1.01966478471984	0.142028598347906	0.102064277202716	0.00564636607863994	427.966696264264	12.159637338758
2016	0.900918406103046	-0.030203572552316	-0.028733983980915	-0.00297892260788378	628.838218576449	13.3103150812452
2017	0.787271524360728	0.114603686376678	0.0824141340594917	0.00456562292681088	333.504364629718	9.31546391651819
2018	0.651590935819718	0.0936081501946557	0.067326125537618	0.00373392377750605	278.979509233125	7.72863802541605
2019	0.830484057275219	0.118001275306976	0.0849579886352079	0.00472207918707405	359.118494959399	9.87124034263646
2020	0.831486897497936	0.117023710534222	0.0844027837752002	0.00470575365666303	362.873185910408	9.90198813764421
2021	0.510326048959445	0.00118368611693679	-0.00163978014376032	-0.00067874515822431	337.473431983841	7.25313380740637
2022	0.889834605108137	0.129311414140889	0.0936499734411216	0.00525594897476592	391.93900266381	10.5417139033924
2023	0.936555255839858	0.134413682884275	0.0974273461962128	0.00548215618033604	416.539999162491	11.1210633745851
2024	0.738704230150838	0.10464162605958	0.0758798101537129	0.00427897677846138	331.685388970875	8.79219162431505
2025	0.913472801066958	0.127272900651637	0.09228001010864	0.00521319795033841	414.242759177938	10.9030581687985
2026	0.770974099937025	-0.00655650122257535	-0.00813390390714817	-0.00134062375595905	534.41849261391	11.10174492669
2027	0.793528458201449	0.112396628408549	0.0814092440199946	0.00460992212183756	363.885457099964	9.4416495714839
2028	0.981868619262146	0.136516912193101	0.0986898924020551	0.00559164970977604	454.927563658833	11.7165575035313
2029	0.79689930116368	0.108775432111187	0.0784262101350695	0.00444331222660324	373.114472042484	9.53522908347504
2030	0.826988793434529	0.110840351657222	0.0796546484469649	0.00451070413942503	391.381028336737	9.92062407061116
2031	0.657542725685092	0.00145216116300427	-0.00188444570832441	-0.000770096309212711	452.371909218345	9.33499795773438
2032	0.60453991564075	0.0809650292014911	0.0579585654682833	0.00327501563050019	288.97332578087	7.24875258487131
2033	0.74607453325307	0.0973407345085007	0.0695818046854719	0.00392573712171142	358.819670138372	8.98295236120934
2034	0.987726574822285	0.125403743016381	0.0895879099291473	0.00504536083489731	478.091264988207	11.9441647205774
2035	0.842827918801931	0.10444959476594	0.0746551812057792	0.00419467178216013	410.411581101452	10.2317957796632
2036	0.71584709515163	-0.011066619391456	-0.0109263990677826	-0.00140451456075078	508.784671564906	10.3693615049285
2037	0.636428176055675	0.0781397118766916	0.0561455483193455	0.00313820876827821	311.906185811014	7.74412882669615
2038	0.854622312527417	0.101746497480279	0.0733937837332006	0.00408766979231086	421.83069670739	10.4534877576569
2039	1.03043395410868	0.118601243954253	0.086015853935828	0.00477107653639269	512.374414400281	12.6753811197556
2040	0.80832844876773	0.0896867624682587	0.0654899261108691	0.00361515885411592	404.959160549797	10.0029939177198
2041	0.825881303858215	-0.00535576105323449	-0.00490121963184223	-0.0011021072820059	568.827733426577	11.8607024452656
2042	0.728001309320771	0.0780845565765477	0.0577681406189681	0.00316192951599381	367.900243873888	9.06545648489054
2043	0.736442901386692	0.076206150391443	0.0567180367522572	0.00308967668145099	374.492848704785	9.21873247910754
2044	1.04803736976583	0.104734270311094	0.0783787303785125	0.00425045629650299	535.994378819721	13.1826247261001
2045	0.685743791686269	0.0655870953162465	0.0493334791270683	0.00266225552070127	352.947156036119	8.67353756942889
2046	0.736103420076493	-0.0174450817803349	-0.0126095462972288	-0.00150426636956141	519.515452461973	10.7900396959129
2047	0.80899823131732	0.0744194627756728	0.0563214611169013	0.00301912746435509	419.08984758438	10.2828728753968
2048	0.6714845488604	0.0594423681569302	0.0450838906312616	0.0024065177337249	349.582363484168	8.57039705251799
2049	0.536106294055676	0.0457967268704681	0.0347635547207391	0.00184931500856473	280.348294271143	6.86690019601861
2050	1.02398953410237	0.08465927230603	0.0642378161755188	0.00340648475032509	537.633308570091	13.1557535715787
2051	1.04419637554204	-0.0068919305509003	-0.00476167726710864	-0.00118569653302332	698.692516783425	14.9779853035272
2052	0.825365722093655	0.0665193648218703	0.0503532082205247	0.00266362529553224	435.211421624114	10.6258943809617
2053	0.846313439499441	0.0663524385170896	0.0502030429433243	0.00265133913173065	447.829611691238	10.9212751080847
2054	0.891647757939237	0.0681285171088329	0.051529017687237	0.00271925197940316	473.368960277972	11.5307890374192
2055	0.673572669995301	0.0507292389830002	0.0383496351589588	0.00202492455392381	358.389298512751	8.72028666565313
2056	0.808199852413245	-0.0102589535987235	-0.00782565270771176	-0.00113514212032464	546.640697795219	11.657471735202
2057	0.931833056860057	0.0709185628071311	0.0535334725939984	0.00284216756194735	496.20783771785	12.0499507766613
2058	0.597352487725768	0.0450407805065852	0.0340026227537574	0.00181053173340662	318.561995376048	7.72993591208434
2059	1.09431279732689	0.0818967720805839	0.0618453058668103	0.00330469342708058	584.244292719077	14.168240561106
2060	0.998119823539663	0.0742244759735075	0.056080738292289	0.00300887550081772	533.330136319317	12.9284869533658
2061	0.849744948403421	0.0136336280478981	0.0101237371095191	8.18915848643364e-05	535.413256789741	11.8381189470058
2062	0.766398248689618	0.0571247832010529	0.0431989719967409	0.00233572636800283	409.473115956511	9.92376504138801
2063	0.96175729330827	0.0707449692051108	0.0535501284322331	0.00290132581669529	514.347807003371	12.4667541833574
2064	1.01333813905067	0.0733773437845973	0.0556070116976188	0.00301791578569452	542.513703389802	13.1522466096115
2065	0.714622928875387	0.0503295605659484	0.0382034104071805	0.00207440968371029	383.337797892219	9.29605088643824
2066	0.477219396299978	0.00509926112956686	0.00381458964755642	-4.23095398266909e-05	302.032143561947	6.68468324437216
2067	0.731480764650069	0.0492897150992286	0.0375393745841436	0.0020368938232702	393.486331351445	9.5489597270259
2068	0.964808654204067	0.0626119512598246	0.0478045525345853	0.0025889641265404	520.307399930125	12.6311607339309
2069	1.05642518866561	0.0657679602749589	0.0503583140602958	0.00271841747354826	571.277938206284	13.8730580974743
2070	1.13279009726413	0.0674257310041446	0.0517938291226502	0.00278333165475812	614.356391010887	14.9231798800126
2071	0.838293522395682	-0.000699195932527332	-0.000334217318520794	-0.000484698250491599	536.237071794326	11.888208954762
2072	0.797798621873426	0.0445478281181208	0.0343573936967054	0.00183517223365455	434.349461492152	10.5545784120097
2073	0.706517825063999	0.0379381778743565	0.0293003704663674	0.00156099025656173	385.51654073507	9.36903189243572
2074	0.423996774958116	0.021961409153947	0.0169692648183111	0.0009028970728011	231.810541782884	5.63402405530751
2075	1.01943661209185	0.0501649221954169	0.0387741596657399	0.00206055471613595	558.850798993692	13.5831897366061
2076	1.10283872921145	-0.0121284334969959	-0.00918830586000602	-0.00111896330518146	712.124746428308	15.797757286015
2077	0.927063715067493	0.0424748379626272	0.0327046481200584	0.00174312944544746	509.891800103004	12.393554489621
2078	1.22804756710864	0.0539646195821649	0.0414069067550719	0.00221327865448474	676.632785279802	16.4463024343769
2079	1.04637065431012	0.0442913394363946	0.0338140066917307	0.00181717045045179	577.359981467543	14.0332250675845
2080	0.97669024521462	0.0399634138055153	0.0303146292518057	0.00164020719862107	539.542994387695	13.1139343483007
2081	0.995719551415353	0.0393119178926564	0.0296272742549886	0.00161410727294463	550.722567283082	13.3855719948768
2082	0.736717027897441	0.0279612876748925	0.0209435780003228	0.00114849569615445	408.017807400873	9.91701975365412
2083	0.980655163542833	0.0356271615277644	0.0265278547683346	0.00146321942150489	543.923210728888	13.2202121609702
2084	0.816008601637119	0.0282328860425666	0.0209063367512928	0.00115993197614427	453.339409758501	11.0185324501858
2085	0.937059043679084	0.0321672163247732	0.0237017804885125	0.00132196505192592	520.638510779783	12.6542544356961
2086	1.24473437250232	0.0422225398381312	0.0309850901077932	0.00173606937278304	691.778636949843	16.8138759018375
2087	1.31294555304026	0.0438180054008901	0.0320508908113005	0.0018008084243414	730.028974828236	17.7435915995708
2088	1.24645909797131	0.0407359423004562	0.0297253978218447	0.00167438737134497	693.519487141999	16.8562538199788
2089	0.799473037157966	0.0254551388650865	0.0185474941693548	0.0010465670691172	445.202777169782	10.8208488239295
2090	0.905761158727213	0.0279591753790313	0.0203565782743192	0.00115015178807408	504.912338734082	12.2721468618173
2091	1.20479057502922	0.000706875841594975	-0.00100820432535181	-0.000312656622243931	730.978365017613	16.9310380484458
2092	0.856302273558003	0.0249065318474198	0.0181142825563028	0.00102405473413769	478.250215887304	11.6241682384762
2093	1.30000343744779	0.0364327759085203	0.026479977784484	0.00149879735529287	726.881209044406	17.6673419926886
2094	1.33252419078968	0.0359057708025943	0.0260756209590309	0.00147708860504327	745.922451483039	18.1301973706326
2095	0.705752543355072	0.0187236654384487	0.01359408417085	0.000770461388383369	395.241187340303	9.60665310272723
2096	1.01745502169028	-0.00342827338646106	-0.00381648752514441	-0.000431031874567544	619.882061088394	14.3574053203772
2097	0.960118347107383	0.0248378702749977	0.0180236459330844	0.00102190816404867	538.069428425213	13.0782715476716
2098	0.827317542950541	0.0209947371903569	0.0152294554457561	0.000863901242471414	463.887696595462	11.2752430942841
2099	1.09986407952434	0.0273421962188215	0.0198247354194761	0.00112453819334471	617.046748756881	14.9979597227853
2100	1.10103114189418	0.0267728342297919	0.0194033084313474	0.00110096963521065	618.05756704658	15.0225646044038
