# Supplementary material for: Climate and air pollution impacts on habitat suitability of Austrian forest ecosystems
Source: PLoS One. 2017 Sep 12;12(9):e0184194. doi: 10.1371/journal.pone.0184194 (PMC5595319; doi:10.1371/journal.pone.0184194)
Supplement: S1 File — (ZIP) [file pone.0184194.s004.zip › GrowUp/IF_AT02_ECHAM5B1x_bas.outgrowup]

1950	0.0123635815209373	0.00889829314185143	0.00699947722886696	0.000422522004116607	1.49685056694824	0.0497127028488564
1951	0.0130826761803097	0.00941583856871656	0.00740658310552197	0.000447096866676703	1.5839108776477	0.0526041092799978
1952	0.0273890335823122	0.0169477182136397	0.0133246002493776	0.000805016615147886	4.44667386218662	0.148415296687177
1953	0.0386340015131285	0.0211173471102835	0.016602357169863	0.0010028079846815	7.39324847644954	0.248021250318366
1954	0.0661960094267658	0.0324427906104707	0.0255118106579401	0.0015408331650903	14.1433131609446	0.476937157964137
1955	0.0855095363225885	0.0379745136769693	0.0298743611753841	0.0018044634506834	19.7895726948847	0.670860694017767
1956	0.0825959659424004	0.0131587901564565	0.00928373080421309	0.000412681074108159	50.3905261225861	0.989361447730579
1957	0.108470171472664	0.0471925097549786	0.0371592637219101	0.00224676912575332	25.247826989087	0.86505696233908
1958	0.169984213145284	0.0663600987761732	0.0522861407863402	0.00316365213822749	42.4276947249688	1.46142160028146
1959	0.142537546856191	0.0505792859444705	0.0398792920182559	0.00241475706739854	37.4290815332295	1.29599909520405
1960	0.197209013518455	0.0642147591089358	0.0506590393782638	0.00306923652917498	53.8270930934946	1.8733332007688
1961	0.24390863585152	0.00414274414763306	-0.000314894778306836	-0.000511342896883578	169.9005541367	3.40826796641842
1962	0.232403052094944	0.0792243916780175	0.0625169609205194	0.00378862560875193	61.3294466512034	2.15874106050258
1963	0.254522904932099	0.0787294632169162	0.0621352915084784	0.00376605919522605	69.9048155920397	2.47553863928673
1964	0.316304815894726	0.0896650963237119	0.0707566340649191	0.00428765159084217	89.5487735729618	3.18938891177161
1965	0.351777532016785	0.0921052793980557	0.0726460627102888	0.0044002380697147	101.987897007493	3.65193870922652
1966	0.382387020792153	-0.0215578484772218	-0.0230983653821422	-0.00221902712066101	279.58235939733	5.73168816310151
1967	0.444358303882943	0.126847342843464	0.0998718254773438	0.00603841915334159	123.49974461641	4.46518265617546
1968	0.433972420091674	0.113334506356962	0.0890886849449343	0.00537777112879858	124.074589905925	4.50496695532445
1969	0.554374998236169	0.133580705068949	0.104767170015391	0.00630981761866038	162.084008106469	5.90688542051017
1970	0.714784951308038	0.160043740583758	0.125155599383889	0.00751567990701786	212.819714815992	7.78032297476109
1971	0.586100543782056	-0.104644820432985	-0.0949104397826832	-0.0074134075111143	508.170445827793	9.81515417062161
1972	0.566338614773207	0.153767372913767	0.119897588747168	0.00717833460136768	157.374593542452	5.7837189459547
1973	0.653593199453982	0.162723225050174	0.126443885002604	0.0075433679220245	186.653393499393	6.87439142830208
1974	0.719344334543041	0.165912405582177	0.128449143200776	0.00763338872983732	209.916664892253	7.74382384679323
1975	0.700998248730908	0.150176142903224	0.115813408795681	0.0068546038318067	208.524054919273	7.70148908537064
1976	0.789636807860571	-0.158938022357701	-0.141873443414133	-0.0109489972338465	705.284567659243	13.519804441043
1977	0.569249898736596	0.150490864555175	0.115938206133871	0.0068550696632667	158.207050744434	5.85009513298204
1978	0.698430001349917	0.170047179359177	0.130542833243938	0.00769070228049759	199.470018356974	7.37683152717553
1979	0.7294930351277	0.165291951730727	0.126484861846599	0.00742692719018312	212.9159233288	7.87322123357507
1980	0.796588818434808	0.169449374053069	0.129298960719123	0.00756906985046745	236.65530241883	8.74864758843805
1981	0.944215695304556	-0.0629853701391717	-0.0631597628158709	-0.00579773389328286	661.289254762331	14.326876084823
1982	0.772852279305655	0.181713134872665	0.138509271247176	0.00810041493232647	223.900241427823	8.23967393020328
1983	0.997206102893509	0.220521332915566	0.167621508297984	0.00977350016944035	295.326393447384	10.8231039808637
1984	0.970840842435547	0.203204400627299	0.154023945433939	0.00895402979980187	293.054857523932	10.6944039783664
1985	0.88055309944816	0.170791034166397	0.129002220946554	0.00747051726397378	272.095914910073	9.88637964592653
1986	0.918049103614442	-0.10313071184248	-0.0936917549158932	-0.00772992720921399	694.954003272834	14.587594055607
1987	0.657379264877612	0.138947332798028	0.104712606846196	0.00604853267801364	201.049599112195	7.213519124585
1988	0.800374698103833	0.157639378653801	0.118307567927547	0.00680203336947991	251.319283542831	8.9411438601002
1989	0.895272141742372	0.165238389227106	0.123440326455017	0.00705917653552202	287.936983060205	10.1529233507668
1990	0.861681991421444	0.149788026126047	0.111330863483162	0.00632907152645268	283.359696113079	9.89766247507789
1991	0.773429121280795	-0.0406294285659557	-0.0406269975099563	-0.00385484446304702	516.118845739719	11.5914500411664
1992	0.961899311439058	0.175464173915832	0.129789893300113	0.00733567674113013	319.291914703548	10.9205571242517
1993	0.743866715643996	0.129143573412204	0.0950776001880742	0.00534420601613963	252.421519987789	8.53405820814963
1994	0.841866074467118	0.139932067992541	0.102569168727492	0.00573657842081245	291.651861221312	9.74268976047195
1995	0.837277669417128	0.134589562294976	0.0982897214114134	0.00547415285906271	295.539021036989	9.75124951625594
1996	0.975981019600262	-0.0888781321281119	-0.0799382075418032	-0.00677767557145348	725.20146171296	15.2501717942122
1997	0.820829979303613	0.14645561066498	0.107077931458537	0.00597731450893415	291.496325430611	9.34762929492158
1998	0.765942765754429	0.133483340481755	0.0974541676783598	0.00543506656111066	277.843998609876	8.76658113347269
1999	0.800052963751432	0.136878474324079	0.0998984424256123	0.00557468150494322	296.176548411483	9.19308626025039
2000	0.707668376385601	0.11934520369673	0.08716107278791	0.00487386260988061	267.152997581228	8.15685111805262
2001	0.765336400326142	-0.0185633190153783	-0.020979172001213	-0.00248646615312256	524.215607514393	11.194339834058
2002	1.0552248519271	0.189090119678749	0.138694054315086	0.00780931821922961	401.851742171186	12.005505598338
2003	0.84135490491049	0.146618438798228	0.107586428437099	0.00606671000938442	323.938566276542	9.63261862813349
2004	0.901322077197069	0.152696531310321	0.11206766227239	0.00632820089683785	350.657149651709	10.3825103078113
2005	1.0512026878063	0.172598563882413	0.126647089733393	0.00715586666242696	413.287936852453	12.1879672759973
2006	0.857141468000119	-0.0383433449331268	-0.0355483576874496	-0.00348541281231949	616.898382092907	12.8349009679492
2007	0.772013398661061	0.130193488888153	0.0955261148349659	0.00540102420853558	302.754686561526	8.89955654319923
2008	0.977380749026025	0.158314461812922	0.115933089105327	0.00654401941163497	386.244743486619	11.3585307046978
2009	0.909732682477956	0.141461549419177	0.103302347122516	0.00581496602063737	362.283249853866	10.6543091803681
2010	0.77311492113298	0.115400382507985	0.0839671471555943	0.00470806168273699	310.277316781103	9.12053094374606
2011	0.95334990262989	-0.0113612760943525	-0.0149613978244046	-0.00214175337914191	621.366584390211	13.7457165816452
2012	0.99316100356139	0.148379514319325	0.107435937259561	0.00598885213786213	400.443543775529	11.7064951483833
2013	0.986166921063554	0.142765588446995	0.103059734151802	0.00572687963846029	401.694818986496	11.6869313503411
2014	0.863232184545052	0.12144891649365	0.0874435609522135	0.0048461326645059	355.056826855353	10.2787970762286
2015	1.04673307586417	0.144109146042612	0.103559395785284	0.00572907853278673	434.235892283102	12.5076729340424
2016	1.04517219338293	-0.0345202591698005	-0.0328406373876465	-0.00340466944076922	718.7116108048	15.4296461957247
2017	0.837338473993239	0.119757099275026	0.086120071232162	0.00477092644560597	348.501139591121	9.93975367119824
2018	0.688968118614066	0.0969348868128235	0.0697188262449774	0.00386662355775217	288.894151784595	8.2024782041514
2019	1.17496648114032	0.162970269467894	0.117334547997987	0.006521611868721	495.974621818155	14.0251445419839
2020	0.776186517952827	0.106283273509907	0.0766562956517586	0.00427385955101041	329.568682205208	9.28749982365227
2021	0.883258128203629	0.00198579832197481	-0.00275095957559562	-0.00113868953683296	566.158684600318	12.5479070315976
2022	1.10518317911603	0.155054653959306	0.112293754744576	0.0063023001869129	469.965987418399	13.175373647689
2023	1.08191058256351	0.149197152792834	0.108142879093281	0.00608511035276058	462.353092079765	12.9373220720252
2024	0.756290290201366	0.102435084460139	0.0742797589698125	0.00418874748233649	324.691254454325	9.07125857655371
2025	0.900697050609727	0.119379737553137	0.0865570229936344	0.00488988779180422	388.552406841947	10.8413788612598
2026	1.11644957648101	-0.00897927064201938	-0.0111395578341361	-0.00183601331338553	731.897717757984	16.0525909808076
2027	0.984322118455009	0.13128164545848	0.0950877233757207	0.00538448679608479	425.025930429606	11.8328719019779
2028	0.950508129435737	0.123746619037248	0.0894580775503448	0.00506858626751418	412.371969196046	11.4677139753343
2029	0.799810277154946	0.101636659831566	0.0732792128394329	0.00415170415355459	348.627515765263	9.68270168140709
2030	1.08109604505676	0.134094911581336	0.0963663763317028	0.00545706021049377	473.493665481414	13.1308885506913
2031	1.06219019539821	0.00215596867906215	-0.00279776517100574	-0.00114333282339619	671.619440327528	15.0632601248916
2032	0.757549117440879	0.0933430562467557	0.0668193378035316	0.00377570379732727	333.151901113364	9.20550071808516
2033	0.608594295059768	0.0730316598932322	0.0522050169459418	0.0029453558137886	269.210996248018	7.42363030392276
2034	1.08510791427823	0.12667296273959	0.0904946351951408	0.00509642527147892	482.930058858479	13.2889321498036
2035	1.03326065867449	0.117705179577716	0.0841295893002226	0.00472701302953968	462.49646982904	12.6993468894553
2036	1.00925617067464	-0.0143266405329152	-0.0141451138984826	-0.00181825854159736	658.663214151502	14.5799200579033
2037	0.681944778531078	0.0769559596364085	0.055294989531647	0.00309066749162508	307.181064136716	8.39933043241853
2038	0.904869708116156	0.0989769061595925	0.0713959676761	0.00397640134515067	410.348250968887	11.1984961565952
2039	1.14944388575104	0.121499113382589	0.0881175411117991	0.0048876516782217	524.893626693914	14.2992598882277
2040	0.952013521963466	0.0969612547434893	0.0708018132666525	0.00390838434731292	437.805393417729	11.90846586935
2041	0.969645586375066	-0.00576567505499714	-0.0052763443868185	-0.00118645929133723	612.364114195776	13.8966855037034
2042	0.941250109602202	0.0926287363329566	0.06852814564675	0.00375087659175298	436.426051202806	11.8415392020751
2043	1.10412808527156	0.104784021324385	0.0779877207023062	0.00424832832536008	514.930441216963	13.9575175792293
2044	1.12089958180281	0.102691325721551	0.0768498764256814	0.00416754698068654	525.539283147765	14.2322759371496
2045	1.09346654859445	0.0958338401990661	0.0720845576760328	0.00389000563159211	515.71549536059	13.9547186573283
2046	0.919126213856038	-0.0199383878831765	-0.014411742419484	-0.00171926086295237	593.766239271361	13.4220608346619
2047	1.02179563180043	0.0860964244646138	0.0651587130829585	0.00349285079452174	484.848130591855	13.0988539373807
2048	0.907926610101082	0.0735941359970461	0.055817257644137	0.00297945049745474	432.809337819479	11.6833283188114
2049	0.999161673751922	0.07813087422497	0.0593078830542016	0.00315499836364275	478.284340731089	12.8992824696415
2050	1.32271318203953	0.100078241650305	0.0759374314849097	0.00402690685538567	635.552311149483	17.1235942296977
2051	1.20009942113598	-0.00724346635526417	-0.00500455551955933	-0.00124617520171991	734.330635025693	17.1795284026614
2052	1.08597286264243	0.0800836627655129	0.0606209839359192	0.00320677851438173	523.957569564553	14.0854260615397
2053	1.0304680063105	0.0739091533898434	0.0559205431550099	0.00295329357827753	498.831816926772	13.3943375757725
2054	1.06239698076589	0.0742477480660869	0.0561572992587399	0.00296349230047688	515.886456898495	13.8362619334308
2055	0.918650160562802	0.0632766351420413	0.047835053717187	0.00252577043845928	447.033492625485	11.9762652504848
2056	0.909225713568819	-0.0105489514912373	-0.00804686657430573	-0.00116723007348965	562.093019398724	13.0819530856342
2057	1.03596366364059	0.0721144253049525	0.054436179441392	0.00289009354162492	504.575130014306	13.4914758550747
2058	1.01726238402535	0.070150749229941	0.0529588838188622	0.00281989246577308	496.158423554571	13.2562680758059
2059	1.1219895618885	0.0767908208388813	0.0579894870321755	0.00309865840178257	547.818890397588	14.6280885170181
2060	1.2540354999919	0.0852787205951536	0.0644328376707574	0.00345698706221141	612.758946205073	16.3562580977311
2061	1.13953262929268	0.0167119118675755	0.0124095363134739	0.000100381567117776	656.302132401305	15.8825356138713
2062	0.552157846959574	0.0376337963671845	0.0284594745799768	0.00153877608941651	269.760811336608	7.1996032843388
2063	0.776406816973194	0.0522161535797353	0.0395248137337521	0.00214143954166097	379.634967484695	10.133574314851
2064	1.26501244428063	0.0837371867293482	0.0634579351312247	0.00344400280312677	619.10896389681	16.5302397393428
2065	1.27017442289292	0.0817560100169406	0.0620581298308397	0.00336969878086718	622.69903595288	16.6318959151498
2066	0.652870227360046	0.00637175148393627	0.00476649785720822	-5.28676344131993e-05	377.402472640337	9.145012761598
2067	0.81670352082122	0.0502747528651595	0.0382895858929403	0.00207760043593926	401.350018450842	10.7286560184002
2068	1.3493798911443	0.0799744714927601	0.0610609276180551	0.00330689322992941	664.59052123303	17.7728492888482
2069	1.25616592298835	0.0713980395807165	0.0546692475403428	0.00295112814145172	620.18229960482	16.5915462375654
2070	1.2235791788169	0.0664709005265489	0.0510603654158252	0.00274391628834472	605.656356209532	16.208088276673
2071	1.18212623406743	-0.000899296842455831	-0.000429866029330849	-0.000623412674377824	689.701245442453	16.7459797329639
2072	1.20175977153332	0.0612175744218266	0.0472138911012926	0.00252189158341748	596.882532936776	15.9806411919958
2073	0.75907869487217	0.0371756962297491	0.0287114915082163	0.00152961746839091	377.768427818932	10.1157590796191
2074	0.698024062099845	0.0329681161537671	0.0254739889254131	0.0013554146440395	347.990277563417	9.31943447781935
2075	1.08831084122862	0.0488202725177372	0.0377348345952507	0.00200532241209489	543.871037960463	14.5664246447373
2076	1.24717714537454	-0.012495879835782	-0.00946667728767163	-0.00115286372355179	733.699472537734	17.8299678267439
2077	0.946186071380268	0.0395053327833731	0.0304181974439275	0.00162126360287683	474.244192863223	12.7026526273658
2078	1.03801755111684	0.0415603528678151	0.0318891464301965	0.00170453609397052	521.102484107107	13.9579621387852
2079	1.17865723968129	0.045450538469165	0.0346989915296229	0.0018647296856284	592.470726380521	15.8696947290759
2080	1.11026757798324	0.041381043975259	0.0313899861575269	0.00169839059658382	558.68231092457	14.9647049516615
2081	0.896541960024428	0.0322385940475394	0.0242964912078257	0.00132368380661895	451.632029959408	12.0973112710915
2082	1.16586636771042	0.0402966895127741	0.0301830469962009	0.00165516606433868	588.018945754044	15.7505478854583
2083	1.01793284136911	0.0336736429993496	0.025073271984111	0.00138298776317256	514.098660452389	13.7705249304085
2084	1.25711383015751	0.039598406403596	0.0293224581376474	0.0016268778800239	635.837163771287	17.031352679907
2085	1.14374355835673	0.0357450174501277	0.0263380128577833	0.00146900071714191	578.546569436888	15.496740565253
2086	1.47768111938441	0.0456330670581569	0.0334879119094354	0.00187630044070147	747.657081984052	20.0264053287767
2087	1.20786759174172	0.0366978621258549	0.0268428277655021	0.00150818866963343	611.403974713592	16.3767268502337
2088	1.39606255870627	0.04153332405531	0.0303072547408302	0.00170716250468104	707.094717134321	18.9397644217988
2089	1.3251768086715	0.0384067115592521	0.0279844577743143	0.00157906031328419	671.721915907124	17.9922119621644
2090	1.41798157357846	0.0398387167805072	0.0290058610633791	0.00163883843920667	719.443953160952	19.2703698643477
2091	1.31787759947475	0.000703574634416823	-0.00100349587280605	-0.000311196472915133	727.564595747715	18.5146149881872
2092	1.05436811570162	0.0279083420162135	0.0202974704008017	0.00114747689235576	535.890371091289	14.3537431274856
2093	1.56236259315783	0.0398422373669781	0.0289580339145935	0.00163905819706185	794.904394358004	21.2913003639415
2094	1.3175676014713	0.032302354809999	0.0234587349409807	0.00132885157843393	671.063485059857	17.974175956619
2095	1.09983909304019	0.0265475914175423	0.0192745482154538	0.00109240865305104	560.39783382094	15.0099731479556
2096	1.44166589892986	-0.00441860516660978	-0.00491896345358641	-0.000555544862746109	798.948557787372	20.3297423814813
2097	1.27800506515979	0.0300786230793631	0.0218266077781579	0.00123752923047855	651.601258438887	17.4526584701949
2098	0.895286561775303	0.0206689494048632	0.0149931309555298	0.000850495574654848	456.689276152217	12.2320317787345
2099	1.29585347846512	0.029305545253636	0.0212482814594422	0.00120528741183636	661.354752726704	17.7137447537378
2100	1.29728858626697	0.0286952993391647	0.0207965932492901	0.00118002647663449	662.438154399887	17.7426869252023
