# Supplementary material for: Climate and air pollution impacts on habitat suitability of Austrian forest ecosystems
Source: PLoS One. 2017 Sep 12;12(9):e0184194. doi: 10.1371/journal.pone.0184194 (PMC5595319; doi:10.1371/journal.pone.0184194)
Supplement: S1 File — (ZIP) [file pone.0184194.s004.zip › GrowUp/IF_AT02_ECHAM5B1x_GPx.outgrowup]

1950	0.0123635815209373	0.00889829314185143	0.00699947722886696	0.000422522004116607	1.49685056694824	0.0497127028488564
1951	0.0130826761803097	0.00941583856871656	0.00740658310552197	0.000447096866676703	1.5839108776477	0.0526041092799978
1952	0.0273890335823122	0.0169477182136397	0.0133246002493776	0.000805016615147886	4.44667386218662	0.148415296687177
1953	0.0386340015131285	0.0211173471102835	0.016602357169863	0.0010028079846815	7.39324847644954	0.248021250318366
1954	0.0661960094267658	0.0324427906104707	0.0255118106579401	0.0015408331650903	14.1433131609446	0.476937157964137
1955	0.0855095363225885	0.0379745136769693	0.0298743611753841	0.0018044634506834	19.7895726948847	0.670860694017767
1956	0.0825959659424004	0.0131587901564565	0.00928373080421309	0.000412681074108159	50.3905261225861	0.989361447730579
1957	0.108470171472664	0.0471925097549786	0.0371592637219101	0.00224676912575332	25.247826989087	0.86505696233908
1958	0.169984213145284	0.0663600987761732	0.0522861407863402	0.00316365213822749	42.4276947249688	1.46142160028146
1959	0.142537546856191	0.0505792859444705	0.0398792920182559	0.00241475706739854	37.4290815332295	1.29599909520405
1960	0.197209013518455	0.0642147591089358	0.0506590393782638	0.00306923652917498	53.8270930934946	1.8733332007688
1961	0.24390863585152	0.00414274414763306	-0.000314894778306836	-0.000511342896883578	169.9005541367	3.40826796641842
1962	0.232403052094944	0.0792243916780175	0.0625169609205194	0.00378862560875193	61.3294466512034	2.15874106050258
1963	0.254522904932099	0.0787294632169162	0.0621352915084784	0.00376605919522605	69.9048155920397	2.47553863928673
1964	0.316304815894726	0.0896650963237119	0.0707566340649191	0.00428765159084217	89.5487735729618	3.18938891177161
1965	0.351777532016785	0.0921052793980557	0.0726460627102888	0.0044002380697147	101.987897007493	3.65193870922652
1966	0.382387020792153	-0.0215578484772218	-0.0230983653821422	-0.00221902712066101	279.58235939733	5.73168816310151
1967	0.444358303882943	0.126847342843464	0.0998718254773438	0.00603841915334159	123.49974461641	4.46518265617546
1968	0.433972420091674	0.113334506356962	0.0890886849449343	0.00537777112879858	124.074589905925	4.50496695532445
1969	0.554374998236169	0.133580705068949	0.104767170015391	0.00630981761866038	162.084008106469	5.90688542051017
1970	0.714784951308038	0.160043740583758	0.125155599383889	0.00751567990701786	212.819714815992	7.78032297476109
1971	0.586100543782056	-0.104644820432985	-0.0949104397826832	-0.0074134075111143	508.170445827793	9.81515417062161
1972	0.566338614773207	0.153767372913767	0.119897588747168	0.00717833460136768	157.374593542452	5.7837189459547
1973	0.653593199453982	0.162723225050174	0.126443885002604	0.0075433679220245	186.653393499393	6.87439142830208
1974	0.719344334543041	0.165912405582177	0.128449143200776	0.00763338872983732	209.916664892253	7.74382384679323
1975	0.700998248730908	0.150176142903224	0.115813408795681	0.0068546038318067	208.524054919273	7.70148908537064
1976	0.789636807860571	-0.158938022357701	-0.141873443414133	-0.0109489972338465	705.284567659243	13.519804441043
1977	0.569249898736596	0.150490864555175	0.115938206133871	0.0068550696632667	158.207050744434	5.85009513298204
1978	0.698430001349917	0.170047179359177	0.130542833243938	0.00769070228049759	199.470018356974	7.37683152717553
1979	0.7294930351277	0.165291951730727	0.126484861846599	0.00742692719018312	212.9159233288	7.87322123357507
1980	0.796588818434808	0.169449374053069	0.129298960719123	0.00756906985046745	236.65530241883	8.74864758843805
1981	0.944215695304556	-0.0629853701391717	-0.0631597628158709	-0.00579773389328286	661.289254762331	14.326876084823
1982	0.772852279305655	0.181713134872665	0.138509271247176	0.00810041493232647	223.900241427823	8.23967393020328
1983	0.997206102893509	0.220521332915566	0.167621508297984	0.00977350016944035	295.326393447384	10.8231039808637
1984	0.970840842435547	0.203204400627299	0.154023945433939	0.00895402979980187	293.054857523932	10.6944039783664
1985	0.88055309944816	0.170791034166397	0.129002220946554	0.00747051726397378	272.095914910073	9.88637964592653
1986	0.918049103614442	-0.10313071184248	-0.0936917549158932	-0.00772992720921399	694.954003272834	14.587594055607
1987	0.657379264877612	0.138947332798028	0.104712606846196	0.00604853267801364	201.049599112195	7.213519124585
1988	0.800374698103833	0.157639378653801	0.118307567927547	0.00680203336947991	251.319283542831	8.9411438601002
1989	0.895272141742372	0.165238389227106	0.123440326455017	0.00705917653552202	287.936983060205	10.1529233507668
1990	0.861681991421444	0.149788026126047	0.111330863483162	0.00632907152645268	283.359696113079	9.89766247507789
1991	0.773429121280795	-0.0406294285659557	-0.0406269975099563	-0.00385484446304702	516.118845739719	11.5914500411664
1992	0.961899311439058	0.175464173915832	0.129789893300113	0.00733567674113013	319.291914703548	10.9205571242517
1993	0.743866715643996	0.129143573412204	0.0950776001880742	0.00534420601613963	252.421519987789	8.53405820814963
1994	0.841866074467118	0.139932067992541	0.102569168727492	0.00573657842081245	291.651861221312	9.74268976047195
1995	0.837277669417128	0.134589562294976	0.0982897214114134	0.00547415285906271	295.539021036989	9.75124951625594
1996	0.975981019600262	-0.0888781321281119	-0.0799382075418032	-0.00677767557145348	725.20146171296	15.2501717942122
1997	0.820829979303613	0.14645561066498	0.107077931458537	0.00597731450893415	291.496325430611	9.34762929492158
1998	0.765942765754429	0.133483340481755	0.0974541676783598	0.00543506656111066	277.843998609876	8.76658113347269
1999	0.800052963751432	0.136878474324079	0.0998984424256123	0.00557468150494322	296.176548411483	9.19308626025039
2000	0.707668376385601	0.11934520369673	0.08716107278791	0.00487386260988061	267.152997581228	8.15685111805262
2001	0.765336400326142	-0.0185633190153783	-0.020979172001213	-0.00248646615312256	524.215607514393	11.194339834058
2002	1.0552248519271	0.189090119678749	0.138694054315086	0.00780931821922961	401.851742171186	12.005505598338
2003	0.84135490491049	0.146618438798228	0.107586428437099	0.00606671000938442	323.938566276542	9.63261862813349
2004	0.901322077197069	0.152696531310321	0.11206766227239	0.00632820089683785	350.657149651709	10.3825103078113
2005	1.0512026878063	0.172598563882413	0.126647089733393	0.00715586666242696	413.287936852453	12.1879672759973
2006	0.857141468000119	-0.0383433449331268	-0.0355483576874496	-0.00348541281231949	616.898382092907	12.8349009679492
2007	0.772013398661061	0.130193488888153	0.0955261148349659	0.00540102420853558	302.754686561526	8.89955654319923
2008	0.977380749026025	0.158314461812922	0.115933089105327	0.00654401941163497	386.244743486619	11.3585307046978
2009	0.909732682477956	0.141461549419177	0.103302347122516	0.00581496602063737	362.283249853866	10.6543091803681
2010	0.77311492113298	0.115400382507985	0.0839671471555943	0.00470806168273699	310.277316781103	9.12053094374606
2011	0.950597141966692	-0.0113284708527198	-0.0149181973716811	-0.00213556914978801	619.572412611081	13.7060263610986
2012	0.984661889204381	0.147522634197733	0.10681550310189	0.00595426698389645	398.131013544822	11.60017942301
2013	0.972082836225267	0.141528898240647	0.102166991262701	0.00567727121363705	398.215184615319	11.5080861167748
2014	0.845921757039746	0.120046200454179	0.086433601464411	0.00479016058822755	350.955975894039	10.0572788241395
2015	1.01966478471984	0.142028598347906	0.102064277202716	0.00564636607863994	427.966696264264	12.159637338758
2016	1.0118385064451	-0.0339222037574244	-0.0322716810296147	-0.00334568433940054	706.260100326123	14.9490666867121
2017	0.806044909102905	0.117336541599618	0.0843793928031614	0.00467449539728708	341.457155447947	9.53760174666347
2018	0.659161338491482	0.0946957211711319	0.0681083431109922	0.00377730575995464	282.220787013346	7.81843194172199
2019	1.11716589581564	0.158735136792661	0.114285357616316	0.00635213376936838	483.085655420748	13.2787775557965
2020	0.733367697307143	0.103214385437785	0.0744428750107694	0.00415045352328021	320.052515038318	8.7335089237348
2021	0.830593403772856	0.00192653673640581	-0.00266886351151803	-0.00110470796545343	549.262980257238	11.8050119318765
2022	1.03761858948592	0.150277297267534	0.108833895224242	0.00610812132673237	455.485963132976	12.3000536037652
2023	1.01350621681845	0.144455833930298	0.104706219191293	0.00589173234281812	447.660027261874	12.0496833663147
2024	0.706881955187107	0.0990806454126348	0.0718473216341017	0.00405157867743985	314.058598386682	8.42907122455123
2025	0.839933056577965	0.11535484194185	0.0836387473371975	0.00472502490706084	375.452337189365	10.0501316063698
2026	1.03833630385048	-0.008667841197576	-0.0107532028120037	-0.00177233457721931	706.51319503694	14.9441346653503
2027	0.913971500162288	0.126601291089673	0.0916977274629852	0.00519252312734933	409.873226002455	10.9171989776108
2028	0.880516105837506	0.119215099768366	0.0861821819716985	0.00488297799380192	397.27118067433	10.5549900242436
2029	0.739181511840965	0.0978163990963501	0.0705248356296548	0.00399565226845386	335.52350376899	8.89065192723879
2030	0.996797517194814	0.128924812535964	0.0926509205817183	0.00524666041640688	455.237870992072	12.0277400252124
2031	0.977659156567466	0.0020728441855372	-0.00268989587999973	-0.00109925103185709	645.724803563592	13.8721587890967
2032	0.697627286695906	0.0897441661747728	0.0642430834884608	0.00363012957405534	320.307056326949	8.420410850154
2033	0.560371518595377	0.0702158862695855	0.0501922253709822	0.00283179608880295	258.831426297958	6.79065648392722
2034	0.998971392317352	0.121789020791224	0.0870055674779819	0.00489992994499591	464.310439315559	12.1561337796973
2035	0.951107842029869	0.113166995172404	0.0808859292373661	0.004544760584139	444.664677936617	11.6170782209984
2036	0.928504095094125	-0.0137742694573156	-0.0135997416766673	-0.00174815463803163	633.268111425019	13.4317903329404
2037	0.627690218979453	0.0739888825955278	0.0531630624568598	0.00297150519933838	295.337538474772	7.68386665317298
2038	0.832716052944864	0.0951608000746182	0.0686432590164448	0.00382308912355969	394.527060771691	10.2448054116996
2039	1.05755817684062	0.116814651886585	0.0847201234931123	0.00469920572618899	504.656079972044	13.0817348414903
2040	0.875704832452046	0.0932228631470016	0.0680720125392138	0.00375769455644241	420.925578815704	10.8946678989231
2041	0.89142391382198	-0.00554337645510069	-0.00507291218528564	-0.00114071473640089	588.754097343618	12.7889580062262
2042	0.86559617292268	0.0890573872366966	0.0658860073567039	0.00360625959430212	419.599417857135	10.8336649704761
2043	1.01516553496807	0.100744018894533	0.074980863577014	0.00408453181764509	495.077030292014	12.7696337413677
2044	1.030381902698	0.0987320082588676	0.0738868894781535	0.00400686503972174	505.276842805575	13.0210751393106
2045	1.00493251617057	0.0921389166565942	0.0693053000708633	0.00374002444166315	495.831816264905	12.767184752054
2046	0.84424061638905	-0.019169652970379	-0.0138560901963947	-0.00165297386636559	570.873273157809	12.352062163568
2047	0.938873922020398	0.0827769320492399	0.0626464850175143	0.00335818211585654	466.154558795858	11.9842106606209
2048	0.834100096719791	0.0707566758147292	0.0536651942506933	0.00286457623421111	416.122148738993	10.6891597331046
2049	0.917778876657657	0.0751184977411716	0.0570212367829476	0.00303335576113335	459.843839266345	11.8016717013833
2050	1.21482327041355	0.0962196730027922	0.0730096243265447	0.00387164736758471	611.048261305912	15.6665795422922
2051	1.10179516273254	-0.00696419074333446	-0.00481160227913385	-0.00119812826880649	706.018135540347	15.7884009515169
2052	0.9973100431717	0.0769959955040839	0.0582837103773581	0.00308313950123491	503.756113012055	12.8870034153932
2053	0.946243690069505	0.0710595475481382	0.0537644975349861	0.00283942780865438	479.599096832616	12.2547440064509
2054	0.97547478288602	0.0713850875305699	0.0539921253840236	0.002849233313816	495.996186291816	12.659086887368
2055	0.843448441002195	0.0608369715702896	0.045990748346893	0.00242838804580385	429.797883859893	10.957333590401
2056	0.834537714052577	-0.0101422311810379	-0.00773661544916275	-0.00112222691104662	540.421230747436	12.022493681989
2057	0.951199250363679	0.0693340161378189	0.0523373642362158	0.00277866448227893	485.120973497537	12.3435403333485
2058	0.933993334197971	0.067446050614991	0.0509170265146064	0.00271117004541111	477.028777532044	12.1282473767957
2059	1.03011314497535	0.0738301108102114	0.0557536722051167	0.00297918801579948	526.697448212486	13.3831777218017
2060	1.1513080124377	0.0819907551776727	0.0619485961092858	0.00332370112839457	589.133706399485	14.9640366124282
2061	1.04595422470504	0.016067575415327	0.011931080187949	9.65113035991352e-05	630.998062409464	14.5748869703568
2062	0.506913479293426	0.0361828057786735	0.027362204738619	0.00147944777712549	259.360042979903	6.58650958817675
2063	0.712738710783841	0.0502029326260687	0.0380009139873441	0.00205887522658367	364.99794390314	9.27040399981461
2064	1.16118314878671	0.080508655951661	0.0610112814441141	0.00331121748417076	595.238895857107	15.1218059930188
2065	1.165777022615	0.0786038645376122	0.0596654463649841	0.00323977829212748	598.690550818218	15.2143805416231
2066	0.599023822447766	0.00612608529216233	0.00458272305374467	-5.08292952772285e-05	362.851524058403	8.39081862197131
2067	0.749422352250761	0.0483363836255718	0.0368133109982533	0.0019974974707794	385.875759787461	9.81371016588465
2068	1.23802821162122	0.0768910141576316	0.0587066918020586	0.003179394241865	638.96688809982	16.2567174019071
2069	1.15232177276683	0.0686452510377014	0.0525614462734161	0.00283734586137141	596.27084854876	15.1757813361884
2070	1.12224671503937	0.0639080803918795	0.049091706475828	0.00263812316901112	582.304960454568	14.824669122587
2071	1.08386528046862	-0.000864623985060589	-0.000413292321039663	-0.000599376674542596	663.109455279771	15.3624652192872
2072	1.101980504476	0.0588572990068543	0.0453935349786589	0.00242465874203519	573.869416500482	14.6159715652642
2073	0.695968046383057	0.0357423679302491	0.0276045050231415	0.00147064227149601	363.203369644791	9.25173570666908
2074	0.639920982849981	0.0316970132920382	0.0244918260359195	0.00130315592762294	334.573331457015	8.52327167319768
2075	0.997583070367357	0.0469379815242741	0.0362799484253168	0.00192800616372891	522.901807278957	13.3217900805009
2076	1.14285809324189	-0.0120140946908559	-0.00910168462217326	-0.00110841446320111	705.411307850316	16.3549392274406
2077	0.86715490997375	0.0379821841351371	0.0292454080240142	0.00155875494161084	455.959461400401	11.6169546324837
2078	0.951231918283203	0.039957971851613	0.0306596438072241	0.00163881681850872	501.011106859066	12.7648386945681
2079	1.08003456072247	0.0436981693242063	0.0333611538677227	0.00179283406293956	569.627709440142	14.5130344502335
2080	1.01730852116623	0.03978557630665	0.0301797289184307	0.00163290826396942	537.142023912072	13.6853240877683
2081	0.821429856333357	0.0309956182899676	0.0233597273551325	0.00127264848913917	434.219122195668	11.0630252827112
2082	1.06812244061105	0.0387430296943305	0.029019323924078	0.00159135027604174	565.347569530645	14.4038828059096
2083	0.93252898681119	0.0323753381832153	0.0241065589446622	0.00132966595080981	494.277319267344	12.5931376541063
2084	1.15155835556285	0.0380716692535341	0.0281919155164721	0.00156415275738308	611.32213128676	15.5751673577635
2085	1.04770386732838	0.0343668497149289	0.0253225370762847	0.00141236263061213	556.240405608033	14.1717841221899
2086	1.35358724366301	0.0438736604285348	0.0321967680520529	0.00180395870153399	718.830774406474	18.3142078894466
2087	1.10641246988121	0.0352829569687043	0.0258078885827328	0.00145003967121761	587.830976538443	14.9766084568853
2088	1.27876524037855	0.039931985149029	0.029138742774525	0.00164134196658856	679.832312625955	17.3205767451117
2089	1.21379273096135	0.0369259208235951	0.0269055024529075	0.00151817882179416	645.823328143928	16.4540899833662
2090	1.29874035405197	0.038302714338902	0.0278875250070327	0.00157565217098707	691.705417435976	17.6230423084608
2091	1.20688504098684	0.000676447948528072	-0.000964805567612154	-0.000299198131079724	699.512964425072	16.9579072272374
2092	0.965627196100421	0.0268323213774405	0.0195148908748142	0.001103235324083	515.228839170871	13.1268054176419
2093	1.43079647004542	0.0383060991873308	0.0278415418588387	0.00157586345596387	764.256442083246	19.471417785755
2094	1.2065576888221	0.031056920723075	0.022554271216789	0.00127761701482459	645.190283440362	16.4378822281313
2095	1.00715630725363	0.0255240352256914	0.0185314079862419	0.00105029026938016	538.7914039311	13.7270839428975
2096	1.32002819520931	-0.00424824354673645	-0.00472931025977238	-0.000534125541679604	768.14468068863	18.6208060797977
2097	1.17027872753012	0.0289189261256542	0.020985071565435	0.00118981564748225	626.478433087122	15.9611038729617
2098	0.819803905418397	0.019872047312705	0.0144150629951112	0.000817704275516332	439.081383631745	11.1866851116287
2099	1.1865724463618	0.0281756547174985	0.020429042918667	0.00115881692892356	635.855876330855	16.1999876300339
2100	1.18785918765424	0.0275889371515876	0.0199947697823352	0.00113452994221408	636.897506889159	16.2265099189411
