# Supplementary material for: Climate and air pollution impacts on habitat suitability of Austrian forest ecosystems
Source: PLoS One. 2017 Sep 12;12(9):e0184194. doi: 10.1371/journal.pone.0184194 (PMC5595319; doi:10.1371/journal.pone.0184194)
Supplement: S1 File — (ZIP) [file pone.0184194.s004.zip › GrowUp/IF_AT02_ECHAM5B1x_MFR.outgrowup]

1950	0.0123635815209373	0.00889829314185143	0.00699947722886696	0.000422522004116607	1.49685056694824	0.0497127028488564
1951	0.0130826761803097	0.00941583856871656	0.00740658310552197	0.000447096866676703	1.5839108776477	0.0526041092799978
1952	0.0273890335823122	0.0169477182136397	0.0133246002493776	0.000805016615147886	4.44667386218662	0.148415296687177
1953	0.0386340015131285	0.0211173471102835	0.016602357169863	0.0010028079846815	7.39324847644954	0.248021250318366
1954	0.0661960094267658	0.0324427906104707	0.0255118106579401	0.0015408331650903	14.1433131609446	0.476937157964137
1955	0.0855095363225885	0.0379745136769693	0.0298743611753841	0.0018044634506834	19.7895726948847	0.670860694017767
1956	0.0825959659424004	0.0131587901564565	0.00928373080421309	0.000412681074108159	50.3905261225861	0.989361447730579
1957	0.108470171472664	0.0471925097549786	0.0371592637219101	0.00224676912575332	25.247826989087	0.86505696233908
1958	0.169984213145284	0.0663600987761732	0.0522861407863402	0.00316365213822749	42.4276947249688	1.46142160028146
1959	0.142537546856191	0.0505792859444705	0.0398792920182559	0.00241475706739854	37.4290815332295	1.29599909520405
1960	0.197209013518455	0.0642147591089358	0.0506590393782638	0.00306923652917498	53.8270930934946	1.8733332007688
1961	0.24390863585152	0.00414274414763306	-0.000314894778306836	-0.000511342896883578	169.9005541367	3.40826796641842
1962	0.232403052094944	0.0792243916780175	0.0625169609205194	0.00378862560875193	61.3294466512034	2.15874106050258
1963	0.254522904932099	0.0787294632169162	0.0621352915084784	0.00376605919522605	69.9048155920397	2.47553863928673
1964	0.316304815894726	0.0896650963237119	0.0707566340649191	0.00428765159084217	89.5487735729618	3.18938891177161
1965	0.351777532016785	0.0921052793980557	0.0726460627102888	0.0044002380697147	101.987897007493	3.65193870922652
1966	0.382387020792153	-0.0215578484772218	-0.0230983653821422	-0.00221902712066101	279.58235939733	5.73168816310151
1967	0.444358303882943	0.126847342843464	0.0998718254773438	0.00603841915334159	123.49974461641	4.46518265617546
1968	0.433972420091674	0.113334506356962	0.0890886849449343	0.00537777112879858	124.074589905925	4.50496695532445
1969	0.554374998236169	0.133580705068949	0.104767170015391	0.00630981761866038	162.084008106469	5.90688542051017
1970	0.714784951308038	0.160043740583758	0.125155599383889	0.00751567990701786	212.819714815992	7.78032297476109
1971	0.586100543782056	-0.104644820432985	-0.0949104397826832	-0.0074134075111143	508.170445827793	9.81515417062161
1972	0.566338614773207	0.153767372913767	0.119897588747168	0.00717833460136768	157.374593542452	5.7837189459547
1973	0.653593199453982	0.162723225050174	0.126443885002604	0.0075433679220245	186.653393499393	6.87439142830208
1974	0.719344334543041	0.165912405582177	0.128449143200776	0.00763338872983732	209.916664892253	7.74382384679323
1975	0.700998248730908	0.150176142903224	0.115813408795681	0.0068546038318067	208.524054919273	7.70148908537064
1976	0.789636807860571	-0.158938022357701	-0.141873443414133	-0.0109489972338465	705.284567659243	13.519804441043
1977	0.569249898736596	0.150490864555175	0.115938206133871	0.0068550696632667	158.207050744434	5.85009513298204
1978	0.698430001349917	0.170047179359177	0.130542833243938	0.00769070228049759	199.470018356974	7.37683152717553
1979	0.7294930351277	0.165291951730727	0.126484861846599	0.00742692719018312	212.9159233288	7.87322123357507
1980	0.796588818434808	0.169449374053069	0.129298960719123	0.00756906985046745	236.65530241883	8.74864758843805
1981	0.944215695304556	-0.0629853701391717	-0.0631597628158709	-0.00579773389328286	661.289254762331	14.326876084823
1982	0.772852279305655	0.181713134872665	0.138509271247176	0.00810041493232647	223.900241427823	8.23967393020328
1983	0.997206102893509	0.220521332915566	0.167621508297984	0.00977350016944035	295.326393447384	10.8231039808637
1984	0.970840842435547	0.203204400627299	0.154023945433939	0.00895402979980187	293.054857523932	10.6944039783664
1985	0.88055309944816	0.170791034166397	0.129002220946554	0.00747051726397378	272.095914910073	9.88637964592653
1986	0.918049103614442	-0.10313071184248	-0.0936917549158932	-0.00772992720921399	694.954003272834	14.587594055607
1987	0.657379264877612	0.138947332798028	0.104712606846196	0.00604853267801364	201.049599112195	7.213519124585
1988	0.800374698103833	0.157639378653801	0.118307567927547	0.00680203336947991	251.319283542831	8.9411438601002
1989	0.895272141742372	0.165238389227106	0.123440326455017	0.00705917653552202	287.936983060205	10.1529233507668
1990	0.861681991421444	0.149788026126047	0.111330863483162	0.00632907152645268	283.359696113079	9.89766247507789
1991	0.773429121280795	-0.0406294285659557	-0.0406269975099563	-0.00385484446304702	516.118845739719	11.5914500411664
1992	0.961899311439058	0.175464173915832	0.129789893300113	0.00733567674113013	319.291914703548	10.9205571242517
1993	0.743866715643996	0.129143573412204	0.0950776001880742	0.00534420601613963	252.421519987789	8.53405820814963
1994	0.841866074467118	0.139932067992541	0.102569168727492	0.00573657842081245	291.651861221312	9.74268976047195
1995	0.837277669417128	0.134589562294976	0.0982897214114134	0.00547415285906271	295.539021036989	9.75124951625594
1996	0.975981019600262	-0.0888781321281119	-0.0799382075418032	-0.00677767557145348	725.20146171296	15.2501717942122
1997	0.820829979303613	0.14645561066498	0.107077931458537	0.00597731450893415	291.496325430611	9.34762929492158
1998	0.765942765754429	0.133483340481755	0.0974541676783598	0.00543506656111066	277.843998609876	8.76658113347269
1999	0.800052963751432	0.136878474324079	0.0998984424256123	0.00557468150494322	296.176548411483	9.19308626025039
2000	0.707668376385601	0.11934520369673	0.08716107278791	0.00487386260988061	267.152997581228	8.15685111805262
2001	0.765336400326142	-0.0185633190153783	-0.020979172001213	-0.00248646615312256	524.215607514393	11.194339834058
2002	1.0552248519271	0.189090119678749	0.138694054315086	0.00780931821922961	401.851742171186	12.005505598338
2003	0.84135490491049	0.146618438798228	0.107586428437099	0.00606671000938442	323.938566276542	9.63261862813349
2004	0.901322077197069	0.152696531310321	0.11206766227239	0.00632820089683785	350.657149651709	10.3825103078113
2005	1.0512026878063	0.172598563882413	0.126647089733393	0.00715586666242696	413.287936852453	12.1879672759973
2006	0.857141468000119	-0.0383433449331268	-0.0355483576874496	-0.00348541281231949	616.898382092907	12.8349009679492
2007	0.772013398661061	0.130193488888153	0.0955261148349659	0.00540102420853558	302.754686561526	8.89955654319923
2008	0.977380749026025	0.158314461812922	0.115933089105327	0.00654401941163497	386.244743486619	11.3585307046978
2009	0.909732682477956	0.141461549419177	0.103302347122516	0.00581496602063737	362.283249853866	10.6543091803681
2010	0.77311492113298	0.115400382507985	0.0839671471555943	0.00470806168273699	310.277316781103	9.12053094374606
2011	0.950597141966692	-0.0113284708527198	-0.0149181973716811	-0.00213556914978801	619.572412611081	13.7060263610986
2012	0.984661889204381	0.147522634197733	0.10681550310189	0.00595426698389645	398.131013544822	11.60017942301
2013	0.972082836225267	0.141528898240647	0.102166991262701	0.00567727121363705	398.215184615319	11.5080861167748
2014	0.845921757039746	0.120046200454179	0.086433601464411	0.00479016058822755	350.955975894039	10.0572788241395
2015	1.01966478471984	0.142028598347906	0.102064277202716	0.00564636607863994	427.966696264264	12.159637338758
2016	1.0118385064451	-0.0339222037574244	-0.0322716810296147	-0.00334568433940054	706.260100326123	14.9490666867121
2017	0.806044909102905	0.117336541599618	0.0843793928031614	0.00467449539728708	341.457155447947	9.53760174666347
2018	0.659161338491482	0.0946957211711319	0.0681083431109922	0.00377730575995464	282.220787013346	7.81843194172199
2019	1.11716589581564	0.158735136792661	0.114285357616316	0.00635213376936838	483.085655420748	13.2787775557965
2020	0.733367697307143	0.103214385437785	0.0744428750107694	0.00415045352328021	320.052515038318	8.7335089237348
2021	0.828158507328158	0.00192088906640417	-0.00266103969995625	-0.00110146949824999	547.652807973474	11.7704053705289
2022	1.02803872086568	0.149395337092534	0.108195161609629	0.0060722734651312	452.812768398581	12.178993730704
2023	0.997656391351608	0.143182870394926	0.10378353441401	0.00583981363362843	443.715189068471	11.8466047626113
2024	0.691220811191025	0.0979153315996061	0.0710023061824901	0.0040039269834311	310.364871713059	8.22703536632656
2025	0.815749469518665	0.113657244166884	0.0824078934866746	0.00465548996917821	369.927063681211	9.73664887114311
2026	1.00122751323906	-0.00851461730707187	-0.0105631153920016	-0.0017410045155573	694.023960639528	14.4173098246387
2027	0.875362335802032	0.12398770852274	0.0898047010975994	0.00508532763347065	401.411720524017	10.4153346200726
2028	0.837179071276421	0.116399586992842	0.0841468103213345	0.00476765630258273	387.888794661909	9.98998902392281
2029	0.697553387085128	0.0952148797094031	0.0686491611124292	0.00388938412797935	326.599939746033	8.34651421339932
2030	0.933464093684782	0.125111113022117	0.0899102319289318	0.00509145998690237	441.771569097681	11.1979103349163
2031	0.910825533146765	0.00201152778951407	-0.00261032659920677	-0.00106673430335985	626.623745194845	12.9308015428482
2032	0.650269089255742	0.0870894616521981	0.062342721475527	0.00352274742534821	310.832116313715	7.79706950633442
2033	0.522254701026452	0.068138843952724	0.0487074990275345	0.00274802928585206	251.174984801365	6.28809708767652
2034	0.930880123176079	0.118186403729022	0.0844318729046415	0.00475498608134747	450.575763562607	11.256744335675
2035	0.886158316343892	0.10981942455366	0.0784932584787909	0.00441032291547499	431.511139585738	10.7578198574265
2036	0.864635866697291	-0.0133668155025673	-0.0131974503938603	-0.00169644281963104	614.535532015586	12.5246326102815
2037	0.58479471711977	0.0718002320166804	0.0515904563660829	0.00288360568867631	286.601216856404	7.11584715594153
2038	0.775661477377005	0.0923458671703676	0.0666127362769462	0.0037099990763832	382.85663340966	9.48766213915863
2039	0.98488974364446	0.11335918065225	0.0822140341886304	0.00456019944616486	489.727947760781	12.1151412100258
2040	0.815344851526925	0.0904652559737203	0.0660583877293663	0.00364653893308953	408.474262085286	10.0898212887365
2041	0.829526365255615	-0.00537939892683406	-0.0049228513680212	-0.00110697147821747	571.338278226656	11.9130501475654
2042	0.805742628168924	0.0864229981867664	0.0639370463360666	0.00349958353876968	407.187330033112	10.0335324128768
2043	0.944773509899642	0.0977639298928608	0.0727628694039242	0.00396370808557335	480.432254064671	11.8265981309785
2044	0.958749846021955	0.095811436147949	0.0717012559376442	0.00388833875332692	490.330347931068	12.0595312637923
2045	0.934858686295787	0.0894133734911807	0.0672551936251897	0.00362939151449898	481.164712862201	11.824433609168
2046	0.784945412892614	-0.018602599237465	-0.0134462159184619	-0.00160407757164496	553.98638318306	11.505981270072
2047	0.873232210269813	0.0803283239085389	0.060793351669821	0.0032588443914051	452.365332507387	11.0993268727979
2048	0.775651650729283	0.0686636365087324	0.0520777346981167	0.00277983976822835	403.812921328606	9.89991896682196
2049	0.853341249649562	0.0728964322389512	0.0553345027965212	0.00294362666117184	446.241289130651	10.9303122523698
2050	1.1293907917305	0.093373417786785	0.0708499409938844	0.00375712092854549	592.972962911128	14.5099011730049
2051	1.02393249470366	-0.00675818438715084	-0.00466927121879093	-0.00116268667221702	685.133551981026	14.6873195662207
2052	0.927098444530193	0.0747183921099339	0.0565596314079254	0.00299193775825234	488.854602546369	11.9356182218746
2053	0.879541156629115	0.0689575490529851	0.0521741005114946	0.00275543525330009	465.412170309673	11.3500630996844
2054	0.906632454247896	0.069273459301246	0.0523949949459152	0.00276495070374275	481.324220691686	11.7245711339775
2055	0.783886303564468	0.0590373650838594	0.0446303050686601	0.00235655437680294	417.084117219577	10.1484421575612
2056	0.775369272263511	-0.00984221583594164	-0.00750776014972953	-0.00108903053758755	524.435136647831	11.1839235663882
2057	0.884064442706384	0.0672830602478184	0.0507891829620488	0.00269646935492705	470.770705427391	11.432233423769
2058	0.868041866598782	0.0654509422616667	0.0494108599711328	0.00263097145771679	462.917883118625	11.2327447121891
2059	0.957343058885885	0.0716461568283074	0.0541044337970756	0.00289106124125526	511.117314623911	12.394871732226
2060	1.06994094254449	0.0795654027803304	0.0601161068760781	0.00322538337924916	571.706658141729	13.8587744580635
2061	0.971822335230324	0.0155922836282396	0.0115781492523329	9.36564217158355e-05	612.332632873331	13.5388252927297
2062	0.471076629335399	0.0351124893198519	0.0265528087437221	0.00143568452350966	251.687964577246	6.09977096634362
2063	0.66230554792861	0.048717889553415	0.0368768164273121	0.00199797204358697	354.201011537385	8.58511863413889
2064	1.07893270433949	0.0781271452399224	0.0592065187316015	0.00321326901124899	577.631251191193	14.0036069459915
2065	1.08307139459648	0.0762786990859274	0.0579004945351561	0.00314394304788998	580.980803426007	14.0889501175944
2066	0.556356610714368	0.00594487076843374	0.00444716242473631	-4.93257238942268e-05	352.11808451577	7.79320317315903
2067	0.696113628088624	0.0469065545716608	0.0357243436885823	0.00193840989110115	374.461244857713	9.08726698128839
2068	1.149791040272	0.074616516196036	0.0569701007023228	0.00308534520633784	620.065734298796	15.0529282431555
2069	1.0700258053564	0.0666146693726139	0.0510066364725945	0.00275341489169008	578.632677893309	14.0516624582347
2070	1.04193093427181	0.0620176280396343	0.0476395343652923	0.00256008536659571	565.079911987062	13.7262170566647
2071	1.0059673263642	-0.000839047713072092	-0.000401066802205685	-0.000581646631059488	643.494144949015	14.2660648782111
2072	1.0228841610315	0.0571162528250253	0.0440507577515708	0.00235293538883533	556.893898199	13.5323762012246
2073	0.64593579977703	0.0346850799767662	0.0267879415912004	0.00142713949180973	352.459522227092	8.5656623143638
2074	0.593854526538296	0.0307593901781902	0.0237673381486841	0.00126460752852207	324.676383566028	7.89107579462254
2075	0.925643748944917	0.045549518327788	0.0352067584089775	0.00187097419273221	507.43395179805	12.3334737258675
2076	1.06012659013301	-0.0116587081195623	-0.0088324494801087	-0.00107562667304418	684.544674741501	15.185921676279
2077	0.804483547054815	0.0368586406191781	0.0283803053632497	0.00151264571836594	442.471814282113	10.7548278660669
2078	0.882406878621073	0.0387759829479465	0.0297527069160054	0.00159033930063537	486.190795880314	11.8174008765353
2079	1.00181921987269	0.0424055423749817	0.0323743041389228	0.00173980059126138	552.777664240662	13.4357309540321
2080	0.943581250555769	0.0386086870016805	0.0292869882951148	0.00158460552588539	521.252931384684	12.6693827779111
2081	0.76185528705416	0.0300787430036774	0.0226687278562346	0.00123500252457379	421.374571774013	10.24170789862
2082	0.990595837555894	0.0375969797555804	0.0281609090125919	0.00154427685662213	548.624134307716	13.3345071675158
2083	0.864786277048601	0.0314176496742209	0.0233934675674525	0.00129033336392885	479.65619913448	11.6581837138093
2084	1.06782666008699	0.0369454786958939	0.0273579760103	0.00151788386241184	593.238731597956	14.4188219116032
2085	0.971521865843883	0.0333502506951421	0.0245734760892055	0.0013705838095164	539.786367609277	13.1196480767769
2086	1.25514984571056	0.0425758423114807	0.031244361790975	0.00175059615411031	697.567182697723	16.9545681473889
2087	1.02593174010751	0.0342392587604863	0.0250444705082336	0.00140714633299663	570.442464076396	13.8647895667509
2088	1.18571563099322	0.0387507649528988	0.0282767953575194	0.00159278975280668	659.722326742239	16.0348010350821
2089	1.12543149358531	0.0358336224248365	0.0261096160784687	0.00147326987276626	626.719355338955	15.2326888935087
2090	1.20414355492362	0.0371696892820494	0.0270625896166319	0.0015290431141245	671.244215574892	16.3149262985606
2091	1.11882505970011	0.000656438074852867	-0.000936265843940789	-0.000290347610031076	678.820809052629	15.7229563776075
2092	0.895223482323147	0.0260385997579968	0.0189376247273742	0.00107060073702134	499.987956249924	12.1525175056701
2093	1.32641537133001	0.0371729740039428	0.0270179666868975	0.00152924814912197	741.649122636386	18.0262861732529
2094	1.11848102385749	0.0301382320615722	0.021887097757447	0.00123982407727845	626.105036606214	15.2179464042797
2095	0.933620316814585	0.0247690137614991	0.0179832340526299	0.00101922183956479	522.853521417883	12.7083729243943
2096	1.22351291449251	-0.00412257709021652	-0.00458941346346335	-0.000518325679119646	745.42234402059	17.2651079935722
2097	1.08480569198205	0.0280634810616902	0.0203643162922418	0.00115461994490867	607.946697816742	14.776702746015
2098	0.759912839687667	0.0192842161909458	0.0139886538527967	0.000793515926224476	426.093003611193	10.3566062039354
2099	1.09986407952434	0.0273421962188215	0.0198247354194761	0.00112453819334471	617.046748756881	14.9979597227853
2100	1.10103114189418	0.0267728342297919	0.0194033084313474	0.00110096963521065	618.05756704658	15.0225646044038
