# Supplementary material for: Climate and air pollution impacts on habitat suitability of Austrian forest ecosystems
Source: PLoS One. 2017 Sep 12;12(9):e0184194. doi: 10.1371/journal.pone.0184194 (PMC5595319; doi:10.1371/journal.pone.0184194)
Supplement: S1 File — (ZIP) [file pone.0184194.s004.zip › GrowUp/IF_AT02_HADCM3A1B_bas.outgrowup]

1950	0.0123635815209373	0.00889829314185143	0.00699947722886696	0.000422522004116607	1.49685056694824	0.0497127028488564
1951	0.0130826761803097	0.00941583856871656	0.00740658310552197	0.000447096866676703	1.5839108776477	0.0526041092799978
1952	0.0273890335823122	0.0169477182136397	0.0133246002493776	0.000805016615147886	4.44667386218662	0.148415296687177
1953	0.0386340015131285	0.0211173471102835	0.016602357169863	0.0010028079846815	7.39324847644954	0.248021250318366
1954	0.0661960094267658	0.0324427906104707	0.0255118106579401	0.0015408331650903	14.1433131609446	0.476937157964137
1955	0.0855095363225885	0.0379745136769693	0.0298743611753841	0.0018044634506834	19.7895726948847	0.670860694017767
1956	0.0825959659424004	0.0131587901564565	0.00928373080421309	0.000412681074108159	50.3905261225861	0.989361447730579
1957	0.108470171472664	0.0471925097549786	0.0371592637219101	0.00224676912575332	25.247826989087	0.86505696233908
1958	0.169984213145284	0.0663600987761732	0.0522861407863402	0.00316365213822749	42.4276947249688	1.46142160028146
1959	0.142537546856191	0.0505792859444705	0.0398792920182559	0.00241475706739854	37.4290815332295	1.29599909520405
1960	0.197209013518455	0.0642147591089358	0.0506590393782638	0.00306923652917498	53.8270930934946	1.8733332007688
1961	0.24390863585152	0.00414274414763306	-0.000314894778306836	-0.000511342896883578	169.9005541367	3.40826796641842
1962	0.232403052094944	0.0792243916780175	0.0625169609205194	0.00378862560875193	61.3294466512034	2.15874106050258
1963	0.254522904932099	0.0787294632169162	0.0621352915084784	0.00376605919522605	69.9048155920397	2.47553863928673
1964	0.316304815894726	0.0896650963237119	0.0707566340649191	0.00428765159084217	89.5487735729618	3.18938891177161
1965	0.351777532016785	0.0921052793980557	0.0726460627102888	0.0044002380697147	101.987897007493	3.65193870922652
1966	0.382387020792153	-0.0215578484772218	-0.0230983653821422	-0.00221902712066101	279.58235939733	5.73168816310151
1967	0.444358303882943	0.126847342843464	0.0998718254773438	0.00603841915334159	123.49974461641	4.46518265617546
1968	0.433972420091674	0.113334506356962	0.0890886849449343	0.00537777112879858	124.074589905925	4.50496695532445
1969	0.554374998236169	0.133580705068949	0.104767170015391	0.00630981761866038	162.084008106469	5.90688542051017
1970	0.714784951308038	0.160043740583758	0.125155599383889	0.00751567990701786	212.819714815992	7.78032297476109
1971	0.586100543782056	-0.104644820432985	-0.0949104397826832	-0.0074134075111143	508.170445827793	9.81515417062161
1972	0.566338614773207	0.153767372913767	0.119897588747168	0.00717833460136768	157.374593542452	5.7837189459547
1973	0.653593199453982	0.162723225050174	0.126443885002604	0.0075433679220245	186.653393499393	6.87439142830208
1974	0.719344334543041	0.165912405582177	0.128449143200776	0.00763338872983732	209.916664892253	7.74382384679323
1975	0.700998248730908	0.150176142903224	0.115813408795681	0.0068546038318067	208.524054919273	7.70148908537064
1976	0.789636807860571	-0.158938022357701	-0.141873443414133	-0.0109489972338465	705.284567659243	13.519804441043
1977	0.569249898736596	0.150490864555175	0.115938206133871	0.0068550696632667	158.207050744434	5.85009513298204
1978	0.698430001349917	0.170047179359177	0.130542833243938	0.00769070228049759	199.470018356974	7.37683152717553
1979	0.7294930351277	0.165291951730727	0.126484861846599	0.00742692719018312	212.9159233288	7.87322123357507
1980	0.796588818434808	0.169449374053069	0.129298960719123	0.00756906985046745	236.65530241883	8.74864758843805
1981	0.944215695304556	-0.0629853701391717	-0.0631597628158709	-0.00579773389328286	661.289254762331	14.326876084823
1982	0.772852279305655	0.181713134872665	0.138509271247176	0.00810041493232647	223.900241427823	8.23967393020328
1983	0.997206102893509	0.220521332915566	0.167621508297984	0.00977350016944035	295.326393447384	10.8231039808637
1984	0.970840842435547	0.203204400627299	0.154023945433939	0.00895402979980187	293.054857523932	10.6944039783664
1985	0.88055309944816	0.170791034166397	0.129002220946554	0.00747051726397378	272.095914910073	9.88637964592653
1986	0.918049103614442	-0.10313071184248	-0.0936917549158932	-0.00772992720921399	694.954003272834	14.587594055607
1987	0.657379264877612	0.138947332798028	0.104712606846196	0.00604853267801364	201.049599112195	7.213519124585
1988	0.800374698103833	0.157639378653801	0.118307567927547	0.00680203336947991	251.319283542831	8.9411438601002
1989	0.895272141742372	0.165238389227106	0.123440326455017	0.00705917653552202	287.936983060205	10.1529233507668
1990	0.861681991421444	0.149788026126047	0.111330863483162	0.00632907152645268	283.359696113079	9.89766247507789
1991	0.773429121280795	-0.0406294285659557	-0.0406269975099563	-0.00385484446304702	516.118845739719	11.5914500411664
1992	0.961899311439058	0.175464173915832	0.129789893300113	0.00733567674113013	319.291914703548	10.9205571242517
1993	0.743866715643996	0.129143573412204	0.0950776001880742	0.00534420601613963	252.421519987789	8.53405820814963
1994	0.841866074467118	0.139932067992541	0.102569168727492	0.00573657842081245	291.651861221312	9.74268976047195
1995	0.837277669417128	0.134589562294976	0.0982897214114134	0.00547415285906271	295.539021036989	9.75124951625594
1996	0.975981019600262	-0.0888781321281119	-0.0799382075418032	-0.00677767557145348	725.20146171296	15.2501717942122
1997	0.820829979303613	0.14645561066498	0.107077931458537	0.00597731450893415	291.496325430611	9.34762929492158
1998	0.765942765754429	0.133483340481755	0.0974541676783598	0.00543506656111066	277.843998609876	8.76658113347269
1999	0.800052963751432	0.136878474324079	0.0998984424256123	0.00557468150494322	296.176548411483	9.19308626025039
2000	0.707668376385601	0.11934520369673	0.08716107278791	0.00487386260988061	267.152997581228	8.15685111805262
2001	0.765336400326142	-0.0185633190153783	-0.020979172001213	-0.00248646615312256	524.215607514393	11.194339834058
2002	1.0552248519271	0.189090119678749	0.138694054315086	0.00780931821922961	401.851742171186	12.005505598338
2003	0.84135490491049	0.146618438798228	0.107586428437099	0.00606671000938442	323.938566276542	9.63261862813349
2004	0.901322077197069	0.152696531310321	0.11206766227239	0.00632820089683785	350.657149651709	10.3825103078113
2005	1.0512026878063	0.172598563882413	0.126647089733393	0.00715586666242696	413.287936852453	12.1879672759973
2006	0.857141468000119	-0.0383433449331268	-0.0355483576874496	-0.00348541281231949	616.898382092907	12.8349009679492
2007	0.772013398661061	0.130193488888153	0.0955261148349659	0.00540102420853558	302.754686561526	8.89955654319923
2008	0.977380749026025	0.158314461812922	0.115933089105327	0.00654401941163497	386.244743486619	11.3585307046978
2009	0.909732682477956	0.141461549419177	0.103302347122516	0.00581496602063737	362.283249853866	10.6543091803681
2010	0.77311492113298	0.115400382507985	0.0839671471555943	0.00470806168273699	310.277316781103	9.12053094374606
2011	0.95334990262989	-0.0113612760943525	-0.0149613978244046	-0.00214175337914191	621.366584390211	13.7457165816452
2012	0.99316100356139	0.148379514319325	0.107435937259561	0.00598885213786213	400.443543775529	11.7064951483833
2013	0.986166921063554	0.142765588446995	0.103059734151802	0.00572687963846029	401.694818986496	11.6869313503411
2014	0.863232184545052	0.12144891649365	0.0874435609522135	0.0048461326645059	355.056826855353	10.2787970762286
2015	1.04673307586417	0.144109146042612	0.103559395785284	0.00572907853278673	434.235892283102	12.5076729340424
2016	0.811639697604652	-0.0268070781936177	-0.0255027498504141	-0.00264393263889417	558.123224241615	11.9820575515986
2017	1.07316490885657	0.153485263749446	0.110374766316221	0.00611460120749388	446.652345881263	12.7391672231872
2018	0.799975211997784	0.112553113174614	0.0809519791971747	0.00448961703271659	335.441008190191	9.52406804174474
2019	0.958573040387216	0.132956053814361	0.095725057882275	0.00532052736615784	404.631033159108	11.4421352960061
2020	0.800473046293437	0.109608829512914	0.0790548367933168	0.00440758670126183	339.880738592975	9.57810153144211
2021	0.762847877823039	0.00171508417226113	-0.00237593474343468	-0.000983457574785052	488.977046763012	10.8373123830096
2022	0.841879532290926	0.118113758896694	0.0855404022699397	0.00480081278287193	357.999246782699	10.036415332657
2023	1.19069444877306	0.164198617211275	0.119016421399267	0.00669695558392242	508.841737001972	14.2381429865025
2024	0.912965931402952	0.123655881219354	0.0896678037664685	0.00505650250462015	391.95538721297	10.9504910252587
2025	0.941798473506567	0.12482738176954	0.0905068713964293	0.00511302757661088	406.283181890434	11.3361024723339
2026	1.09317617970848	-0.00879208965975028	-0.0109073437200321	-0.00179773996255786	716.640650765331	15.7179602666279
2027	1.00202216321478	0.133642347262478	0.0967975873809074	0.00548131044305181	432.668731349774	12.0456501768687
2028	0.953324540507061	0.12411328749289	0.0897231470560436	0.00508360478449232	413.593851412074	11.5016934812456
2029	0.881490531049334	0.112016256614881	0.0807628184905093	0.00457569501619142	384.230939246604	10.6715431033181
2030	0.973760494066604	0.120781430984149	0.0867987360209432	0.00491526138775454	426.483315469333	11.8272012751498
2031	1.00476623080588	0.00203941302864756	-0.00264651281637705	-0.00108152213840551	635.31045241936	14.2489124498666
2032	0.713948168323717	0.087970670810411	0.0629735323230156	0.00355839212029058	313.977251240099	8.67567557649816
2033	0.847596614566499	0.10171207351787	0.072706556709378	0.0041020325637719	374.933401243083	10.338979455567
2034	1.18153616173722	0.137929771059472	0.0985364520149107	0.00554931972627728	525.845697578122	14.4698547298949
2035	0.944996009883789	0.10765040177402	0.0769429529077989	0.00432321545786343	422.988444304517	11.6145253745174
2036	0.975901180173073	-0.0138531582072384	-0.0136776308615326	-0.00175816676495374	636.894999212506	14.0980670762962
2037	0.641340493203065	0.072373855863287	0.052002620995607	0.00290664328814885	288.89092105147	7.89921837029994
2038	1.24501651853976	0.136183012888341	0.0982342079932514	0.00547115823930398	564.601009656718	15.4080886703473
2039	0.947326853196885	0.100134834047801	0.0726230431669529	0.00402821202605023	432.596870367577	11.7848927127994
2040	0.915748543862116	0.0932677171005575	0.0681047652222556	0.00375950256202626	421.128106132774	11.45483759201
2041	1.13764188676935	-0.00676460919353758	-0.00619049936163296	-0.00139201972941257	718.459482570216	16.3043608287597
2042	0.766188995686114	0.0754009138895253	0.0557827410097253	0.00305325900040782	355.256094475946	9.6391564113072
2043	0.894124375767078	0.0848542382960823	0.0631545588058257	0.00344030186591252	416.991348610921	11.3028160946717
2044	1.31361945139189	0.120347375578539	0.0900629228065833	0.0048840867347049	615.896942082098	16.6792769059177
2045	1.06415104992989	0.0932645646981504	0.0701519930658004	0.00378571578839149	501.889323051099	13.5805969828345
2046	1.41582930663845	-0.0307132507663935	-0.0221999622789846	-0.00264836306355825	914.642222340713	20.6754489195484
2047	1.03330699460573	0.0870663710443467	0.065892779233645	0.00353220061308541	490.310341001658	13.2464232313901
2048	0.880899636700949	0.0714034008276292	0.0541557009490992	0.00289075882519198	419.925558083941	11.3355413939824
2049	1.16406466279961	0.0910256989916429	0.0690961359932919	0.00367570354506911	557.221032833275	15.0281974307477
2050	0.681827707561095	0.0515879927770565	0.0391439697815654	0.00207577629606447	327.612351060137	8.82681231076761
2051	1.15756905628983	-0.00698676490085587	-0.00482719890360648	-0.00120201195569384	708.306666281685	16.5707025020887
2052	1.1250705846852	0.0829668736584206	0.0628034900200202	0.00332223051076306	542.821344269929	14.5925364065147
2053	1.04585737970843	0.0750129388078051	0.0567556803101255	0.00299739910833912	506.281547579684	13.5943733470039
2054	1.47951134625103	0.103398623759426	0.0782055699821575	0.00412700766517827	718.431885798773	19.2686038183715
2055	1.05629477838466	0.0727575982279709	0.0550023497892373	0.00290421559814278	514.014109281892	13.7707116285557
2056	1.11138805737044	-0.0128944645209419	-0.00983605201268853	-0.00142675855348192	687.071933369543	15.990667894099
2057	0.958294965149337	0.0667078326294939	0.0503549675645283	0.0026734162470689	466.7459135903	12.4799873182013
2058	1.15665099563495	0.0797630338205118	0.0602154829065967	0.00320628333391577	564.143669921405	15.0726851882714
2059	1.50788527725019	0.103202161681441	0.0779343201588519	0.00416440717631193	736.235048425654	19.6592553606272
2060	1.47792390290799	0.100503900868678	0.0759363119516298	0.00407417797288746	722.157461509694	19.2764118758404
2061	1.25906063015263	0.0184648598435531	0.0137111989679862	0.000110910803168019	725.143058785959	17.5484885508147
2062	0.938674094752561	0.0639778460662816	0.0483814034077273	0.00261593539005827	458.59619088171	12.239400621973
2063	0.975165233007846	0.0655833726072424	0.0496430780251596	0.00268964329519551	476.820673688032	12.7277467712976
2064	1.33616937894683	0.0884474024684662	0.067027443213615	0.00363772791908136	653.933835616005	17.4600655244304
2065	0.797720016424659	0.0513460234106971	0.0389749718272469	0.00211630475182867	391.079741675627	10.4454916139695
2066	0.696084047643939	0.00679350103228657	0.00508199483218571	-5.63669706620043e-05	402.382938809431	9.75032591789187
2067	1.2029125469008	0.0740490636712654	0.0563962589997652	0.00306007206792118	591.143494040439	15.8021051788038
2068	0.937978133722966	0.0555916877141591	0.042444544569289	0.00229868072037143	461.968776092774	12.3542259050241
2069	0.939497641869457	0.0533992274369373	0.0408876154073206	0.00220717492729994	463.839845791859	12.4089646756842
2070	1.24226580251304	0.0674860507729632	0.051840164427472	0.00278582165255956	614.906000706268	16.4556198232239
2071	0.945766430285607	-0.000719487259435995	-0.000343916621038371	-0.000498764651903906	551.799178520251	13.3977108512229
2072	1.1841430411719	0.0603201791790206	0.0465217774122283	0.00248492289376903	588.132765396486	15.7463791925924
2073	0.862639343435083	0.0422475540467822	0.0326285829796088	0.00173830225713524	429.307146605011	11.4958459903286
2074	0.66896377219859	0.0315955803560117	0.0244134502659192	0.00129898572613988	333.502670476651	8.93144575028686
2075	0.729580724143945	0.0327280850535176	0.0252966403590863	0.00134432601618358	364.599717915297	9.76502506259897
2076	1.2532318144346	-0.0125565435653096	-0.00951263515202783	-0.00115846052938114	737.261362291915	17.9165269454248
2077	1.07003043936757	0.0446761053392909	0.0343995733610986	0.00183346749417507	536.317049474942	14.3652769609744
2078	1.06471125999801	0.0426291208855221	0.0327092092416209	0.00174837002550756	534.503180456647	14.3169057592531
2079	1.24706140727586	0.048088291113478	0.0367127708982514	0.00197295053019622	626.855164449358	16.7907031625504
2080	0.98301051247241	0.0366380159624698	0.0277921169555021	0.00150372382643004	494.647052351844	13.2494747889982
2081	0.829623216483212	0.0298322747636791	0.0224829780243004	0.00122488278989645	417.921786228006	11.1943564663143
2082	1.13299054974419	0.0391603786406582	0.0293319268453881	0.00160849267213684	571.437625324269	15.3064042344431
2083	1.13520928598367	0.0375531967063233	0.0279619735503121	0.00154232232948067	573.328170129936	15.3570325453337
2084	0.671525002590911	0.0211526747418244	0.0156634692137533	0.000869045544158295	339.651464176012	9.09780711828486
2085	1.04412305335139	0.0326316126455379	0.0240439617808974	0.00134105018817443	528.154940128638	14.1469684858672
2086	1.41804611723996	0.0437914464160765	0.0321364351447027	0.00180057829785412	717.483771177995	19.2181966367521
2087	1.50484302743071	0.0457206752787146	0.0334426078451129	0.00187900331051615	761.728367067496	20.4032324248179
2088	1.57849247883373	0.046960674672792	0.0342676432113696	0.00193024528663185	799.494038328709	21.4147106118202
2089	1.04456919539336	0.0302740491145268	0.0220587187683582	0.00124469259507977	529.484078377897	14.1823417446508
2090	1.30209081956181	0.0365827231817347	0.0266352300395541	0.00150489719062483	660.644245352246	17.6954144944249
2091	1.26067130287634	0.000673033938352481	-0.000959936226175814	-0.000297688088117444	695.98254588555	17.7109344666868
2092	1.22195046843537	0.0323441226001728	0.023523571222379	0.00132985804981387	621.0653378391	16.6351418230818
2093	1.56608800532723	0.0399372401253603	0.0290270835784935	0.00164296648786479	796.799822805423	21.3420689050124
2094	0.981170616564181	0.0240550248427554	0.0174693286326676	0.000989573605998165	499.729784380428	13.3850690362267
2095	1.02057983634746	0.0246344548723406	0.0178855392464944	0.00101368486664135	520.013093869494	13.9282882704011
2096	1.25215617220918	-0.00383777110635186	-0.00427235634404033	-0.000482517433021758	693.925249014821	17.6573590464269
2097	1.33802236873558	0.0314911666613167	0.022851622608508	0.00129564571963366	682.201567940165	18.2722651604698
2098	1.08105071416075	0.0249575761204016	0.0181040748504489	0.00102696598790449	551.448317458183	14.7700716782977
2099	1.29585347846512	0.029305545253636	0.0212482814594422	0.00120528741183636	661.354752726704	17.7137447537378
2100	1.29728858626697	0.0286952993391647	0.0207965932492901	0.00118002647663449	662.438154399887	17.7426869252023
