# Supplementary material for: Climate and air pollution impacts on habitat suitability of Austrian forest ecosystems
Source: PLoS One. 2017 Sep 12;12(9):e0184194. doi: 10.1371/journal.pone.0184194 (PMC5595319; doi:10.1371/journal.pone.0184194)
Supplement: S1 File — (ZIP) [file pone.0184194.s004.zip › GrowUp/IF_AT02_HADCM3A1B_GPx.outgrowup]

1950	0.0123635815209373	0.00889829314185143	0.00699947722886696	0.000422522004116607	1.49685056694824	0.0497127028488564
1951	0.0130826761803097	0.00941583856871656	0.00740658310552197	0.000447096866676703	1.5839108776477	0.0526041092799978
1952	0.0273890335823122	0.0169477182136397	0.0133246002493776	0.000805016615147886	4.44667386218662	0.148415296687177
1953	0.0386340015131285	0.0211173471102835	0.016602357169863	0.0010028079846815	7.39324847644954	0.248021250318366
1954	0.0661960094267658	0.0324427906104707	0.0255118106579401	0.0015408331650903	14.1433131609446	0.476937157964137
1955	0.0855095363225885	0.0379745136769693	0.0298743611753841	0.0018044634506834	19.7895726948847	0.670860694017767
1956	0.0825959659424004	0.0131587901564565	0.00928373080421309	0.000412681074108159	50.3905261225861	0.989361447730579
1957	0.108470171472664	0.0471925097549786	0.0371592637219101	0.00224676912575332	25.247826989087	0.86505696233908
1958	0.169984213145284	0.0663600987761732	0.0522861407863402	0.00316365213822749	42.4276947249688	1.46142160028146
1959	0.142537546856191	0.0505792859444705	0.0398792920182559	0.00241475706739854	37.4290815332295	1.29599909520405
1960	0.197209013518455	0.0642147591089358	0.0506590393782638	0.00306923652917498	53.8270930934946	1.8733332007688
1961	0.24390863585152	0.00414274414763306	-0.000314894778306836	-0.000511342896883578	169.9005541367	3.40826796641842
1962	0.232403052094944	0.0792243916780175	0.0625169609205194	0.00378862560875193	61.3294466512034	2.15874106050258
1963	0.254522904932099	0.0787294632169162	0.0621352915084784	0.00376605919522605	69.9048155920397	2.47553863928673
1964	0.316304815894726	0.0896650963237119	0.0707566340649191	0.00428765159084217	89.5487735729618	3.18938891177161
1965	0.351777532016785	0.0921052793980557	0.0726460627102888	0.0044002380697147	101.987897007493	3.65193870922652
1966	0.382387020792153	-0.0215578484772218	-0.0230983653821422	-0.00221902712066101	279.58235939733	5.73168816310151
1967	0.444358303882943	0.126847342843464	0.0998718254773438	0.00603841915334159	123.49974461641	4.46518265617546
1968	0.433972420091674	0.113334506356962	0.0890886849449343	0.00537777112879858	124.074589905925	4.50496695532445
1969	0.554374998236169	0.133580705068949	0.104767170015391	0.00630981761866038	162.084008106469	5.90688542051017
1970	0.714784951308038	0.160043740583758	0.125155599383889	0.00751567990701786	212.819714815992	7.78032297476109
1971	0.586100543782056	-0.104644820432985	-0.0949104397826832	-0.0074134075111143	508.170445827793	9.81515417062161
1972	0.566338614773207	0.153767372913767	0.119897588747168	0.00717833460136768	157.374593542452	5.7837189459547
1973	0.653593199453982	0.162723225050174	0.126443885002604	0.0075433679220245	186.653393499393	6.87439142830208
1974	0.719344334543041	0.165912405582177	0.128449143200776	0.00763338872983732	209.916664892253	7.74382384679323
1975	0.700998248730908	0.150176142903224	0.115813408795681	0.0068546038318067	208.524054919273	7.70148908537064
1976	0.789636807860571	-0.158938022357701	-0.141873443414133	-0.0109489972338465	705.284567659243	13.519804441043
1977	0.569249898736596	0.150490864555175	0.115938206133871	0.0068550696632667	158.207050744434	5.85009513298204
1978	0.698430001349917	0.170047179359177	0.130542833243938	0.00769070228049759	199.470018356974	7.37683152717553
1979	0.7294930351277	0.165291951730727	0.126484861846599	0.00742692719018312	212.9159233288	7.87322123357507
1980	0.796588818434808	0.169449374053069	0.129298960719123	0.00756906985046745	236.65530241883	8.74864758843805
1981	0.944215695304556	-0.0629853701391717	-0.0631597628158709	-0.00579773389328286	661.289254762331	14.326876084823
1982	0.772852279305655	0.181713134872665	0.138509271247176	0.00810041493232647	223.900241427823	8.23967393020328
1983	0.997206102893509	0.220521332915566	0.167621508297984	0.00977350016944035	295.326393447384	10.8231039808637
1984	0.970840842435547	0.203204400627299	0.154023945433939	0.00895402979980187	293.054857523932	10.6944039783664
1985	0.88055309944816	0.170791034166397	0.129002220946554	0.00747051726397378	272.095914910073	9.88637964592653
1986	0.918049103614442	-0.10313071184248	-0.0936917549158932	-0.00772992720921399	694.954003272834	14.587594055607
1987	0.657379264877612	0.138947332798028	0.104712606846196	0.00604853267801364	201.049599112195	7.213519124585
1988	0.800374698103833	0.157639378653801	0.118307567927547	0.00680203336947991	251.319283542831	8.9411438601002
1989	0.895272141742372	0.165238389227106	0.123440326455017	0.00705917653552202	287.936983060205	10.1529233507668
1990	0.861681991421444	0.149788026126047	0.111330863483162	0.00632907152645268	283.359696113079	9.89766247507789
1991	0.773429121280795	-0.0406294285659557	-0.0406269975099563	-0.00385484446304702	516.118845739719	11.5914500411664
1992	0.961899311439058	0.175464173915832	0.129789893300113	0.00733567674113013	319.291914703548	10.9205571242517
1993	0.743866715643996	0.129143573412204	0.0950776001880742	0.00534420601613963	252.421519987789	8.53405820814963
1994	0.841866074467118	0.139932067992541	0.102569168727492	0.00573657842081245	291.651861221312	9.74268976047195
1995	0.837277669417128	0.134589562294976	0.0982897214114134	0.00547415285906271	295.539021036989	9.75124951625594
1996	0.975981019600262	-0.0888781321281119	-0.0799382075418032	-0.00677767557145348	725.20146171296	15.2501717942122
1997	0.820829979303613	0.14645561066498	0.107077931458537	0.00597731450893415	291.496325430611	9.34762929492158
1998	0.765942765754429	0.133483340481755	0.0974541676783598	0.00543506656111066	277.843998609876	8.76658113347269
1999	0.800052963751432	0.136878474324079	0.0998984424256123	0.00557468150494322	296.176548411483	9.19308626025039
2000	0.707668376385601	0.11934520369673	0.08716107278791	0.00487386260988061	267.152997581228	8.15685111805262
2001	0.765336400326142	-0.0185633190153783	-0.020979172001213	-0.00248646615312256	524.215607514393	11.194339834058
2002	1.0552248519271	0.189090119678749	0.138694054315086	0.00780931821922961	401.851742171186	12.005505598338
2003	0.84135490491049	0.146618438798228	0.107586428437099	0.00606671000938442	323.938566276542	9.63261862813349
2004	0.901322077197069	0.152696531310321	0.11206766227239	0.00632820089683785	350.657149651709	10.3825103078113
2005	1.0512026878063	0.172598563882413	0.126647089733393	0.00715586666242696	413.287936852453	12.1879672759973
2006	0.857141468000119	-0.0383433449331268	-0.0355483576874496	-0.00348541281231949	616.898382092907	12.8349009679492
2007	0.772013398661061	0.130193488888153	0.0955261148349659	0.00540102420853558	302.754686561526	8.89955654319923
2008	0.977380749026025	0.158314461812922	0.115933089105327	0.00654401941163497	386.244743486619	11.3585307046978
2009	0.909732682477956	0.141461549419177	0.103302347122516	0.00581496602063737	362.283249853866	10.6543091803681
2010	0.77311492113298	0.115400382507985	0.0839671471555943	0.00470806168273699	310.277316781103	9.12053094374606
2011	0.950597141966692	-0.0113284708527198	-0.0149181973716811	-0.00213556914978801	619.572412611081	13.7060263610986
2012	0.984661889204381	0.147522634197733	0.10681550310189	0.00595426698389645	398.131013544822	11.60017942301
2013	0.972082836225267	0.141528898240647	0.102166991262701	0.00567727121363705	398.215184615319	11.5080861167748
2014	0.845921757039746	0.120046200454179	0.086433601464411	0.00479016058822755	350.955975894039	10.0572788241395
2015	1.01966478471984	0.142028598347906	0.102064277202716	0.00564636607863994	427.966696264264	12.159637338758
2016	0.785754064828008	-0.0263426518367696	-0.0250609206768992	-0.00259812712460556	548.453869982464	11.6088583698375
2017	1.03305788313593	0.150382984757388	0.108143846484365	0.00599101149987354	437.624507276228	12.2237539860745
2018	0.765365939662366	0.109953171376851	0.0790820137347375	0.00438590828002136	327.692425558592	9.07814393886761
2019	0.911417582167622	0.129500905033435	0.0932374365400547	0.00518226202873492	394.115826210378	10.8332266312244
2020	0.756314443936695	0.106443917308172	0.0767721592122961	0.0042803193542217	330.066814819591	9.00677650450737
2021	0.717362677081259	0.00166390142811851	-0.00230503043329085	-0.000954108544434557	474.3846509606	10.195692530136
2022	0.79041182431991	0.11447458043899	0.0829048347280042	0.00465289593878792	346.96900645392	9.36963534259878
2023	1.11541216585879	0.158980568566156	0.115234212468541	0.00648413381596476	492.67131497627	13.2612540490625
2024	0.853321999463336	0.119606525292116	0.0867314545278909	0.00489091734857042	379.120034338747	10.1752659806531
2025	0.878261641910931	0.120618818479401	0.087455426344352	0.00494064151951865	392.585318004591	10.5087483066717
2026	1.01669124858609	-0.00848715224251518	-0.0105290426162446	-0.00173538866698903	691.785291278896	14.6326107212193
2027	0.930406502646458	0.128877830930564	0.0933466326841866	0.00528589489056289	417.243551539246	11.1135116550689
2028	0.883125126457279	0.119568341067897	0.0864375448075746	0.00489744654263058	398.448318372494	10.5862650758096
2029	0.814670081175152	0.107805853522524	0.0777271517846574	0.00440370640464467	369.788686098069	9.79860563506894
2030	0.897831462122339	0.116124640106211	0.083452165618313	0.00472575092901374	410.040029470089	10.8335777593568
2031	0.92480509612394	0.00196078239883328	-0.00254447513855497	-0.00103982348996777	610.815727564896	13.1222042531055
2032	0.657475155131519	0.0845789158525668	0.0605455550380649	0.00342119646172888	301.871695050367	7.93577177320093
2033	0.780436172202838	0.0977905116331107	0.0699033176080385	0.00394387656521874	360.477648992787	9.45742918259776
2034	1.08774510722192	0.132611817012793	0.0947373278685207	0.0053353628185844	505.571443268234	13.2363900941423
2035	0.869860966970735	0.103499884555414	0.0739763773481032	0.00415653163781346	406.679904880365	10.6247077861598
2036	0.897817886604732	-0.013319042488916	-0.0131502826912982	-0.00169037973108423	612.339181332468	12.987881985395
2037	0.590316353013438	0.0695834442160729	0.0499976329017584	0.00279457614471976	277.752581367052	7.2263546612491
2038	1.14573980305737	0.130932406011265	0.0944467370222834	0.00526021488838533	542.832524136879	14.0958989480882
2039	0.871598232987645	0.0962740834509743	0.0698230239736686	0.00387290221671561	415.917873080182	10.7814560200542
2040	0.842346675409673	0.0896717317685326	0.0654789505846336	0.003614552985806	404.891293014209	10.4796581499428
2041	1.0458678897544	-0.00650379616848395	-0.00595182143968553	-0.0013383496848948	690.75890362079	15.0047135989225
2042	0.70460577442234	0.0724937924460394	0.05363200842307	0.00293553901195241	341.559011020257	8.81873457293615
2043	0.822082385514476	0.0815826390143729	0.0607196019506965	0.00330765923851529	400.914030329726	10.3408662002891
2044	1.20753877663984	0.115707319932473	0.0865904999850557	0.00469577823092325	592.150715213713	15.2598304600339
2045	0.977990587426953	0.0896687009086395	0.0674472464941121	0.00363975554759784	482.538719218416	12.424900492851
2046	1.30047493860875	-0.0295290854122048	-0.021344031189338	-0.00254625404849397	879.377715844411	19.0272144836669
2047	0.949451104001264	0.0837094818342189	0.0633522488660467	0.00339601478170358	471.406170842962	12.1192225872294
2048	0.809270775851463	0.0686504055789515	0.0520676997380422	0.00277930411549212	403.735109830725	10.3709670151445
2049	1.06925033920623	0.0875161558336566	0.0664320985400798	0.00353398488352312	535.737086157451	13.7494355022202
2050	0.626212981623694	0.0495989908897809	0.0376347536717728	0.00199574366156603	314.981086506591	8.07575531845371
2051	1.06274860589612	-0.00671738654698562	-0.0046410837397345	-0.00115566775969585	680.997534443728	15.2288752647453
2052	1.03321568335824	0.0797680427017459	0.0603820688044835	0.00319414018586072	521.892585074503	13.3509675666458
2053	0.960375227761838	0.072120775945342	0.0545674355428149	0.00288183282706957	486.761599246345	12.4377606845588
2054	1.35846207716176	0.0994120360530973	0.075190313564599	0.00396788873860334	690.732370857221	17.629250668179
2055	0.969825317965958	0.0699523911943404	0.0528817055918913	0.00279224205556427	494.196028011192	12.5991098172438
2056	1.02009350921536	-0.0123973117362154	-0.00945681791259227	-0.00137174913553798	660.581517701075	14.6956423455382
2057	0.879885544705337	0.0641358774543908	0.0484135056054948	0.00257034129348671	448.750282183951	11.4181152956629
2058	1.06197214885866	0.0766877285747844	0.0578938436510818	0.00308266341270932	542.392817372877	13.790099411882
2059	1.38440899806212	0.0992231486726891	0.0749295219192808	0.00400384629213749	707.849123291378	17.9861714716495
2060	1.3568560309514	0.0966289207086581	0.0730085479574525	0.00391709592257024	694.314305059308	17.6356310436513
2061	1.15566658770039	0.0177529375705578	0.013182556561952	0.000106634579478258	697.184791080076	16.1036778601866
2062	0.861758198156089	0.0615111469427162	0.0465160332410126	0.00251507664080817	440.914776272246	11.1971349484662
2063	0.895198233427197	0.0630547715730164	0.047729063337499	0.00258594269933473	458.43660466724	11.6436067779505
2064	1.22649968683917	0.0850372668736452	0.0644431652862436	0.00349747342754266	628.721076538235	15.9724073969377
2065	0.732154300123494	0.0493663507781655	0.037472271521462	0.00203470952164344	376.001458873858	9.55523562497198
2066	0.638673521153897	0.00653157406736622	0.00488605587879347	-5.4193712797306e-05	386.868855364505	8.94621127547127
2067	1.10381494320469	0.0711940635159066	0.0542218719079746	0.00294208939810501	568.351649233093	14.4544927127536
2068	0.860575586648247	0.053448321286662	0.0408080730822569	0.00221005388988354	444.157329706753	11.3003354720008
2069	0.861831680335523	0.051340392455508	0.0393111721337313	0.00212207615024693	445.956259340634	11.3501015414886
2070	1.13938577920558	0.0648840909926652	0.0498414399310853	0.00267841285011787	591.197980097918	15.0510729533399
2071	0.867152227636667	-0.000691747054015065	-0.000330656736877594	-0.000479534521392132	530.52427425683	12.2908226483055
2072	1.08582644950532	0.0579945033042803	0.0447281060927756	0.00238911539943986	565.457000797586	14.4017144099369
2073	0.790918547232815	0.0406186776317804	0.0313705709959668	0.00167128110969422	412.754986327939	10.5139444296746
2074	0.613279653008752	0.0303773963256839	0.0234721769959225	0.00124890265599598	320.644301595035	8.16842896908636
2075	0.668758732616049	0.031466236715675	0.0243213152357887	0.00129249482758009	350.542386199219	8.93064819868293
2076	1.14840632475243	-0.0120724194987464	-0.00914587055717112	-0.00111379548127137	708.835867092842	16.4343375269419
2077	0.980655050190486	0.0429535948663598	0.0330732799223833	0.00176277720153406	515.63906674757	13.1374741665521
2078	0.975693843688809	0.0409855329626379	0.0314480886705214	0.0016809607100217	513.895132392488	13.0930998956059
2079	1.14271509464899	0.0462342220436865	0.0352972909256284	0.00189688239657023	602.686437619327	15.3553081897202
2080	0.900706271681523	0.0352254182052684	0.0267205774343819	0.00144574697236564	475.575678031951	12.1167344806237
2081	0.760117551562287	0.0286820758973826	0.0216161351154249	0.00117765679699294	401.808594440656	10.2372705665978
2082	1.03800286610773	0.0376505298787707	0.0282010191532622	0.00154647640074641	549.405550532327	13.9977132463022
2083	1.03996601961794	0.0361053136796487	0.0268838851198535	0.00148285729005993	551.223204399928	14.043998016003
2084	0.615139384478845	0.0203371223677625	0.015059556013213	0.000835539041299588	326.556025355945	8.31994211611338
2085	0.956448456448286	0.0313734838515506	0.0231169343315747	0.00128934530082327	507.79165177141	12.9374162599502
2086	1.29896031697388	0.0421030444279525	0.0308973981767524	0.00173115606527964	689.820811288666	17.5750986104325
2087	1.37844338414798	0.0439578908685926	0.0321532107094885	0.00180655736079748	732.359533776458	18.6588703637665
2088	1.44586738004213	0.0451500814412317	0.0329464364081808	0.00185582367587821	768.669129944046	19.5839362288732
2089	0.956770815832251	0.0291068174084107	0.0212082333957104	0.00119670282483632	509.069544404317	12.969918747737
2090	1.19259511090674	0.0351722572664469	0.0256082948950595	0.00144687509689375	635.172762937682	16.1827219973578
2091	1.15449669806153	0.000647084764881653	-0.000922925385808768	-0.00028621056908227	669.148576918009	16.2218001176574
2092	1.11910497580217	0.0310970781343794	0.0226166077016431	0.00127858468117711	597.119840784738	15.2131933717225
2093	1.4342081662834	0.0383974390649622	0.0279079292770412	0.00157962106058259	766.078791301252	19.5178468650816
2094	0.898503386194278	0.0231275708513301	0.0167957895831842	0.000951420081040631	480.462442684152	12.2410167210964
2095	0.934576180950188	0.023684660654821	0.0171959529803654	0.000974601719491858	499.963718628547	12.7378497205848
2096	1.1465079761881	-0.00368980384570549	-0.00410763342357056	-0.000463913722482539	667.170600197925	16.1730656746728
2097	1.2252370180512	0.030277008355283	0.0219705664159932	0.00124569142517741	655.898931743416	16.7106646084103
2098	0.989906065011129	0.02399532379514	0.0174060628304709	0.000987370780218514	530.186940825457	13.5078246958574
2099	1.1865724463618	0.0281756547174985	0.020429042918667	0.00115881692892356	635.855876330855	16.1999876300339
2100	1.18785918765424	0.0275889371515876	0.0199947697823352	0.00113452994221408	636.897506889159	16.2265099189411
