# Supplementary material for: Climate and air pollution impacts on habitat suitability of Austrian forest ecosystems
Source: PLoS One. 2017 Sep 12;12(9):e0184194. doi: 10.1371/journal.pone.0184194 (PMC5595319; doi:10.1371/journal.pone.0184194)
Supplement: S1 File — (ZIP) [file pone.0184194.s004.zip › GrowUp/IF_AT02_HADCM3A1B_MFR.outgrowup]

1950	0.0123635815209373	0.00889829314185143	0.00699947722886696	0.000422522004116607	1.49685056694824	0.0497127028488564
1951	0.0130826761803097	0.00941583856871656	0.00740658310552197	0.000447096866676703	1.5839108776477	0.0526041092799978
1952	0.0273890335823122	0.0169477182136397	0.0133246002493776	0.000805016615147886	4.44667386218662	0.148415296687177
1953	0.0386340015131285	0.0211173471102835	0.016602357169863	0.0010028079846815	7.39324847644954	0.248021250318366
1954	0.0661960094267658	0.0324427906104707	0.0255118106579401	0.0015408331650903	14.1433131609446	0.476937157964137
1955	0.0855095363225885	0.0379745136769693	0.0298743611753841	0.0018044634506834	19.7895726948847	0.670860694017767
1956	0.0825959659424004	0.0131587901564565	0.00928373080421309	0.000412681074108159	50.3905261225861	0.989361447730579
1957	0.108470171472664	0.0471925097549786	0.0371592637219101	0.00224676912575332	25.247826989087	0.86505696233908
1958	0.169984213145284	0.0663600987761732	0.0522861407863402	0.00316365213822749	42.4276947249688	1.46142160028146
1959	0.142537546856191	0.0505792859444705	0.0398792920182559	0.00241475706739854	37.4290815332295	1.29599909520405
1960	0.197209013518455	0.0642147591089358	0.0506590393782638	0.00306923652917498	53.8270930934946	1.8733332007688
1961	0.24390863585152	0.00414274414763306	-0.000314894778306836	-0.000511342896883578	169.9005541367	3.40826796641842
1962	0.232403052094944	0.0792243916780175	0.0625169609205194	0.00378862560875193	61.3294466512034	2.15874106050258
1963	0.254522904932099	0.0787294632169162	0.0621352915084784	0.00376605919522605	69.9048155920397	2.47553863928673
1964	0.316304815894726	0.0896650963237119	0.0707566340649191	0.00428765159084217	89.5487735729618	3.18938891177161
1965	0.351777532016785	0.0921052793980557	0.0726460627102888	0.0044002380697147	101.987897007493	3.65193870922652
1966	0.382387020792153	-0.0215578484772218	-0.0230983653821422	-0.00221902712066101	279.58235939733	5.73168816310151
1967	0.444358303882943	0.126847342843464	0.0998718254773438	0.00603841915334159	123.49974461641	4.46518265617546
1968	0.433972420091674	0.113334506356962	0.0890886849449343	0.00537777112879858	124.074589905925	4.50496695532445
1969	0.554374998236169	0.133580705068949	0.104767170015391	0.00630981761866038	162.084008106469	5.90688542051017
1970	0.714784951308038	0.160043740583758	0.125155599383889	0.00751567990701786	212.819714815992	7.78032297476109
1971	0.586100543782056	-0.104644820432985	-0.0949104397826832	-0.0074134075111143	508.170445827793	9.81515417062161
1972	0.566338614773207	0.153767372913767	0.119897588747168	0.00717833460136768	157.374593542452	5.7837189459547
1973	0.653593199453982	0.162723225050174	0.126443885002604	0.0075433679220245	186.653393499393	6.87439142830208
1974	0.719344334543041	0.165912405582177	0.128449143200776	0.00763338872983732	209.916664892253	7.74382384679323
1975	0.700998248730908	0.150176142903224	0.115813408795681	0.0068546038318067	208.524054919273	7.70148908537064
1976	0.789636807860571	-0.158938022357701	-0.141873443414133	-0.0109489972338465	705.284567659243	13.519804441043
1977	0.569249898736596	0.150490864555175	0.115938206133871	0.0068550696632667	158.207050744434	5.85009513298204
1978	0.698430001349917	0.170047179359177	0.130542833243938	0.00769070228049759	199.470018356974	7.37683152717553
1979	0.7294930351277	0.165291951730727	0.126484861846599	0.00742692719018312	212.9159233288	7.87322123357507
1980	0.796588818434808	0.169449374053069	0.129298960719123	0.00756906985046745	236.65530241883	8.74864758843805
1981	0.944215695304556	-0.0629853701391717	-0.0631597628158709	-0.00579773389328286	661.289254762331	14.326876084823
1982	0.772852279305655	0.181713134872665	0.138509271247176	0.00810041493232647	223.900241427823	8.23967393020328
1983	0.997206102893509	0.220521332915566	0.167621508297984	0.00977350016944035	295.326393447384	10.8231039808637
1984	0.970840842435547	0.203204400627299	0.154023945433939	0.00895402979980187	293.054857523932	10.6944039783664
1985	0.88055309944816	0.170791034166397	0.129002220946554	0.00747051726397378	272.095914910073	9.88637964592653
1986	0.918049103614442	-0.10313071184248	-0.0936917549158932	-0.00772992720921399	694.954003272834	14.587594055607
1987	0.657379264877612	0.138947332798028	0.104712606846196	0.00604853267801364	201.049599112195	7.213519124585
1988	0.800374698103833	0.157639378653801	0.118307567927547	0.00680203336947991	251.319283542831	8.9411438601002
1989	0.895272141742372	0.165238389227106	0.123440326455017	0.00705917653552202	287.936983060205	10.1529233507668
1990	0.861681991421444	0.149788026126047	0.111330863483162	0.00632907152645268	283.359696113079	9.89766247507789
1991	0.773429121280795	-0.0406294285659557	-0.0406269975099563	-0.00385484446304702	516.118845739719	11.5914500411664
1992	0.961899311439058	0.175464173915832	0.129789893300113	0.00733567674113013	319.291914703548	10.9205571242517
1993	0.743866715643996	0.129143573412204	0.0950776001880742	0.00534420601613963	252.421519987789	8.53405820814963
1994	0.841866074467118	0.139932067992541	0.102569168727492	0.00573657842081245	291.651861221312	9.74268976047195
1995	0.837277669417128	0.134589562294976	0.0982897214114134	0.00547415285906271	295.539021036989	9.75124951625594
1996	0.975981019600262	-0.0888781321281119	-0.0799382075418032	-0.00677767557145348	725.20146171296	15.2501717942122
1997	0.820829979303613	0.14645561066498	0.107077931458537	0.00597731450893415	291.496325430611	9.34762929492158
1998	0.765942765754429	0.133483340481755	0.0974541676783598	0.00543506656111066	277.843998609876	8.76658113347269
1999	0.800052963751432	0.136878474324079	0.0998984424256123	0.00557468150494322	296.176548411483	9.19308626025039
2000	0.707668376385601	0.11934520369673	0.08716107278791	0.00487386260988061	267.152997581228	8.15685111805262
2001	0.765336400326142	-0.0185633190153783	-0.020979172001213	-0.00248646615312256	524.215607514393	11.194339834058
2002	1.0552248519271	0.189090119678749	0.138694054315086	0.00780931821922961	401.851742171186	12.005505598338
2003	0.84135490491049	0.146618438798228	0.107586428437099	0.00606671000938442	323.938566276542	9.63261862813349
2004	0.901322077197069	0.152696531310321	0.11206766227239	0.00632820089683785	350.657149651709	10.3825103078113
2005	1.0512026878063	0.172598563882413	0.126647089733393	0.00715586666242696	413.287936852453	12.1879672759973
2006	0.857141468000119	-0.0383433449331268	-0.0355483576874496	-0.00348541281231949	616.898382092907	12.8349009679492
2007	0.772013398661061	0.130193488888153	0.0955261148349659	0.00540102420853558	302.754686561526	8.89955654319923
2008	0.977380749026025	0.158314461812922	0.115933089105327	0.00654401941163497	386.244743486619	11.3585307046978
2009	0.909732682477956	0.141461549419177	0.103302347122516	0.00581496602063737	362.283249853866	10.6543091803681
2010	0.77311492113298	0.115400382507985	0.0839671471555943	0.00470806168273699	310.277316781103	9.12053094374606
2011	0.950597141966692	-0.0113284708527198	-0.0149181973716811	-0.00213556914978801	619.572412611081	13.7060263610986
2012	0.984661889204381	0.147522634197733	0.10681550310189	0.00595426698389645	398.131013544822	11.60017942301
2013	0.972082836225267	0.141528898240647	0.102166991262701	0.00567727121363705	398.215184615319	11.5080861167748
2014	0.845921757039746	0.120046200454179	0.086433601464411	0.00479016058822755	350.955975894039	10.0572788241395
2015	1.01966478471984	0.142028598347906	0.102064277202716	0.00564636607863994	427.966696264264	12.159637338758
2016	0.785754064828008	-0.0263426518367696	-0.0250609206768992	-0.00259812712460556	548.453869982464	11.6088583698375
2017	1.03305788313593	0.150382984757388	0.108143846484365	0.00599101149987354	437.624507276228	12.2237539860745
2018	0.765365939662366	0.109953171376851	0.0790820137347375	0.00438590828002136	327.692425558592	9.07814393886761
2019	0.911417582167622	0.129500905033435	0.0932374365400547	0.00518226202873492	394.115826210378	10.8332266312244
2020	0.756314443936695	0.106443917308172	0.0767721592122961	0.0042803193542217	330.066814819591	9.00677650450737
2021	0.71525971813161	0.00165902367728007	-0.00229827320360248	-0.000951311561588141	472.993985570295	10.1658037116358
2022	0.783114305260793	0.11380274229156	0.0824182757874687	0.00462558862763018	344.932685258265	9.27741730016212
2023	1.09796867329892	0.157579611186234	0.114218753649685	0.00642699478819673	488.329831480413	13.0377563127512
2024	0.83441644018211	0.118199801148659	0.0857113828321071	0.00483339396929756	374.661102819166	9.93137569425031
2025	0.852974487522069	0.11884375438653	0.0861684050570641	0.00486793350042511	386.807910215632	10.1809604435858
2026	0.980356024131029	-0.00833712244198506	-0.0103429177396841	-0.00170471170867475	679.556406218919	14.1167680187124
2027	0.891103069688045	0.126217251016369	0.0914195659871142	0.00517677181118742	408.629891575101	10.6026227907912
2028	0.839659681733087	0.116744485763669	0.0843961422322002	0.00478178314650866	389.038131802642	10.0195899445442
2029	0.768790703470555	0.10493865517382	0.0756599248766133	0.00428658567957258	359.95380723476	9.19889810937605
2030	0.840786034891291	0.112689579974593	0.0809835835262566	0.00458595942056759	397.910716033146	10.0861368886695
2031	0.861584621875124	0.00190278088047464	-0.00246920752010336	-0.00100906467589488	592.747307704954	12.2317385189529
2032	0.612842671852101	0.0820770035835175	0.0587545688867387	0.00331999472231018	292.942087831923	7.34830701294377
2033	0.727350420673904	0.0948977897486404	0.0678355213232568	0.0038272135284953	349.814430581413	8.75750865041656
2034	1.01360289912411	0.12868905294493	0.0919349216122811	0.00517753850077315	490.616233875403	12.2570762972248
2035	0.810459651240946	0.10043827483384	0.0717880966845196	0.00403357809322719	394.649986627811	9.83885020199861
2036	0.836060444560687	-0.0129250545135547	-0.0127612867663069	-0.00164037694083892	594.225696486365	12.1107049932006
2037	0.549974930679886	0.0675251100431643	0.0485186627598571	0.00271191033761182	269.536436905072	6.6921561220535
2038	1.06723801611155	0.127059320269816	0.091652926676693	0.00510461350671206	526.775102041939	13.0541402586774
2039	0.811707742464496	0.0934262187302046	0.0677576028390875	0.00375833865823113	403.614688307867	9.98482722019147
2040	0.784285982610137	0.0870191699138776	0.0635420306302831	0.00350763160509121	392.914283337361	9.7054704999705
2041	0.973246258792628	-0.00631140865363699	-0.00577576178069088	-0.00129876022618439	670.325700398648	13.9770500041361
2042	0.655884263662022	0.0703493678347472	0.0520455305339311	0.00284870341000312	331.455421116533	8.16741697470308
2043	0.765078831023958	0.0791693590209608	0.0589234673518912	0.00320981602135818	389.054671277827	9.57719472257464
2044	1.12359079011146	0.112284604466807	0.0840290834415596	0.00455687333896222	574.634421411815	14.1329652539499
2045	0.909795415174346	0.0870162287092547	0.0654521027657228	0.00353208865486125	468.264836304045	11.5074242153972
2046	1.20913613705163	-0.0286555913464334	-0.020712657602135	-0.00247093380845746	853.365016648374	17.7239047676129
2047	0.883069884725293	0.0812332881218064	0.061478238456808	0.00329555793660725	457.461597651773	11.224369860408
2048	0.752562211231861	0.0666196714383935	0.0505274953563395	0.00269709006727601	391.79230098115	9.60522020636822
2049	0.994177839404346	0.0849273576466246	0.0644669837035898	0.00342944677199029	519.889552817363	12.7342657155487
2050	0.582174537097191	0.0481318128988036	0.0365214874279942	0.00193670796097307	305.663692958736	7.47951467337252
2051	0.987645315649485	-0.00651868085717581	-0.00450379675475626	-0.00112148217907233	660.853080362677	14.1668151407024
2052	0.960476292667509	0.0774084399248383	0.0585959187072671	0.00309965495346547	506.454583197063	12.365330141666
2053	0.8926765351128	0.0699873854617663	0.0529532869680908	0.00279658589720867	472.362800148714	11.519568953395
2054	1.26259112857433	0.096471348173792	0.0729661236926354	0.00385051540250337	670.299952495538	16.3278288028846
2055	0.901338773832165	0.0678831432734574	0.0513174222631805	0.00270964529268841	479.577312538982	11.6690193067655
2056	0.947769224281235	-0.0120305892969005	-0.00917707764253581	-0.00133117169424939	641.040985794465	13.670619848002
2057	0.817783995758949	0.0622386866820582	0.0469813952214693	0.0024943085333952	435.475888377668	10.5751312665833
2058	0.986983795941948	0.0744192439640189	0.0561812972525733	0.00299147575280775	526.348402157211	12.7718920497732
2059	1.286610457714	0.0962880482338204	0.0727130464736671	0.00388540930272103	686.910377643638	16.6579487307972
2060	1.26096214476913	0.0937705596167826	0.0708488964646545	0.00380122507876793	673.775930206734	16.3330416377488
2061	1.07375884668698	0.0172277914171492	0.0127926059499428	0.000103480242962919	676.561504945285	14.958941469865
2062	0.800835179714232	0.0596915978072373	0.0451400516136758	0.0024406786535343	427.872163024713	10.3696742182671
2063	0.831854293199091	0.0611895607810546	0.04631719930554	0.00250944843712638	444.87568166135	10.7828898848387
2064	1.1396226558882	0.0825217962132213	0.0625368846930154	0.00339401535420561	610.123002073165	14.7913096670613
2065	0.680211878868404	0.0479060544685582	0.0363638116302036	0.00197452117961001	364.87903369668	8.84842059220168
2066	0.593182144460001	0.00633836485995768	0.00474152242116766	-5.25906192415874e-05	375.424963869884	8.3090393489371
2067	1.02529718061512	0.0690880859303767	0.0526179453831436	0.00285506003047171	551.539350919535	13.3845235022833
2068	0.799240348254448	0.051867277010565	0.0396009375013429	0.00214467872059196	431.018799124042	10.4635600643251
2069	0.800281795959152	0.0498217024074332	0.0381483160852625	0.00205930343316204	432.76451497436	10.5093630564754
2070	1.05784340779472	0.0629647674628669	0.0483670901027187	0.00259918324657258	573.709868966031	13.9358452175145
2071	0.804829551887907	-0.000671284620510528	-0.000320875645000276	-0.00046534950506259	514.83094007996	11.4136416782363
2072	1.00788958817034	0.0562789793123752	0.0434050127866386	0.0023184434468642	548.73032850988	13.3340035910463
2073	0.734060431395335	0.0394171445204237	0.0304426043074518	0.00162184327201061	400.545362286348	9.73427045820823
2074	0.569131045447315	0.0294788085416848	0.0227778511463247	0.00121195911224884	311.159385595878	7.56255280712744
2075	0.620532122874152	0.0305354401583274	0.0236018711949842	0.00125426179238203	340.173060841793	8.26810167761482
2076	1.06527318513665	-0.0117153076327859	-0.0088753283596569	-0.00108084851627761	687.867932770852	15.2596447479877
2077	0.909780760208509	0.0416829930276787	0.0320949457361216	0.00171063283595947	500.386048965387	12.1625053833889
2078	0.905098896022234	0.0397731479759174	0.0305178289469269	0.00163123654198526	498.693701589346	12.1212977214306
2079	1.05996047375762	0.0448665766179319	0.0342531687074509	0.00184077109160629	584.858488685838	14.2154826587632
2080	0.83542950101546	0.034183422039891	0.0259301612905324	0.00140298061562482	461.507767468949	11.2172387127128
2081	0.704989684725287	0.0278336370534211	0.0209767124755204	0.00114282076298345	389.922773463796	9.47725709224268
2082	0.96266240595897	0.0365367969621168	0.0273668103542013	0.00150073038660304	533.153693036817	12.9584925208547
2083	0.964418645513416	0.0350372894993618	0.0260886382034906	0.0014389931803128	534.917579242982	13.0013276630507
2084	0.570411591599239	0.0197355339523026	0.0146140822497331	0.000810823125310063	316.89623581934	7.70224556381987
2085	0.886901936671864	0.0304454309984277	0.0224331168453375	0.00125120543115653	492.770766827669	11.9769216698377
2086	1.20449557209318	0.0408576025544454	0.0299834283203066	0.00167994707831518	669.415357591233	16.2703300566641
2087	1.27817505517671	0.0426575811474634	0.0312020929095911	0.00175311794294541	710.695750498548	17.2736912961073
2088	1.34065854992403	0.043814505765335	0.0319718543549564	0.00180092692085281	745.931279645766	18.1301422888441
2089	0.887120165424038	0.0282458143693788	0.0205808768163226	0.00116130339402447	494.010858370026	12.0071506511809
2090	1.10572964946487	0.0341318336443414	0.0248507809621656	0.00140407536932323	616.383842406591	14.9815174971368
2091	1.07025921547266	0.000627943477764727	-0.00089562451155546	-0.000277744230549783	649.35462451826	15.0404558887157
2092	1.03751122334648	0.0301772015843937	0.0219475902790073	0.00124076311928299	579.456556256992	14.0840511369608
2093	1.32957817360631	0.0372616119746249	0.0270823903119438	0.00153289460077777	743.417565300719	18.0692693745744
2094	0.832914162862027	0.0224434387282946	0.0162989566360726	0.000923276310813961	466.249977697438	11.332550860885
2095	0.86633951836669	0.0229840493679152	0.0166872828785333	0.000945772217779118	485.17439023497	11.7925515118482
2096	1.06267981284475	-0.00358065648410951	-0.00398612632743915	-0.00045019078193217	647.435157938369	14.9955766825426
2097	1.13575002257302	0.0293813901280852	0.0213206594135204	0.00120884287221732	636.496914490728	15.470641978913
2098	0.917588125544163	0.0232855228430029	0.0168911775105017	0.000958163559432714	514.503585242451	12.5055116552235
2099	1.09986407952434	0.0273421962188215	0.0198247354194761	0.00112453819334471	617.046748756881	14.9979597227853
2100	1.10103114189418	0.0267728342297919	0.0194033084313474	0.00110096963521065	618.05756704658	15.0225646044038
