# Supplementary material for: Climate and air pollution impacts on habitat suitability of Austrian forest ecosystems
Source: PLoS One. 2017 Sep 12;12(9):e0184194. doi: 10.1371/journal.pone.0184194 (PMC5595319; doi:10.1371/journal.pone.0184194)
Supplement: S1 File — (ZIP) [file pone.0184194.s004.zip › GrowUp/IF_AT03_BASELINEx_bas.outgrowup]

1950	0.0544672592674626	0.0200149846711253	0.0249926189945848	0.0022927223308426	9.6608437782733	0.207328043915007
1951	0.0589385642737288	0.0216580469871652	0.0270443033262939	0.00248093559829443	10.4539179981167	0.224347936840854
1952	0.0963555546948033	0.0307671808859152	0.0383956321693149	0.0035192050858024	23.0737558183341	0.495637164105896
1953	0.175413348422404	0.049799358935149	0.0621031151260312	0.00568560125221305	50.135724105305	1.07827809698401
1954	0.248913342164198	0.0636324904727687	0.0792939736323456	0.00725173891825274	80.4023003311173	1.73172642225801
1955	0.350871532302835	0.0815037804219342	0.101486405157135	0.00926932703037019	124.13567118979	2.67793752006401
1956	0.420533376313121	0.00758276729978217	0.00507105978687796	0.000313833969653599	355.158247151025	5.84069772085991
1957	0.448199685188274	0.102279276688603	0.127218214164595	0.011598408445468	161.369306929902	3.49309993822176
1958	0.661523775390098	0.13556716638244	0.168474590584059	0.0153376883454318	258.214474054945	5.5994072670986
1959	0.74321030014896	0.138370232270653	0.171806782889758	0.0156182408062149	308.101915593935	6.69329386169089
1960	0.981354143926718	0.167362905969794	0.207618587574042	0.0188455826621953	426.437478765685	9.28081171830629
1961	1.00338586756327	-0.0731339283884333	-0.103401887736767	-0.00983913279371442	993.038922664044	16.4911748128077
1962	1.04413722635075	0.186655892103316	0.231324572846653	0.020965666597606	442.373784490621	9.67264255608983
1963	1.13684088702229	0.183581272527296	0.227267939176724	0.020564653368363	505.435951811517	11.0824125989806
1964	1.11613098086589	0.164148226569564	0.202976042124997	0.018337057317154	515.280983403474	11.3286655322017
1965	1.2970782292466	0.174753114177094	0.21581910985105	0.0194661545495672	617.324118481117	13.6069043587269
1966	1.59556183844337	-0.191985489569546	-0.259843447609306	-0.0242639501092258	1678.4391774943	28.2026262240557
1967	1.42660322872799	0.209347338183807	0.258217107980208	0.0232649634597297	655.384661485731	14.5117615222272
1968	1.6657688338657	0.220632451661688	0.271672789539754	0.0244335472628999	792.434576663623	17.580616152947
1969	1.91331844279216	0.229861926366801	0.282477979199722	0.0253585750510469	936.453428054661	20.8116449860861
1970	2.24451156268655	0.245339639624981	0.300797743846733	0.0269499574141709	1125.05715417332	25.0400054320442
1971	2.01848487166471	-0.452061178620622	-0.597924149336257	-0.0551334934512783	2549.8855963141	41.3716626528095
1972	1.74946581113488	0.235122723691674	0.287946719642322	0.0257948097320161	821.536734514704	18.3193044096953
1973	2.03078005453224	0.244760836883942	0.298879385083707	0.0267144270051777	985.783227902349	21.9915236270222
1974	2.09682815017727	0.228503565844148	0.27811416262177	0.0247994487724002	1045.44523779559	23.3275400180391
1975	2.2655718153954	0.223146389378427	0.270571907614913	0.0240628578264993	1156.80482022448	25.8122179973856
1976	2.13175887286307	-0.531050602824957	-0.703234915692658	-0.06458815628172	2846.32146755031	45.3411702920621
1977	1.84303003699336	0.233701371594384	0.283254202120724	0.0252013840165687	878.522708197302	19.5939237719417
1978	1.90711089441155	0.217758728812215	0.262877861754006	0.0233274931067591	937.734571363618	20.9061762574135
1979	2.52646629981286	0.262952281532999	0.316119163280433	0.0279800088931942	1273.3701204843	28.3743512907006
1980	1.98300793828054	0.190336509473504	0.227867565000969	0.0201198505068421	1019.62449075838	22.7070835899675
1981	1.91743971627839	-0.420868929835023	-0.564657351876149	-0.0515405736132626	2522.5735511942	39.9972562429174
1982	1.88504234516209	0.227299484520404	0.272398784075773	0.0240812032710505	912.830750455004	20.3519872654856
1983	1.86755710666454	0.206962735650304	0.247036935051361	0.0217902020953673	927.770081841494	20.6619396368471
1984	2.02546699120526	0.208112840459307	0.247416072422398	0.021776473615046	1027.5199230582	22.8578384958091
1985	2.16550315611192	0.202830514545596	0.240044851025107	0.0210667420580038	1123.47529451077	24.9626845643104
1986	2.05058520661926	-0.477780275949039	-0.642193913510209	-0.0584549460735639	2845.99810573414	43.7819169989242
1987	2.19160695413705	0.25437870010615	0.301666156659508	0.0264888888852264	1079.1397298769	23.9218610104877
1988	2.02582441988835	0.215434761562995	0.254462234838882	0.0222842251375303	1025.42034796281	22.6345684213269
1989	1.91089872577891	0.187798908806001	0.220959024031875	0.0192984181537627	989.733199820754	21.7524987119663
1990	1.95509342690481	0.178985652285286	0.209810299493337	0.0182756809217863	1032.45571686497	22.590864161968
1991	1.75951074565612	-0.284976442175353	-0.390704185509031	-0.0356665538705672	2180.40565250172	33.8444391589381
1992	1.89565330637546	0.20338357562311	0.238770929275253	0.0207982595242081	973.029650098862	21.0665769544373
1993	1.98151355702508	0.200175253079724	0.234299554378901	0.0203650732972172	1040.49586232494	22.3406435845217
1994	1.95357313394924	0.187311251968745	0.218643738682098	0.0189677960210462	1046.7185185908	22.2828002060758
1995	1.81324260852111	0.165519249203562	0.192704402262211	0.016691989396382	990.385106533151	20.8995729443561
1996	1.80919253521804	-0.337335410306333	-0.462151195010225	-0.0419534095500397	2487.3713275041	36.3394297282784
1997	1.52230776471483	0.166669993364554	0.194630054793163	0.0168940968487797	802.94725952506	16.7919615183109
1998	1.35093816647074	0.14046464802756	0.16370934183826	0.0141984639943412	723.513722443402	15.0967361432692
1999	1.57748468629756	0.156665462490598	0.182284354450832	0.0158020869651702	856.108351577687	17.8244213715883
2000	1.63161996454025	0.155540399830938	0.180716416540283	0.0156641255890376	895.864806748612	18.6131638819178
2001	1.50137819501672	-0.185921548111535	-0.263089115315413	-0.0238657823685484	1848.60061028146	27.5940188739099
2002	1.67404420647932	0.17928782751777	0.208728636989743	0.0181261664289768	899.286592567199	18.5719622821299
2003	1.73639026759408	0.179034908620739	0.208213922854009	0.0180812566413947	947.969503294982	19.4562552170425
2004	1.56822098861405	0.156108631327127	0.181387148846681	0.0157533631568471	868.980080167617	17.7263848250176
2005	1.64401619974658	0.158008545375996	0.183432239230493	0.0159362475778578	924.261528034314	18.740969537501
2006	1.52086324733848	-0.213417099934382	-0.300120480403024	-0.0270928546725969	2019.12052985432	28.8984529612012
2007	1.06883751372714	0.114901000731249	0.13361938054828	0.011622556404881	589.463483952633	11.8569255179676
2008	1.53010154891469	0.158037980993863	0.183619563428009	0.015972615176753	856.089200205035	17.1446884601254
2009	1.38764578069525	0.137911625279909	0.160094122325288	0.0139239891736054	786.842867911964	15.6889851682528
2010	1.6927942246464	0.16213131684855	0.188041634557168	0.0163513999533261	971.955076636211	19.2943148357563
2011	1.6466977858838	-0.187454474643341	-0.267995201103315	-0.0243555332058264	2089.95184540194	29.8809183829706
2012	1.53101263855285	0.159499608727725	0.185155464998266	0.0161058340656363	866.782328453105	17.0886894550274
2013	1.28419996840864	0.129204850217615	0.149902629812734	0.0130421853117716	735.609452287881	14.4506400540395
2014	1.45008490231657	0.141329208429355	0.1639045977703	0.0142677079456478	839.559023019155	16.433862384394
2015	1.46264993850815	0.138363644554025	0.160428154803026	0.013975051831539	855.353998671572	16.6840300509263
2016	1.53835610369923	-0.198735431733667	-0.281587521147626	-0.0254945055361374	2075.30818467391	28.8082954731879
2017	1.27031675271721	0.132177256556712	0.153517103233511	0.0134021632942307	730.257346342375	14.1630861723284
2018	1.24743651637146	0.126182964574063	0.146576384287929	0.0128154023434913	724.5132842022	14.005169549317
2019	1.42546199184369	0.140517900748726	0.163279894648385	0.014302053865932	835.732640548762	16.1047644021727
2020	1.47563493530414	0.142028398225295	0.165112914717207	0.0144933046053605	872.671166221509	16.7680170388119
2021	1.26463694668168	-0.1294667088187	-0.187504925401212	-0.0168934053066539	1626.59762702833	22.7452851900527
2022	1.35476098474405	0.139550859329132	0.162491719830381	0.0143039900255285	791.358211168475	15.1535523850939
2023	1.35694091292778	0.135855995796468	0.158239844616327	0.0139559956733471	800.199434051118	15.2858480168859
2024	1.59614817127721	0.155310758098983	0.18094640253552	0.0159874182786917	949.86166383231	18.1035036588457
2025	1.56078994976149	0.147324565690035	0.171672027486257	0.0151930271897641	937.330820082393	17.8258641075315
2026	1.48581747252203	-0.169905249853369	-0.242765342981436	-0.0218709600030308	1990.13721403586	27.3483580481395
2027	1.44746226398064	0.143953443888453	0.167802125485636	0.0148649349838859	860.850412028644	16.3313764905947
2028	1.46019710056003	0.140229018373105	0.16342463950307	0.0144933643456614	877.330868353951	16.6071342009995
2029	1.47206373642618	0.136449934763195	0.158956949525248	0.0141103648560818	893.312887993851	16.8709598187085
2030	1.20546895783986	0.107828533113259	0.125544446616661	0.0111525601410711	738.681142492653	13.9170866968342
2031	1.42970808475086	-0.143817524056419	-0.206303574705496	-0.0188905590383458	1845.5736396599	25.4813925079485
2032	1.30420577858888	0.121548646401782	0.141438337150739	0.0125641453428017	795.858043842145	14.9174369865363
2033	1.23555410226499	0.111453313057553	0.129636369005566	0.0115271367415561	761.197689173665	14.2295111112262
2034	1.41311553614227	0.123613886142031	0.143729467646902	0.012794265848042	878.437082700014	16.376596268438
2035	1.32282587890458	0.112598477820899	0.130888914606712	0.0116655615602471	829.029627364238	15.4135750994806
2036	1.29744040880529	-0.149882943188189	-0.212240071808838	-0.0194524310028972	1759.15212640027	23.7973324716694
2037	1.25218868069395	0.11311808253587	0.131535866850378	0.0117339264481064	779.440218706018	14.4147434586462
2038	1.3452357367733	0.118560709455944	0.137872222535836	0.0123189583700488	843.934726727284	15.5681742580537
2039	1.27770393710347	0.110056150862651	0.128007130808275	0.0114578095429817	807.394159105817	14.8588818505034
2040	1.47918333100883	0.124691947545262	0.145076763995514	0.0130092802788418	941.013369595679	17.2802356600178
2041	1.0091132176699	-0.0896374935058022	-0.129646957647657	-0.0119309411949244	1284.86669788014	17.6512930480797
2042	1.26788265995713	0.111624069310093	0.129974763697777	0.011673522143636	803.037863684085	14.6897347822037
2043	1.29993975226466	0.111617840749207	0.129994865825925	0.0116945604629076	829.09467105694	15.140226441586
2044	1.28645960399612	0.10768642270537	0.125435152777275	0.0113014800213518	826.046821715855	15.0601111550838
2045	1.38727609130772	0.113342077191412	0.132033121806907	0.0119120629677891	896.380055171025	16.3171755642222
2046	1.28334555340498	-0.126173342245269	-0.180167840821891	-0.0166147489893449	1684.94189787249	22.8649454565475
2047	1.23077269813649	0.104333932768167	0.121543614025758	0.0109688183902896	791.973007644398	14.3736735229427
2048	1.28716738082516	0.106145619355678	0.123633897938247	0.011168119972847	833.874005846268	15.1114151385573
2049	1.19779689650125	0.0960421167308824	0.111838541396782	0.0101112730923717	781.156744589255	14.1340783577217
2050	1.37974488360231	0.107544301798018	0.12519106256714	0.0113251787296512	905.735445905646	16.3614391632414
2051	1.20051582689817	-0.114103085048628	-0.163201988311977	-0.0149795004139821	1562.87115886265	21.3238372563791
2052	1.3235244655822	0.10580637976811	0.123106014427072	0.01112447812883	866.542738111896	15.6183586812336
2053	1.36555698310067	0.106316009033456	0.123670203553559	0.0111768084751414	899.8779717735	16.1909245635764
2054	1.08594194102118	0.0824233414378911	0.0958599372570747	0.00866142736790082	720.056511405779	12.9334922738998
2055	1.24973271742741	0.0924312700802614	0.107489162875259	0.00970715011806554	833.727443612893	14.9508922278848
2056	1.26875351653549	-0.13335797505592	-0.188574057207584	-0.017426959183727	1699.80371413689	22.9523695713021
2057	1.1131594120588	0.0849238892143703	0.0987736866661243	0.00889222499169953	740.216624552736	13.2511353582488
2058	1.29399428133631	0.0962972392636243	0.112013794013075	0.0100709120565416	865.425669247646	15.4742112629766
2059	1.42588965829092	0.103577638008293	0.120508113436057	0.0108173148770407	958.758958539432	17.1268749909247
2060	1.16248055023698	0.0824589153410947	0.0959635095534552	0.00859710826859449	785.539593249855	14.0231428858848
2061	1.16143529033253	-0.0999376212332372	-0.142603533335521	-0.0134580265118807	1470.36731594889	20.1811674104274
2062	1.2679040984017	0.0918779107625713	0.106981451918876	0.00954900505002582	855.03630190662	15.2543192900369
2063	1.08535694599583	0.0765389125895106	0.0891371389762313	0.00794463285274651	735.396630895013	13.119618946183
2064	1.22504512132998	0.0840175976376474	0.0978606369905568	0.00871300007276772	833.772951748326	14.8765012270756
2065	1.21866930440341	0.0815492453106313	0.0950016364965807	0.00844958342103214	832.467975525187	14.8564925076886
2066	1.25391685806217	-0.114890371835643	-0.162271230445685	-0.0153338430889211	1602.71109847935	22.0073957238802
2067	1.24329484541312	0.0848917532632004	0.098909393049053	0.00878986004096848	846.311737579545	15.1123967816777
2068	1.28500009629879	0.085400410487638	0.0995010872371193	0.00884212585392846	877.978665231772	15.6824147295783
2069	1.19350067288712	0.0771815651562419	0.0899195845822832	0.00799343003002402	818.441908646324	14.622456620072
2070	1.18807031407687	0.0747502798314977	0.0870762111026324	0.0077464263071826	817.636368463986	14.6103742613853
2071	1.32678790081577	-0.0938898106862346	-0.134224866701434	-0.0129004375256163	1576.3125072595	22.202275904768
2072	1.15941749652401	0.0736546889241377	0.0857796079303214	0.00764144583862416	797.445762402501	14.2350816912358
2073	1.38109138188094	0.0854267586273474	0.0994798984991568	0.00886660420241246	953.352856446518	17.0178498680458
2074	0.995878581413572	0.0600083776240812	0.0698737502814479	0.00623088336339429	689.855043722964	12.3135164017175
2075	1.30357065845454	0.0767484472136121	0.0893561606087728	0.00797204147161434	905.788674664208	16.1663442957899
2076	1.28028858241382	-0.097354369477069	-0.137717251036992	-0.0131623531931306	1536.63688862221	21.6212901140766
2077	1.07568804191996	0.0645412483632269	0.0751360435286428	0.0067048856824894	746.592700620057	13.3072497098029
2078	1.31677389104224	0.0772405778790897	0.0899155844213963	0.00802427160068865	916.721531845667	16.3381443011258
2079	1.20865450980491	0.0693441628574581	0.0807207642711345	0.0072029369897241	843.926272636689	15.039622109185
2080	1.41498033363096	0.0794326605017877	0.0924631795441774	0.00824959944682856	990.776533616964	17.6557220437802
2081	1.18162715079486	-0.0769189229163678	-0.110136260340713	-0.0104049197785848	1364.45298598314	19.5941464407415
2082	1.06097904872919	0.0602379280935447	0.0701205826859448	0.00625244506788067	741.987516312107	13.2218277056672
2083	1.3029480669207	0.0723572535494237	0.0842274160291684	0.00750936394397292	913.714333655585	16.2821148229572
2084	1.47498721939741	0.0801237131605642	0.0932681782721817	0.00831380624134179	1037.10678889379	18.4814508615399
2085	1.48452350855576	0.0788846004558493	0.0918241069993637	0.00818346097792054	1046.49448970235	18.6495040553231
2086	1.11104687101909	-0.0765755180241867	-0.108618923338398	-0.0102465479640534	1291.49183102171	18.5472918942733
2087	1.20357921619825	0.0646350795209546	0.0752364759069695	0.00670464144608211	847.371439532004	15.1026456794687
2088	1.23767014742018	0.0649652886193218	0.0756184895742809	0.0067378074497271	873.625087276811	15.5715936650768
2089	1.34742486411111	0.0691190966355861	0.0804525440769507	0.00716875307944923	953.497067868638	16.9964039879678
2090	1.34033221028319	0.0671832215003622	0.0781957519136384	0.00696727643823481	950.82198729387	16.9498805304349
2091	1.29521959411714	-0.0941674073796009	-0.13244445491755	-0.0124701690112901	1514.76377875493	21.7602696130386
2092	1.25096588371063	0.0632453901119949	0.0736102023098856	0.00655900562565248	886.497688179789	15.8053886161675
2093	1.17921833939422	0.0581910468504567	0.0677261563811934	0.00603540998868608	837.778359326219	14.9378164837036
2094	1.21417211627006	0.0584694680705699	0.0680474758244752	0.00606421537442029	864.765277829564	15.4200746031358
2095	1.29822514797803	0.0614095222386055	0.07146830837011	0.006369288925919	926.255773150307	16.5176709645638
2096	1.25523590759932	-0.095177408536865	-0.133002447040224	-0.0125040967977672	1475.15380019754	21.1979581177501
2097	1.05661922812231	0.0509975553506355	0.0593504038421646	0.00528939402153196	752.229006778986	13.4161143110279
2098	1.35196213784799	0.0640303889669667	0.0745167917040324	0.00664048265809405	964.288815361597	17.1993851689963
2099	1.15570098603592	0.0536975953430178	0.0624919617461661	0.00556894062225089	825.831437072391	14.7307811101343
2100	1.2785965408836	0.0582689201956867	0.0678101656938649	0.00604356263915422	915.327074366309	16.3282156732055
