# Supplementary material for: Climate and air pollution impacts on habitat suitability of Austrian forest ecosystems
Source: PLoS One. 2017 Sep 12;12(9):e0184194. doi: 10.1371/journal.pone.0184194 (PMC5595319; doi:10.1371/journal.pone.0184194)
Supplement: S1 File — (ZIP) [file pone.0184194.s004.zip › GrowUp/IF_AT03_BASELINEx_GPx.outgrowup]

1950	0.0544672592674626	0.0200149846711253	0.0249926189945848	0.0022927223308426	9.6608437782733	0.207328043915007
1951	0.0589385642737288	0.0216580469871652	0.0270443033262939	0.00248093559829443	10.4539179981167	0.224347936840854
1952	0.0963555546948033	0.0307671808859152	0.0383956321693149	0.0035192050858024	23.0737558183341	0.495637164105896
1953	0.175413348422404	0.049799358935149	0.0621031151260312	0.00568560125221305	50.135724105305	1.07827809698401
1954	0.248913342164198	0.0636324904727687	0.0792939736323456	0.00725173891825274	80.4023003311173	1.73172642225801
1955	0.350871532302835	0.0815037804219342	0.101486405157135	0.00926932703037019	124.13567118979	2.67793752006401
1956	0.420533376313121	0.00758276729978217	0.00507105978687796	0.000313833969653599	355.158247151025	5.84069772085991
1957	0.448199685188274	0.102279276688603	0.127218214164595	0.011598408445468	161.369306929902	3.49309993822176
1958	0.661523775390098	0.13556716638244	0.168474590584059	0.0153376883454318	258.214474054945	5.5994072670986
1959	0.74321030014896	0.138370232270653	0.171806782889758	0.0156182408062149	308.101915593935	6.69329386169089
1960	0.981354143926718	0.167362905969794	0.207618587574042	0.0188455826621953	426.437478765685	9.28081171830629
1961	1.00338586756327	-0.0731339283884333	-0.103401887736767	-0.00983913279371442	993.038922664044	16.4911748128077
1962	1.04413722635075	0.186655892103316	0.231324572846653	0.020965666597606	442.373784490621	9.67264255608983
1963	1.13684088702229	0.183581272527296	0.227267939176724	0.020564653368363	505.435951811517	11.0824125989806
1964	1.11613098086589	0.164148226569564	0.202976042124997	0.018337057317154	515.280983403474	11.3286655322017
1965	1.2970782292466	0.174753114177094	0.21581910985105	0.0194661545495672	617.324118481117	13.6069043587269
1966	1.59556183844337	-0.191985489569546	-0.259843447609306	-0.0242639501092258	1678.4391774943	28.2026262240557
1967	1.42660322872799	0.209347338183807	0.258217107980208	0.0232649634597297	655.384661485731	14.5117615222272
1968	1.6657688338657	0.220632451661688	0.271672789539754	0.0244335472628999	792.434576663623	17.580616152947
1969	1.91331844279216	0.229861926366801	0.282477979199722	0.0253585750510469	936.453428054661	20.8116449860861
1970	2.24451156268655	0.245339639624981	0.300797743846733	0.0269499574141709	1125.05715417332	25.0400054320442
1971	2.01848487166471	-0.452061178620622	-0.597924149336257	-0.0551334934512783	2549.8855963141	41.3716626528095
1972	1.74946581113488	0.235122723691674	0.287946719642322	0.0257948097320161	821.536734514704	18.3193044096953
1973	2.03078005453224	0.244760836883942	0.298879385083707	0.0267144270051777	985.783227902349	21.9915236270222
1974	2.09682815017727	0.228503565844148	0.27811416262177	0.0247994487724002	1045.44523779559	23.3275400180391
1975	2.2655718153954	0.223146389378427	0.270571907614913	0.0240628578264993	1156.80482022448	25.8122179973856
1976	2.13175887286307	-0.531050602824957	-0.703234915692658	-0.06458815628172	2846.32146755031	45.3411702920621
1977	1.84303003699336	0.233701371594384	0.283254202120724	0.0252013840165687	878.522708197302	19.5939237719417
1978	1.90711089441155	0.217758728812215	0.262877861754006	0.0233274931067591	937.734571363618	20.9061762574135
1979	2.52646629981286	0.262952281532999	0.316119163280433	0.0279800088931942	1273.3701204843	28.3743512907006
1980	1.98300793828054	0.190336509473504	0.227867565000969	0.0201198505068421	1019.62449075838	22.7070835899675
1981	1.91743971627839	-0.420868929835023	-0.564657351876149	-0.0515405736132626	2522.5735511942	39.9972562429174
1982	1.88504234516209	0.227299484520404	0.272398784075773	0.0240812032710505	912.830750455004	20.3519872654856
1983	1.86755710666454	0.206962735650304	0.247036935051361	0.0217902020953673	927.770081841494	20.6619396368471
1984	2.02546699120526	0.208112840459307	0.247416072422398	0.021776473615046	1027.5199230582	22.8578384958091
1985	2.16550315611192	0.202830514545596	0.240044851025107	0.0210667420580038	1123.47529451077	24.9626845643104
1986	2.05058520661926	-0.477780275949039	-0.642193913510209	-0.0584549460735639	2845.99810573414	43.7819169989242
1987	2.19160695413705	0.25437870010615	0.301666156659508	0.0264888888852264	1079.1397298769	23.9218610104877
1988	2.02582441988835	0.215434761562995	0.254462234838882	0.0222842251375303	1025.42034796281	22.6345684213269
1989	1.91089872577891	0.187798908806001	0.220959024031875	0.0192984181537627	989.733199820754	21.7524987119663
1990	1.95509342690481	0.178985652285286	0.209810299493337	0.0182756809217863	1032.45571686497	22.590864161968
1991	1.75951074565612	-0.284976442175353	-0.390704185509031	-0.0356665538705672	2180.40565250172	33.8444391589381
1992	1.89565330637546	0.20338357562311	0.238770929275253	0.0207982595242081	973.029650098862	21.0665769544373
1993	1.98151355702508	0.200175253079724	0.234299554378901	0.0203650732972172	1040.49586232494	22.3406435845217
1994	1.95357313394924	0.187311251968745	0.218643738682098	0.0189677960210462	1046.7185185908	22.2828002060758
1995	1.81324260852111	0.165519249203562	0.192704402262211	0.016691989396382	990.385106533151	20.8995729443561
1996	1.80919253521804	-0.337335410306333	-0.462151195010225	-0.0419534095500397	2487.3713275041	36.3394297282784
1997	1.52230776471483	0.166669993364554	0.194630054793163	0.0168940968487797	802.94725952506	16.7919615183109
1998	1.35093816647074	0.14046464802756	0.16370934183826	0.0141984639943412	723.513722443402	15.0967361432692
1999	1.57748468629756	0.156665462490598	0.182284354450832	0.0158020869651702	856.108351577687	17.8244213715883
2000	1.63161996454025	0.155540399830938	0.180716416540283	0.0156641255890376	895.864806748612	18.6131638819178
2001	1.50137819501672	-0.185921548111535	-0.263089115315413	-0.0238657823685484	1848.60061028146	27.5940188739099
2002	1.67404420647932	0.17928782751777	0.208728636989743	0.0181261664289768	899.286592567199	18.5719622821299
2003	1.73639026759408	0.179034908620739	0.208213922854009	0.0180812566413947	947.969503294982	19.4562552170425
2004	1.56822098861405	0.156108631327127	0.181387148846681	0.0157533631568471	868.980080167617	17.7263848250176
2005	1.64401619974658	0.158008545375996	0.183432239230493	0.0159362475778578	924.261528034314	18.740969537501
2006	1.52086324733848	-0.213417099934382	-0.300120480403024	-0.0270928546725969	2019.12052985432	28.8984529612012
2007	1.06883751372714	0.114901000731249	0.13361938054828	0.011622556404881	589.463483952633	11.8569255179676
2008	1.53010154891469	0.158037980993863	0.183619563428009	0.015972615176753	856.089200205035	17.1446884601254
2009	1.38764578069525	0.137911625279909	0.160094122325288	0.0139239891736054	786.842867911964	15.6889851682528
2010	1.6927942246464	0.16213131684855	0.188041634557168	0.0163513999533261	971.955076636211	19.2943148357563
2011	1.64523051887546	-0.187287445958073	-0.267756407731305	-0.0243338315489408	2088.08962306942	29.8542934089783
2012	1.52705498577014	0.159215368941001	0.184825504628446	0.0160771323097113	865.237659935474	17.0420572265923
2013	1.27869577827576	0.12885947169886	0.149501923893761	0.0130073221418772	733.643088776095	14.3846747015475
2014	1.441394171237	0.140825490779106	0.163320418181584	0.0142168557799796	836.566713764615	16.3287005294728
2015	1.45137932582158	0.137747209612081	0.15971341849631	0.0139127904601201	851.54324264377	16.5466921357845
2016	1.52369454697819	-0.197672949188766	-0.280082093436666	-0.0253582064027281	2064.21313885207	28.5479900321579
2017	1.25629450402498	0.131352833698899	0.152559578374334	0.0133185706244194	725.702547248386	13.9944903576441
2018	1.23152977697195	0.125283496061885	0.145531545606726	0.012724050464751	719.34874485258	13.8128173390661
2019	1.40483880133692	0.139391042174822	0.161970500270513	0.0141873610621156	829.030629726826	15.8540922787577
2020	1.45174576112703	0.140762874066884	0.163641699206427	0.0143641640437371	864.895351968855	16.4763043482447
2021	1.24234617016197	-0.128257973445958	-0.185754329916366	-0.016735684014852	1611.41128216062	22.3616977638898
2022	1.33016257301432	0.138188540395817	0.160905448362788	0.014164352071829	783.632839362868	14.8555703184336
2023	1.33116501587421	0.134471885129662	0.156627685686107	0.0138138109845953	792.046944602646	14.972029629769
2024	1.56448499453325	0.153662293439979	0.179025841761722	0.0158177282047797	939.779854929074	17.7161522262859
2025	1.52850554362787	0.145698120163765	0.169776788903452	0.0150252979927524	926.982800308381	17.428995056958
2026	1.45350114557531	-0.167957152958084	-0.239981847996124	-0.0216201922997635	1967.31873060936	26.782801544947
2027	1.41527866395579	0.142241594447206	0.165806674963624	0.0146881658149173	850.613447514128	15.9388588733047
2028	1.42647493223509	0.138501734538225	0.161411641470924	0.0143148409969442	866.524264668562	16.1936115064237
2029	1.43680038856261	0.13471108556534	0.156931282274801	0.0139305494779797	881.928958778953	16.4362856020641
2030	1.17555405983867	0.106408496029277	0.123891101581388	0.0110056876155493	728.95315505471	13.5465196838489
2031	1.39325022044289	-0.141923533555111	-0.20358668040877	-0.0186417817101462	1821.26854216976	24.8642646962554
2032	1.27148418852662	0.119947923657858	0.139575679113466	0.0123986830871242	785.37707091957	14.5141855271259
2033	1.20452178129726	0.109985539796573	0.127929135807584	0.0113753312669518	751.173172325862	13.8453562068236
2034	1.37759407568893	0.121985965429872	0.141836636795673	0.0126257730433828	866.868593383105	15.9350562455754
2035	1.28955600417581	0.111115623427084	0.12916518613469	0.0115119331138356	818.111804589627	14.9985429419985
2036	1.26448056562221	-0.147909074756166	-0.209444997407158	-0.0191962541580477	1735.98514838685	23.2270231426642
2037	1.22090173668785	0.111628385259722	0.129803618405479	0.0115793976771407	769.17545868979	14.0275962802122
2038	1.3116067333218	0.116999336048835	0.136056528088373	0.0121567250796903	832.820612737122	15.1505518356875
2039	1.24574832972346	0.10860677738948	0.126321353699809	0.0113069170659863	796.761262466889	14.460733196859
2040	1.44217277653442	0.12304982941126	0.143166190059751	0.0128379558631377	928.620788126125	16.8176794231554
2041	0.983654803434349	-0.0884570214988269	-0.127939585003612	-0.011773817857952	1267.94577438908	17.2259410467962
2042	1.23630660672417	0.11015404729172	0.128263074044735	0.0115197888611176	792.462336842084	14.2972228338378
2043	1.26753383292146	0.110147900757244	0.128282911439918	0.0115405501183474	818.175991695923	14.7359973967164
2044	1.25435839682542	0.106268257130194	0.12378324707629	0.0111526463103586	815.16828070195	14.6583185761555
2045	1.35262797206462	0.111849430040048	0.130294324812584	0.0117551882457411	884.575267672455	15.8821526941136
2046	1.25101062281532	-0.124511715031904	-0.177795138458971	-0.0163959427140046	1662.75222404265	22.3175612880033
2047	1.20014525959211	0.10295991747397	0.119942957555207	0.0108243656333805	781.543198317526	13.9909907161947
2048	1.25509932654888	0.104747745236135	0.122005713682739	0.0110210425336766	822.892385513677	14.7093757930993
2049	1.1679212326427	0.0947772996788067	0.110365694909711	0.00997811369250905	770.869378957061	13.7583237221125
2050	1.34529472010578	0.10612800786992	0.123542371387769	0.0111760329208889	893.807453524336	15.9268185640854
2051	1.17030848307295	-0.112600415880388	-0.161052716047101	-0.0147822293812302	1542.28908342312	20.8119956961704
2052	1.29054480289083	0.104412973230391	0.121484782080676	0.0109779754265602	855.130890176606	15.2037482877977
2053	1.33149880704857	0.104915890984091	0.12204154117488	0.0110296166136089	888.027118812027	15.7615029197738
2054	1.05883538871491	0.0813378754851589	0.0945975193993614	0.00854736156632198	710.573799184471	12.5907715720554
2055	1.21851170620097	0.0912140057120664	0.10607359509369	0.00957931277530068	822.747753416978	14.5550523889928
2056	1.23680983676683	-0.131601730539218	-0.186090650018594	-0.0171974565874528	1677.41831910394	22.4045109789484
2057	1.0854035020096	0.0838054925477506	0.0974728964769435	0.00877511972389384	730.468415737351	12.9004575798433
2058	1.26169358283883	0.0950290624008659	0.1105386395542	0.00993828418730421	854.028532439056	15.0649641934961
2059	1.39025703269154	0.102213582662306	0.118921093886972	0.010674857330499	946.132678310842	16.6741492559701
2060	1.13339394766218	0.0813729809014017	0.094699727710742	0.00848388951096206	775.194508130511	13.6525907468023
2061	1.13214454954821	-0.0986215027241682	-0.140725530363612	-0.0132807923775352	1451.00346061823	19.6968643088308
2062	1.23621594702492	0.0906679338045747	0.105572570385975	0.00942325038292001	843.775986832291	14.8513592068922
2063	1.05818605386868	0.0755309410340543	0.0879632563381977	0.00784000680485555	725.711898504104	12.7730473715021
2064	1.19432445114867	0.0829111362873182	0.0965718711177733	0.00859825508960941	822.792662237572	14.4834853988655
2065	1.18806175621221	0.0804752906794374	0.0937505219449027	0.0083383074771272	821.504871768305	14.4639536286568
2066	1.22216162673275	-0.11337733457279	-0.160134215703454	-0.0151319055757458	1581.60435493904	21.479103576219
2067	1.21208909628571	0.083773779807776	0.0976068156882328	0.00867410285814495	835.166319782665	14.7129645857904
2068	1.25269696347803	0.0842757383217621	0.0981907176188588	0.00872568036170773	866.416212997869	15.2678506796796
2069	1.16345245861441	0.0761651302520733	0.0887353976050853	0.00788816135258662	807.663519774597	14.235866741356
2070	1.15811830110022	0.0737658634962848	0.0859294696481374	0.00764441052057278	806.868588073136	14.2240769661981
2071	1.29308075955427	-0.0926533382133833	-0.132457205741896	-0.0127305465036664	1555.55341732639	21.6642477926587
2072	1.13023318113053	0.0726847008638202	0.0846499419616438	0.00754081258179698	786.943880179118	13.8590984400042
2073	1.34628421234296	0.0843017394722804	0.098169807923862	0.00874983634502921	940.797771338832	16.568382089898
2074	0.970751001315649	0.0592181032957986	0.0689535549144914	0.00614882636802841	680.770066710159	11.9883177160281
2075	1.27064769060154	0.0757377162128771	0.0881793935872517	0.00786705446865807	893.859981292085	15.7394253644087
2076	1.24771371374289	-0.0960722708436777	-0.135903597471186	-0.0129890128989889	1516.40030278119	21.0979084514554
2077	1.04857685699349	0.0636912788470322	0.0741465469169967	0.00661658636098242	736.760522708511	12.9562618844435
2078	1.28355383432042	0.0762233658127688	0.0887314501239171	0.00791859675827054	904.648859304179	15.9072422501426
2079	1.1781335857659	0.0684309418391231	0.0796577202381422	0.00710807863133163	832.812269981828	14.6429870508194
2080	1.37921702759668	0.0783865800225754	0.0912454949474883	0.00814095717187349	977.728601135149	17.1901110776781
2081	1.15157608512389	-0.075905946852913	-0.108685831873782	-0.0102678932280527	1346.48395882954	19.115332660911
2082	1.03417603815148	0.0594446307233095	0.0691971366843205	0.00617010411780373	732.215985914786	12.8731521119326
2083	1.27000167314212	0.0714043519345299	0.0831181914965139	0.00741047012644916	901.681264109941	15.8527295405515
2084	1.43765426791577	0.0790685319324675	0.092039892325244	0.00820431840142706	1023.44871474813	17.9940537282008
2085	1.44691403577851	0.077845737598606	0.0906148386046463	0.00807568970691791	1032.71278516966	18.1576594083301
2086	1.08272003463411	-0.075567064397119	-0.107188477289386	-0.0101116070752956	1274.48365850225	18.0940350475078
2087	1.17309903618501	0.0637838743047113	0.0742456566611602	0.00661634534102208	836.212066096231	14.7043051284461
2088	1.20629513096211	0.0641097347473785	0.0746226394376814	0.00664907456829866	862.119969052427	15.1608628206649
2089	1.31323459806466	0.0682088396043534	0.0793930323429837	0.00707434490264474	940.940083583049	16.5480665339751
2090	1.30629013153647	0.0662984587831353	0.0771659607783869	0.00687552158790912	938.300232214402	16.5027460550252
2091	1.26210864743152	-0.092927279124856	-0.130700240912958	-0.0123059443675128	1494.815248647	21.228371901507
2092	1.21920054253885	0.062412486271454	0.0726408001115858	0.00647262745696601	874.823045525074	15.3883993132451
2093	1.1492457976177	0.0574247056780643	0.0668342435373469	0.00595592726038108	826.745321000908	14.5436937181392
2094	1.18328176277398	0.0576994602577613	0.0671513313963524	0.0059843532964684	853.376837979715	15.0132055759002
2095	1.26517318114859	0.0606007956764364	0.0705271136298607	0.006285409212338	914.057540371382	16.0818183798881
2096	1.22307532896537	-0.0939239791728796	-0.131250884614173	-0.0123394253453987	1455.72690974122	20.6796797418479
2097	1.02973553952633	0.0503259481452008	0.0585687946338056	0.0052197358759048	742.322602097111	13.0620646298767
2098	1.31753885580299	0.0631871471625051	0.0735354502673653	0.00655303148577655	951.589710236574	16.745470623302
2099	1.12625288005201	0.0529904302309074	0.0616689801051461	0.00549560101562022	814.95573254501	14.3419960675613
2100	1.24599299144464	0.0575015534780616	0.0669171464977761	0.00596397254533414	903.27276599315	15.8972475455778
