# Supplementary material for: Climate and air pollution impacts on habitat suitability of Austrian forest ecosystems
Source: PLoS One. 2017 Sep 12;12(9):e0184194. doi: 10.1371/journal.pone.0184194 (PMC5595319; doi:10.1371/journal.pone.0184194)
Supplement: S1 File — (ZIP) [file pone.0184194.s004.zip › GrowUp/IF_AT03_BASELINEx_MFR.outgrowup]

1950	0.0544672592674626	0.0200149846711253	0.0249926189945848	0.0022927223308426	9.6608437782733	0.207328043915007
1951	0.0589385642737288	0.0216580469871652	0.0270443033262939	0.00248093559829443	10.4539179981167	0.224347936840854
1952	0.0963555546948033	0.0307671808859152	0.0383956321693149	0.0035192050858024	23.0737558183341	0.495637164105896
1953	0.175413348422404	0.049799358935149	0.0621031151260312	0.00568560125221305	50.135724105305	1.07827809698401
1954	0.248913342164198	0.0636324904727687	0.0792939736323456	0.00725173891825274	80.4023003311173	1.73172642225801
1955	0.350871532302835	0.0815037804219342	0.101486405157135	0.00926932703037019	124.13567118979	2.67793752006401
1956	0.420533376313121	0.00758276729978217	0.00507105978687796	0.000313833969653599	355.158247151025	5.84069772085991
1957	0.448199685188274	0.102279276688603	0.127218214164595	0.011598408445468	161.369306929902	3.49309993822176
1958	0.661523775390098	0.13556716638244	0.168474590584059	0.0153376883454318	258.214474054945	5.5994072670986
1959	0.74321030014896	0.138370232270653	0.171806782889758	0.0156182408062149	308.101915593935	6.69329386169089
1960	0.981354143926718	0.167362905969794	0.207618587574042	0.0188455826621953	426.437478765685	9.28081171830629
1961	1.00338586756327	-0.0731339283884333	-0.103401887736767	-0.00983913279371442	993.038922664044	16.4911748128077
1962	1.04413722635075	0.186655892103316	0.231324572846653	0.020965666597606	442.373784490621	9.67264255608983
1963	1.13684088702229	0.183581272527296	0.227267939176724	0.020564653368363	505.435951811517	11.0824125989806
1964	1.11613098086589	0.164148226569564	0.202976042124997	0.018337057317154	515.280983403474	11.3286655322017
1965	1.2970782292466	0.174753114177094	0.21581910985105	0.0194661545495672	617.324118481117	13.6069043587269
1966	1.59556183844337	-0.191985489569546	-0.259843447609306	-0.0242639501092258	1678.4391774943	28.2026262240557
1967	1.42660322872799	0.209347338183807	0.258217107980208	0.0232649634597297	655.384661485731	14.5117615222272
1968	1.6657688338657	0.220632451661688	0.271672789539754	0.0244335472628999	792.434576663623	17.580616152947
1969	1.91331844279216	0.229861926366801	0.282477979199722	0.0253585750510469	936.453428054661	20.8116449860861
1970	2.24451156268655	0.245339639624981	0.300797743846733	0.0269499574141709	1125.05715417332	25.0400054320442
1971	2.01848487166471	-0.452061178620622	-0.597924149336257	-0.0551334934512783	2549.8855963141	41.3716626528095
1972	1.74946581113488	0.235122723691674	0.287946719642322	0.0257948097320161	821.536734514704	18.3193044096953
1973	2.03078005453224	0.244760836883942	0.298879385083707	0.0267144270051777	985.783227902349	21.9915236270222
1974	2.09682815017727	0.228503565844148	0.27811416262177	0.0247994487724002	1045.44523779559	23.3275400180391
1975	2.2655718153954	0.223146389378427	0.270571907614913	0.0240628578264993	1156.80482022448	25.8122179973856
1976	2.13175887286307	-0.531050602824957	-0.703234915692658	-0.06458815628172	2846.32146755031	45.3411702920621
1977	1.84303003699336	0.233701371594384	0.283254202120724	0.0252013840165687	878.522708197302	19.5939237719417
1978	1.90711089441155	0.217758728812215	0.262877861754006	0.0233274931067591	937.734571363618	20.9061762574135
1979	2.52646629981286	0.262952281532999	0.316119163280433	0.0279800088931942	1273.3701204843	28.3743512907006
1980	1.98300793828054	0.190336509473504	0.227867565000969	0.0201198505068421	1019.62449075838	22.7070835899675
1981	1.91743971627839	-0.420868929835023	-0.564657351876149	-0.0515405736132626	2522.5735511942	39.9972562429174
1982	1.88504234516209	0.227299484520404	0.272398784075773	0.0240812032710505	912.830750455004	20.3519872654856
1983	1.86755710666454	0.206962735650304	0.247036935051361	0.0217902020953673	927.770081841494	20.6619396368471
1984	2.02546699120526	0.208112840459307	0.247416072422398	0.021776473615046	1027.5199230582	22.8578384958091
1985	2.16550315611192	0.202830514545596	0.240044851025107	0.0210667420580038	1123.47529451077	24.9626845643104
1986	2.05058520661926	-0.477780275949039	-0.642193913510209	-0.0584549460735639	2845.99810573414	43.7819169989242
1987	2.19160695413705	0.25437870010615	0.301666156659508	0.0264888888852264	1079.1397298769	23.9218610104877
1988	2.02582441988835	0.215434761562995	0.254462234838882	0.0222842251375303	1025.42034796281	22.6345684213269
1989	1.91089872577891	0.187798908806001	0.220959024031875	0.0192984181537627	989.733199820754	21.7524987119663
1990	1.95509342690481	0.178985652285286	0.209810299493337	0.0182756809217863	1032.45571686497	22.590864161968
1991	1.75951074565612	-0.284976442175353	-0.390704185509031	-0.0356665538705672	2180.40565250172	33.8444391589381
1992	1.89565330637546	0.20338357562311	0.238770929275253	0.0207982595242081	973.029650098862	21.0665769544373
1993	1.98151355702508	0.200175253079724	0.234299554378901	0.0203650732972172	1040.49586232494	22.3406435845217
1994	1.95357313394924	0.187311251968745	0.218643738682098	0.0189677960210462	1046.7185185908	22.2828002060758
1995	1.81324260852111	0.165519249203562	0.192704402262211	0.016691989396382	990.385106533151	20.8995729443561
1996	1.80919253521804	-0.337335410306333	-0.462151195010225	-0.0419534095500397	2487.3713275041	36.3394297282784
1997	1.52230776471483	0.166669993364554	0.194630054793163	0.0168940968487797	802.94725952506	16.7919615183109
1998	1.35093816647074	0.14046464802756	0.16370934183826	0.0141984639943412	723.513722443402	15.0967361432692
1999	1.57748468629756	0.156665462490598	0.182284354450832	0.0158020869651702	856.108351577687	17.8244213715883
2000	1.63161996454025	0.155540399830938	0.180716416540283	0.0156641255890376	895.864806748612	18.6131638819178
2001	1.50137819501672	-0.185921548111535	-0.263089115315413	-0.0238657823685484	1848.60061028146	27.5940188739099
2002	1.67404420647932	0.17928782751777	0.208728636989743	0.0181261664289768	899.286592567199	18.5719622821299
2003	1.73639026759408	0.179034908620739	0.208213922854009	0.0180812566413947	947.969503294982	19.4562552170425
2004	1.56822098861405	0.156108631327127	0.181387148846681	0.0157533631568471	868.980080167617	17.7263848250176
2005	1.64401619974658	0.158008545375996	0.183432239230493	0.0159362475778578	924.261528034314	18.740969537501
2006	1.52086324733848	-0.213417099934382	-0.300120480403024	-0.0270928546725969	2019.12052985432	28.8984529612012
2007	1.06883751372714	0.114901000731249	0.13361938054828	0.011622556404881	589.463483952633	11.8569255179676
2008	1.53010154891469	0.158037980993863	0.183619563428009	0.015972615176753	856.089200205035	17.1446884601254
2009	1.38764578069525	0.137911625279909	0.160094122325288	0.0139239891736054	786.842867911964	15.6889851682528
2010	1.6927942246464	0.16213131684855	0.188041634557168	0.0163513999533261	971.955076636211	19.2943148357563
2011	1.64523051887546	-0.187287445958073	-0.267756407731305	-0.0243338315489408	2088.08962306942	29.8542934089783
2012	1.52705498577014	0.159215368941001	0.184825504628446	0.0160771323097113	865.237659935474	17.0420572265923
2013	1.27869577827576	0.12885947169886	0.149501923893761	0.0130073221418772	733.643088776095	14.3846747015475
2014	1.441394171237	0.140825490779106	0.163320418181584	0.0142168557799796	836.566713764615	16.3287005294728
2015	1.45137932582158	0.137747209612081	0.15971341849631	0.0139127904601201	851.54324264377	16.5466921357845
2016	1.52369454697819	-0.197672949188766	-0.280082093436666	-0.0253582064027281	2064.21313885207	28.5479900321579
2017	1.25629450402498	0.131352833698899	0.152559578374334	0.0133185706244194	725.702547248386	13.9944903576441
2018	1.23152977697195	0.125283496061885	0.145531545606726	0.012724050464751	719.34874485258	13.8128173390661
2019	1.40483880133692	0.139391042174822	0.161970500270513	0.0141873610621156	829.030629726826	15.8540922787577
2020	1.45174576112703	0.140762874066884	0.163641699206427	0.0143641640437371	864.895351968855	16.4763043482447
2021	1.24084048102505	-0.128102528335747	-0.185529200815149	-0.0167154008295167	1609.45829633355	22.334596005769
2022	1.32541835038465	0.137853434963598	0.160515254721075	0.0141300037003248	781.732539811375	14.7995020330592
2023	1.32325219659402	0.133982535772627	0.156057710354755	0.0137635418929038	789.164649446978	14.8769508888996
2024	1.55142960523075	0.152916393644432	0.178156823502406	0.0157409465821067	935.218022706226	17.5577441929583
2025	1.51204471173331	0.144813688808426	0.168746192795925	0.0149340899205195	921.355736256143	17.2277282074396
2026	1.43410270090631	-0.166733165392645	-0.238232980545676	-0.0214626351724173	1952.98189754741	26.44239058506
2027	1.39322032599834	0.141031723476654	0.16439636538757	0.0145632319972167	843.378345002042	15.6705569348581
2028	1.40069446441082	0.137154798918122	0.159841905971789	0.0141756285221029	858.09727708132	15.8780035468536
2029	1.40722461846983	0.133236619441433	0.155213607307486	0.0137780741029467	872.275897429512	16.0720415423899
2030	1.14837508335686	0.105113845198455	0.122383743394973	0.0108717836215363	720.084128209692	13.2099356352673
2031	1.35880485208239	-0.140196778385301	-0.201109682097818	-0.0184149708907131	1799.10953307503	24.2823576158984
2032	1.24058876603511	0.11848854132643	0.137877489817782	0.0122478307965757	775.821545606117	14.1323867178522
2033	1.17522039456513	0.108647367791615	0.126372647668573	0.0112369298927648	742.03379898696	13.4816539616261
2034	1.34405206523728	0.120501786652935	0.140110938881308	0.0124721577948796	856.321577059071	15.5170432982966
2035	1.2581395703176	0.109763701921234	0.12759365921924	0.0113718697323732	808.158002336605	14.6056452376561
2036	1.23334518006374	-0.146109494706971	-0.20689672212818	-0.0189626971835412	1714.86376524058	22.6894871126303
2037	1.1913654597168	0.110270225083489	0.128224323812629	0.0114385134678667	759.817055143081	13.6611285789183
2038	1.27985796919502	0.115575828591503	0.134401155597441	0.0120088166436932	822.68785136524	14.7552546859556
2039	1.21557901493259	0.107285380510217	0.12478442712326	0.0111693480736619	787.067227977994	14.0838830015677
2040	1.40722964834307	0.121552706814621	0.141424315737466	0.0126817590288201	917.322445233139	16.3798824498878
2041	0.959610697477376	-0.087380782658425	-0.126382969731329	-0.0116305681773292	1252.51893244031	16.8249447327595
2042	1.20649902782808	0.108813825089864	0.126702522946165	0.0113796299003535	782.820606519111	13.9257438956559
2043	1.23694397296752	0.10880775333904	0.126722118983738	0.0114001385595303	808.22140849125	14.3534400493938
2044	1.22405436340103	0.104975312557932	0.122277201134009	0.0110169542993786	805.250291713741	14.2780779906254
2045	1.31991877338261	0.110488580456304	0.12870905989329	0.0116121652278739	873.812817793441	15.4704734046591
2046	1.22047467400561	-0.122996805966102	-0.175631940666394	-0.0161964565672316	1642.52185119991	21.8016534552147
2047	1.17123525311407	0.101707224806813	0.118483635645354	0.0106926677475602	772.034318963133	13.6288626997713
2048	1.22482739858838	0.103473300427148	0.120521294632771	0.0108869517194542	812.880418891303	14.328941363781
2049	1.13971871400318	0.0936241632813292	0.109022897633733	0.00985671198433637	761.490365822178	13.4027692005603
2050	1.31277267029434	0.10483676968228	0.122039256131682	0.0110400563697089	882.932677491589	15.5155762996647
2051	1.14178379006551	-0.111230429202536	-0.159093219950294	-0.0146023769609447	1523.52436145326	20.3295381929258
2052	1.25941226029678	0.103142601525259	0.120006701101036	0.010844408601193	844.726684133473	14.8114481148656
2053	1.29934805531249	0.10363940037951	0.120556686219	0.0108954214802755	877.22267095247	15.3552028039326
2054	1.03324690249415	0.080348253866551	0.0934465703524887	0.00844336753232936	701.928390276322	12.2665126014037
2055	1.18903630486047	0.0901042231976588	0.104783018935386	0.00946276319790762	812.737546504318	14.180548573915
2056	1.20664449391381	-0.130000558676651	-0.183826522400547	-0.0169882185821262	1657.00950682389	21.8882178186426
2057	1.05920120633148	0.082785847927226	0.0962869632938286	0.00866835460207525	721.580953019495	12.5686873155877
2058	1.23120163710351	0.0938728628568404	0.109193738095416	0.0098173670767335	843.637738561437	14.6777910126107
2059	1.35661726848234	0.100969970501125	0.117474204787434	0.0105449784822158	934.621271762012	16.2458495583329
2060	1.10593377734268	0.0803829321622348	0.0935475351158427	0.0083806677287376	765.762872016385	13.3020365964089
2061	1.10448255690646	-0.0974215946791979	-0.139013351058372	-0.0131192076401584	1433.34939251358	19.2403672878463
2062	1.20629898220463	0.0895647952375501	0.10428809009481	0.00930859958535652	833.509933620908	14.4701491102487
2063	1.03253248443211	0.0746119712223244	0.0868930250394798	0.00774461901438475	716.882307377499	12.4451816240329
2064	1.16531773790652	0.0819023731200499	0.0953969005295016	0.00849364184432572	812.781908928299	14.1116827465128
2065	1.15916049798305	0.0794961639571682	0.0926098781461919	0.00823685696231173	811.509786747404	14.0925996111764
2066	1.1921664983974	-0.11199789528102	-0.158185894816121	-0.0149477987153297	1562.36129194537	20.9811369563034
2067	1.18262381438298	0.0827545210297987	0.0964192531369318	0.00856856678827286	825.005018663594	14.3350837374831
2068	1.22219301648366	0.0832503723152135	0.0969960508498702	0.00861951675869373	855.874700695257	14.8756541088921
2069	1.13507740071605	0.0752384443873153	0.0876557718184272	0.00779218767539104	797.836839707502	13.8701320993744
2070	1.12983195967278	0.0728683690289683	0.0848839830241988	0.00755140251086575	797.051579780628	13.8586181760354
2071	1.26123950538302	-0.0915260436290922	-0.130845625484105	-0.0125756564974845	1536.62731086611	21.156914470036
2072	1.10267278573476	0.0718003606854243	0.0836200230944558	0.00744906502743433	777.369291811628	13.5034125862839
2073	1.31341246012999	0.083276057114948	0.096975395558939	0.00864337884101065	929.351273533206	16.1431785895031
2074	0.94701967359963	0.0584976085092686	0.0681146108405747	0.00607401483076398	672.487273837846	11.6806746010424
2075	1.23955309583524	0.0748162306090156	0.0871065325899712	0.00777133759468622	882.984566164522	15.3355540471992
2076	1.21693973370067	-0.0949033787917454	-0.134250085656402	-0.0128309781840109	1497.95056441337	20.604407263212
2077	1.02297241970131	0.0629163598306718	0.073244420750847	0.00653608368169362	727.796505187027	12.6242371390274
2078	1.25217994945567	0.075295971407623	0.0876518723654707	0.00782225277959786	893.642178061566	15.499621909872
2079	1.14930877031163	0.0675983562936836	0.0786885407314673	0.00702159606415892	822.679610114576	14.2677847687812
2080	1.34543898928699	0.0774328662239745	0.0901353293098685	0.00804190777864319	965.832773329919	16.7496574926962
2081	1.12318599706319	-0.074982414420593	-0.107363473154463	-0.0101429658303867	1330.10155854162	18.6636865672805
2082	1.00886199361712	0.0587213798229994	0.0683552289998609	0.00609503369842506	723.307260861059	12.5433164027967
2083	1.23888346895442	0.070535589504781	0.0821069091300405	0.00732030842260037	890.710689002902	15.4465457814143
2084	1.40239277060361	0.0781065209617452	0.0909200614140466	0.00810449810482396	1010.9966194898	17.5329921456148
2085	1.41139013095191	0.0768986041213108	0.0895123460362709	0.00797743440984424	1020.14797582444	17.69238871865
2086	1.05595708503492	-0.0746476550796753	-0.105884336582998	-0.00998858117990682	1258.97727142866	17.6664955005474
2087	1.1443082976068	0.0630078286979874	0.0733423246466299	0.00653584559417479	826.038041591489	14.3274871651294
2088	1.17665898460324	0.0633297244620004	0.0737147207493135	0.00656817661150699	851.630728288282	14.7723227455047
2089	1.28093804999746	0.0673789563322615	0.0784270732408457	0.00698827276698361	929.491854292889	16.1239511014715
2090	1.27413142617434	0.0654918187313657	0.0762270980093332	0.0067918684956441	926.884121466419	16.0797679164445
2091	1.23082317591039	-0.0917966515564343	-0.129110037293879	-0.012156220410367	1476.62813130391	20.7266487677125
2092	1.18919429900517	0.061653126067897	0.0717569940648379	0.00639387629679122	864.179248977105	14.9939362198837
2093	1.12093109621826	0.056726030800681	0.0660210846999251	0.00588346268787322	816.686476485173	14.1708616881266
2094	1.15409891581449	0.0569974424965093	0.0663343146145425	0.00591154287008034	842.993973137885	14.6283145880683
2095	1.23394733407055	0.0598634779490121	0.0696690243826334	0.00620893589899873	902.936385593148	15.6695071199924
2096	1.19268369629608	-0.0927812249548632	-0.129653981423613	-0.0121892940319095	1438.01537237838	20.1907986438514
2097	1.00433812199245	0.0497136424270545	0.0578561998555464	0.00515622839632769	733.290911871189	12.7271361030884
2098	1.28501668051628	0.062418361815246	0.0726407591915954	0.00647330206590835	940.011909074718	16.3160709412469
2099	1.09843113569936	0.0523457062935898	0.0609186659920035	0.00542873714021332	805.0403295876	13.97420771916
2100	1.21519007985443	0.0568019436089077	0.0661029789966611	0.00589141008745775	892.282827401875	15.4895533970849
