# Supplementary material for: Climate and air pollution impacts on habitat suitability of Austrian forest ecosystems
Source: PLoS One. 2017 Sep 12;12(9):e0184194. doi: 10.1371/journal.pone.0184194 (PMC5595319; doi:10.1371/journal.pone.0184194)
Supplement: S1 File — (ZIP) [file pone.0184194.s004.zip › GrowUp/IF_AT03_ECHAM5A1B_bas.outgrowup]

1950	0.0544672592674626	0.0200149846711253	0.0249926189945848	0.0022927223308426	9.6608437782733	0.207328043915007
1951	0.0589385642737288	0.0216580469871652	0.0270443033262939	0.00248093559829443	10.4539179981167	0.224347936840854
1952	0.0963555546948033	0.0307671808859152	0.0383956321693149	0.0035192050858024	23.0737558183341	0.495637164105896
1953	0.175413348422404	0.049799358935149	0.0621031151260312	0.00568560125221305	50.135724105305	1.07827809698401
1954	0.248913342164198	0.0636324904727687	0.0792939736323456	0.00725173891825274	80.4023003311173	1.73172642225801
1955	0.350871532302835	0.0815037804219342	0.101486405157135	0.00926932703037019	124.13567118979	2.67793752006401
1956	0.420533376313121	0.00758276729978217	0.00507105978687796	0.000313833969653599	355.158247151025	5.84069772085991
1957	0.448199685188274	0.102279276688603	0.127218214164595	0.011598408445468	161.369306929902	3.49309993822176
1958	0.661523775390098	0.13556716638244	0.168474590584059	0.0153376883454318	258.214474054945	5.5994072670986
1959	0.74321030014896	0.138370232270653	0.171806782889758	0.0156182408062149	308.101915593935	6.69329386169089
1960	0.981354143926718	0.167362905969794	0.207618587574042	0.0188455826621953	426.437478765685	9.28081171830629
1961	1.00338586756327	-0.0731339283884333	-0.103401887736767	-0.00983913279371442	993.038922664044	16.4911748128077
1962	1.04413722635075	0.186655892103316	0.231324572846653	0.020965666597606	442.373784490621	9.67264255608983
1963	1.13684088702229	0.183581272527296	0.227267939176724	0.020564653368363	505.435951811517	11.0824125989806
1964	1.11613098086589	0.164148226569564	0.202976042124997	0.018337057317154	515.280983403474	11.3286655322017
1965	1.2970782292466	0.174753114177094	0.21581910985105	0.0194661545495672	617.324118481117	13.6069043587269
1966	1.59556183844337	-0.191985489569546	-0.259843447609306	-0.0242639501092258	1678.4391774943	28.2026262240557
1967	1.42660322872799	0.209347338183807	0.258217107980208	0.0232649634597297	655.384661485731	14.5117615222272
1968	1.6657688338657	0.220632451661688	0.271672789539754	0.0244335472628999	792.434576663623	17.580616152947
1969	1.91331844279216	0.229861926366801	0.282477979199722	0.0253585750510469	936.453428054661	20.8116449860861
1970	2.24451156268655	0.245339639624981	0.300797743846733	0.0269499574141709	1125.05715417332	25.0400054320442
1971	2.01848487166471	-0.452061178620622	-0.597924149336257	-0.0551334934512783	2549.8855963141	41.3716626528095
1972	1.74946581113488	0.235122723691674	0.287946719642322	0.0257948097320161	821.536734514704	18.3193044096953
1973	2.03078005453224	0.244760836883942	0.298879385083707	0.0267144270051777	985.783227902349	21.9915236270222
1974	2.09682815017727	0.228503565844148	0.27811416262177	0.0247994487724002	1045.44523779559	23.3275400180391
1975	2.2655718153954	0.223146389378427	0.270571907614913	0.0240628578264993	1156.80482022448	25.8122179973856
1976	2.13175887286307	-0.531050602824957	-0.703234915692658	-0.06458815628172	2846.32146755031	45.3411702920621
1977	1.84303003699336	0.233701371594384	0.283254202120724	0.0252013840165687	878.522708197302	19.5939237719417
1978	1.90711089441155	0.217758728812215	0.262877861754006	0.0233274931067591	937.734571363618	20.9061762574135
1979	2.52646629981286	0.262952281532999	0.316119163280433	0.0279800088931942	1273.3701204843	28.3743512907006
1980	1.98300793828054	0.190336509473504	0.227867565000969	0.0201198505068421	1019.62449075838	22.7070835899675
1981	1.91743971627839	-0.420868929835023	-0.564657351876149	-0.0515405736132626	2522.5735511942	39.9972562429174
1982	1.88504234516209	0.227299484520404	0.272398784075773	0.0240812032710505	912.830750455004	20.3519872654856
1983	1.86755710666454	0.206962735650304	0.247036935051361	0.0217902020953673	927.770081841494	20.6619396368471
1984	2.02546699120526	0.208112840459307	0.247416072422398	0.021776473615046	1027.5199230582	22.8578384958091
1985	2.16550315611192	0.202830514545596	0.240044851025107	0.0210667420580038	1123.47529451077	24.9626845643104
1986	2.05058520661926	-0.477780275949039	-0.642193913510209	-0.0584549460735639	2845.99810573414	43.7819169989242
1987	2.19160695413705	0.25437870010615	0.301666156659508	0.0264888888852264	1079.1397298769	23.9218610104877
1988	2.02582441988835	0.215434761562995	0.254462234838882	0.0222842251375303	1025.42034796281	22.6345684213269
1989	1.91089872577891	0.187798908806001	0.220959024031875	0.0192984181537627	989.733199820754	21.7524987119663
1990	1.95509342690481	0.178985652285286	0.209810299493337	0.0182756809217863	1032.45571686497	22.590864161968
1991	1.75951074565612	-0.284976442175353	-0.390704185509031	-0.0356665538705672	2180.40565250172	33.8444391589381
1992	1.89565330637546	0.20338357562311	0.238770929275253	0.0207982595242081	973.029650098862	21.0665769544373
1993	1.98151355702508	0.200175253079724	0.234299554378901	0.0203650732972172	1040.49586232494	22.3406435845217
1994	1.95357313394924	0.187311251968745	0.218643738682098	0.0189677960210462	1046.7185185908	22.2828002060758
1995	1.81324260852111	0.165519249203562	0.192704402262211	0.016691989396382	990.385106533151	20.8995729443561
1996	1.80919253521804	-0.337335410306333	-0.462151195010225	-0.0419534095500397	2487.3713275041	36.3394297282784
1997	1.52230776471483	0.166669993364554	0.194630054793163	0.0168940968487797	802.94725952506	16.7919615183109
1998	1.35093816647074	0.14046464802756	0.16370934183826	0.0141984639943412	723.513722443402	15.0967361432692
1999	1.57748468629756	0.156665462490598	0.182284354450832	0.0158020869651702	856.108351577687	17.8244213715883
2000	1.63161996454025	0.155540399830938	0.180716416540283	0.0156641255890376	895.864806748612	18.6131638819178
2001	1.50137819501672	-0.185921548111535	-0.263089115315413	-0.0238657823685484	1848.60061028146	27.5940188739099
2002	1.67404420647932	0.17928782751777	0.208728636989743	0.0181261664289768	899.286592567199	18.5719622821299
2003	1.73639026759408	0.179034908620739	0.208213922854009	0.0180812566413947	947.969503294982	19.4562552170425
2004	1.56822098861405	0.156108631327127	0.181387148846681	0.0157533631568471	868.980080167617	17.7263848250176
2005	1.64401619974658	0.158008545375996	0.183432239230493	0.0159362475778578	924.261528034314	18.740969537501
2006	1.52086324733848	-0.213417099934382	-0.300120480403024	-0.0270928546725969	2019.12052985432	28.8984529612012
2007	1.06883751372714	0.114901000731249	0.13361938054828	0.011622556404881	589.463483952633	11.8569255179676
2008	1.53010154891469	0.158037980993863	0.183619563428009	0.015972615176753	856.089200205035	17.1446884601254
2009	1.38764578069525	0.137911625279909	0.160094122325288	0.0139239891736054	786.842867911964	15.6889851682528
2010	1.6927942246464	0.16213131684855	0.188041634557168	0.0163513999533261	971.955076636211	19.2943148357563
2011	1.6466977858838	-0.187454474643341	-0.267995201103315	-0.0243555332058264	2089.95184540194	29.8809183829706
2012	1.53101263855285	0.159499608727725	0.185155464998266	0.0161058340656363	866.782328453105	17.0886894550274
2013	1.28419996840864	0.129204850217615	0.149902629812734	0.0130421853117716	735.609452287881	14.4506400540395
2014	1.45008490231657	0.141329208429355	0.1639045977703	0.0142677079456478	839.559023019155	16.433862384394
2015	1.46264993850815	0.138363644554025	0.160428154803026	0.013975051831539	855.353998671572	16.6840300509263
2016	1.56288509051942	-0.201904255112063	-0.286077415638473	-0.0259010137488844	2108.39883708351	29.2676418483703
2017	1.45018098111975	0.150892242572669	0.175253599474017	0.0152997764325959	833.654529646623	16.1684384285555
2018	1.49818373736511	0.151547002974767	0.176039704097104	0.0153914264388041	870.147703431104	16.8203487571946
2019	1.61233031586881	0.158938837089848	0.18468477281036	0.0161769553724862	945.291477449378	18.2159889384094
2020	1.2183144703024	0.117261558812366	0.136320609129735	0.0119659695638554	720.495214762721	13.8440188070304
2021	1.29027624330145	-0.132091521701558	-0.191306407251513	-0.0172359028358554	1659.57532798024	23.2064239502474
2022	1.2541981779576	0.129192112464091	0.150430091536009	0.0132422164718088	732.616334346831	14.0287165079238
2023	1.29516239008172	0.12967077235739	0.151035533977116	0.0133206100133443	763.768121127355	14.589917116774
2024	1.63489576864415	0.159081033835201	0.18533900121565	0.0163755238803815	972.920210630644	18.5429786921333
2025	1.61458782534077	0.152402602395727	0.177589281359247	0.0157167059759791	969.639079655135	18.4402924740755
2026	1.59756281471883	-0.182683481794383	-0.261023235910193	-0.0235158308939101	2139.81142914893	29.4051730238192
2027	1.40266082577511	0.139497838045502	0.162608362067564	0.0144048397657361	834.205616168716	15.825892394144
2028	1.56493604241012	0.150287550194215	0.175146977403356	0.0155329634825383	940.261213009866	17.7983526075474
2029	1.3659783419887	0.126616566280479	0.147501595880097	0.0130934906648539	828.935614283552	15.6551412487519
2030	1.25565018470977	0.11231721616728	0.130770607204999	0.0116168185916763	769.430939702169	14.4964267788496
2031	1.45527305168748	-0.146389161082624	-0.209992540391923	-0.01922834583719	1878.57480233097	25.937031644296
2032	1.40535211325884	0.130975226370579	0.152407441581552	0.0135385446826513	857.579993992784	16.0743434338385
2033	1.1520223296205	0.10391831900935	0.120872078002541	0.0107478247197089	709.735602492872	13.2675003948955
2034	1.37779517744119	0.120524197657754	0.140136996809689	0.012474477375329	856.480836332503	15.9672686234507
2035	1.46234730242856	0.124474492769453	0.144694063100299	0.0128959546006676	916.469248555502	17.0392795657814
2036	1.13680703638915	-0.131326250743141	-0.185963074217949	-0.0170440663701315	1541.35519581375	20.8510347122583
2037	1.22078945561913	0.11028159296498	0.128237542602344	0.0114396926770814	759.895385537624	14.0532869295847
2038	1.27891873665042	0.112715941606989	0.131075441905564	0.0117116623092857	802.330703100674	14.8006993940118
2039	1.65290330321449	0.14237427780988	0.16559658556556	0.014822409707941	1044.48646813085	19.2222111708042
2040	1.64222772298326	0.138436236265551	0.16106798853097	0.0144432405923629	1044.73746482388	19.1849660996454
2041	0.913966213385158	-0.0811857768606041	-0.117422839066306	-0.0108059997184707	1163.71952126223	15.9869925257311
2042	1.46329920659325	0.128828492743715	0.150007547703613	0.0134727417847239	926.808691297186	16.953838025193
2043	1.42070921431221	0.121987572545398	0.142071894770836	0.012781030642412	906.120792641112	16.5468124002375
2044	1.32424164832195	0.110849066276381	0.129119058970308	0.0116333932954164	850.30699866687	15.5024117026065
2045	1.44557814336553	0.118105422949447	0.137581982620681	0.0124126826494916	934.051573456113	17.0029257369113
2046	1.55803282937868	-0.153179483802308	-0.218730964590173	-0.0201709697817583	2045.58685345174	27.75895827023
2047	1.48384214988567	0.125786903901223	0.146535211427686	0.0132242087321211	954.817190935249	17.3291645600613
2048	1.4774382093033	0.121836208812026	0.141909628460266	0.0128190066185408	957.13839267143	17.3452050253452
2049	1.08817603445117	0.0872524632763551	0.101603219069474	0.00918590212501719	709.666264034296	12.8405453235465
2050	1.50935758830566	0.117646972224367	0.136951462925827	0.0123890616719575	990.819885996501	17.8984264773384
2051	1.68235313345654	-0.159899335242083	-0.228704503740192	-0.0209916511673061	2190.14288057733	29.882341924868
2052	1.55606169800315	0.124396079742362	0.144735181574089	0.013078998368898	1018.79035826176	18.3624333070805
2053	1.45882380079627	0.113577336063641	0.132116812865326	0.0119401785661519	961.339159977534	17.2967561240913
2054	1.15639961386213	0.087771101392745	0.102079485321921	0.00922339481088344	766.774944676641	13.7726382106232
2055	1.48122033031914	0.109552286253604	0.127399347972233	0.0115052025955892	988.158525581813	17.7202414688641
2056	1.46012822375682	-0.153473263880219	-0.217017962597643	-0.0200555857594001	1956.19664931863	26.4144313110308
2057	1.25607174467125	0.095826794019083	0.11145468977248	0.0100338481967067	835.248911310024	14.9523747704082
2058	1.40287376010053	0.104399897342321	0.121438877015723	0.0109183003883232	938.244457658016	16.7762448815954
2059	2.10748238210539	0.153089017802547	0.178112467883143	0.0159881239003969	1417.0574855206	25.3137310408426
2060	1.48898907115497	0.10561933594257	0.1229169958376	0.0110117973611375	1006.17586166935	17.9618544981852
2061	1.19265446911871	-0.102623927126227	-0.146436691531935	-0.0138197759259728	1509.89053390176	20.7236336836192
2062	1.4279898391031	0.103478428039126	0.120488944317814	0.0107546637022234	962.993299513815	17.1803316797118
2063	1.39322971420743	0.0982499699349976	0.114421814057842	0.0101982104594717	943.999521697354	16.8411350960029
2064	1.41310826100879	0.0969155823117569	0.112883739668956	0.010050578682058	961.769836397623	17.1602714160153
2065	1.47371994120081	0.0986163749016288	0.114884165577848	0.0102179644120197	1006.69201358372	17.9657509923082
2066	1.18175635085686	-0.108278651567778	-0.152932832753284	-0.0144514098657063	1510.47815254976	20.7409123621704
2067	1.6329120655394	0.111494685817839	0.129905100066036	0.0115443802958348	1111.52447273444	19.8482404516209
2068	1.00027413339549	0.0664776771909894	0.0774539738126807	0.0068829175977397	683.439130498116	12.2075584650619
2069	1.30449983023365	0.084359683183025	0.0982823767820049	0.00873684309865242	894.559471259056	15.9823891278919
2070	1.07968368458186	0.067930876309039	0.0791323235071048	0.00703972652004135	743.044108157233	13.2774824257009
2071	1.8778850241347	-0.132888059423904	-0.189976760332321	-0.0182587875720341	2231.05264143486	31.4242550732003
2072	1.70160681584685	0.108098524533347	0.125893533565355	0.0112148870971071	1170.36283188795	20.8919669597568
2073	1.84206495492434	0.11394006243519	0.13268378700268	0.0118260537171731	1271.55806601691	22.6979802070717
2074	1.44470265352904	0.0870530444227718	0.101364558217877	0.00903902734422539	1000.75996292872	17.8629906816392
2075	2.08596561244017	0.122812385088182	0.142987169188482	0.012756810889292	1449.43737052761	25.8692830044716
2076	1.65951076468884	-0.126190787261484	-0.178509176539209	-0.0170610494482848	1991.78958018879	28.0255281376654
2077	1.57609256558546	0.0945655038958365	0.110088943074642	0.00982396388678851	1093.90377052755	19.4977135737
2078	1.5351061801074	0.0900477213771349	0.104824351600716	0.0093547639491299	1068.72174376114	19.0471473187345
2079	1.17372190811022	0.0673399739008121	0.0783877681304675	0.00699475729333211	819.535067290124	14.6049460917484
2080	1.0808264068227	0.0606742828815216	0.0706275866419214	0.00630141968472597	756.80022919157	13.4862444112359
2081	1.56307920463725	-0.101749836039899	-0.14569037119643	-0.0137638287347108	1804.92474860686	25.9195151478516
2082	1.80987272608778	0.102756961377445	0.119615302764634	0.0106657429411763	1265.72053470744	22.5544749278333
2083	1.54406903910221	0.0857475426662063	0.0998143737544187	0.00889903186751091	1082.8044869937	19.2952505379983
2084	1.51216484360262	0.082143262386914	0.095619038833214	0.00852335894803022	1063.24746723399	18.9472829893451
2085	2.0453404099234	0.108685285280513	0.126513022911739	0.01127497364286	1441.83467369455	25.6948334260415
2086	1.41953385449931	-0.0978370427896086	-0.138777438594193	-0.0130915464559865	1650.08014042022	23.6970279472119
2087	1.7007187072668	0.0913326579651224	0.106312970780591	0.00947399969973392	1197.37898413352	21.3408072278175
2088	1.71758436282228	0.090155979031545	0.104940024208995	0.00935043374802335	1212.37859053449	21.6095749251988
2089	1.94945263407244	0.100001423893748	0.116398641695028	0.0103717431271884	1379.51838358208	24.5903763591012
2090	1.69069455166858	0.0847448906194736	0.0986360923879344	0.00878851990851111	1199.36650122345	21.3805729985292
2091	1.73862653216046	-0.126404783928963	-0.177785639132599	-0.0167392207483801	2033.32972081394	29.2097048778682
2092	1.51820890328252	0.0767564612352113	0.0893355014509307	0.00796020168672255	1075.87960667779	19.1818833985534
2093	1.46373958565172	0.0722313552630835	0.0840670915363457	0.00749163087186711	1039.91712779679	18.5420058185579
2094	1.45234738958092	0.0699389964442152	0.0813958520023082	0.00725378819928097	1034.39996440886	18.4449179790141
2095	2.06004080950537	0.0974454408780995	0.113406855550477	0.0101068717821093	1469.7948932059	26.2104584231635
2096	1.69844963007012	-0.128783787447286	-0.179964543402784	-0.0169191929994628	1996.01876513703	28.6827869608933
2097	1.21474050845353	0.0586292532520018	0.0682320913923473	0.00608094289041558	864.79880532935	15.423813125765
2098	1.49927396209136	0.0710072362777577	0.0826362532003115	0.00736403961788981	1069.35917237211	19.0734559984813
2099	1.15570098603592	0.0536975953430178	0.0624919617461661	0.00556894062225089	825.831437072391	14.7307811101343
2100	1.2785965408836	0.0582689201956867	0.0678101656938649	0.00604356263915422	915.327074366309	16.3282156732055
