# Supplementary material for: Climate and air pollution impacts on habitat suitability of Austrian forest ecosystems
Source: PLoS One. 2017 Sep 12;12(9):e0184194. doi: 10.1371/journal.pone.0184194 (PMC5595319; doi:10.1371/journal.pone.0184194)
Supplement: S1 File — (ZIP) [file pone.0184194.s004.zip › GrowUp/IF_AT03_ECHAM5A1B_GPx.outgrowup]

1950	0.0544672592674626	0.0200149846711253	0.0249926189945848	0.0022927223308426	9.6608437782733	0.207328043915007
1951	0.0589385642737288	0.0216580469871652	0.0270443033262939	0.00248093559829443	10.4539179981167	0.224347936840854
1952	0.0963555546948033	0.0307671808859152	0.0383956321693149	0.0035192050858024	23.0737558183341	0.495637164105896
1953	0.175413348422404	0.049799358935149	0.0621031151260312	0.00568560125221305	50.135724105305	1.07827809698401
1954	0.248913342164198	0.0636324904727687	0.0792939736323456	0.00725173891825274	80.4023003311173	1.73172642225801
1955	0.350871532302835	0.0815037804219342	0.101486405157135	0.00926932703037019	124.13567118979	2.67793752006401
1956	0.420533376313121	0.00758276729978217	0.00507105978687796	0.000313833969653599	355.158247151025	5.84069772085991
1957	0.448199685188274	0.102279276688603	0.127218214164595	0.011598408445468	161.369306929902	3.49309993822176
1958	0.661523775390098	0.13556716638244	0.168474590584059	0.0153376883454318	258.214474054945	5.5994072670986
1959	0.74321030014896	0.138370232270653	0.171806782889758	0.0156182408062149	308.101915593935	6.69329386169089
1960	0.981354143926718	0.167362905969794	0.207618587574042	0.0188455826621953	426.437478765685	9.28081171830629
1961	1.00338586756327	-0.0731339283884333	-0.103401887736767	-0.00983913279371442	993.038922664044	16.4911748128077
1962	1.04413722635075	0.186655892103316	0.231324572846653	0.020965666597606	442.373784490621	9.67264255608983
1963	1.13684088702229	0.183581272527296	0.227267939176724	0.020564653368363	505.435951811517	11.0824125989806
1964	1.11613098086589	0.164148226569564	0.202976042124997	0.018337057317154	515.280983403474	11.3286655322017
1965	1.2970782292466	0.174753114177094	0.21581910985105	0.0194661545495672	617.324118481117	13.6069043587269
1966	1.59556183844337	-0.191985489569546	-0.259843447609306	-0.0242639501092258	1678.4391774943	28.2026262240557
1967	1.42660322872799	0.209347338183807	0.258217107980208	0.0232649634597297	655.384661485731	14.5117615222272
1968	1.6657688338657	0.220632451661688	0.271672789539754	0.0244335472628999	792.434576663623	17.580616152947
1969	1.91331844279216	0.229861926366801	0.282477979199722	0.0253585750510469	936.453428054661	20.8116449860861
1970	2.24451156268655	0.245339639624981	0.300797743846733	0.0269499574141709	1125.05715417332	25.0400054320442
1971	2.01848487166471	-0.452061178620622	-0.597924149336257	-0.0551334934512783	2549.8855963141	41.3716626528095
1972	1.74946581113488	0.235122723691674	0.287946719642322	0.0257948097320161	821.536734514704	18.3193044096953
1973	2.03078005453224	0.244760836883942	0.298879385083707	0.0267144270051777	985.783227902349	21.9915236270222
1974	2.09682815017727	0.228503565844148	0.27811416262177	0.0247994487724002	1045.44523779559	23.3275400180391
1975	2.2655718153954	0.223146389378427	0.270571907614913	0.0240628578264993	1156.80482022448	25.8122179973856
1976	2.13175887286307	-0.531050602824957	-0.703234915692658	-0.06458815628172	2846.32146755031	45.3411702920621
1977	1.84303003699336	0.233701371594384	0.283254202120724	0.0252013840165687	878.522708197302	19.5939237719417
1978	1.90711089441155	0.217758728812215	0.262877861754006	0.0233274931067591	937.734571363618	20.9061762574135
1979	2.52646629981286	0.262952281532999	0.316119163280433	0.0279800088931942	1273.3701204843	28.3743512907006
1980	1.98300793828054	0.190336509473504	0.227867565000969	0.0201198505068421	1019.62449075838	22.7070835899675
1981	1.91743971627839	-0.420868929835023	-0.564657351876149	-0.0515405736132626	2522.5735511942	39.9972562429174
1982	1.88504234516209	0.227299484520404	0.272398784075773	0.0240812032710505	912.830750455004	20.3519872654856
1983	1.86755710666454	0.206962735650304	0.247036935051361	0.0217902020953673	927.770081841494	20.6619396368471
1984	2.02546699120526	0.208112840459307	0.247416072422398	0.021776473615046	1027.5199230582	22.8578384958091
1985	2.16550315611192	0.202830514545596	0.240044851025107	0.0210667420580038	1123.47529451077	24.9626845643104
1986	2.05058520661926	-0.477780275949039	-0.642193913510209	-0.0584549460735639	2845.99810573414	43.7819169989242
1987	2.19160695413705	0.25437870010615	0.301666156659508	0.0264888888852264	1079.1397298769	23.9218610104877
1988	2.02582441988835	0.215434761562995	0.254462234838882	0.0222842251375303	1025.42034796281	22.6345684213269
1989	1.91089872577891	0.187798908806001	0.220959024031875	0.0192984181537627	989.733199820754	21.7524987119663
1990	1.95509342690481	0.178985652285286	0.209810299493337	0.0182756809217863	1032.45571686497	22.590864161968
1991	1.75951074565612	-0.284976442175353	-0.390704185509031	-0.0356665538705672	2180.40565250172	33.8444391589381
1992	1.89565330637546	0.20338357562311	0.238770929275253	0.0207982595242081	973.029650098862	21.0665769544373
1993	1.98151355702508	0.200175253079724	0.234299554378901	0.0203650732972172	1040.49586232494	22.3406435845217
1994	1.95357313394924	0.187311251968745	0.218643738682098	0.0189677960210462	1046.7185185908	22.2828002060758
1995	1.81324260852111	0.165519249203562	0.192704402262211	0.016691989396382	990.385106533151	20.8995729443561
1996	1.80919253521804	-0.337335410306333	-0.462151195010225	-0.0419534095500397	2487.3713275041	36.3394297282784
1997	1.52230776471483	0.166669993364554	0.194630054793163	0.0168940968487797	802.94725952506	16.7919615183109
1998	1.35093816647074	0.14046464802756	0.16370934183826	0.0141984639943412	723.513722443402	15.0967361432692
1999	1.57748468629756	0.156665462490598	0.182284354450832	0.0158020869651702	856.108351577687	17.8244213715883
2000	1.63161996454025	0.155540399830938	0.180716416540283	0.0156641255890376	895.864806748612	18.6131638819178
2001	1.50137819501672	-0.185921548111535	-0.263089115315413	-0.0238657823685484	1848.60061028146	27.5940188739099
2002	1.67404420647932	0.17928782751777	0.208728636989743	0.0181261664289768	899.286592567199	18.5719622821299
2003	1.73639026759408	0.179034908620739	0.208213922854009	0.0180812566413947	947.969503294982	19.4562552170425
2004	1.56822098861405	0.156108631327127	0.181387148846681	0.0157533631568471	868.980080167617	17.7263848250176
2005	1.64401619974658	0.158008545375996	0.183432239230493	0.0159362475778578	924.261528034314	18.740969537501
2006	1.52086324733848	-0.213417099934382	-0.300120480403024	-0.0270928546725969	2019.12052985432	28.8984529612012
2007	1.06883751372714	0.114901000731249	0.13361938054828	0.011622556404881	589.463483952633	11.8569255179676
2008	1.53010154891469	0.158037980993863	0.183619563428009	0.015972615176753	856.089200205035	17.1446884601254
2009	1.38764578069525	0.137911625279909	0.160094122325288	0.0139239891736054	786.842867911964	15.6889851682528
2010	1.6927942246464	0.16213131684855	0.188041634557168	0.0163513999533261	971.955076636211	19.2943148357563
2011	1.64523051887546	-0.187287445958073	-0.267756407731305	-0.0243338315489408	2088.08962306942	29.8542934089783
2012	1.52705498577014	0.159215368941001	0.184825504628446	0.0160771323097113	865.237659935474	17.0420572265923
2013	1.27869577827576	0.12885947169886	0.149501923893761	0.0130073221418772	733.643088776095	14.3846747015475
2014	1.441394171237	0.140825490779106	0.163320418181584	0.0142168557799796	836.566713764615	16.3287005294728
2015	1.45137932582158	0.137747209612081	0.15971341849631	0.0139127904601201	851.54324264377	16.5466921357845
2016	1.54798975624148	-0.200824831352915	-0.284547983981748	-0.0257625413347639	2097.12688148631	29.0031858542162
2017	1.4341733213589	0.149951089630898	0.17416049861019	0.0152043478714422	828.454816264276	15.9759711219341
2018	1.47907958419171	0.150466732292026	0.174784842386865	0.0152817119184175	863.945039998508	16.5893318281068
2019	1.58900356604716	0.157664255059041	0.183203725779327	0.0160472271260207	937.710878817273	17.9324554129716
2020	1.19859107809526	0.116216716109186	0.13510594342697	0.0118593484672924	714.075343020908	13.603174826188
2021	1.26753354274728	-0.130858280382791	-0.189520320128521	-0.0170749838967015	1644.08109459033	22.8150596583011
2022	1.23142568633769	0.127930917357941	0.148961567710179	0.0131129437299187	725.464410611394	13.7528534078803
2023	1.27056001269274	0.128349677192317	0.149496773082399	0.0131848986794444	755.986796518005	14.2903861877279
2024	1.60246394645367	0.157392551560019	0.183371817504883	0.0162017144629277	962.593658865095	18.1462240364778
2025	1.58119062855612	0.150720095953591	0.175628717003755	0.015543195428009	958.934380572431	18.029743996743
2026	1.56281604185262	-0.180588872451761	-0.258030399868266	-0.0232462034563	2115.27681350158	28.7970821540914
2027	1.37147336333783	0.13783897327879	0.160674674159666	0.0142335419055519	824.28550325339	15.4455238699345
2028	1.52879500595711	0.148436369468243	0.172989588395669	0.0153416347758095	928.679459014586	17.3551682122024
2029	1.33325627414903	0.12500302857455	0.145621909883005	0.0129266338189403	818.372076598672	15.2517921606216
2030	1.22448999020084	0.110838065820687	0.129048436770473	0.011463832060915	759.297995884855	14.1104338129784
2031	1.41816327521258	-0.144461303664662	-0.207227064630486	-0.0189751200595217	1853.83509932916	25.3088688162454
2032	1.37009283401156	0.129250361224414	0.150400327020388	0.0133602501723076	846.286180019895	15.6398182232001
2033	1.12308800239901	0.102549777098988	0.119280265258495	0.0106062823168452	700.388810449403	12.9093169474093
2034	1.34316156422518	0.11893696628912	0.138291476643903	0.0123101959929824	845.201497606506	15.5367647484398
2035	1.42556837911174	0.122835238384375	0.142788529105706	0.0127261226161496	904.399898433575	16.5804730322883
2036	1.10792788217558	-0.129596762816605	-0.183514052108343	-0.0168196062424767	1521.056472698	20.3513341836394
2037	1.19028704657321	0.108829250554587	0.126548731108797	0.0112890387883398	749.888019247324	13.6758476502717
2038	1.24694756503096	0.11123154028559	0.129349256980933	0.0115574267436698	791.76448913926	14.4036647879504
2039	1.61156389158648	0.14049929399569	0.163415777891612	0.0146272074655332	1030.73120803745	18.7071456648849
2040	1.60113764487954	0.136613114095675	0.15894681976281	0.0142530317797059	1030.97889925463	18.6714241608675
2041	0.890908215481429	-0.0801166088908161	-0.115876450729507	-0.0106636911857783	1148.39403339892	15.6017460031788
2042	1.42685639125835	0.127131898791376	0.148032038304885	0.0132953138590641	914.603176918017	16.5008288937
2043	1.38529265894575	0.120381069407518	0.140200893159841	0.0126127121374699	894.187725474504	16.1050289039344
2044	1.29119766049302	0.109389250582961	0.127418638435105	0.0114801884857517	839.108965678627	15.0888188736122
2045	1.40947389259643	0.116550045392457	0.135770110458756	0.0122492150666074	921.75067466464	16.5496204742939
2046	1.51877693040377	-0.151162201908322	-0.215850409025099	-0.0199053302123144	2018.64770194389	27.094411996928
2047	1.44691714795477	0.124130365848986	0.14460543061431	0.0130500538376443	942.242821420946	16.8677951459129
2048	1.44062981173856	0.120231699043697	0.140040763799221	0.0126501879927786	944.533454322982	16.8837356784122
2049	1.06103455368831	0.0861034006864834	0.10026516563626	0.00906492930557199	700.320385136723	12.4991792785198
2050	1.47167118967514	0.116097632188355	0.135147894329972	0.0122259051631748	977.771382589858	17.4229777859417
2051	1.64002181353629	-0.157793556936546	-0.225692602648636	-0.0207152037164233	2161.30001292585	29.1650683718193
2052	1.51728765848849	0.122757858009803	0.142829106073867	0.0129067558077786	1005.37350051767	17.8749777521613
2053	1.42243946938323	0.112081590694085	0.130376913709977	0.0117829335785428	948.678900044126	16.8380052097693
2054	1.1275343445176	0.0866152086500634	0.100735159747922	0.00910192823526099	756.676978720216	13.4076812342836
2055	1.4442162606354	0.108109548375016	0.125721574999048	0.0113536859805268	975.145070695016	17.2510803364549
2056	1.42336626188401	-0.151452113078874	-0.214159966241009	-0.0197914657283002	1930.43471316509	25.7839354874546
2057	1.22475240803109	0.0945648126379281	0.109986898380991	0.00990170843626503	824.249184297418	14.5566754265698
2058	1.36785521093953	0.103025013334261	0.119839599868752	0.0107745129231893	925.888341097335	16.3325628781638
2059	2.05481692496976	0.151072927291498	0.175766833548603	0.015777569901503	1398.39568867079	24.6445968586883
2060	1.45173284924048	0.104228392659808	0.121298252752617	0.0108667785969697	992.925129276682	17.4872245482266
2061	1.16257639831185	-0.101272431580331	-0.144508208166475	-0.0136377777688933	1490.00618150459	20.226312598807
2062	1.39230073750382	0.102115679228907	0.118902177214515	0.0106130312340633	950.311255555198	16.7264938026829
2063	1.35835151638253	0.0969560767809356	0.112914947419789	0.0100639061466468	931.567614396313	16.396254895322
2064	1.37767149867157	0.0956392622420605	0.11139712854776	0.00991821859116248	949.103904714168	16.7069216545405
2065	1.43670665633538	0.0973176564139993	0.113371210047687	0.010083399951492	993.434483780026	17.4910591529097
2066	1.15182857210886	-0.106852686693822	-0.150918799105623	-0.0142610934686209	1490.58606156757	20.2430224130941
2067	1.59192722236055	0.110026367702429	0.128194327841226	0.0113923477339668	1096.88636234321	19.3236362883883
2068	0.975128619180113	0.0656022060689904	0.076433951449952	0.00679227370272802	674.438647212934	11.8848521112307
2069	1.27165704152976	0.0832487167713144	0.096988056849212	0.00862178411714903	882.778659758257	15.5598452260647
2070	1.05246416790166	0.0670362674265747	0.0780901982859103	0.00694701754560831	733.258663079267	12.9264266993941
2071	1.83017722114491	-0.131138003414127	-0.1874748803848	-0.0180183302949829	2201.67101677875	30.6627505903267
2072	1.65877476428798	0.106674931824357	0.124235591264419	0.0110671937629705	1154.94985560969	20.3401591210291
2073	1.79564002748854	0.112439540176956	0.130936421138126	0.0116703116853502	1254.8124092223	22.0984913873195
2074	1.40825053745611	0.0859066080595505	0.100029647804883	0.00891998877751834	987.58055467293	17.391230958207
2075	2.03328248524992	0.121195019664002	0.141104113962571	0.0125888113439665	1430.34915002018	25.1861300013067
2076	1.61728720200126	-0.124528930307723	-0.176158317789694	-0.0168363656636805	1965.55890649145	27.3471205387138
2077	1.53636939739763	0.0933201329488306	0.108639137747715	0.00969458817677784	1079.49771421197	18.9834480240221
2078	1.49637795598015	0.0888618469152309	0.103443877784745	0.00923156732077823	1054.64731962885	18.5447980498242
2079	1.14408310156149	0.0664531468485227	0.0773554482568501	0.00690264053663331	808.742282174954	14.2197746025
2080	1.05350876527079	0.0598752389805417	0.0696974637023993	0.00621843376832994	746.833624253254	13.1305895547631
2081	1.52332707487629	-0.100409851749155	-0.143771716421996	-0.0135825673685719	1781.15497262256	25.2861310370994
2082	1.76415076967428	0.101403713850281	0.118040040996405	0.0105252815060868	1249.05175469766	21.9596861352473
2083	1.5050256513609	0.0846182989778179	0.0984998783406973	0.00878183695723491	1068.54460158268	18.7864040710967
2084	1.47389090061787	0.0810614849072357	0.0943597934632039	0.00841111142470003	1049.245136039	18.4476008224656
2085	1.99352299239927	0.10725396528454	0.124846922307805	0.0111264890049677	1422.8465761428	25.0171818253079
2086	1.38334194910971	-0.0965485876382951	-0.136949822994371	-0.012919138644089	1628.34957501897	23.1179223707054
2087	1.65764866114792	0.0901298616593166	0.104912892743193	0.00934923280808824	1181.61022133987	20.7779317495195
2088	1.6740434906731	0.088968678881287	0.103558027054177	0.00922729414582213	1196.41229192431	21.0395806685214
2089	1.89998619926098	0.0986844651419215	0.114865741423089	0.0102351534932492	1361.35095418133	23.9417222827822
2090	1.64775388619552	0.0836288512569495	0.0973371142328407	0.00867278037442797	1183.57156402224	20.8165577375077
2091	1.69418034660703	-0.124740108767489	-0.175444308936606	-0.0165187752546564	2006.55198838866	28.4957167033034
2092	1.47965755315316	0.0757456246946203	0.0881590064981228	0.00785537060662943	1061.71091778561	18.6758129449032
2093	1.42653528309361	0.0712801116530818	0.082959978381067	0.00739297058826314	1026.22204317398	18.0527892975025
2094	1.41539750112434	0.0690179418244427	0.080323917468949	0.00715826016096936	1020.77753751758	17.9582364272896
2095	2.00759351204767	0.0961621428889995	0.11191335530699	0.00997377034486195	1450.43857633931	25.5188417858193
2096	1.65493340929204	-0.127087782236878	-0.177594518344895	-0.0166963773791757	1969.73239561144	27.9815086509794
2097	1.18383372133	0.0578571411642249	0.067333515687965	0.00600086052111454	853.409923942446	15.0167805086664
2098	1.46109986755499	0.0700721135803214	0.0815479833274153	0.00726705963454597	1055.27635368748	18.5700822424253
2099	1.12625288005201	0.0529904302309074	0.0616689801051461	0.00549560101562022	814.95573254501	14.3419960675613
2100	1.24599299144464	0.0575015534780616	0.0669171464977761	0.00596397254533414	903.27276599315	15.8972475455778
