# Supplementary material for: Climate and air pollution impacts on habitat suitability of Austrian forest ecosystems
Source: PLoS One. 2017 Sep 12;12(9):e0184194. doi: 10.1371/journal.pone.0184194 (PMC5595319; doi:10.1371/journal.pone.0184194)
Supplement: S1 File — (ZIP) [file pone.0184194.s004.zip › GrowUp/IF_AT03_ECHAM5A1B_MFR.outgrowup]

1950	0.0544672592674626	0.0200149846711253	0.0249926189945848	0.0022927223308426	9.6608437782733	0.207328043915007
1951	0.0589385642737288	0.0216580469871652	0.0270443033262939	0.00248093559829443	10.4539179981167	0.224347936840854
1952	0.0963555546948033	0.0307671808859152	0.0383956321693149	0.0035192050858024	23.0737558183341	0.495637164105896
1953	0.175413348422404	0.049799358935149	0.0621031151260312	0.00568560125221305	50.135724105305	1.07827809698401
1954	0.248913342164198	0.0636324904727687	0.0792939736323456	0.00725173891825274	80.4023003311173	1.73172642225801
1955	0.350871532302835	0.0815037804219342	0.101486405157135	0.00926932703037019	124.13567118979	2.67793752006401
1956	0.420533376313121	0.00758276729978217	0.00507105978687796	0.000313833969653599	355.158247151025	5.84069772085991
1957	0.448199685188274	0.102279276688603	0.127218214164595	0.011598408445468	161.369306929902	3.49309993822176
1958	0.661523775390098	0.13556716638244	0.168474590584059	0.0153376883454318	258.214474054945	5.5994072670986
1959	0.74321030014896	0.138370232270653	0.171806782889758	0.0156182408062149	308.101915593935	6.69329386169089
1960	0.981354143926718	0.167362905969794	0.207618587574042	0.0188455826621953	426.437478765685	9.28081171830629
1961	1.00338586756327	-0.0731339283884333	-0.103401887736767	-0.00983913279371442	993.038922664044	16.4911748128077
1962	1.04413722635075	0.186655892103316	0.231324572846653	0.020965666597606	442.373784490621	9.67264255608983
1963	1.13684088702229	0.183581272527296	0.227267939176724	0.020564653368363	505.435951811517	11.0824125989806
1964	1.11613098086589	0.164148226569564	0.202976042124997	0.018337057317154	515.280983403474	11.3286655322017
1965	1.2970782292466	0.174753114177094	0.21581910985105	0.0194661545495672	617.324118481117	13.6069043587269
1966	1.59556183844337	-0.191985489569546	-0.259843447609306	-0.0242639501092258	1678.4391774943	28.2026262240557
1967	1.42660322872799	0.209347338183807	0.258217107980208	0.0232649634597297	655.384661485731	14.5117615222272
1968	1.6657688338657	0.220632451661688	0.271672789539754	0.0244335472628999	792.434576663623	17.580616152947
1969	1.91331844279216	0.229861926366801	0.282477979199722	0.0253585750510469	936.453428054661	20.8116449860861
1970	2.24451156268655	0.245339639624981	0.300797743846733	0.0269499574141709	1125.05715417332	25.0400054320442
1971	2.01848487166471	-0.452061178620622	-0.597924149336257	-0.0551334934512783	2549.8855963141	41.3716626528095
1972	1.74946581113488	0.235122723691674	0.287946719642322	0.0257948097320161	821.536734514704	18.3193044096953
1973	2.03078005453224	0.244760836883942	0.298879385083707	0.0267144270051777	985.783227902349	21.9915236270222
1974	2.09682815017727	0.228503565844148	0.27811416262177	0.0247994487724002	1045.44523779559	23.3275400180391
1975	2.2655718153954	0.223146389378427	0.270571907614913	0.0240628578264993	1156.80482022448	25.8122179973856
1976	2.13175887286307	-0.531050602824957	-0.703234915692658	-0.06458815628172	2846.32146755031	45.3411702920621
1977	1.84303003699336	0.233701371594384	0.283254202120724	0.0252013840165687	878.522708197302	19.5939237719417
1978	1.90711089441155	0.217758728812215	0.262877861754006	0.0233274931067591	937.734571363618	20.9061762574135
1979	2.52646629981286	0.262952281532999	0.316119163280433	0.0279800088931942	1273.3701204843	28.3743512907006
1980	1.98300793828054	0.190336509473504	0.227867565000969	0.0201198505068421	1019.62449075838	22.7070835899675
1981	1.91743971627839	-0.420868929835023	-0.564657351876149	-0.0515405736132626	2522.5735511942	39.9972562429174
1982	1.88504234516209	0.227299484520404	0.272398784075773	0.0240812032710505	912.830750455004	20.3519872654856
1983	1.86755710666454	0.206962735650304	0.247036935051361	0.0217902020953673	927.770081841494	20.6619396368471
1984	2.02546699120526	0.208112840459307	0.247416072422398	0.021776473615046	1027.5199230582	22.8578384958091
1985	2.16550315611192	0.202830514545596	0.240044851025107	0.0210667420580038	1123.47529451077	24.9626845643104
1986	2.05058520661926	-0.477780275949039	-0.642193913510209	-0.0584549460735639	2845.99810573414	43.7819169989242
1987	2.19160695413705	0.25437870010615	0.301666156659508	0.0264888888852264	1079.1397298769	23.9218610104877
1988	2.02582441988835	0.215434761562995	0.254462234838882	0.0222842251375303	1025.42034796281	22.6345684213269
1989	1.91089872577891	0.187798908806001	0.220959024031875	0.0192984181537627	989.733199820754	21.7524987119663
1990	1.95509342690481	0.178985652285286	0.209810299493337	0.0182756809217863	1032.45571686497	22.590864161968
1991	1.75951074565612	-0.284976442175353	-0.390704185509031	-0.0356665538705672	2180.40565250172	33.8444391589381
1992	1.89565330637546	0.20338357562311	0.238770929275253	0.0207982595242081	973.029650098862	21.0665769544373
1993	1.98151355702508	0.200175253079724	0.234299554378901	0.0203650732972172	1040.49586232494	22.3406435845217
1994	1.95357313394924	0.187311251968745	0.218643738682098	0.0189677960210462	1046.7185185908	22.2828002060758
1995	1.81324260852111	0.165519249203562	0.192704402262211	0.016691989396382	990.385106533151	20.8995729443561
1996	1.80919253521804	-0.337335410306333	-0.462151195010225	-0.0419534095500397	2487.3713275041	36.3394297282784
1997	1.52230776471483	0.166669993364554	0.194630054793163	0.0168940968487797	802.94725952506	16.7919615183109
1998	1.35093816647074	0.14046464802756	0.16370934183826	0.0141984639943412	723.513722443402	15.0967361432692
1999	1.57748468629756	0.156665462490598	0.182284354450832	0.0158020869651702	856.108351577687	17.8244213715883
2000	1.63161996454025	0.155540399830938	0.180716416540283	0.0156641255890376	895.864806748612	18.6131638819178
2001	1.50137819501672	-0.185921548111535	-0.263089115315413	-0.0238657823685484	1848.60061028146	27.5940188739099
2002	1.67404420647932	0.17928782751777	0.208728636989743	0.0181261664289768	899.286592567199	18.5719622821299
2003	1.73639026759408	0.179034908620739	0.208213922854009	0.0180812566413947	947.969503294982	19.4562552170425
2004	1.56822098861405	0.156108631327127	0.181387148846681	0.0157533631568471	868.980080167617	17.7263848250176
2005	1.64401619974658	0.158008545375996	0.183432239230493	0.0159362475778578	924.261528034314	18.740969537501
2006	1.52086324733848	-0.213417099934382	-0.300120480403024	-0.0270928546725969	2019.12052985432	28.8984529612012
2007	1.06883751372714	0.114901000731249	0.13361938054828	0.011622556404881	589.463483952633	11.8569255179676
2008	1.53010154891469	0.158037980993863	0.183619563428009	0.015972615176753	856.089200205035	17.1446884601254
2009	1.38764578069525	0.137911625279909	0.160094122325288	0.0139239891736054	786.842867911964	15.6889851682528
2010	1.6927942246464	0.16213131684855	0.188041634557168	0.0163513999533261	971.955076636211	19.2943148357563
2011	1.64523051887546	-0.187287445958073	-0.267756407731305	-0.0243338315489408	2088.08962306942	29.8542934089783
2012	1.52705498577014	0.159215368941001	0.184825504628446	0.0160771323097113	865.237659935474	17.0420572265923
2013	1.27869577827576	0.12885947169886	0.149501923893761	0.0130073221418772	733.643088776095	14.3846747015475
2014	1.441394171237	0.140825490779106	0.163320418181584	0.0142168557799796	836.566713764615	16.3287005294728
2015	1.45137932582158	0.137747209612081	0.15971341849631	0.0139127904601201	851.54324264377	16.5466921357845
2016	1.54798975624148	-0.200824831352915	-0.284547983981748	-0.0257625413347639	2097.12688148631	29.0031858542162
2017	1.4341733213589	0.149951089630898	0.17416049861019	0.0152043478714422	828.454816264276	15.9759711219341
2018	1.47907958419171	0.150466732292026	0.174784842386865	0.0152817119184175	863.945039998508	16.5893318281068
2019	1.58900356604716	0.157664255059041	0.183203725779327	0.0160472271260207	937.710878817273	17.9324554129716
2020	1.19859107809526	0.116216716109186	0.13510594342697	0.0118593484672924	714.075343020908	13.603174826188
2021	1.26599732721265	-0.130699683772619	-0.18929062675151	-0.0170542894893103	1642.08851385576	22.7874084381255
2022	1.22703362349785	0.127620686529592	0.148600337825352	0.0130811450101139	723.705168751098	13.7009470257585
2023	1.26300744659824	0.127882606830738	0.148952747469044	0.0131369182284741	753.23572589498	14.1996361719407
2024	1.58909162857445	0.156628544532653	0.182481703228153	0.0161230689134251	957.921085019755	17.9839705389222
2025	1.56416241872173	0.149805179696668	0.17456259793481	0.015448843562774	953.113360830124	17.8215398082633
2026	1.54195867919557	-0.179272831244556	-0.256150003616116	-0.0230767967744584	2099.86173607505	28.4310695709205
2027	1.35009776875097	0.136666549888651	0.159308016082441	0.0141124750036617	817.274339565944	15.1855263363867
2028	1.5011653227637	0.146992819075015	0.171307256840083	0.0151924366851211	919.648009356755	17.0169219090059
2029	1.30581190445587	0.123634820974965	0.144028020470564	0.0127851466979496	809.414670468122	14.9137976265529
2030	1.19617960807307	0.109489521302569	0.127478330321124	0.0113243539153168	750.059769447156	13.759838453369
2031	1.38310198062725	-0.142703671954883	-0.204705774494793	-0.0187442535792432	1831.27985946473	24.7165565102146
2032	1.3368013488784	0.12767779800073	0.148570436404518	0.0131976986878772	835.989585791421	15.2284094008645
2033	1.09576758660955	0.10130207452752	0.117829006192912	0.0104772378070003	691.86732025658	12.5702034217186
2034	1.31045792530821	0.117489884073248	0.136608911982118	0.0121604203071621	834.918100491421	15.1291998974857
2035	1.39083838324672	0.121340726673724	0.141051249708508	0.0125712864345199	893.396246247946	16.146135522539
2036	1.08064730331943	-0.12801998499422	-0.18128127344033	-0.0166149654665191	1502.5500836446	19.8803493606695
2037	1.16149140575611	0.107505146888941	0.125009038076914	0.011151687317434	740.76428210819	13.3185693004014
2038	1.21676394130073	0.10987820844257	0.127775490512413	0.011416809850337	782.131249389332	14.0278548703896
2039	1.57253531961025	0.138789867262967	0.161427530895259	0.0144492411658061	1018.19050814378	18.2196329363682
2040	1.56234287709071	0.134950969734416	0.157012945683753	0.0140796180005068	1018.4351857516	18.1853705991039
2041	0.869131173925608	-0.0791418461779349	-0.114466605192658	-0.0105339481937385	1134.42175350651	15.2385587251767
2042	1.39245462213045	0.125585110475254	0.146230962182853	0.0131335524417339	903.475383489349	16.0720945536263
2043	1.35186088195349	0.118916417078622	0.138495097010243	0.0124592557983896	883.308322749203	15.6869304902217
2044	1.26000362762323	0.108058333509279	0.125868361415244	0.0113405113348128	828.899695177643	14.697410998715
2045	1.37539004800488	0.115132004364435	0.134118222753682	0.0121001813234884	910.535919064329	16.1206398361639
2046	1.48170506726019	-0.149323041713486	-0.213224200387579	-0.0196631460516618	1994.08722019685	26.4680792541327
2047	1.4120627136384	0.122620096582213	0.142846045340839	0.0128912764498074	930.778741980779	16.4312069641657
2048	1.40588304631832	0.118768864074061	0.138336915911439	0.0124962756924826	933.041505211685	16.447064915633
2049	1.03541309400318	0.0850557978784834	0.0990452594742773	0.00895463812869482	691.799727460957	12.1761646585754
2050	1.43609403098911	0.114685095581055	0.133503577003751	0.0120771550269762	965.875034271249	16.9731035810707
2051	1.60004849074725	-0.155873714375009	-0.222946646015164	-0.0204631659872675	2135.0039091202	28.4889724185987
2052	1.48068526967602	0.121264287770651	0.141091332984835	0.0127497218983325	993.141322765871	17.4137522220755
2053	1.38809283835537	0.110717916458223	0.128790643948133	0.0116395729887758	937.136514126115	16.4039550115054
2054	1.10028563584614	0.0855613787772143	0.0995095352618407	0.00899118689982648	747.47064167271	13.0623838161727
2055	1.40928113962831	0.106794201181452	0.124191945809665	0.0112155479601987	963.280676186521	16.8072072930915
2056	1.38865087555801	-0.149609425592968	-0.211554324881823	-0.019550666933989	1906.94750116128	25.1897663243585
2057	1.19518614565188	0.0934142615276624	0.108648709846409	0.0097812363355219	814.220709776351	14.1823110272402
2058	1.33479760691185	0.101771528658827	0.118381535491141	0.0106434215852958	914.623243339352	15.912812108077
2059	2.00509694138138	0.149234853283021	0.173628313735091	0.0155856073727242	1381.38168877686	24.0115646589083
2060	1.41655987925879	0.10296026670946	0.119822441237903	0.0107345646811274	980.844408361238	17.0382094669185
2061	1.1341708561146	-0.100040270215615	-0.142750005779028	-0.0134718496618537	1471.87757511696	19.7575450172221
2062	1.35860645271206	0.100873258239166	0.117455518270337	0.0104839046114961	938.749009095054	16.2971520683541
2063	1.32542104558546	0.0957764316394132	0.111541133899777	0.00994146061889038	920.233418059087	15.9753866239849
2064	1.34421181184576	0.0944756385189436	0.110041782025562	0.00979754561467585	937.556347849571	16.2780416154655
2065	1.40175676433087	0.0961336120055966	0.111991845271785	0.00996071724652159	981.347565650492	17.0419858736956
2066	1.12355960580767	-0.105552631484267	-0.149082600343873	-0.0140875816044696	1472.45039989551	19.7737128158778
2067	1.55322826490005	0.108687698952529	0.126634613163926	0.0112537393238382	1083.54076595461	18.8273371210478
2068	0.951383633298151	0.0648040371843594	0.0755039948915918	0.00670963347078653	666.232887451869	11.5795571263547
2069	1.24064301778251	0.0822358463299996	0.0958080226126124	0.00851688459890604	872.038068847422	15.1600961608032
2070	1.02675836499264	0.0662206506050089	0.0771400905044596	0.00686249457636458	724.33725198159	12.5943083992813
2071	1.78511032362415	-0.129542473626489	-0.185193911113497	-0.0177991048838842	2174.88372706568	29.9446903425571
2072	1.61832604172387	0.105377039322651	0.122724041741119	0.010932541435997	1140.89781234322	19.8181405429023
2073	1.75179651101102	0.111071510841523	0.129343343961614	0.0115283213435712	1239.54535829361	21.5313656510617
2074	1.37382393890989	0.0848613995879754	0.0988126071411209	0.00881146106297799	975.564860124829	16.9449387767556
2075	1.9835251092346	0.119720464165573	0.139387328506608	0.0124356458010475	1412.94637877033	24.5398576461521
2076	1.57739795214472	-0.123013811787113	-0.174015034865934	-0.0166315209792062	1941.64434547164	26.707444027085
2077	1.49885390806471	0.09218472560672	0.107317347146463	0.00957663606669364	1066.36368201786	18.4969670811768
2078	1.45980201467581	0.0877806826451758	0.102185296869546	0.00911924869258952	1041.81563720186	18.0695907968981
2079	1.11609138257029	0.0656446247380845	0.0764142800316479	0.0068186574935579	798.90247702208	13.8554164382532
2080	1.0277075616017	0.0591467489559249	0.068849468639452	0.0061427753317859	737.74704932545	12.7941510514756
2081	1.48577211836089	-0.0991881852202538	-0.1420224747819	-0.0134173109954006	1759.48401728368	24.6886848660846
2082	1.72096876825343	0.100169955200515	0.11660387149069	0.0103972225168616	1233.85479249726	21.3970353884959
2083	1.46814877433214	0.0835887651044682	0.0973014500752087	0.00867499010818541	1055.54383371328	18.3050527551136
2084	1.43774062360732	0.0800752260773589	0.0932117367801202	0.00830877511885538	1036.47918089633	17.9749180040971
2085	1.94457901970947	0.105949027798849	0.123327934842303	0.0109911152446765	1405.53508720466	24.3761431771012
2086	1.34914815045613	-0.0953739003354487	-0.135283581963469	-0.0127619540751569	1608.5377723074	22.571674613857
2087	1.61696588178701	0.0890332697081722	0.103636438617608	0.00923548256751341	1167.23380675034	20.245468783375
2088	1.63291574620386	0.0878862148081262	0.10229805730771	0.00911502750849612	1181.85578351055	20.5003817884191
2089	1.85325959328983	0.0974837910458415	0.113468192983673	0.0101106244333706	1344.78767014257	23.3281125973246
2090	1.60718890720947	0.0826113557955845	0.0961528330850585	0.00856726039495003	1169.17128616965	20.2830132707802
2091	1.65218457144671	-0.123222420880911	-0.173309713215366	-0.0163177946289955	1982.13867276262	27.8222331054828
2092	1.44324109553422	0.0748240428698475	0.0870863935464671	0.00775979588786368	1048.79329397646	18.1970809601578
2093	1.39138882385896	0.0704128608299208	0.0819506209618394	0.00730302179778591	1013.73620538489	17.5900005306583
2094	1.3804900682866	0.0681782143679055	0.0793466324741736	0.00707116704518952	1008.3579419369	17.4978441863871
2095	1.95804392552771	0.0949921573819157	0.110551727957344	0.00985242148132904	1432.7913810684	24.8645808335285
2096	1.61381073509839	-0.125541530678027	-0.175433761457012	-0.0164932359040841	1945.7670565865	27.3200075618108
2097	1.15463562321917	0.057153204931007	0.0665142823064163	0.00592784925463477	843.026656550343	14.6317304943396
2098	1.42503402722343	0.069219560227446	0.080555805368828	0.007178642777391	1042.43701792925	18.0938945263549
2099	1.09843113569936	0.0523457062935898	0.0609186659920035	0.00542873714021332	805.0403295876	13.97420771916
2100	1.21519007985443	0.0568019436089077	0.0661029789966611	0.00589141008745775	892.282827401875	15.4895533970849
