# Supplementary material for: Climate and air pollution impacts on habitat suitability of Austrian forest ecosystems
Source: PLoS One. 2017 Sep 12;12(9):e0184194. doi: 10.1371/journal.pone.0184194 (PMC5595319; doi:10.1371/journal.pone.0184194)
Supplement: S1 File — (ZIP) [file pone.0184194.s004.zip › GrowUp/IF_AT03_ECHAM5A2x_bas.outgrowup]

1950	0.0544672592674626	0.0200149846711253	0.0249926189945848	0.0022927223308426	9.6608437782733	0.207328043915007
1951	0.0589385642737288	0.0216580469871652	0.0270443033262939	0.00248093559829443	10.4539179981167	0.224347936840854
1952	0.0963555546948033	0.0307671808859152	0.0383956321693149	0.0035192050858024	23.0737558183341	0.495637164105896
1953	0.175413348422404	0.049799358935149	0.0621031151260312	0.00568560125221305	50.135724105305	1.07827809698401
1954	0.248913342164198	0.0636324904727687	0.0792939736323456	0.00725173891825274	80.4023003311173	1.73172642225801
1955	0.350871532302835	0.0815037804219342	0.101486405157135	0.00926932703037019	124.13567118979	2.67793752006401
1956	0.420533376313121	0.00758276729978217	0.00507105978687796	0.000313833969653599	355.158247151025	5.84069772085991
1957	0.448199685188274	0.102279276688603	0.127218214164595	0.011598408445468	161.369306929902	3.49309993822176
1958	0.661523775390098	0.13556716638244	0.168474590584059	0.0153376883454318	258.214474054945	5.5994072670986
1959	0.74321030014896	0.138370232270653	0.171806782889758	0.0156182408062149	308.101915593935	6.69329386169089
1960	0.981354143926718	0.167362905969794	0.207618587574042	0.0188455826621953	426.437478765685	9.28081171830629
1961	1.00338586756327	-0.0731339283884333	-0.103401887736767	-0.00983913279371442	993.038922664044	16.4911748128077
1962	1.04413722635075	0.186655892103316	0.231324572846653	0.020965666597606	442.373784490621	9.67264255608983
1963	1.13684088702229	0.183581272527296	0.227267939176724	0.020564653368363	505.435951811517	11.0824125989806
1964	1.11613098086589	0.164148226569564	0.202976042124997	0.018337057317154	515.280983403474	11.3286655322017
1965	1.2970782292466	0.174753114177094	0.21581910985105	0.0194661545495672	617.324118481117	13.6069043587269
1966	1.59556183844337	-0.191985489569546	-0.259843447609306	-0.0242639501092258	1678.4391774943	28.2026262240557
1967	1.42660322872799	0.209347338183807	0.258217107980208	0.0232649634597297	655.384661485731	14.5117615222272
1968	1.6657688338657	0.220632451661688	0.271672789539754	0.0244335472628999	792.434576663623	17.580616152947
1969	1.91331844279216	0.229861926366801	0.282477979199722	0.0253585750510469	936.453428054661	20.8116449860861
1970	2.24451156268655	0.245339639624981	0.300797743846733	0.0269499574141709	1125.05715417332	25.0400054320442
1971	2.01848487166471	-0.452061178620622	-0.597924149336257	-0.0551334934512783	2549.8855963141	41.3716626528095
1972	1.74946581113488	0.235122723691674	0.287946719642322	0.0257948097320161	821.536734514704	18.3193044096953
1973	2.03078005453224	0.244760836883942	0.298879385083707	0.0267144270051777	985.783227902349	21.9915236270222
1974	2.09682815017727	0.228503565844148	0.27811416262177	0.0247994487724002	1045.44523779559	23.3275400180391
1975	2.2655718153954	0.223146389378427	0.270571907614913	0.0240628578264993	1156.80482022448	25.8122179973856
1976	2.13175887286307	-0.531050602824957	-0.703234915692658	-0.06458815628172	2846.32146755031	45.3411702920621
1977	1.84303003699336	0.233701371594384	0.283254202120724	0.0252013840165687	878.522708197302	19.5939237719417
1978	1.90711089441155	0.217758728812215	0.262877861754006	0.0233274931067591	937.734571363618	20.9061762574135
1979	2.52646629981286	0.262952281532999	0.316119163280433	0.0279800088931942	1273.3701204843	28.3743512907006
1980	1.98300793828054	0.190336509473504	0.227867565000969	0.0201198505068421	1019.62449075838	22.7070835899675
1981	1.91743971627839	-0.420868929835023	-0.564657351876149	-0.0515405736132626	2522.5735511942	39.9972562429174
1982	1.88504234516209	0.227299484520404	0.272398784075773	0.0240812032710505	912.830750455004	20.3519872654856
1983	1.86755710666454	0.206962735650304	0.247036935051361	0.0217902020953673	927.770081841494	20.6619396368471
1984	2.02546699120526	0.208112840459307	0.247416072422398	0.021776473615046	1027.5199230582	22.8578384958091
1985	2.16550315611192	0.202830514545596	0.240044851025107	0.0210667420580038	1123.47529451077	24.9626845643104
1986	2.05058520661926	-0.477780275949039	-0.642193913510209	-0.0584549460735639	2845.99810573414	43.7819169989242
1987	2.19160695413705	0.25437870010615	0.301666156659508	0.0264888888852264	1079.1397298769	23.9218610104877
1988	2.02582441988835	0.215434761562995	0.254462234838882	0.0222842251375303	1025.42034796281	22.6345684213269
1989	1.91089872577891	0.187798908806001	0.220959024031875	0.0192984181537627	989.733199820754	21.7524987119663
1990	1.95509342690481	0.178985652285286	0.209810299493337	0.0182756809217863	1032.45571686497	22.590864161968
1991	1.75951074565612	-0.284976442175353	-0.390704185509031	-0.0356665538705672	2180.40565250172	33.8444391589381
1992	1.89565330637546	0.20338357562311	0.238770929275253	0.0207982595242081	973.029650098862	21.0665769544373
1993	1.98151355702508	0.200175253079724	0.234299554378901	0.0203650732972172	1040.49586232494	22.3406435845217
1994	1.95357313394924	0.187311251968745	0.218643738682098	0.0189677960210462	1046.7185185908	22.2828002060758
1995	1.81324260852111	0.165519249203562	0.192704402262211	0.016691989396382	990.385106533151	20.8995729443561
1996	1.80919253521804	-0.337335410306333	-0.462151195010225	-0.0419534095500397	2487.3713275041	36.3394297282784
1997	1.52230776471483	0.166669993364554	0.194630054793163	0.0168940968487797	802.94725952506	16.7919615183109
1998	1.35093816647074	0.14046464802756	0.16370934183826	0.0141984639943412	723.513722443402	15.0967361432692
1999	1.57748468629756	0.156665462490598	0.182284354450832	0.0158020869651702	856.108351577687	17.8244213715883
2000	1.63161996454025	0.155540399830938	0.180716416540283	0.0156641255890376	895.864806748612	18.6131638819178
2001	1.50137819501672	-0.185921548111535	-0.263089115315413	-0.0238657823685484	1848.60061028146	27.5940188739099
2002	1.67404420647932	0.17928782751777	0.208728636989743	0.0181261664289768	899.286592567199	18.5719622821299
2003	1.73639026759408	0.179034908620739	0.208213922854009	0.0180812566413947	947.969503294982	19.4562552170425
2004	1.56822098861405	0.156108631327127	0.181387148846681	0.0157533631568471	868.980080167617	17.7263848250176
2005	1.64401619974658	0.158008545375996	0.183432239230493	0.0159362475778578	924.261528034314	18.740969537501
2006	1.52086324733848	-0.213417099934382	-0.300120480403024	-0.0270928546725969	2019.12052985432	28.8984529612012
2007	1.06883751372714	0.114901000731249	0.13361938054828	0.011622556404881	589.463483952633	11.8569255179676
2008	1.53010154891469	0.158037980993863	0.183619563428009	0.015972615176753	856.089200205035	17.1446884601254
2009	1.38764578069525	0.137911625279909	0.160094122325288	0.0139239891736054	786.842867911964	15.6889851682528
2010	1.6927942246464	0.16213131684855	0.188041634557168	0.0163513999533261	971.955076636211	19.2943148357563
2011	1.6466977858838	-0.187454474643341	-0.267995201103315	-0.0243555332058264	2089.95184540194	29.8809183829706
2012	1.53101263855285	0.159499608727725	0.185155464998266	0.0161058340656363	866.782328453105	17.0886894550274
2013	1.28419996840864	0.129204850217615	0.149902629812734	0.0130421853117716	735.609452287881	14.4506400540395
2014	1.45008490231657	0.141329208429355	0.1639045977703	0.0142677079456478	839.559023019155	16.433862384394
2015	1.46264993850815	0.138363644554025	0.160428154803026	0.013975051831539	855.353998671572	16.6840300509263
2016	1.21310220915106	-0.156716894542798	-0.22205160635573	-0.0201042144356123	1636.52676870024	22.7173713526822
2017	1.38647795060016	0.144263902207624	0.167555122152007	0.0146276933355772	797.034052177758	15.4581970586314
2018	1.23268116757118	0.124690404727923	0.144842600125234	0.0126638148846407	715.943352122661	13.839508885231
2019	1.71455460218181	0.169015810169756	0.196394078842509	0.0172025998706353	1005.22444880703	19.3709113822706
2020	1.62677332531437	0.156575318286576	0.182024211341606	0.0159777467743381	962.052429781712	18.4854412053708
2021	1.12361252202924	-0.115029388945427	-0.166595545603643	-0.0150095581123721	1445.20960488126	20.2088728498159
2022	1.22686511485689	0.126376595567196	0.147151729905078	0.0129536254462609	716.650238360374	13.7229850850338
2023	1.13418574723864	0.113553901014603	0.132263221411651	0.0116649820419091	668.838845083526	12.7765260742276
2024	1.5966053312061	0.155355241347096	0.180998228203089	0.0159919973065883	950.133717955169	18.1086887642101
2025	1.71756646622202	0.162122862028036	0.188915950954066	0.0167191197159656	1031.48279791007	19.6164169478446
2026	1.3493493502928	-0.154299934373387	-0.220468034522157	-0.0198621743357726	1807.34875340686	24.8364889000758
2027	1.1998035410941	0.11932321555318	0.139091421842742	0.0123215658712595	713.560137909123	13.5371013337992
2028	1.43338178001996	0.137653827616151	0.160423480213862	0.0142272056123754	861.219407479535	16.3021578202897
2029	1.5180672809816	0.14071413915743	0.163924521872103	0.0145513286420153	921.229858046061	17.3981951092108
2030	1.30181177930515	0.116446345332339	0.135578140249072	0.0120438888671774	797.71760707194	15.0293603810547
2031	1.24830756570614	-0.125570041378088	-0.180127898753521	-0.0164937360426935	1611.40834414232	22.2483284466723
2032	1.15657899418764	0.107790207272619	0.125428527006198	0.0111419737758927	705.772594305651	13.2288896039192
2033	1.24889167861846	0.112656430808549	0.131035769458065	0.0116515700352059	769.414676419164	14.3831160327513
2034	1.61279157025342	0.141080773961614	0.16403872711693	0.0146021210435732	1002.56198855771	18.6906418729808
2035	1.53553304171212	0.130704037392778	0.151935531635407	0.013541355299701	962.33556182786	17.8920402402189
2036	1.411801656032	-0.163094186035784	-0.230947705052583	-0.0211670409811167	1914.21037020963	25.8949183057924
2037	1.10723410982713	0.100023424067804	0.11630914788473	0.0103755957914792	689.211466313638	12.7460788361187
2038	1.28966341979398	0.11366291113921	0.132176656588575	0.0118100564425417	809.071388754984	14.9250457036986
2039	1.37388096443703	0.118340443586784	0.137642653530814	0.0123202769969806	868.169404336187	15.9773593352967
2040	1.41907386321086	0.11962484974304	0.139181289857312	0.0124806230815879	902.773476236014	16.5780199527607
2041	0.96637399119671	-0.0858410541486014	-0.124155987370548	-0.0114256270350865	1230.44841475096	16.9037033842871
2042	1.36041328715189	0.119770442369287	0.13946037840352	0.0125254608597622	861.643915753874	15.7617980067043
2043	1.13247482088464	0.0972386558606096	0.113248257956317	0.0101880069768492	722.28642709471	13.1897845247964
2044	1.49384525022121	0.125046173678544	0.145656114350614	0.0131233520259197	959.210936159546	17.4878989180396
2045	1.57302480756342	0.128517964289859	0.149711638024791	0.0135070233495673	1016.40046463997	18.5019565411049
2046	1.39524497668373	-0.137174840783942	-0.195877310050858	-0.0180634475295752	1831.85792226661	24.8586206620285
2047	1.30589163960056	0.110701846681267	0.128961903073894	0.0116382889008377	840.310262843864	15.2509558526761
2048	1.33258796434702	0.109891205237704	0.127996596893403	0.0115622120960359	863.299117524417	15.6446552623044
2049	1.00578544785546	0.0806461960882664	0.0939103931349567	0.00849039713269063	655.934314487679	11.8683312442782
2050	1.47217742783798	0.114748962276473	0.133577923476119	0.0120838806435675	966.412917998099	17.4575326999443
2051	1.20201102546839	-0.114245196269322	-0.163405250421576	-0.0149981568340808	1564.81765775073	21.3503953160591
2052	1.45445860449795	0.116273634123423	0.13528469371372	0.0122250047927211	952.26841239965	17.1634576940463
2053	1.42828704333902	0.111199884062842	0.129351284178248	0.0116902413655991	941.21597529521	16.9346926272726
2054	1.13121550844615	0.0858596197185431	0.0998563952340831	0.00902252744252216	750.07609697245	13.4726972832875
2055	1.49630217508649	0.110667752022852	0.128696533239171	0.0116223490295205	998.219995292498	17.9006696776882
2056	1.5279508936503	-0.160602066915641	-0.227098404437433	-0.0209871637881984	2047.06160037896	27.6413764697394
2057	1.15629511495112	0.0882147490983439	0.10260123585221	0.00923680490643451	768.900534554101	13.7646260870764
2058	1.07718544658794	0.0801626299107365	0.0932458747834478	0.00838353001836344	720.42353622651	12.8815060547963
2059	1.48078853986347	0.107565531776593	0.125147855795916	0.0112337976566966	995.672610458729	17.7862852590107
2060	1.27170355886502	0.0902064951349445	0.104979938456113	0.00940486546539704	859.346417590879	15.3407131937106
2061	1.28060486961498	-0.110191764857067	-0.157235431654126	-0.014838893246982	1621.23500172596	22.2518649772637
2062	1.19181159166417	0.0863639128564648	0.10056102401649	0.00897592721864905	803.72180923665	14.3388404341702
2063	1.09859706719062	0.0774726003339349	0.090224510764246	0.0080415483441952	744.367633987781	13.2796633864178
2064	1.2683341378432	0.0869864998504805	0.101318706131781	0.00902088849047777	863.235712301441	15.4021872577898
2065	1.4398246115097	0.0963482135998897	0.112241847617912	0.00998295281800185	983.538253670536	17.5525415106366
2066	1.03010788930997	-0.0943838322873751	-0.133307781624744	-0.0125969378573868	1316.64658323493	18.0793421928869
2067	1.67401712930664	0.114301325726361	0.133175182720572	0.0118349853432393	1139.5047205964	20.3478773926718
2068	1.41184950030235	0.0938307531803884	0.109323385033119	0.00971498057038015	964.648752442874	17.230511860087
2069	1.33273419698633	0.0861855494491039	0.100409583399495	0.00892594180651793	913.921160397097	16.3283091700126
2070	1.14321531867578	0.0719281207232832	0.0837886926769347	0.00745396388954069	786.766919818848	14.0587669511633
2071	1.42302389794696	-0.100699926716305	-0.143960608095271	-0.0138361458388614	1690.64728965631	23.8126750943925
2072	1.55025768538777	0.0984837195503934	0.114695954513549	0.0102173808609211	1066.2651077379	19.0337344917789
2073	1.80712195971095	0.111778679881528	0.130166845935138	0.011601719750378	1247.43728390464	22.2674115609395
2074	1.05086048900996	0.0633214070787894	0.0737314415232199	0.00657488699970477	727.941560469853	12.9933388556002
2075	1.66098096002499	0.097791177414521	0.113855647539709	0.0101577992807689	1154.13593629607	20.5987990711221
2076	1.11101317461835	-0.0844825054143341	-0.119508743869173	-0.0114220715605985	1333.46797848112	18.7625965731061
2077	1.51083081074649	0.0906498006774906	0.105530455984291	0.00941717996005362	1048.60815702843	18.6903656863032
2078	1.86081233824682	0.109153303622203	0.127065117276569	0.0113395805472619	1295.47430185204	23.0884138168384
2079	1.53788614164448	0.0882331768071892	0.102708709319727	0.00916498212332254	1073.80769999124	19.1363422960454
2080	1.72090450071348	0.0966063059056083	0.112454073067954	0.0100331944407316	1204.98621456277	21.4729567657807
2081	1.42074903363124	-0.0924847447249945	-0.132424162174649	-0.0125105281395157	1640.57271362357	23.5593474657264
2082	0.950791009734459	0.0539819146711464	0.0628382056130078	0.0056030970324249	664.928360922632	11.8486740429642
2083	1.58711834177294	0.0881382206890331	0.102597241021249	0.00914714066746697	1112.99353742691	19.8332103438635
2084	2.17300743958777	0.118041310796193	0.137406238235101	0.0122482165107218	1527.90528505995	27.227578441601
2085	2.03124327251185	0.107936191685246	0.125641054871756	0.011197262934176	1431.89708999396	25.5177364519551
2086	1.43902584654872	-0.0991804689109005	-0.140683028039025	-0.0132713099175099	1672.73782405067	24.0224180595207
2087	1.82889762004259	0.098216171828333	0.114325513331217	0.0101880313476257	1287.62244162654	22.9492104614219
2088	1.5545156676468	0.081596505516786	0.0949769428082509	0.00846269684052761	1097.27449486592	19.5579463341243
2089	1.29220416331155	0.0662864303723227	0.0771554059705022	0.00687496039426871	914.420472430592	16.299850611014
2090	2.01130856316831	0.100815445356165	0.117340898189753	0.0104551264639247	1426.80776483676	25.4350672124343
2091	1.55618435678601	-0.113140541533513	-0.159129764421321	-0.0149826963937145	1819.96296800254	26.144594573045
2092	1.20613688609896	0.0609789594449411	0.0709723433350618	0.00632396032876945	854.729593411062	15.2389944900351
2093	0.921018892931556	0.0454496438515945	0.0528969635977338	0.00471390788327063	654.339973566758	11.6670600693873
2094	1.44230592949943	0.0694554415826358	0.080833084991782	0.00720363585613966	1027.24817274702	18.3173907021922
2095	1.08412060750725	0.0512818047468403	0.0596816861916394	0.00531885966814855	773.496779860411	13.7935607768791
2096	1.70292041414942	-0.129122781607841	-0.180438259314777	-0.0169637289441016	2001.27283258723	28.7582879030609
2097	1.15212233712105	0.0556069973877406	0.0647148226757398	0.00576747880395003	820.219638516861	14.6287371682349
2098	1.7408849846357	0.0824501956026733	0.095953252054283	0.00855076945321189	1241.68855955335	22.147181897662
2099	1.15570098603592	0.0536975953430178	0.0624919617461661	0.00556894062225089	825.831437072391	14.7307811101343
2100	1.2785965408836	0.0582689201956867	0.0678101656938649	0.00604356263915422	915.327074366309	16.3282156732055
