# Supplementary material for: Climate and air pollution impacts on habitat suitability of Austrian forest ecosystems
Source: PLoS One. 2017 Sep 12;12(9):e0184194. doi: 10.1371/journal.pone.0184194 (PMC5595319; doi:10.1371/journal.pone.0184194)
Supplement: S1 File — (ZIP) [file pone.0184194.s004.zip › GrowUp/IF_AT03_ECHAM5A2x_GPx.outgrowup]

1950	0.0544672592674626	0.0200149846711253	0.0249926189945848	0.0022927223308426	9.6608437782733	0.207328043915007
1951	0.0589385642737288	0.0216580469871652	0.0270443033262939	0.00248093559829443	10.4539179981167	0.224347936840854
1952	0.0963555546948033	0.0307671808859152	0.0383956321693149	0.0035192050858024	23.0737558183341	0.495637164105896
1953	0.175413348422404	0.049799358935149	0.0621031151260312	0.00568560125221305	50.135724105305	1.07827809698401
1954	0.248913342164198	0.0636324904727687	0.0792939736323456	0.00725173891825274	80.4023003311173	1.73172642225801
1955	0.350871532302835	0.0815037804219342	0.101486405157135	0.00926932703037019	124.13567118979	2.67793752006401
1956	0.420533376313121	0.00758276729978217	0.00507105978687796	0.000313833969653599	355.158247151025	5.84069772085991
1957	0.448199685188274	0.102279276688603	0.127218214164595	0.011598408445468	161.369306929902	3.49309993822176
1958	0.661523775390098	0.13556716638244	0.168474590584059	0.0153376883454318	258.214474054945	5.5994072670986
1959	0.74321030014896	0.138370232270653	0.171806782889758	0.0156182408062149	308.101915593935	6.69329386169089
1960	0.981354143926718	0.167362905969794	0.207618587574042	0.0188455826621953	426.437478765685	9.28081171830629
1961	1.00338586756327	-0.0731339283884333	-0.103401887736767	-0.00983913279371442	993.038922664044	16.4911748128077
1962	1.04413722635075	0.186655892103316	0.231324572846653	0.020965666597606	442.373784490621	9.67264255608983
1963	1.13684088702229	0.183581272527296	0.227267939176724	0.020564653368363	505.435951811517	11.0824125989806
1964	1.11613098086589	0.164148226569564	0.202976042124997	0.018337057317154	515.280983403474	11.3286655322017
1965	1.2970782292466	0.174753114177094	0.21581910985105	0.0194661545495672	617.324118481117	13.6069043587269
1966	1.59556183844337	-0.191985489569546	-0.259843447609306	-0.0242639501092258	1678.4391774943	28.2026262240557
1967	1.42660322872799	0.209347338183807	0.258217107980208	0.0232649634597297	655.384661485731	14.5117615222272
1968	1.6657688338657	0.220632451661688	0.271672789539754	0.0244335472628999	792.434576663623	17.580616152947
1969	1.91331844279216	0.229861926366801	0.282477979199722	0.0253585750510469	936.453428054661	20.8116449860861
1970	2.24451156268655	0.245339639624981	0.300797743846733	0.0269499574141709	1125.05715417332	25.0400054320442
1971	2.01848487166471	-0.452061178620622	-0.597924149336257	-0.0551334934512783	2549.8855963141	41.3716626528095
1972	1.74946581113488	0.235122723691674	0.287946719642322	0.0257948097320161	821.536734514704	18.3193044096953
1973	2.03078005453224	0.244760836883942	0.298879385083707	0.0267144270051777	985.783227902349	21.9915236270222
1974	2.09682815017727	0.228503565844148	0.27811416262177	0.0247994487724002	1045.44523779559	23.3275400180391
1975	2.2655718153954	0.223146389378427	0.270571907614913	0.0240628578264993	1156.80482022448	25.8122179973856
1976	2.13175887286307	-0.531050602824957	-0.703234915692658	-0.06458815628172	2846.32146755031	45.3411702920621
1977	1.84303003699336	0.233701371594384	0.283254202120724	0.0252013840165687	878.522708197302	19.5939237719417
1978	1.90711089441155	0.217758728812215	0.262877861754006	0.0233274931067591	937.734571363618	20.9061762574135
1979	2.52646629981286	0.262952281532999	0.316119163280433	0.0279800088931942	1273.3701204843	28.3743512907006
1980	1.98300793828054	0.190336509473504	0.227867565000969	0.0201198505068421	1019.62449075838	22.7070835899675
1981	1.91743971627839	-0.420868929835023	-0.564657351876149	-0.0515405736132626	2522.5735511942	39.9972562429174
1982	1.88504234516209	0.227299484520404	0.272398784075773	0.0240812032710505	912.830750455004	20.3519872654856
1983	1.86755710666454	0.206962735650304	0.247036935051361	0.0217902020953673	927.770081841494	20.6619396368471
1984	2.02546699120526	0.208112840459307	0.247416072422398	0.021776473615046	1027.5199230582	22.8578384958091
1985	2.16550315611192	0.202830514545596	0.240044851025107	0.0210667420580038	1123.47529451077	24.9626845643104
1986	2.05058520661926	-0.477780275949039	-0.642193913510209	-0.0584549460735639	2845.99810573414	43.7819169989242
1987	2.19160695413705	0.25437870010615	0.301666156659508	0.0264888888852264	1079.1397298769	23.9218610104877
1988	2.02582441988835	0.215434761562995	0.254462234838882	0.0222842251375303	1025.42034796281	22.6345684213269
1989	1.91089872577891	0.187798908806001	0.220959024031875	0.0192984181537627	989.733199820754	21.7524987119663
1990	1.95509342690481	0.178985652285286	0.209810299493337	0.0182756809217863	1032.45571686497	22.590864161968
1991	1.75951074565612	-0.284976442175353	-0.390704185509031	-0.0356665538705672	2180.40565250172	33.8444391589381
1992	1.89565330637546	0.20338357562311	0.238770929275253	0.0207982595242081	973.029650098862	21.0665769544373
1993	1.98151355702508	0.200175253079724	0.234299554378901	0.0203650732972172	1040.49586232494	22.3406435845217
1994	1.95357313394924	0.187311251968745	0.218643738682098	0.0189677960210462	1046.7185185908	22.2828002060758
1995	1.81324260852111	0.165519249203562	0.192704402262211	0.016691989396382	990.385106533151	20.8995729443561
1996	1.80919253521804	-0.337335410306333	-0.462151195010225	-0.0419534095500397	2487.3713275041	36.3394297282784
1997	1.52230776471483	0.166669993364554	0.194630054793163	0.0168940968487797	802.94725952506	16.7919615183109
1998	1.35093816647074	0.14046464802756	0.16370934183826	0.0141984639943412	723.513722443402	15.0967361432692
1999	1.57748468629756	0.156665462490598	0.182284354450832	0.0158020869651702	856.108351577687	17.8244213715883
2000	1.63161996454025	0.155540399830938	0.180716416540283	0.0156641255890376	895.864806748612	18.6131638819178
2001	1.50137819501672	-0.185921548111535	-0.263089115315413	-0.0238657823685484	1848.60061028146	27.5940188739099
2002	1.67404420647932	0.17928782751777	0.208728636989743	0.0181261664289768	899.286592567199	18.5719622821299
2003	1.73639026759408	0.179034908620739	0.208213922854009	0.0180812566413947	947.969503294982	19.4562552170425
2004	1.56822098861405	0.156108631327127	0.181387148846681	0.0157533631568471	868.980080167617	17.7263848250176
2005	1.64401619974658	0.158008545375996	0.183432239230493	0.0159362475778578	924.261528034314	18.740969537501
2006	1.52086324733848	-0.213417099934382	-0.300120480403024	-0.0270928546725969	2019.12052985432	28.8984529612012
2007	1.06883751372714	0.114901000731249	0.13361938054828	0.011622556404881	589.463483952633	11.8569255179676
2008	1.53010154891469	0.158037980993863	0.183619563428009	0.015972615176753	856.089200205035	17.1446884601254
2009	1.38764578069525	0.137911625279909	0.160094122325288	0.0139239891736054	786.842867911964	15.6889851682528
2010	1.6927942246464	0.16213131684855	0.188041634557168	0.0163513999533261	971.955076636211	19.2943148357563
2011	1.64523051887546	-0.187287445958073	-0.267756407731305	-0.0243338315489408	2088.08962306942	29.8542934089783
2012	1.52705498577014	0.159215368941001	0.184825504628446	0.0160771323097113	865.237659935474	17.0420572265923
2013	1.27869577827576	0.12885947169886	0.149501923893761	0.0130073221418772	733.643088776095	14.3846747015475
2014	1.441394171237	0.140825490779106	0.163320418181584	0.0142168557799796	836.566713764615	16.3287005294728
2015	1.45137932582158	0.137747209612081	0.15971341849631	0.0139127904601201	851.54324264377	16.5466921357845
2016	1.20154053834863	-0.155879052173723	-0.220864470505006	-0.0199967329627292	1627.77754310499	22.5121021664332
2017	1.37117346958153	0.143364091895052	0.166510038631254	0.0145364567260645	792.062749941744	15.2741843868917
2018	1.2169625816248	0.123801575612186	0.143810120356873	0.0125735435649643	710.839901717045	13.649431920187
2019	1.68974889961143	0.167660417626882	0.194819131092589	0.0170646466486303	997.163228259321	19.0694013838988
2020	1.60043735942921	0.155180175833528	0.180402310089836	0.0158353792985899	953.480196293482	18.1638505379796
2021	1.10380747387765	-0.113955444202474	-0.165040165608664	-0.0148694249153117	1431.71674647476	19.8680607009533
2022	1.2045889099972	0.125142886010001	0.145715209996254	0.0128271699784454	709.65417833626	13.4531339403999
2023	1.11264121660954	0.112397005695186	0.130915714188957	0.0115461383649874	662.024666773418	12.514224054664
2024	1.56493308567022	0.153706304543964	0.179077117352899	0.0158222586309841	940.049021476002	17.7212263885959
2025	1.68203919148177	0.16033304508599	0.186830341525447	0.0165345426405957	1020.09535159908	19.1796836303021
2026	1.3200011863522	-0.152530764654647	-0.217940195659421	-0.0196344389350683	1786.62608298763	24.3228771582234
2027	1.1731265089974	0.117904261102664	0.137437390050712	0.012175041654247	705.07470337987	13.2117429193621
2028	1.4002788916214	0.135958263930336	0.158447449237367	0.0140519606983421	850.61125819572	15.8962291303872
2029	1.48170191630009	0.138920949087934	0.161835550383324	0.0143658938436711	909.49016903497	16.9499368647844
2030	1.26950603941746	0.114912816832119	0.133792657488876	0.01188527807713	787.212144817367	14.6291771167834
2031	1.2164754537313	-0.123916359275164	-0.177755722403676	-0.0162765234352528	1590.18706309497	21.7095014479577
2032	1.12756125454584	0.106370674916963	0.123776708562643	0.0109952406664484	696.477992702202	12.8712833312079
2033	1.21752436952712	0.111172813208659	0.129310106995764	0.0114981258487842	759.281946779529	13.9948142477228
2034	1.5722508568319	0.139222824817004	0.161878435504036	0.014409819870702	989.358848705598	18.1867113672372
2035	1.49691345257772	0.128982743642738	0.149934631845087	0.0133630237752172	949.662179879924	17.4102719278884
2036	1.3759366090729	-0.160946333462204	-0.227906262345663	-0.02088828375162	1889.00136816019	25.2743397808168
2037	1.07956897267175	0.0987061755868857	0.114777426192577	0.0102389554202629	680.134964829167	12.4037481889131
2038	1.25742364619151	0.112166038797254	0.130435969327298	0.0116545250852273	798.416404007914	14.5246754587753
2039	1.33951995214653	0.116781970949012	0.135829982369405	0.0121580263410966	856.736134182722	15.5492407075194
2040	1.38356730400582	0.118049462246834	0.137348355778665	0.0123162607639773	890.884491218071	16.134260580791
2041	0.94199382359653	-0.0847105789700968	-0.12252092751047	-0.0112751583824106	1214.24414739774	16.4963664235316
2042	1.32653279983977	0.118193137505549	0.137623768896173	0.0123605080555156	850.296582369745	15.3406403658695
2043	1.10424359890696	0.0959580811061189	0.111756846347987	0.0100538370377683	712.774348221728	12.8376303465835
2044	1.45656911989472	0.123399390598902	0.143737910718285	0.0129505253537495	946.578703656886	17.0213347649626
2045	1.53373749377902	0.12682545981094	0.147740025578988	0.0133291439562675	1003.01508036094	18.0086864769656
2046	1.36009064949809	-0.135368330435722	-0.193297723403874	-0.0178255627636792	1807.73345254512	24.2635081380078
2047	1.27339488695236	0.109243969781583	0.127263552187553	0.011485019618987	829.243880868368	14.8449163957499
2048	1.29938831696223	0.108444003999447	0.126310958510275	0.0114099447000583	851.929986126091	15.2284290582128
2049	0.980698967800513	0.0795841340735016	0.0926736496036052	0.00837858369669138	647.296053126465	11.5528115217243
2050	1.43541936213491	0.113237787292669	0.131818782370692	0.0119247431858201	953.685839715815	16.9937957849863
2051	1.17176605950086	-0.112740655581573	-0.161253301316674	-0.01480064010747	1544.20994808875	20.8379162759006
2052	1.41821631701307	0.114742380126198	0.133503075468326	0.0120640088146039	939.727608769394	16.7078305636617
2053	1.3926643251537	0.109735448309665	0.127647805376391	0.011536287900959	928.820725630157	16.4855444939008
2054	1.1029788678017	0.0847289000426217	0.0985413464226874	0.0089037061696206	740.198044820981	13.1156883509063
2055	1.45892132848219	0.109210324129362	0.127001677114331	0.0114692896662112	985.074036886493	17.4267315278259
2056	1.4894813458517	-0.158487034055602	-0.224107654710034	-0.0207107754334061	2020.10302733893	26.9815942386985
2057	1.12746364404656	0.0870530137815682	0.101250039136778	0.00911516172789971	758.774575854344	13.4003593003973
2058	1.05029673244294	0.07910693617239	0.0920178825600747	0.00827312395813961	710.935990508528	12.5408283611917
2059	1.44378400495714	0.106148958262414	0.123499733623798	0.0110858552818365	982.560199582553	17.3161289070629
2060	1.2398840707866	0.0890185297179144	0.103597415654609	0.00928100903013704	848.029340879058	14.9353451435354
2061	1.24830873947734	-0.108740605428958	-0.1551647353605	-0.0146434739262552	1599.88430949423	21.7178697427149
2062	1.16202518575472	0.0852265519424929	0.0992366956668072	0.00885771964273577	793.137275242089	13.9600637595974
2063	1.07109472106019	0.0764523326710972	0.0890363080921873	0.00793564597743115	734.564758868743	12.9288640324166
2064	1.23652790144427	0.0858409398393496	0.0999843995632489	0.00890208880159127	851.867415911859	14.9952835585282
2065	1.40366262644581	0.0950793654357073	0.110763689829893	0.00985148331916046	970.585644992647	17.0887675097963
2066	1.00402058207826	-0.0931408538464497	-0.131552198125415	-0.0124310437439677	1299.30713772168	17.6453437936571
2067	1.63200058048489	0.11279604584734	0.131421345469252	0.01167912568726	1124.49812712898	19.810067443263
2068	1.37635754815188	0.0925950584594546	0.107883661646264	0.00958704010525658	951.944907162452	16.7750239201416
2069	1.29918056469323	0.0850505374741889	0.099087249431874	0.00880839250849118	901.885367067364	15.896619801688
2070	1.11439412884016	0.0709808705302299	0.082685245867595	0.00735579965749378	776.405671544985	13.6870541154932
2071	1.38687187431373	-0.0993737691014073	-0.142064733263022	-0.0136539320998511	1668.38247923991	23.2356221526012
2072	1.51123532341104	0.0971867480541464	0.113185477610178	0.0100828240854113	1052.22303602806	18.5310071079449
2073	1.76157768852608	0.110306621734696	0.12845262667428	0.0114489320622974	1231.00928333799	21.6792947261454
2074	1.02434562906402	0.062487502140406	0.072760442677224	0.00648829968285086	718.355006883401	12.6501861297088
2075	1.61903124107673	0.0965033262826782	0.112356236974999	0.0100240271589207	1138.93665849661	20.0548283918963
2076	1.08274524444074	-0.0833699215075306	-0.117934885417663	-0.0112716497313884	1315.90700528532	18.3084146562218
2077	1.47275247213295	0.0894559971924484	0.104140683197252	0.00929316135028769	1034.79861676526	18.1973944901157
2078	1.81386707919683	0.107715820105481	0.125391745921107	0.0111902450752028	1278.41368258122	22.479480226569
2079	1.49905146578881	0.0870711988085446	0.101356097243211	0.00904428480774765	1059.66629686698	18.6316657697076
2080	1.67740903095183	0.095334058820615	0.110973120398093	0.00990106328986384	1189.11726910871	20.9066789256566
2081	1.38461663562151	-0.0912667761278131	-0.130680215413306	-0.0123457719902352	1618.96735532877	22.9836377636212
2082	0.926771627333246	0.0532710052440762	0.0620106641480078	0.00552930760636609	656.171653366297	11.5362101726986
2083	1.54698640774672	0.0869774932054909	0.101246096915344	0.00902667831316083	1098.33608033512	19.3101770206674
2084	2.11800711128356	0.116486777557794	0.135596680521287	0.0120869148482055	1507.78368919888	26.5095263914875
2085	1.97978299712973	0.106514736802467	0.123986437563728	0.0110498016996907	1413.03986445699	24.8447554418413
2086	1.40233698060417	-0.0978743216436253	-0.138830316969567	-0.0130965347286823	1650.70887055061	23.4353606323012
2087	1.78258149233413	0.0969227237750569	0.112819914915953	0.0100538610875963	1270.66522664378	22.3439124669676
2088	1.5151085972263	0.0805219284970333	0.0937261534576319	0.00835124820075597	1082.82404813323	19.0420677422757
2089	1.25941509632406	0.0654134778561775	0.0761393155671142	0.00678442129085243	902.378103460965	15.8698871005811
2090	1.96022486618184	0.0994877664300911	0.115795588965133	0.0103174387214707	1408.01756265852	24.7640952008841
2091	1.51640211638092	-0.111650548485841	-0.157034120901751	-0.0147853832718272	1795.99514769173	25.5055285012721
2092	1.17550987205669	0.0601759031364269	0.0700376801567451	0.00624067756561575	843.473317503595	14.8369482105062
2093	0.897609082955621	0.0448510993118553	0.0522003423253298	0.00465182854479268	645.722708718868	11.3592336889006
2094	1.40561151079659	0.0685407550902574	0.0797685617622912	0.00710876829409581	1013.71993066084	17.8340740433364
2095	1.05651960284774	0.0506064541474073	0.0588957141935072	0.00524881347763483	763.310291367717	13.4295894198166
2096	1.65928964677331	-0.127422312047735	-0.178061995702557	-0.0167403268121451	1974.91727014575	28.0551636367833
2097	1.12280875157265	0.0548746865963425	0.0638625672899939	0.00569152456858929	809.417838009377	14.242686512286
2098	1.69655905777993	0.0813643759967034	0.0946896052966793	0.00843816094997476	1225.33626623717	21.5626884456746
2099	1.12625288005201	0.0529904302309074	0.0616689801051461	0.00549560101562022	814.95573254501	14.3419960675613
2100	1.24599299144464	0.0575015534780616	0.0669171464977761	0.00596397254533414	903.27276599315	15.8972475455778
